# Supplementary material for: Gene expression in acute Stanford type A dissection: a comparative microarray study
Source: J Transl Med. 2006 Jul 6;4:29. doi: 10.1186/1479-5876-4-29 (PMC1557406; doi:10.1186/1479-5876-4-29)
Supplement: Additional File 3 — Genes identified by SAM as differentially expressed between dissected and control groups by use of Affymetirx HG-U133A microarrays. [file 1479-5876-4-29-S3.xls]

## Sheet: Tabelle1
Supplemental Table 3. Genes identified by SAM as differentially expressed between dissected and control groups by use of Affymetirx HG-U133A microarrays.
Affy_number	Descriptions	Representative Public ID	UniGene ID	Gene Title	Gene Symbol	mean_control group	mean_dissection group	TTEST P-value	VIP (PLS-DA analysis)	Score(d) SAM	Numerator® SAM	Denominator(s+s0) SAM	Fold Change	q-value(%) SAM	local FDR (%) SAM	Gene Ontology Biological Process	Gene Ontology Cellular Component
1598_g_at	L13720 /FEATURE= /DEFINITION=HUMGAS Homo sapiens growth-arrest-specific protein (gas) mRNA, complete cds	L13720	Hs.508802	growth arrest-specific 6	GAS6	3189.12	898.175	3.51566e-05	1.55778	-10.8589	-2290.95	210.975	0.281637	0	0	7155 ; cell adhesion ; inferred from electronic annotation ;/ 8283 ; cell proliferation ; traceable author statement ;/ 1558 ; regulation of cell growth ; inferred from electronic annotation ;/ 7165 ; signal transduction ; traceable author statement	5576 ; extracellular ; inferred from electronic annotation
200658_s_at	Consensus includes gb:AL560017 /FEA=EST /DB_XREF=gi:12906073 /DB_XREF=est:AL560017 /CLONE=CS0DG004YD08 (5 prime) /UG=Hs,75323 prohibitin /FL=gb:NM_002634,2	AL560017	Hs.75323	prohibitin	PHB	113.95	304.575	5.78846e-05	1.55072	9.49805	190.625	20.0699	2.67288	0	0	6259 ; DNA metabolism ; inferred from electronic annotation ;/ 8151 ; cell growth and/or maintenance ; inferred from electronic annotation ;/ 16575 ; histone deacetylation ; inferred from direct assay ;/ 8285 ; negative regulation of cell proliferation ; non-traceable author statement ;/ 16481 ; negative regulation of transcription ; inferred from direct assay ;/ 6412 ; protein biosynthesis ; inf…	5887 ; integral to plasma membrane ; inferred from direct assay ;/ 5622 ; intracellular ; inferred from electronic annotation ;/ 5743 ; mitochondrial inner membrane ; traceable author statement ;/ 5654 ; nucleoplasm ; inferred from direct assay ;/ 5840 ;
201389_at	gb:NM_002205,1 /DEF=Homo sapiens integrin, alpha 5 (fibronectin receptor, alpha polypeptide) (ITGA5), mRNA, /FEA=mRNA /GEN=ITGA5 /PROD=integrin alpha 5 precursor /DB_XREF=gi:4504750 /UG=Hs,149609 integrin, alpha 5 (fibronectin receptor, alpha polypeptide) /FL=gb:NM_002205,1	NM_002205	Hs.149609	integrin, alpha 5 (fibronectin receptor, alpha polypeptide)	ITGA5	163.425	552.125	0.00347012	1.41316	4.60353	388.7	84.4351	3.37846	0	9.13799	7160 ; cell-matrix adhesion ; inferred from electronic annotation ;/ 7229 ; integrin-mediated signaling pathway ; inferred from electronic annotation	16021 ; integral to membrane ; inferred from electronic annotation ;/ 8305 ; integrin complex ; traceable author statement
201489_at	gb:BC005020,1 /DEF=Homo sapiens, peptidylprolyl isomerase F (cyclophilin F), clone MGC:11022, mRNA, complete cds, /FEA=mRNA /PROD=peptidylprolyl isomerase F (cyclophilin F) /DB_XREF=gi:13477126 /UG=Hs,173125 peptidylprolyl isomerase F (cyclophilin F) /FL=gb:BC005020,1 gb:M80254,1 gb:NM_005729,1	BC005020	Hs.381072	peptidylprolyl isomerase F (cyclophilin F)	PPIF	53.85	285	0.00031599	1.5154	7.15539	231.15	32.3043	5.29248	0	0	6457 ; protein folding ; inferred from electronic annotation	5624 ; membrane fraction ; traceable author statement ;/ 5739 ; mitochondrion ; inferred from electronic annotation
201496_x_at	Consensus includes gb:S67238,1 /DEF=smooth muscle myosin heavy chain isoform SM2 human, umbilical cord, fetal aorta, mRNA Partial, 1078 nt, /FEA=mRNA /GEN=smooth muscle myosin heavy chain isoform SM2 /PROD=smooth muscle myosin heavy chain isoform SM2 /DB_XREF=gi:452982 /UG=Hs,78344 myosin, heavy polypeptide 11, smooth muscle /FL=gb:NM_022844,1	S67238	Hs.78344	myosin, heavy polypeptide 11, smooth muscle	MYH11	1601.03	506.025	8.33197e-05	1.54475	-9.29985	-1095	117.744	0.316063	0	0	8151 ; cell growth and/or maintenance ; inferred from electronic annotation ;/ 7517 ; muscle development ; inferred from electronic annotation ;/ 6941 ; striated muscle contraction ; inferred from electronic annotation	5859 ; muscle myosin ; traceable author statement ;/ 16459 ; myosin ; inferred from electronic annotation ;/ 5863 ; striated muscle thick filament ; inferred from electronic annotation
201539_s_at	gb:U29538,1 /DEF=Human heart protein with four and a half LIM domains (FHL-1) mRNA, complete cds, /FEA=mRNA /GEN=FHL-1 /DB_XREF=gi:2078479 /UG=Hs,239069 four and a half LIM domains 1 /FL=gb:U29538,1 gb:U60115,1 gb:NM_001449,1	U29538	Hs.421383	four and a half LIM domains 1	FHL1	1345.58	401.8	0.000719388	1.48934	-6.29978	-943.775	149.811	0.298608	0	1.60097	30154 ; cell differentiation ; inferred from electronic annotation ;/ 16049 ; cell growth ; non-traceable author statement ;/ 7517 ; muscle development ; non-traceable author statement	5634 ; nucleus ; inferred from electronic annotation
201577_at	gb:NM_000269,1 /DEF=Homo sapiens non-metastatic cells 1, protein (NM23A) expressed in (NME1), mRNA, /FEA=mRNA /GEN=NME1 /PROD=non-metastatic cells 1 protein /DB_XREF=gi:4557796 /UG=Hs,118638 non-metastatic cells 1, protein (NM23A) expressed in /FL=gb:BC000293,1 gb:NM_000269,1	NM_000269	Hs.118638	non-metastatic cells 1, protein (NM23A) expressed in	NME1	240.4	779.85	0.000115972	1.53866	8.70255	539.45	61.9876	3.24397	0	0	6241 ; CTP biosynthesis ; inferred from electronic annotation ;/ 6183 ; GTP biosynthesis ; inferred from electronic annotation ;/ 6228 ; UTP biosynthesis ; inferred from electronic annotation ;/ 45786 ; negative regulation of cell cycle ; inferred from electronic annotation ;/ 8285 ; negative regulation of cell proliferation ; traceable author statement ;/ 9142 ; nucleoside triphosphate biosynthe…	5634 ; nucleus ; non-traceable author statement
201614_s_at	gb:NM_003707,1 /DEF=Homo sapiens RuvB (E coli homolog)-like 1 (RUVBL1), mRNA, /FEA=mRNA /GEN=RUVBL1 /PROD=TATA binding protein interacting protein 49 kDa /DB_XREF=gi:4506752 /UG=Hs,272822 RuvB (E coli homolog)-like 1 /FL=gb:BC000519,1 gb:BC002993,1 gb:AB012122,1 gb:AF070735,1 gb:AF099084,1 gb:NM_003707,1	NM_003707	Hs.272822	RuvB-like 1 (E. coli)	RUVBL1	43.825	125.15	0.000148802	1.5336	7.65778	81.325	10.6199	2.85568	0	0	6310 ; DNA recombination ; inferred from electronic annotation ;/ 6357 ; regulation of transcription from Pol II promoter ; traceable author statement ;/ 7283 ; spermatogenesis ; traceable author statement ;/ 6350 ; transcription ; inferred from electronic annotation	5634 ; nucleus ; inferred from direct assay
201615_x_at	Consensus includes gb:AI685060 /FEA=EST /DB_XREF=gi:4896365 /DB_XREF=est:wc67a07,x1 /CLONE=IMAGE:2323668 /UG=Hs,325474 caldesmon 1 /FL=gb:NM_004342,2 gb:M64110,1	AI685060	Hs.443811	caldesmon 1	CALD1	254.025	100.225	0.000993752	1.47692	-5.74115	-153.8	26.7891	0.394548	0	3.70496	6936 ; muscle contraction ; inferred from electronic annotation ;/ 7517 ; muscle development ; inferred from electronic annotation	5856 ; cytoskeleton ; traceable author statement
201616_s_at	Consensus includes gb:AL577531 /FEA=EST /DB_XREF=gi:12940753 /DB_XREF=est:AL577531 /CLONE=CS0DI087YP20 (3 prime) /UG=Hs,325474 caldesmon 1 /FL=gb:NM_004342,2 gb:M64110,1	AL577531	Hs.443811	caldesmon 1	CALD1	1284.28	504.65	0.000162099	1.53176	-8.24451	-779.625	94.5629	0.392945	0	0	6936 ; muscle contraction ; inferred from electronic annotation ;/ 7517 ; muscle development ; inferred from electronic annotation	5856 ; cytoskeleton ; traceable author statement
201645_at	gb:NM_002160,1 /DEF=Homo sapiens hexabrachion (tenascin C, cytotactin) (HXB), mRNA, /FEA=mRNA /GEN=HXB /PROD=hexabrachion (tenascin C, cytotactin) /DB_XREF=gi:4504548 /UG=Hs,289114 hexabrachion (tenascin C, cytotactin) /FL=gb:M55618,1 gb:NM_002160,1	NM_002160	Hs.98998	tenascin C (hexabrachion)	TNC	159.775	994.15	0.0020239	1.4441	5.16292	834.375	161.609	6.22219	0	5.73008	7155 ; cell adhesion ; traceable author statement	5578 ; extracellular matrix (sensu Metazoa) ; not recorded
201695_s_at	gb:NM_000270,1 /DEF=Homo sapiens nucleoside phosphorylase (NP), mRNA, /FEA=mRNA /GEN=NP /PROD=purine nucleoside phosphorylase /DB_XREF=gi:4557800 /UG=Hs,75514 nucleoside phosphorylase /FL=gb:NM_000270,1	NM_000270	Hs.75514	nucleoside phosphorylase	NP	118.35	404	0.000252314	1.52133	7.49112	285.65	38.1318	3.4136	0	0	6304 ; DNA modification ; traceable author statement ;/ 6139 ; nucleobase, nucleoside, nucleotide and nucleic acid metabolism ; traceable author statement	---
201957_at	gb:AF324888,1 /DEF=Homo sapiens myosin phosphatase target subunit 2 mRNA, complete cds, /FEA=mRNA /PROD=myosin phosphatase target subunit 2 /DB_XREF=gi:12642661 /UG=Hs,130760 myosin phosphatase, target subunit 2 /FL=gb:AF324888,1 gb:AB003062,1 gb:NM_002481,1	AF324888	Hs.269777	protein phosphatase 1, regulatory (inhibitor) subunit 12B	PPP1R12B	1471.83	380.75	5.93231e-05	1.55034	-9.86719	-1091.08	110.576	0.258692	0	0	6937 ; regulation of muscle contraction ; traceable author statement ;/ 7165 ; signal transduction ; traceable author statement	---
202087_s_at	gb:NM_001912,1 /DEF=Homo sapiens cathepsin L (CTSL), mRNA, /FEA=mRNA /GEN=CTSL /PROD=cathepsin L /DB_XREF=gi:4503154 /UG=Hs,78056 cathepsin L /FL=gb:NM_001912,1	NM_001912	Hs.418123	cathepsin L	CTSL	343.125	1038.92	0.00417783	1.40107	4.45429	695.8	156.209	3.02783	0	10.1801	6508 ; proteolysis and peptidolysis ; inferred from electronic annotation	5576 ; extracellular ; non-traceable author statement ;/ 5764 ; lysosome ; non-traceable author statement
202177_at	gb:NM_000820,1 /DEF=Homo sapiens growth arrest-specific 6 (GAS6), mRNA, /FEA=mRNA /GEN=GAS6 /PROD=growth arrest-specific 6 /DB_XREF=gi:4557616 /UG=Hs,78501 growth arrest-specific 6 /FL=gb:L13720,1 gb:NM_000820,1	NM_000820	Hs.508802	growth arrest-specific 6	GAS6	1271.28	265.6	2.73346e-05	1.56092	-11.2696	-1005.67	89.2379	0.208924	0	0	7155 ; cell adhesion ; inferred from electronic annotation ;/ 8283 ; cell proliferation ; traceable author statement ;/ 1558 ; regulation of cell growth ; inferred from electronic annotation ;/ 7165 ; signal transduction ; traceable author statement	5576 ; extracellular ; inferred from electronic annotation
202328_s_at	gb:NM_000296,1 /DEF=Homo sapiens polycystic kidney disease 1 (autosomal dominant) (PKD1), mRNA, /FEA=mRNA /GEN=PKD1 /PROD=polycystic kidney disease 1 (autosomaldominant) /DB_XREF=gi:4505832 /UG=Hs,75813 polycystic kidney disease 1 (autosomal dominant) /FL=gb:NM_000296,1 gb:U24497,1 gb:L33243,1	NM_000296	Hs.75813	polycystic kidney disease 1 (autosomal dominant)	PKD1	209.25	76.225	0.00105749	1.47436	-5.64303	-133.025	23.5733	0.364277	0	4.14541	7161 ; calcium-independent cell-matrix adhesion ; traceable author statement ;/ 7156 ; homophilic cell adhesion ; traceable author statement ;/ 9653 ; morphogenesis ; traceable author statement ;/ 7218 ; neuropeptide signaling pathway ; inferred from electronic annotation	5887 ; integral to plasma membrane ; traceable author statement
202543_s_at	gb:BC005359,1 /DEF=Homo sapiens, glia maturation factor, beta, clone MGC:12462, mRNA, complete cds, /FEA=mRNA /PROD=glia maturation factor, beta /DB_XREF=gi:13529184 /UG=Hs,151413 glia maturation factor, beta /FL=gb:BC005359,1 gb:M86492,1 gb:AB001106,1 gb:NM_004124,1	BC005359	Hs.151413	glia maturation factor, beta	GMFB	33.025	91.95	0.0032025	1.41815	4.38114	58.925	13.4497	2.78425	0	10.7114	---	5622 // intracellular // inferred from electronic annotation
202551_s_at	Consensus includes gb:BG546884 /FEA=EST /DB_XREF=gi:13545549 /DB_XREF=est:602574066F1 /CLONE=IMAGE:4702049 /UG=Hs,19280 cysteine-rich motor neuron 1 /FL=gb:NM_016441,1 gb:AF167706,1	BG546884	Hs.444252	cysteine-rich motor neuron 1	CRIM1	686.675	169.825	0.000225994	1.52408	-7.73128	-516.85	66.8518	0.247315	0	0	7399 // neurogenesis // traceable author statement	16021 // integral to membrane // traceable author statement /// 5624 // membrane fraction // not recorded
202552_s_at	gb:NM_016441,1 /DEF=Homo sapiens cysteine-rich motor neuron 1 (CRIM1), mRNA, /FEA=mRNA /GEN=CRIM1 /PROD=cysteine-rich motor neuron 1 /DB_XREF=gi:10092638 /UG=Hs,19280 cysteine-rich motor neuron 1 /FL=gb:NM_016441,1 gb:AF167706,1	NM_016441	Hs.444252	cysteine-rich motor neuron 1	CRIM1	416.35	79.15	0.00370084	1.40906	-4.53531	-337.2	74.35	0.190104	0	10.7267	7399 // neurogenesis // traceable author statement	16021 // integral to membrane // traceable author statement /// 5624 // membrane fraction // not recorded
202718_at	gb:NM_000597,1 /DEF=Homo sapiens insulin-like growth factor binding protein 2 (36kD) (IGFBP2), mRNA, /FEA=mRNA /GEN=IGFBP2 /PROD=insulin-like growth factor binding protein 2(36kD) /DB_XREF=gi:10835156 /UG=Hs,162 insulin-like growth factor binding protein 2 (36kD) /FL=gb:NM_000597,1 gb:BC004312,1 gb:M35410,1	NM_000597	Hs.433326	insulin-like growth factor binding protein 2, 36kDa	IGFBP2	2103.22	506.75	0.00284927	1.42516	-4.83599	-1596.47	330.124	0.24094	0	8.63818	8151 // cell growth and/or maintenance // inferred from electronic annotation /// 1558 // regulation of cell growth // inferred from electronic annotation	5615 // extracellular space // not recorded
202825_at	gb:NM_001151,1 /DEF=Homo sapiens solute carrier family 25 (mitochondrial carrier; adenine nucleotide translocator), member 4 (SLC25A4), nuclear gene encoding mitochondrial protein, mRNA, /FEA=mRNA /GEN=SLC25A4 /PROD=solute carrier family 25 (mitochondrial carrier;adenine nucleotide translocator), member 4 /DB_XREF=gi:4502096 /UG=Hs,2043 solute carrier family 25 (mitochondrial carrier; adenine nuc…	NM_001151	Hs.2043	solute carrier family 25 (mitochondrial carrier; adenine nucleotide translocator), member 4	SLC25A4	381.2	141.65	0.000419237	1.50726	-6.81171	-239.55	35.1674	0.37159	0	0.213756	6091 // energy pathways // traceable author statement /// 2 // mitochondrial genome maintenance // traceable author statement /// 6839 // mitochondrial transport // inferred from electronic annotation /// 6810 // transport // traceable author statement	5887 // integral to plasma membrane // traceable author statement /// 5743 // mitochondrial inner membrane // inferred from electronic annotation /// 5739 // mitochondrion // traceable author statement
202888_s_at	gb:NM_001150,1 /DEF=Homo sapiens alanyl (membrane) aminopeptidase (aminopeptidase N, aminopeptidase M, microsomal aminopeptidase, CD13, p150) (ANPEP), mRNA, /FEA=mRNA /GEN=ANPEP /PROD=membrane alanine aminopeptidase precursor /DB_XREF=gi:4502094 /UG=Hs,1239 alanyl (membrane) aminopeptidase (aminopeptidase N, aminopeptidase M, microsomal aminopeptidase, CD13, p150) /FL=gb:M22324,1 gb:NM_001150,1	NM_001150	Hs.1239	alanyl (membrane) aminopeptidase (aminopeptidase N, aminopeptidase M, microsomal aminopeptidase, CD13, p150)	ANPEP	15.375	115.475	0.000203171	1.52663	7.40457	100.1	13.5187	7.51057	0	0	1525 // angiogenesis // inferred from electronic annotation /// 6508 // proteolysis and peptidolysis // inferred from electronic annotation	5887 // integral to plasma membrane // traceable author statement
203002_at	gb:NM_016201,1 /DEF=Homo sapiens Leman coiled-coil protein (LCCP), mRNA, /FEA=mRNA /GEN=LCCP /PROD=Leman coiled-coil protein /DB_XREF=gi:7705577 /UG=Hs,92186 Leman coiled-coil protein /FL=gb:AF175966,1 gb:NM_016201,1	NM_016201	Hs.426312	angiomotin like 2	AMOTL2	207.175	77.075	0.000975041	1.47769	-5.7218	-130.1	22.7376	0.372028	0	3.79006	---	---
203006_at	gb:NM_005539,1 /DEF=Homo sapiens inositol polyphosphate-5-phosphatase, 40kD (INPP5A), mRNA, /FEA=mRNA /GEN=INPP5A /PROD=inositol polyphosphate-5-phosphatase, 40kD /DB_XREF=gi:5031796 /UG=Hs,124029 inositol polyphosphate-5-phosphatase, 40kD /FL=gb:NM_005539,1	NM_005539	Hs.408063	inositol polyphosphate-5-phosphatase, 40kDa	INPP5A	786.425	301.875	0.000348019	1.51271	-7.14889	-484.55	67.7798	0.383857	0	0	7154 // cell communication // non-traceable author statement	16020 // membrane // non-traceable author statement
203023_at	gb:NM_016391,1 /DEF=Homo sapiens hypothetical protein (HSPC111), mRNA, /FEA=mRNA /GEN=HSPC111 /PROD=hypothetical protein /DB_XREF=gi:7705450 /UG=Hs,279918 hypothetical protein /FL=gb:AF151875,1 gb:AF161460,1 gb:AF151019,1 gb:NM_016391,1	NM_016391	Hs.529475	hypothetical protein HSPC111	HSPC111	27.925	71.525	0.000604681	1.49548	5.68933	43.6	7.66347	2.56132	0	3.22293	---	5634 // nucleus // inferred from electronic annotation
203081_at	gb:NM_020248,1 /DEF=Homo sapiens beta-catenin-interacting protein ICAT (LOC56998), mRNA, /FEA=mRNA /GEN=LOC56998 /PROD=beta-catenin-interacting protein ICAT /DB_XREF=gi:9910389 /UG=Hs,99816 beta-catenin-interacting protein ICAT /FL=gb:AB021262,1 gb:NM_020248,1	NM_020248	Hs.108222	catenin, beta interacting protein 1	CTNNBIP1	69.875	26.575	0.000269421	1.51965	-6.45884	-43.3	6.70399	0.380322	0	1.11861	16055 // Wnt receptor signaling pathway // inferred from electronic annotation /// 8283 // cell proliferation // traceable author statement /// 7275 // development // traceable author statement /// 6355 // regulation of transcription, DNA-dependent // traceable author statement /// 7165 // signal transduction // traceable author statement	5634 // nucleus // inferred from electronic annotation
203234_at	gb:NM_003364,1 /DEF=Homo sapiens uridine phosphorylase (UP), mRNA, /FEA=mRNA /GEN=UP /PROD=uridine phosphorylase /DB_XREF=gi:4507838 /UG=Hs,77573 uridine phosphorylase /FL=gb:BC001405,1 gb:NM_003364,1	NM_003364	Hs.314828	uridine phosphorylase 1	UPP1	38.45	118.175	0.00271402	1.42799	4.61274	79.725	17.2836	3.07347	0	9.07553	9116 // nucleoside metabolism // inferred from electronic annotation	---
203440_at	gb:M34064,1 /DEF=Human N-cadherin mRNA, complete cds, /FEA=mRNA /GEN=NCAD /DB_XREF=gi:416292 /UG=Hs,161 cadherin 2, type 1, N-cadherin (neuronal) /FL=gb:M34064,1 gb:NM_001792,1	M34064	Hs.334131	cadherin 2, type 1, N-cadherin (neuronal)	CDH2	177.1	68.8	0.00150696	1.4587	-5.23688	-108.3	20.6803	0.388481	0	6.20859	7155 // cell adhesion // traceable author statement /// 7156 // homophilic cell adhesion // inferred from electronic annotation	16021 // integral to membrane // inferred from electronic annotation
203498_at	gb:NM_005822,1 /DEF=Homo sapiens Down syndrome critical region gene 1-like 1 (DSCR1L1), mRNA, /FEA=mRNA /GEN=DSCR1L1 /PROD=Down syndrome critical region gene 1-like 1protein /DB_XREF=gi:5032234 /UG=Hs,156007 Down syndrome critical region gene 1-like 1 /FL=gb:D83407,1 gb:NM_005822,1	NM_005822	Hs.156007	Down syndrome critical region gene 1-like 1	DSCR1L1	993.475	212.025	3.5079e-05	1.55781	-10.7635	-781.45	72.6017	0.213418	0	0	19722 // calcium-mediated signaling // inferred from electronic annotation /// 7417 // central nervous system development // non-traceable author statement	---
203645_s_at	gb:NM_004244,1 /DEF=Homo sapiens CD163 antigen (CD163), mRNA, /FEA=mRNA /GEN=CD163 /PROD=CD163 antigen /DB_XREF=gi:4758721 /UG=Hs,74076 CD163 antigen /FL=gb:NM_004244,1	NM_004244	Hs.74076	CD163 antigen	CD163	561.45	1455.75	0.00409933	1.40235	4.4783	894.3	199.696	2.59284	0	10.0086	---	5576 // extracellular // non-traceable author statement /// 16020 // membrane // inferred from electronic annotation
203665_at	gb:NM_002133,1 /DEF=Homo sapiens heme oxygenase (decycling) 1 (HMOX1), mRNA, /FEA=mRNA /GEN=HMOX1 /PROD=heme oxygenase (decyclizing) 1 /DB_XREF=gi:4504436 /UG=Hs,202833 heme oxygenase (decycling) 1 /FL=gb:NM_002133,1	NM_002133	Hs.202833	heme oxygenase (decycling) 1	HMOX1	117.125	992.425	0.00226389	1.43814	5.05114	875.3	173.287	8.47321	0	6.34854	6788 // heme oxidation // inferred from electronic annotation /// 43123 // positive regulation of I-kappaB kinase/NF-kappaB cascade // inferred from mutant phenotype	5783 // endoplasmic reticulum // traceable author statement /// 5624 // membrane fraction // traceable author statement /// 5792 // microsome // inferred from electronic annotation
203688_at	gb:NM_000297,1 /DEF=Homo sapiens polycystic kidney disease 2 (autosomal dominant) (PKD2), mRNA, /FEA=mRNA /GEN=PKD2 /PROD=polycystin 2 /DB_XREF=gi:4505834 /UG=Hs,82001 polycystic kidney disease 2 (autosomal dominant) /FL=gb:U50928,1 gb:NM_000297,1	NM_000297	Hs.458291	polycystic kidney disease 2 (autosomal dominant)	PKD2	694.925	260.175	0.000218903	1.52485	-7.75302	-434.75	56.0749	0.374393	0	0	6812 // cation transport // traceable author statement /// 7160 // cell-matrix adhesion // traceable author statement /// 9887 // organogenesis // traceable author statement	15629 // actin cytoskeleton // inferred from physical interaction /// 16021 // integral to membrane // traceable author statement /// 5886 // plasma membrane // traceable author statement
203698_s_at	gb:NM_001463,1 /DEF=Homo sapiens frizzled-related protein (FRZB), mRNA, /FEA=mRNA /GEN=FRZB /PROD=frizzled-related protein /DB_XREF=gi:4503788 /UG=Hs,153684 frizzled-related protein /FL=gb:U24163,1 gb:U68057,1 gb:U91903,1 gb:NM_001463,1	NM_001463	Hs.128453	frizzled-related protein	FRZB	1092.75	413.05	0.000147595	1.53377	-8.3691	-679.7	81.2154	0.377991	0	0	16055 // Wnt receptor signaling pathway // inferred from electronic annotation /// 7275 // development // inferred from electronic annotation /// 30178 // negative regulation of Wnt receptor signaling pathway // inferred from sequence or structural similarity /// 1501 // skeletal development // traceable author statement	5576 // extracellular // inferred from sequence or structural similarity /// 16020 // membrane // traceable author statement
203851_at	gb:NM_002178,1 /DEF=Homo sapiens insulin-like growth factor binding protein 6 (IGFBP6), mRNA, /FEA=mRNA /GEN=IGFBP6 /PROD=insulin-like growth factor binding protein 6 /DB_XREF=gi:11321592 /UG=Hs,274313 insulin-like growth factor binding protein 6 /FL=gb:NM_002178,1 gb:BC003507,1 gb:BC005007,1 gb:M62402,1	NM_002178	Hs.274313	insulin-like growth factor binding protein 6	IGFBP6	1208.78	444.125	0.00396098	1.40463	-4.5064	-764.65	169.681	0.367417	0	10.9396	8151 // cell growth and/or maintenance // inferred from electronic annotation /// 8285 // negative regulation of cell proliferation // traceable author statement /// 1558 // regulation of cell growth // inferred from electronic annotation /// 7165 // signal transduction // non-traceable author statement	5615 // extracellular space // not recorded
203865_s_at	gb:NM_015833,1 /DEF=Homo sapiens adenosine deaminase, RNA-specific, B1 (homolog of rat RED1) (ADARB1), transcript variant DRABA2b, mRNA, /FEA=mRNA /GEN=ADARB1 /PROD=RNA-specific adenosine deaminase B1, isoformDRABA2b /DB_XREF=gi:7669476 /UG=Hs,85302 adenosine deaminase, RNA-specific, B1 (homolog of rat RED1) /FL=gb:U82121,1 gb:U76421,1 gb:NM_015833,1	NM_015833	Hs.148822	adenosine deaminase, RNA-specific, B1 (RED1 homolog rat)	ADARB1	374.175	82.525	4.16613e-05	1.55551	-10.2185	-291.65	28.5414	0.220552	0	0	7417 // central nervous system development // traceable author statement /// 6397 // mRNA processing // inferred from electronic annotation	5634 // nucleus // traceable author statement
203881_s_at	gb:NM_004010,1 /DEF=Homo sapiens dystrophin (muscular dystrophy, Duchenne and Becker types), includes DXS142, DXS164, DXS206, DXS230, DXS239, DXS268, DXS269, DXS270, DXS272 (DMD), transcript variant Dp427p2, mRNA, /FEA=mRNA /GEN=DMD /PROD=dystrophin Dp427p2 isoform /DB_XREF=gi:5032314 /UG=Hs,169470 dystrophin (muscular dystrophy, Duchenne and Becker types), includes DXS142, DXS164, DXS206, DXS230…	NM_004010	Hs.495912	dystrophin (muscular dystrophy, Duchenne and Becker types)	DMD	312.375	108.75	3.51382e-06	1.57862	-14.9993	-203.625	13.5757	0.348139	0	0	7016 // cytoskeletal anchoring // inferred from sequence or structural similarity /// 6936 // muscle contraction // not recorded /// 7517 // muscle development // non-traceable author statement	5856 // cytoskeleton // traceable author statement /// 16010 // dystrophin-associated glycoprotein complex // traceable author statement
203895_at	Consensus includes gb:AL535113 /FEA=EST /DB_XREF=gi:12798606 /DB_XREF=est:AL535113 /CLONE=CS0DF008YC23 (3 prime) /UG=Hs,283006 phospholipase C, beta 4 /FL=gb:NM_000933,1 gb:L41349,1	AL535113	Hs.151408	phospholipase C, beta 4	PLCB4	72.05	21.75	0.000249923	1.52157	-6.67549	-50.3	7.53503	0.301874	0	0.537199	7242 // intracellular signaling cascade // inferred from electronic annotation /// 16042 // lipid catabolism // inferred from electronic annotation /// 6629 // lipid metabolism // inferred from electronic annotation	---
203925_at	gb:NM_002061,1 /DEF=Homo sapiens glutamate-cysteine ligase, modifier subunit (GCLM), mRNA, /FEA=mRNA /GEN=GCLM /PROD=glutamate-cysteine ligase regulatory protein /DB_XREF=gi:4504010 /UG=Hs,89709 glutamate-cysteine ligase, modifier subunit /FL=gb:NM_002061,1 gb:L35546,1	NM_002061	Hs.315562	glutamate-cysteine ligase, modifier subunit	GCLM	48.3	163.175	1.35804e-06	1.5835	16.3092	114.875	7.04356	3.37836	0	0.0708717	6534 // cysteine metabolism // traceable author statement /// 6750 // glutathione biosynthesis // inferred from electronic annotation	---
203951_at	gb:NM_001299,1 /DEF=Homo sapiens calponin 1, basic, smooth muscle (CNN1), mRNA, /FEA=mRNA /GEN=CNN1 /PROD=calponin 1, basic, smooth muscle /DB_XREF=gi:4502920 /UG=Hs,21223 calponin 1, basic, smooth muscle /FL=gb:U37019,1 gb:D17408,1 gb:NM_001299,1	NM_001299	Hs.21223	calponin 1, basic, smooth muscle	CNN1	2260.03	691.575	0.00060261	1.49559	-6.52906	-1568.45	240.226	0.306003	0	0.920867	6940 // regulation of smooth muscle contraction // traceable author statement	---
204018_x_at	gb:NM_000558,2 /DEF=Homo sapiens hemoglobin, alpha 1 (HBA1), mRNA, /FEA=mRNA /GEN=HBA1 /PROD=hemoglobin, alpha 1 /DB_XREF=gi:6715603 /UG=Hs,251577 hemoglobin, alpha 1 /FL=gb:NM_000558,2	NM_000558	Hs.449630	hemoglobin, alpha 1 /// hemoglobin, alpha 1 /// hemoglobin, alpha 2 /// hemoglobin, alpha 2	HBA1 /// HBA2	652.275	4045.3	0.00320036	1.41819	4.73062	3393.03	717.247	6.20183	0	8.29489	15671 // oxygen transport // traceable author statement /// 6810 // transport // inferred from electronic annotation	5833 // hemoglobin complex // traceable author statement
204022_at	Consensus includes gb:AI668780 /FEA=EST /DB_XREF=gi:4833554 /DB_XREF=est:wc14b09,x1 /CLONE=IMAGE:2315129 /UG=Hs,315493 Nedd-4-like ubiquitin-protein ligase /FL=gb:U96114,1 gb:NM_007014,2	AI668780	Hs.315485	WW domain containing E3 ubiquitin protein ligase 2	WWP2	465.725	134.075	0.00404582	1.40322	-4.45224	-331.65	74.4906	0.287884	0	11.3441	6512 // ubiquitin cycle // inferred from electronic annotation /// 46718 // viral entry // traceable author statement	5622 // intracellular // inferred from electronic annotation /// 151 // ubiquitin ligase complex // traceable author statement
204041_at	gb:NM_000898,1 /DEF=Homo sapiens monoamine oxidase B (MAOB), nuclear gene encoding mitochondrial protein, mRNA, /FEA=mRNA /GEN=MAOB /PROD=monoamine oxidase B /DB_XREF=gi:4505092 /UG=Hs,82163 monoamine oxidase B /FL=gb:M69177,1 gb:NM_000898,1	NM_000898	Hs.82163	monoamine oxidase B	MAOB	870.55	257.15	0.00214771	1.44097	-5.0914	-613.4	120.478	0.295388	0	7.04413	6118 // electron transport // inferred from electronic annotation	16021 // integral to membrane // inferred from electronic annotation /// 5740 // mitochondrial membrane // traceable author statement
204072_s_at	gb:NM_023037,1 /DEF=Homo sapiens putative gene product (13CDNA73), mRNA, /FEA=mRNA /GEN=13CDNA73 /PROD=putative gene product /DB_XREF=gi:12957487 /UG=Hs,181304 putative gene product /FL=gb:NM_023037,1	NM_023037	Hs.390874	hypothetical protein CG003	13CDNA73	371.9	112.025	0.00335985	1.41519	-4.60636	-259.875	56.4165	0.301223	0	10.2124	---	---
204119_s_at	gb:U90339,1 /DEF=Human adenosine kinase short form mRNA, complete cds, /FEA=mRNA /PROD=adenosine kinase short form /DB_XREF=gi:1906010 /UG=Hs,94382 adenosine kinase /FL=gb:U50196,1 gb:BC003568,1 gb:U90339,1 gb:NM_001123,1	U90339	Hs.355533	adenosine kinase	ADK	101.65	294.45	0.00322134	1.41779	4.61661	192.8	41.7623	2.8967	0	9.0494	6166 // purine ribonucleoside salvage // inferred from electronic annotation /// 9156 // ribonucleoside monophosphate biosynthesis // traceable author statement	---
204223_at	gb:NM_002725,1 /DEF=Homo sapiens proline arginine-rich end leucine-rich repeat protein (PRELP), mRNA, /FEA=mRNA /GEN=PRELP /PROD=proline arginine-rich end leucine-rich repeatprotein /DB_XREF=gi:4506040 /UG=Hs,76494 proline arginine-rich end leucine-rich repeat protein /FL=gb:NM_002725,1 gb:U29089,1	NM_002725	Hs.76494	proline arginine-rich end leucine-rich repeat protein	PRELP	2010.85	397.325	0.000197178	1.52733	-8.00506	-1613.53	201.563	0.197591	0	0	1501 // skeletal development // traceable author statement	5578 // extracellular matrix (sensu Metazoa) // traceable author statement
204256_at	gb:NM_024090,1 /DEF=Homo sapiens hypothetical protein MGC5487 (MGC5487), mRNA, /FEA=mRNA /GEN=MGC5487 /PROD=hypothetical protein MGC5487 /DB_XREF=gi:13129087 /UG=Hs,211556 hypothetical protein MGC5487 /FL=gb:NM_024090,1	NM_024090	Hs.211556	ELOVL family member 6, elongation of long chain fatty acids (FEN1/Elo2, SUR4/Elo3-like, yeast)	ELOVL6	35.375	108.775	0.00180772	1.44987	4.95098	73.4	14.8254	3.07491	0	6.9292	---	16021 // integral to membrane // inferred from electronic annotation
204304_s_at	gb:NM_006017,1 /DEF=Homo sapiens prominin (mouse)-like 1 (PROML1), mRNA, /FEA=mRNA /GEN=PROML1 /PROD=prominin (mouse)-like 1 /DB_XREF=gi:5174386 /UG=Hs,112360 prominin (mouse)-like 1 /FL=gb:AF027208,1 gb:NM_006017,1	NM_006017	Hs.370052	prominin 1	PROM1	80.3	15.775	0.0013107	1.4651	-5.19697	-64.525	12.4159	0.196451	0	6.43264	7601 // visual perception // inferred from electronic annotation	5887 // integral to plasma membrane // traceable author statement
204362_at	gb:NM_003930,1 /DEF=Homo sapiens SKAP55 homologue (SKAP-HOM), mRNA, /FEA=mRNA /GEN=SKAP-HOM /PROD=SKAP55 homologue /DB_XREF=gi:4506962 /UG=Hs,52644 SKAP55 homologue /FL=gb:BC002893,1 gb:AF072166,1 gb:AB014486,1 gb:AF051323,1 gb:NM_003930,1	NM_003930	Hs.410745	src family associated phosphoprotein 2	SCAP2	35.55	100.8	0.00303643	1.42138	4.45819	65.25	14.636	2.83544	0	10.1521	6461 // protein complex assembly // traceable author statement /// 7165 // signal transduction // traceable author statement	---
204364_s_at	Consensus includes gb:BE535746 /FEA=EST /DB_XREF=gi:9764391 /DB_XREF=est:601060419F1 /CLONE=IMAGE:3446788 /UG=Hs,7358 hypothetical protein FLJ13110 /FL=gb:NM_022912,1	BE535746	Hs.7358	chromosome 2 open reading frame 23	C2orf23	205.9	52.4	0.00496677	1.38906	-4.20344	-153.5	36.5177	0.254492	0	13.2968	---	---
204365_s_at	gb:NM_022912,1 /DEF=Homo sapiens hypothetical protein FLJ13110 (FLJ13110), mRNA, /FEA=mRNA /GEN=FLJ13110 /PROD=hypothetical protein FLJ13110 /DB_XREF=gi:12597656 /UG=Hs,7358 hypothetical protein FLJ13110 /FL=gb:NM_022912,1	NM_022912	Hs.7358	chromosome 2 open reading frame 23	C2orf23	288.2	72.575	0.004013	1.40376	-4.42736	-215.625	48.7028	0.251822	0	11.5323	---	---
204454_at	gb:NM_012317,1 /DEF=Homo sapiens leucine zipper, down-regulated in cancer 1 (LDOC1), mRNA, /FEA=mRNA /GEN=LDOC1 /PROD=leucine zipper, down-regulated in cancer 1 /DB_XREF=gi:6912479 /UG=Hs,45231 leucine zipper, down-regulated in cancer 1 /FL=gb:BC003104,1 gb:AB019527,1 gb:NM_012317,1	NM_012317	Hs.45231	leucine zipper, down-regulated in cancer 1	LDOC1	1202.4	431.1	0.00017322	1.53029	-8.1471	-771.3	94.6717	0.358533	0	0	8285 // negative regulation of cell proliferation // traceable author statement	5634 // nucleus // traceable author statement
204472_at	gb:NM_005261,1 /DEF=Homo sapiens GTP-binding protein overexpressed in skeletal muscle (GEM), mRNA, /FEA=mRNA /GEN=GEM /PROD=GTP-binding protein overexpressed in skeletalmuscle /DB_XREF=gi:4885262 /UG=Hs,79022 GTP-binding protein overexpressed in skeletal muscle /FL=gb:NM_005261,1 gb:U13052,1 gb:U10550,1	NM_005261	Hs.79022	GTP binding protein overexpressed in skeletal muscle	GEM	1254.03	427.4	0.000216704	1.5251	-7.83389	-826.625	105.519	0.340823	0	0	8151 // cell growth and/or maintenance // traceable author statement /// 7166 // cell surface receptor linked signal transduction // traceable author statement /// 6955 // immune response // traceable author statement /// 7264 // small GTPase mediated signal transduction // inferred from electronic annotation	16020 // membrane // inferred from electronic annotation
204493_at	gb:NM_001196,1 /DEF=Homo sapiens BH3 interacting domain death agonist (BID), mRNA, /FEA=mRNA /GEN=BID /PROD=BH3 interacting domain death agonist /DB_XREF=gi:4557360 /UG=Hs,172894 BH3 interacting domain death agonist /FL=gb:AF042083,1 gb:NM_001196,1	NM_001196	Hs.300825	BH3 interacting domain death agonist	BID	19.4	52.375	0.000699203	1.49037	5.33513	32.975	6.18073	2.69974	0	4.83764	8637 // apoptotic mitochondrial changes // traceable author statement /// 8625 // induction of apoptosis via death domain receptors // traceable author statement /// 42981 // regulation of apoptosis // inferred from electronic annotation	5829 // cytosol // traceable author statement /// 5624 // membrane fraction // traceable author statement /// 5739 // mitochondrion // traceable author statement
204501_at	gb:NM_002514,1 /DEF=Homo sapiens nephroblastoma overexpressed gene (NOV), mRNA, /FEA=mRNA /GEN=NOV /PROD=nephroblastoma overexpressed gene /DB_XREF=gi:4505422 /UG=Hs,235935 nephroblastoma overexpressed gene /FL=gb:NM_002514,1	NM_002514	Hs.235935	nephroblastoma overexpressed gene	NOV	1521.95	243.35	0.00183717	1.44906	-5.27376	-1278.6	242.446	0.159894	0	6.00496	1558 // regulation of cell growth // inferred from electronic annotation	5576 // extracellular // inferred from electronic annotation
204648_at	gb:NM_000906,1 /DEF=Homo sapiens natriuretic peptide receptor Aguanylate cyclase A (atrionatriuretic peptide receptor A) (NPR1), mRNA, /FEA=mRNA /GEN=NPR1 /PROD=natriuretic peptide receptor Aguanylate cyclaseA (atrionatriuretic peptide receptor A) /DB_XREF=gi:4505434 /UG=Hs,167382 natriuretic peptide receptor Aguanylate cyclase A (atrionatriuretic peptide receptor A) /FL=gb:NM_000906,1	NM_000906	Hs.438864	natriuretic peptide receptor A/guanylate cyclase A (atrionatriuretic peptide receptor A)	NPR1	172.125	57.9	0.000487566	1.50258	-6.43241	-114.225	17.7577	0.336383	0	1.19544	6182 // cGMP biosynthesis // inferred from electronic annotation /// 7166 // cell surface receptor linked signal transduction // non-traceable author statement /// 30146 // diuresis // traceable author statement /// 7589 // fluid secretion // traceable author statement /// 7242 // intracellular signaling cascade // inferred from electronic annotation /// 30147 // natriuresis // traceable author s…	5887 // integral to plasma membrane // Unknown
204671_s_at	Consensus includes gb:BE677131 /FEA=EST /DB_XREF=gi:10037672 /DB_XREF=est:7d80g06,x1 /CLONE=IMAGE:3279322 /UG=Hs,30991 KIAA0957 protein /FL=gb:AB023174,1 gb:NM_014942,1	BE677131	Hs.30991	ankyrin repeat domain 6	ANKRD6	140.125	49.025	7.63734e-05	1.54625	-8.61603	-91.1	10.5733	0.349866	0	0	---	---
204672_s_at	gb:NM_014942,1 /DEF=Homo sapiens KIAA0957 protein (KIAA0957), mRNA, /FEA=mRNA /GEN=KIAA0957 /PROD=KIAA0957 protein /DB_XREF=gi:7662405 /UG=Hs,30991 KIAA0957 protein /FL=gb:AB023174,1 gb:NM_014942,1	NM_014942	Hs.30991	ankyrin repeat domain 6	ANKRD6	92.35	29.2	9.21151e-05	1.54298	-8.03219	-63.15	7.86211	0.316188	0	0	---	---
204789_at	gb:NM_005892,1 /DEF=Homo sapiens formin-like (FMNL), mRNA, /FEA=mRNA /GEN=FMNL /PROD=formin-like /DB_XREF=gi:5174400 /UG=Hs,100217 formin-like /FL=gb:BC001710,1 gb:NM_005892,1	NM_005892	Hs.100217	formin-like 1	FMNL1	12.4	58.525	0.00105151	1.4746	5.22678	46.125	8.82474	4.71976	0	5.39066	30036 // actin cytoskeleton organization and biogenesis // inferred from electronic annotation /// 16043 // cell organization and biogenesis // inferred from electronic annotation	---
204916_at	gb:NM_005855,1 /DEF=Homo sapiens receptor (calcitonin) activity modifying protein 1 (RAMP1), mRNA, /FEA=mRNA /GEN=RAMP1 /PROD=receptor (calcitonin) activity modifying protein1 precursor /DB_XREF=gi:5032018 /UG=Hs,32989 receptor (calcitonin) activity modifying protein 1 /FL=gb:BC000548,1 gb:NM_005855,1	NM_005855	Hs.32989	receptor (calcitonin) activity modifying protein 1	RAMP1	561.35	221.3	0.00138462	1.46262	-5.50557	-340.05	61.7647	0.394228	0	4.79995	6886 // intracellular protein transport // inferred from electronic annotation /// 8277 // regulation of G-protein coupled receptor protein signaling pathway // traceable author statement /// 6810 // transport // inferred from electronic annotation	5887 // integral to plasma membrane // traceable author statement
204924_at	gb:NM_003264,1 /DEF=Homo sapiens toll-like receptor 2 (TLR2), mRNA, /FEA=mRNA /GEN=TLR2 /PROD=toll-like receptor2 /DB_XREF=gi:4507528 /UG=Hs,63668 toll-like receptor 2 /FL=gb:U88878,1 gb:AF051152,1 gb:NM_003264,1	NM_003264	Hs.519033	toll-like receptor 2	TLR2	73.225	253.575	0.00151776	1.45836	5.33382	180.35	33.8126	3.46296	0	4.84417	6955 // immune response // inferred from electronic annotation /// 6954 // inflammatory response // inferred from electronic annotation /// 7165 // signal transduction // traceable author statement	9986 // cell surface // inferred from direct assay /// 16021 // integral to membrane // inferred from electronic annotation
204938_s_at	gb:M60411,1 /DEF=Human phospholamban mRNA, complete cds, /FEA=mRNA /GEN=PLB /PROD=phospholamban /DB_XREF=gi:190018 /UG=Hs,85050 phospholamban /FL=gb:BC005269,1 gb:M63603,1 gb:M60411,1 gb:NM_002667,1	M60411	Hs.85050	phospholamban	PLN	853.35	229.725	0.00104925	1.47468	-5.84842	-623.625	106.631	0.269204	0	3.24858	6816 // calcium ion transport // not recorded /// 8015 // circulation // non-traceable author statement /// 6936 // muscle contraction // not recorded	16021 // integral to membrane // inferred from electronic annotation /// 5790 // smooth endoplasmic reticulum // not recorded
204939_s_at	gb:NM_002667,1 /DEF=Homo sapiens phospholamban (PLN), mRNA, /FEA=mRNA /GEN=PLN /PROD=phospholamban /DB_XREF=gi:4505886 /UG=Hs,85050 phospholamban /FL=gb:BC005269,1 gb:M63603,1 gb:M60411,1 gb:NM_002667,1	NM_002667	Hs.85050	phospholamban	PLN	1325.45	382.875	0.00217739	1.44024	-5.09247	-942.575	185.092	0.288864	0	7.03778	6816 // calcium ion transport // not recorded /// 8015 // circulation // non-traceable author statement /// 6936 // muscle contraction // not recorded	16021 // integral to membrane // inferred from electronic annotation /// 5790 // smooth endoplasmic reticulum // not recorded
204940_at	gb:NM_002667,1 /DEF=Homo sapiens phospholamban (PLN), mRNA, /FEA=mRNA /GEN=PLN /PROD=phospholamban /DB_XREF=gi:4505886 /UG=Hs,85050 phospholamban /FL=gb:BC005269,1 gb:M63603,1 gb:M60411,1 gb:NM_002667,1	NM_002667	Hs.85050	phospholamban	PLN	425.85	140.4	7.35318e-05	1.54689	-9.27475	-285.45	30.7771	0.329694	0	0	6816 // calcium ion transport // not recorded /// 8015 // circulation // non-traceable author statement /// 6936 // muscle contraction // not recorded	16021 // integral to membrane // inferred from electronic annotation /// 5790 // smooth endoplasmic reticulum // not recorded
204964_s_at	gb:NM_005086,2 /DEF=Homo sapiens sarcospan (Kras oncogene-associated gene) (SSPN), mRNA, /FEA=mRNA /GEN=SSPN /PROD=sarcospan (Kras oncogene-associated gene) /DB_XREF=gi:7669543 /UG=Hs,183428 sarcospan (Kras oncogene-associated gene) /FL=gb:AL136756,1 gb:AF016028,2 gb:NM_005086,2	NM_005086	Hs.183428	sarcospan (Kras oncogene-associated gene)	SSPN	345.1	100.175	0.00226162	1.4382	-4.97751	-244.925	49.2063	0.290278	0	7.7347	7155 // cell adhesion // traceable author statement /// 6936 // muscle contraction // traceable author statement	5856 // cytoskeleton // inferred from electronic annotation /// 16010 // dystrophin-associated glycoprotein complex // traceable author statement /// 5887 // integral to plasma membrane // traceable author statement
204979_s_at	gb:NM_007341,1 /DEF=Homo sapiens SH3 domain binding glutamic acid-rich protein (SH3BGR), mRNA, /FEA=mRNA /GEN=SH3BGR /PROD=SH3 domain binding glutamic acid-rich protein /DB_XREF=gi:6677928 /UG=Hs,47438 SH3 domain binding glutamic acid-rich protein /FL=gb:NM_007341,1	NM_007341	Hs.47438	SH3 domain binding glutamic acid-rich protein	SH3BGR	176	50.825	0.002721	1.42785	-4.71033	-125.175	26.5746	0.288778	0	9.48307	6461 // protein complex assembly // traceable author statement	---
205081_at	gb:NM_001311,1 /DEF=Homo sapiens cysteine-rich protein 1 (intestinal) (CRIP1), mRNA, /FEA=mRNA /GEN=CRIP1 /PROD=cysteine-rich protein 1 (intestinal) /DB_XREF=gi:4503046 /UG=Hs,17409 cysteine-rich protein 1 (intestinal) /FL=gb:BC002738,1 gb:U58630,1 gb:NM_001311,1 gb:U09770,1	NM_001311	Hs.534316	cysteine-rich protein 1 (intestinal)	CRIP1	859.55	247.875	0.00314054	1.41934	-4.71858	-611.675	129.631	0.288378	0	9.42637	19735 // antimicrobial humoral response (sensu Vertebrata) // traceable author statement /// 8283 // cell proliferation // traceable author statement	5737 // cytoplasm // traceable author statement
205128_x_at	gb:NM_000962,1 /DEF=Homo sapiens prostaglandin-endoperoxide synthase 1 (prostaglandin GH synthase and cyclooxygenase) (PTGS1), mRNA, /FEA=mRNA /GEN=PTGS1 /PROD=prostaglandin-endoperoxide synthase 1(prostaglandin GH synthase and cyclooxygenase) /DB_XREF=gi:11386140 /UG=Hs,88474 prostaglandin-endoperoxide synthase 1 (prostaglandin GH synthase and cyclooxygenase) /FL=gb:NM_000962,1 gb:M59979,1	NM_000962	Hs.201978	prostaglandin-endoperoxide synthase 1 (prostaglandin G/H synthase and cyclooxygenase)	PTGS1	95.55	314.95	0.00325776	1.4171	4.61975	219.4	47.4917	3.29618	0	9.02815	30216 // keratinocyte differentiation // inferred from sequence or structural similarity /// 6629 // lipid metabolism // non-traceable author statement /// 7582 // physiological process // traceable author statement /// 1516 // prostaglandin biosynthesis // inferred from sequence or structural similarity /// 8217 // regulation of blood pressure // inferred from sequence or structural similarity	5737 // cytoplasm // inferred from sequence or structural similarity /// 16020 // membrane // inferred from electronic annotation /// 5792 // microsome // inferred from sequence or structural similarity /// 5634 // nucleus // inferred from sequence or str
205132_at	gb:NM_005159,2 /DEF=Homo sapiens actin, alpha, cardiac muscle (ACTC), mRNA, /FEA=mRNA /GEN=ACTC /PROD=actin, alpha, cardiac muscle precursor /DB_XREF=gi:10938011 /UG=Hs,118127 actin, alpha, cardiac muscle /FL=gb:NM_005159,2	NM_005159	Hs.118127	actin, alpha, cardiac muscle	ACTC	1443.17	185.175	8.32492e-06	1.57262	-13.8324	-1258	90.9457	0.128311	0	0	6936 // muscle contraction // traceable author statement /// 8016 // regulation of heart rate // traceable author statement	5884 // actin filament // traceable author statement
205206_at	gb:NM_000216,1 /DEF=Homo sapiens Kallmann syndrome 1 sequence (KAL1), mRNA, /FEA=mRNA /GEN=KAL1 /PROD=Kallmann syndrome 1 protein /DB_XREF=gi:4557682 /UG=Hs,89591 Kallmann syndrome 1 sequence /FL=gb:M97252,1 gb:NM_000216,1	NM_000216	Hs.380850	Kallmann syndrome 1 sequence	KAL1	269.2	88.575	0.00143764	1.46089	-5.389	-180.625	33.5174	0.32903	0	5.3899	7411 // axon guidance // traceable author statement /// 7155 // cell adhesion // traceable author statement /// 6928 // cell motility // traceable author statement /// 6935 // chemotaxis // traceable author statement	5578 // extracellular matrix (sensu Metazoa) // traceable author statement /// 5615 // extracellular space // traceable author statement
205236_x_at	gb:NM_003102,1 /DEF=Homo sapiens superoxide dismutase 3, extracellular (SOD3), mRNA, /FEA=mRNA /GEN=SOD3 /PROD=superoxide dismutase 3, extracellular /DB_XREF=gi:4507150 /UG=Hs,2420 superoxide dismutase 3, extracellular /FL=gb:J02947,1 gb:NM_003102,1	NM_003102	Hs.2420	superoxide dismutase 3, extracellular	SOD3	901.3	327.25	0.00157662	1.45656	-5.40538	-574.05	106.2	0.363087	0	5.30502	6801 // superoxide metabolism // inferred from electronic annotation	5578 // extracellular matrix (sensu Metazoa) // not recorded /// 5625 // soluble fraction // traceable author statement
205312_at	gb:NM_003120,1 /DEF=Homo sapiens spleen focus forming virus (SFFV) proviral integration oncogene spi1 (SPI1), mRNA, /FEA=mRNA /GEN=SPI1 /PROD=spleen focus forming virus (SFFV) proviralintegration oncogene spi1 /DB_XREF=gi:4507174 /UG=Hs,157441 spleen focus forming virus (SFFV) proviral integration oncogene spi1 /FL=gb:NM_003120,1	NM_003120	Hs.157441	spleen focus forming virus (SFFV) proviral integration oncogene spi1	SPI1	32.725	119.35	0.00301029	1.4219	4.54295	86.625	19.068	3.64706	0	9.55421	8151 // cell growth and/or maintenance // inferred from electronic annotation /// 122 // negative regulation of transcription from Pol II promoter // traceable author statement /// 6355 // regulation of transcription, DNA-dependent // inferred from electronic annotation	5634 // nucleus // inferred from electronic annotation
205330_at	gb:NM_002430,1 /DEF=Homo sapiens meningioma (disrupted in balanced translocation) 1 (MN1), mRNA, /FEA=mRNA /GEN=MN1 /PROD=meningioma 1 /DB_XREF=gi:4505222 /UG=Hs,268515 meningioma (disrupted in balanced translocation) 1 /FL=gb:NM_002430,1	NM_002430	Hs.268515	meningioma (disrupted in balanced translocation) 1	MN1	331.525	72.075	0.000463906	1.50415	-6.70365	-259.45	38.7028	0.217404	0	0.46775	45786 // negative regulation of cell cycle // inferred from electronic annotation	---
205610_at	gb:NM_003803,1 /DEF=Homo sapiens myomesin 1 (skelemin) (185kD) (MYOM1), mRNA, /FEA=mRNA /GEN=MYOM1 /PROD=myomesin 1 /DB_XREF=gi:4505312 /UG=Hs,2504 myomesin 1 (skelemin) (185kD) /FL=gb:NM_003803,1	NM_003803	Hs.451604	myomesin 1 (skelemin) 185kDa	MYOM1	38.95	12.775	0.000159857	1.53206	-6.31856	-26.175	4.14256	0.327985	0	1.54149	7517 // muscle development // inferred from electronic annotation /// 6941 // striated muscle contraction // inferred from electronic annotation	5863 // striated muscle thick filament // traceable author statement
205802_at	gb:NM_003304,1 /DEF=Homo sapiens transient receptor potential channel 1 (TRPC1), mRNA, /FEA=mRNA /GEN=TRPC1 /PROD=transient receptor potential channel 1 /DB_XREF=gi:4507684 /UG=Hs,250687 transient receptor potential channel 1 /FL=gb:NM_003304,1	NM_003304	Hs.250687	transient receptor potential cation channel, subfamily C, member 1	TRPC1	89.825	27.1	2.35358e-05	1.56266	-9.84454	-62.725	6.37155	0.301698	0	0	6816 // calcium ion transport // traceable author statement /// 6812 // cation transport // inferred from electronic annotation	5887 // integral to plasma membrane // traceable author statement
205907_s_at	Consensus includes gb:AI765819 /FEA=EST /DB_XREF=gi:5232317 /DB_XREF=est:wi84g05,x1 /CLONE=IMAGE:2400056 /UG=Hs,94070 osteomodulin /FL=gb:AB000114,1 gb:NM_005014,1	AI765819	Hs.94070	osteomodulin	OMD	349.325	98.375	0.000283179	1.51835	-7.31355	-250.95	34.313	0.281615	0	0	7155 // cell adhesion // inferred from electronic annotation	5578 // extracellular matrix (sensu Metazoa) // inferred from electronic annotation
205908_s_at	gb:NM_005014,1 /DEF=Homo sapiens osteomodulin (OMD), mRNA, /FEA=mRNA /GEN=OMD /PROD=osteomodulin /DB_XREF=gi:4826875 /UG=Hs,94070 osteomodulin /FL=gb:AB000114,1 gb:NM_005014,1	NM_005014	Hs.94070	osteomodulin	OMD	223.15	62	0.00109351	1.47296	-5.65044	-161.15	28.5199	0.27784	0	4.11136	7155 // cell adhesion // inferred from electronic annotation	5578 // extracellular matrix (sensu Metazoa) // inferred from electronic annotation
206101_at	gb:NM_001393,1 /DEF=Homo sapiens extracellular matrix protein 2, female organ and adipocyte specific (ECM2), mRNA, /FEA=mRNA /GEN=ECM2 /PROD=extracellular matrix protein 2 /DB_XREF=gi:4557542 /UG=Hs,35094 extracellular matrix protein 2, female organ and adipocyte specific /FL=gb:AB011792,1 gb:NM_001393,1	NM_001393	Hs.117060	extracellular matrix protein 2, female organ and adipocyte specific	ECM2	436.85	126.525	0.00033941	1.51341	-7.12143	-310.325	43.5762	0.28963	0	0	7160 // cell-matrix adhesion // traceable author statement	5578 // extracellular matrix (sensu Metazoa) // traceable author statement
206116_s_at	gb:NM_000366,1 /DEF=Homo sapiens tropomyosin 1 (alpha) (TPM1), mRNA, /FEA=mRNA /GEN=TPM1 /PROD=tropomyosin 1 (alpha) /DB_XREF=gi:4507646 /UG=Hs,77899 tropomyosin 1 (alpha) /FL=gb:M19713,1 gb:NM_000366,1	NM_000366	Hs.133892	tropomyosin 1 (alpha)	TPM1	725.125	261.05	0.000236286	1.52298	-7.65715	-464.075	60.6068	0.360007	0	0	7517 // muscle development // inferred from electronic annotation /// 8016 // regulation of heart rate // traceable author statement /// 6937 // regulation of muscle contraction // traceable author statement /// 19067 // viral assembly, maturation, egress, and release // inferred from electronic annotation	5856 // cytoskeleton // inferred from electronic annotation /// 5862 // muscle thin filament tropomyosin // traceable author statement
206117_at	gb:NM_000366,1 /DEF=Homo sapiens tropomyosin 1 (alpha) (TPM1), mRNA, /FEA=mRNA /GEN=TPM1 /PROD=tropomyosin 1 (alpha) /DB_XREF=gi:4507646 /UG=Hs,77899 tropomyosin 1 (alpha) /FL=gb:M19713,1 gb:NM_000366,1	NM_000366	Hs.133892	tropomyosin 1 (alpha)	TPM1	154.2	56.975	0.00367113	1.40958	-4.39524	-97.225	22.1205	0.369488	0	11.7778	7517 // muscle development // inferred from electronic annotation /// 8016 // regulation of heart rate // traceable author statement /// 6937 // regulation of muscle contraction // traceable author statement /// 19067 // viral assembly, maturation, egress, and release // inferred from electronic annotation	5856 // cytoskeleton // inferred from electronic annotation /// 5862 // muscle thin filament tropomyosin // traceable author statement
206128_at	Consensus includes gb:AI264306 /FEA=EST /DB_XREF=gi:3872509 /DB_XREF=est:qi09a02,x1 /CLONE=IMAGE:1855946 /UG=Hs,123022 adrenergic, alpha-2C-, receptor /FL=gb:J03853,1 gb:NM_000683,1	AI264306	Hs.123022	adrenergic, alpha-2C-, receptor	ADRA2C	67.15	24.75	0.0014585	1.46023	-4.89507	-42.4	8.66178	0.368578	0	8.25486	7186 // G-protein coupled receptor protein signaling pathway // traceable author statement /// 187 // activation of MAPK // traceable author statement /// 7610 // behavior // not recorded /// 7267 // cell-cell signaling // traceable author statement	5768 // endosome // traceable author statement /// 5887 // integral to plasma membrane // traceable author statement
206432_at	gb:NM_005328,1 /DEF=Homo sapiens hyaluronan synthase 2 (HAS2), mRNA, /FEA=mRNA /GEN=HAS2 /PROD=hyaluronan synthase 2 /DB_XREF=gi:4885390 /UG=Hs,159226 hyaluronan synthase 2 /FL=gb:U54804,1 gb:NM_005328,1	NM_005328	Hs.159226	hyaluronan synthase 2	HAS2	17.775	92.7	0.00225792	1.43829	4.75759	74.925	15.7485	5.21519	0	8.12121	---	5887 // integral to plasma membrane // traceable author statement
206762_at	gb:NM_002234,1 /DEF=Homo sapiens potassium voltage-gated channel, shaker-related subfamily, member 5 (KCNA5), mRNA, /FEA=mRNA /GEN=KCNA5 /PROD=potassium voltage-gated channel, shaker-relatedsubfamily, member 5 /DB_XREF=gi:4504818 /UG=Hs,150208 potassium voltage-gated channel, shaker-related subfamily, member 5 /FL=gb:M55513,1 gb:M83254,1 gb:M60451,1 gb:NM_002234,1	NM_002234	Hs.150208	potassium voltage-gated channel, shaker-related subfamily, member 5	KCNA5	365.25	99.275	0.00142564	1.46128	-5.45028	-265.975	48.8002	0.2718	0	5.07576	6812 // cation transport // inferred from electronic annotation /// 6813 // potassium ion transport // traceable author statement	16021 // integral to membrane // inferred from electronic annotation /// 5624 // membrane fraction // not recorded /// 8076 // voltage-gated potassium channel complex // traceable author statement
207620_s_at	gb:NM_003688,1 /DEF=Homo sapiens calciumcalmodulin-dependent serine protein kinase (MAGUK family) (CASK), mRNA, /FEA=mRNA /GEN=CASK /PROD=calciumcalmodulin-dependent serine proteinkinase (MAGUK family) /DB_XREF=gi:4502566 /UG=Hs,151469 calciumcalmodulin-dependent serine protein kinase (MAGUK family) /FL=gb:AF032119,1 gb:NM_003688,1	NM_003688	Hs.460584	calcium/calmodulin-dependent serine protein kinase (MAGUK family)	CASK	44.7	15.775	0.00172493	1.4522	-4.51675	-28.925	6.40393	0.352908	0	10.8631	7155 // cell adhesion // traceable author statement /// 6468 // protein amino acid phosphorylation // inferred from electronic annotation	15629 // actin cytoskeleton // traceable author statement /// 5886 // plasma membrane // traceable author statement
208394_x_at	gb:NM_007036,2 /DEF=Homo sapiens endothelial cell-specific molecule 1 (ESM1), mRNA, /FEA=mRNA /GEN=ESM1 /PROD=endothelial cell-specific molecule 1 precursor /DB_XREF=gi:13259505 /UG=Hs,41716 endothelial cell-specific molecule 1 /FL=gb:NM_007036,2	NM_007036	Hs.129944	endothelial cell-specific molecule 1	ESM1	10.35	38.225	0.000457139	1.50461	5.52179	27.875	5.04818	3.69324	0	3.9506	1558 // regulation of cell growth // inferred from electronic annotation	5576 // extracellular // non-traceable author statement
208978_at	gb:U36190,1 /DEF=Human cysteine-rich protein 2 (hCRP2) mRNA, complete cds, /FEA=mRNA /GEN=hCRP2 /PROD=cysteine-rich protein 2 /DB_XREF=gi:1399027 /UG=Hs,70327 cysteine-rich protein 2 /FL=gb:D42123,1 gb:BC000434,1 gb:BC001931,1 gb:U36190,1 gb:NM_001312,1	U36190	Hs.70327	cysteine-rich protein 2	CRIP2	891.1	295.575	0.000565036	1.49777	-6.56201	-595.525	90.7535	0.331697	0	0.8312	---	---
209086_x_at	Consensus includes gb:BE964361 /FEA=EST /DB_XREF=gi:11767830 /DB_XREF=est:601658062R1 /CLONE=IMAGE:3876255 /UG=Hs,211579 melanoma adhesion molecule /FL=gb:AF089868,1 gb:NM_006500,1	BE964361	Hs.511397	melanoma cell adhesion molecule	MCAM	1008.1	352.25	0.000189626	1.52824	-8.00231	-655.85	81.9575	0.34942	0	0	7155 // cell adhesion // traceable author statement /// 9653 // morphogenesis // traceable author statement	5887 // integral to plasma membrane // not recorded
209116_x_at	gb:M25079,1 /DEF=Human sickle cell beta-globin mRNA, complete cds, /FEA=mRNA /PROD=beta-globin /DB_XREF=gi:179408 /UG=Hs,155376 hemoglobin, beta /FL=gb:NM_000518,3 gb:M25079,1 gb:AF117710,1 gb:AF181989,1	M25079	Hs.155376	hemoglobin, beta /// hemoglobin, beta	HBB	300.375	3299.93	0.00512663	1.38678	4.28775	2999.55	699.562	10.986	0	11.4096	15671 // oxygen transport // non-traceable author statement /// 6810 // transport // inferred from electronic annotation	5833 // hemoglobin complex // traceable author statement
209122_at	gb:BC005127,1 /DEF=Homo sapiens, adipose differentiation-related protein, clone MGC:10598, mRNA, complete cds, /FEA=mRNA /PROD=adipose differentiation-related protein /DB_XREF=gi:13477306 /UG=Hs,3416 adipose differentiation-related protein /FL=gb:BC005127,1 gb:NM_001122,1	BC005127	Hs.3416	adipose differentiation-related protein	ADFP	168.225	586.825	0.000492364	1.50227	6.69778	418.6	62.4983	3.48833	0	0.0701623	---	5783 // endoplasmic reticulum // traceable author statement /// 5576 // extracellular // traceable author statement /// 5811 // lipid particle // traceable author statement /// 16020 // membrane // inferred from electronic annotation
209276_s_at	gb:AF162769,1 /DEF=Homo sapiens thioltransferase mRNA, complete cds, /FEA=mRNA /PROD=thioltransferase /DB_XREF=gi:5442445 /UG=Hs,28988 glutaredoxin (thioltransferase) /FL=gb:BC005304,1 gb:AF162769,1 gb:D21238,1	AF162769	Hs.28988	glutaredoxin (thioltransferase)	GLRX	106.475	275.925	0.000977927	1.47757	5.77826	169.45	29.3254	2.59145	0	2.86212	6118 // electron transport // inferred from electronic annotation	---
209292_at	Consensus includes gb:AL022726 /DEF=Human DNA sequence from clone 625H18 on chromosome 6p22,2-23, Contains the gene for ID4 Helix-loop-helix DNA binding protein and part of an alternatively spliced novel gene, Contains ESTs, STSs, GSSs and putative CpG islands /FEA=mRNA /DB_XREF=gi:3676217 /UG=Hs,34853 inhibitor of DNA binding 4, dominant negative helix-loop-helix protein /FL=gb:NM_001546,1 gb:U1…	AL022726	Hs.391392	Inhibitor of DNA binding 4, dominant negative helix-loop-helix protein	ID4	174.175	59.175	0.00319696	1.41825	-4.54912	-115	25.2796	0.339745	0	10.6258	6357 // regulation of transcription from Pol II promoter // traceable author statement	5634 // nucleus // inferred from electronic annotation
209293_x_at	gb:U16153,1 /DEF=Human Id-4H protein mRNA, complete cds, /FEA=mRNA /PROD=Id-4H protein /DB_XREF=gi:625095 /UG=Hs,34853 inhibitor of DNA binding 4, dominant negative helix-loop-helix protein /FL=gb:NM_001546,1 gb:U16153,1 gb:U28368,1	U16153	Hs.391392	inhibitor of DNA binding 4, dominant negative helix-loop-helix protein	ID4	267.475	103.85	0.00358351	1.41113	-4.49996	-163.625	36.3614	0.388261	0	10.9873	6357 // regulation of transcription from Pol II promoter // traceable author statement	5634 // nucleus // inferred from electronic annotation
209343_at	gb:BC002449,1 /DEF=Homo sapiens, Similar to CG10641 gene product, clone MGC:3052, mRNA, complete cds, /FEA=mRNA /PROD=Similar to CG10641 gene product /DB_XREF=gi:12803268 /UG=Hs,24391 hypothetical protein FLJ13612 /FL=gb:BC002449,1	BC002449	Hs.289242	EF hand domain containing 1	EFHD1	1002.27	251.575	0.000856878	1.48279	-6.08627	-750.7	123.343	0.251004	0	2.32711	---	---
209369_at	gb:M63310,1 /DEF=Human 1,2-cyclic-inositol-phosphate phosphodiesterase (ANX3) mRNA, complete cds, /FEA=mRNA /GEN=ANX3 /PROD=1,2-cyclic-inositol-phosphate phosphodiesterase /DB_XREF=gi:178696 /UG=Hs,1378 annexin A3 /FL=gb:BC000871,1 gb:M63310,1 gb:M20560,1 gb:NM_005139,1	M63310	Hs.442733	annexin A3	ANXA3	95.2	34	0.00059247	1.49617	-5.93368	-61.2	10.314	0.357143	0	2.90417	---	5737 // cytoplasm // not recorded
209397_at	gb:BC000147,1 /DEF=Homo sapiens, Similar to malic enzyme 2, NAD(+)-dependent, mitochondrial, clone MGC:5187, mRNA, complete cds, /FEA=mRNA /PROD=Similar to malic enzyme 2, NAD(+)-dependent,mitochondrial /DB_XREF=gi:12652790 /UG=Hs,75342 malic enzyme 2, NAD(+)-dependent, mitochondrial /FL=gb:BC000147,1	BC000147	Hs.75342	malic enzyme 2, NAD(+)-dependent, mitochondrial	ME2	186.35	494.775	0.00181292	1.44973	5.21901	308.425	59.0965	2.65508	0	5.43144	6108 // malate metabolism // inferred from electronic annotation /// 6090 // pyruvate metabolism // not recorded	5739 // mitochondrion // not recorded
209447_at	gb:AF043290,1 /DEF=Homo sapiens lymphocyte membrane associated protein (8B7) mRNA, complete cds, /FEA=mRNA /GEN=8B7 /PROD=lymphocyte membrane associated protein /DB_XREF=gi:2895592 /UG=Hs,8182 synaptic nuclei expressed gene 1b /FL=gb:AF043290,1	AF043290	Hs.282117	spectrin repeat containing, nuclear envelope 1	SYNE1	264.675	105.475	0.000327785	1.51439	-7.01077	-159.2	22.7079	0.398508	0	0	7030 // Golgi organization and biogenesis // inferred from direct assay /// 42692 // muscle cell differentiation // inferred from direct assay /// 6997 // nuclear organization and biogenesis // non-traceable author statement	5794 // Golgi apparatus // inferred from direct assay /// 5856 // cytoskeleton // inferred from electronic annotation /// 16021 // integral to membrane // inferred from direct assay /// 5635 // nuclear membrane // inferred from direct assay /// 45211 // p
209458_x_at	gb:AF105974,1 /DEF=Homo sapiens alpha one globin (HBA1) mRNA, complete cds, /FEA=mRNA /GEN=HBA1 /PROD=alpha one globin /DB_XREF=gi:4038449 /UG=Hs,272572 hemoglobin, alpha 2 /FL=gb:AF097635,1 gb:AF105974,1 gb:NM_000517,2	AF105974	Hs.449630	hemoglobin, alpha 1 /// hemoglobin, alpha 1 /// hemoglobin, alpha 2 /// hemoglobin, alpha 2	HBA1 /// HBA2	575.05	3614.53	0.00403157	1.40346	4.50996	3039.47	673.947	6.28558	0	9.7848	15671 // oxygen transport // traceable author statement /// 6810 // transport // inferred from electronic annotation	5833 // hemoglobin complex // traceable author statement
209616_s_at	gb:S73751,1 /DEF=Homo sapiens acyl coenzyme A:cholesterol acyltransferase mRNA, complete cds, /FEA=mRNA /PROD=acyl coenzyme A:cholesterol acyltransferase /DB_XREF=gi:688112 /UG=Hs,76688 carboxylesterase 1 (monocytemacrophage serine esterase 1) /FL=gb:M73499,1 gb:L07764,1 gb:L07765,1 gb:AF177775,1 gb:S73751,1 gb:NM_001266,2	S73751	Hs.499222	carboxylesterase 1 (monocyte/macrophage serine esterase 1)	CES1	316.675	87.725	0.000359502	1.51178	-6.99156	-228.95	32.7466	0.277019	0	0	8152 // metabolism // traceable author statement /// 9636 // response to toxin // traceable author statement	5783 // endoplasmic reticulum // inferred from electronic annotation /// 5615 // extracellular space // not recorded
209645_s_at	Consensus includes gb:NM_000692,1 /DEF=Homo sapiens aldehyde dehydrogenase 5 (ALDH5), mRNA, /FEA=CDS /GEN=ALDH5 /PROD=aldehyde dehydrogenase 5 /DB_XREF=gi:4502038 /UG=Hs,169517 aldehyde dehydrogenase 1 family, member B1 /FL=gb:BC001619,1 gb:NM_000692,1	NM_000692	Hs.436219	aldehyde dehydrogenase 1 family, member B1	ALDH1B1	278.4	100	0.00275853	1.42705	-4.75148	-178.4	37.5462	0.359195	0	9.20193	5975 // carbohydrate metabolism // non-traceable author statement /// 8152 // metabolism // inferred from electronic annotation	5739 // mitochondrion // inferred from electronic annotation
209655_s_at	Consensus includes gb:AI803181 /FEA=EST /DB_XREF=gi:5368653 /DB_XREF=est:tc15a07,x1 /CLONE=IMAGE:2063892 /UG=Hs,8769 Homo sapiens mRNA; cDNA DKFZp761J17121 (from clone DKFZp761J17121); complete cds /FL=gb:AL136550,1	AI803181	Hs.8769	transmembrane 4 superfamily member 10	TM4SF10	549.025	134.05	0.000374658	1.51059	-7.03695	-414.975	58.9708	0.24416	0	0	---	16021 // integral to membrane // inferred from electronic annotation
209656_s_at	gb:AL136550,1 /DEF=Homo sapiens mRNA; cDNA DKFZp761J17121 (from clone DKFZp761J17121); complete cds, /FEA=mRNA /GEN=DKFZp761J17121 /PROD=hypothetical protein /DB_XREF=gi:13276606 /UG=Hs,8769 Homo sapiens mRNA; cDNA DKFZp761J17121 (from clone DKFZp761J17121); complete cds /FL=gb:AL136550,1	AL136550	Hs.8769	transmembrane 4 superfamily member 10	TM4SF10	1537.55	519.875	5.54869e-05	1.55137	-9.97581	-1017.67	102.014	0.338119	0	0	---	16021 // integral to membrane // inferred from electronic annotation
209663_s_at	gb:AF072132,1 /DEF=Homo sapiens integrin alpha-7 mRNA, complete cds, /FEA=mRNA /PROD=integrin alpha-7 /DB_XREF=gi:3930582 /UG=Hs,74369 integrin, alpha 7 /FL=gb:AF032108,1 gb:AF052050,1 gb:AF072132,1 gb:NM_002206,1	AF072132	Hs.524484	integrin, alpha 7	ITGA7	440.825	120.2	0.000599892	1.49575	-6.42932	-320.625	49.8692	0.272671	0	1.2045	7160 // cell-matrix adhesion // traceable author statement /// 902 // cellular morphogenesis // inferred from electronic annotation /// 7156 // homophilic cell adhesion // not recorded /// 7229 // integrin-mediated signaling pathway // inferred from electronic annotation /// 7517 // muscle development // traceable author statement	8305 // integrin complex // inferred from electronic annotation
209825_s_at	gb:BC002906,1 /DEF=Homo sapiens, Similar to uridine monophosphate kinase, clone MGC:10318, mRNA, complete cds, /FEA=mRNA /PROD=Similar to uridine monophosphate kinase /DB_XREF=gi:12804106 /UG=Hs,75939 uridine monophosphate kinase /FL=gb:BC002906,1 gb:AF236637,1	BC002906	Hs.458360	uridine-cytidine kinase 2	UCK2	56.125	151.8	0.000140785	1.53476	7.83938	95.675	12.2044	2.70468	0	0	9058 // biosynthesis // inferred from electronic annotation	---
209948_at	gb:U61536,1 /DEF=Human potassium channel beta subunit mRNA, complete cds, /FEA=mRNA /PROD=potassium channel beta subunit /DB_XREF=gi:2209016 /UG=Hs,93841 potassium large conductance calcium-activated channel, subfamily M, beta member 1 /FL=gb:U38907,1 gb:U25138,1 gb:U42600,1 gb:U61536,1 gb:AF026002,1 gb:NM_004137,1	U61536	Hs.93841	potassium large conductance calcium-activated channel, subfamily M, beta member 1	KCNMB1	1060.33	392.7	0.00138528	1.4626	-5.54957	-667.625	120.302	0.370358	0	4.58563	6813 // potassium ion transport // traceable author statement /// 6939 // smooth muscle contraction // not recorded /// 7268 // synaptic transmission // traceable author statement	16021 // integral to membrane // inferred from electronic annotation
210170_at	gb:BC001017,1 /DEF=Homo sapiens, Similar to alpha-actinin-2-associated LIM protein, clone MGC:2005, mRNA, complete cds, /FEA=mRNA /PROD=Similar to alpha-actinin-2-associated LIMprotein /DB_XREF=gi:12654386 /UG=Hs,135281 alpha-actinin-2-associated LIM protein /FL=gb:BC001017,1	BC001017	Hs.71719	PDZ and LIM domain 3	PDLIM3	61.025	17.925	0.000581307	1.49682	-5.71698	-43.1	7.53895	0.293732	0	3.81141	---	---
210273_at	gb:AB006757,1 /DEF=Homo sapiens mRNA for PCDH7 (BH-Pcdh)c, complete cds, /FEA=mRNA /PROD=PCDH7 (BH-Pcdh)c /DB_XREF=gi:2979421 /UG=Hs,34073 BH-protocadherin (brain-heart) /FL=gb:AB006757,1	AB006757	Hs.443020	BH-protocadherin (brain-heart)	PCDH7	412.95	150.9	0.000202402	1.52672	-7.76794	-262.05	33.7348	0.36542	0	0	7155 // cell adhesion // inferred from electronic annotation /// 7156 // homophilic cell adhesion // inferred from electronic annotation	5887 // integral to plasma membrane // traceable author statement
210298_x_at	gb:AF098518,1 /DEF=Homo sapiens four and a half LIM domains 1 protein isoform B (FHL1) mRNA, complete cds, /FEA=mRNA /GEN=FHL1 /PROD=four and a half LIM domains 1 protein isoform B /DB_XREF=gi:3851649 /UG=Hs,239069 four and a half LIM domains 1 /FL=gb:AF098518,1 gb:AF063002,1	AF098518	Hs.421383	four and a half LIM domains 1	FHL1	2044.58	625.4	0.000536756	1.49947	-6.66775	-1419.17	212.842	0.305883	0	0.556535	30154 // cell differentiation // inferred from electronic annotation /// 16049 // cell growth // non-traceable author statement /// 7517 // muscle development // non-traceable author statement	5634 // nucleus // inferred from electronic annotation
210299_s_at	gb:AF063002,1 /DEF=Homo sapiens LIM protein SLIMMER mRNA, complete cds, /FEA=mRNA /PROD=LIM protein SLIMMER /DB_XREF=gi:3859848 /UG=Hs,239069 four and a half LIM domains 1 /FL=gb:AF098518,1 gb:AF063002,1	AF063002	Hs.421383	four and a half LIM domains 1	FHL1	723.975	229.9	0.000927703	1.47968	-5.97091	-494.075	82.7471	0.317552	0	2.75878	30154 // cell differentiation // inferred from electronic annotation /// 16049 // cell growth // non-traceable author statement /// 7517 // muscle development // non-traceable author statement	5634 // nucleus // inferred from electronic annotation
210715_s_at	gb:AF027205,1 /DEF=Homo sapiens Kunitz-type protease inhibitor (kop) mRNA, complete cds, /FEA=mRNA /GEN=kop /PROD=Kunitz-type protease inhibitor /DB_XREF=gi:2598967 /UG=Hs,31439 serine protease inhibitor, Kunitz type, 2 /FL=gb:AF027205,1	AF027205	Hs.31439	serine protease inhibitor, Kunitz type, 2	SPINT2	653.45	196.3	4.13928e-05	1.5556	-10.3624	-457.15	44.1161	0.300406	0	0	6928 // cell motility // traceable author statement	5576 // extracellular // traceable author statement /// 16021 // integral to membrane // traceable author statement /// 5625 // soluble fraction // traceable author statement
210845_s_at	gb:U08839,1 /DEF=Human urokinase-type plasminogen activator receptor mRNA, complete cds, /FEA=mRNA /PROD=urokinase-type plasminogen activator receptor /DB_XREF=gi:517197 /UG=Hs,179657 plasminogen activator, urokinase receptor /FL=gb:U08839,1	U08839	Hs.179657	plasminogen activator, urokinase receptor	PLAUR	189.5	494.75	0.00390749	1.40552	4.47887	305.25	68.1533	2.61082	0	10.0046	7596 // blood coagulation // traceable author statement /// 7166 // cell surface receptor linked signal transduction // inferred from electronic annotation /// 6935 // chemotaxis // traceable author statement	19898 // extrinsic to membrane // traceable author statement /// 5886 // plasma membrane // traceable author statement
210869_s_at	gb:M29277,1 /DEF=Human isolate JuSo MUC18 glycoprotein mRNA (3 variant), complete cds, /FEA=mRNA /PROD=MUC18 glycoprotein /DB_XREF=gi:530047 /UG=Hs,211579 melanoma adhesion molecule /FL=gb:M29277,1	M29277	Hs.511397	melanoma cell adhesion molecule	MCAM	2052.57	802.6	4.92017e-05	1.55315	-10.205	-1249.97	122.487	0.391021	0	0	7155 // cell adhesion // traceable author statement /// 9653 // morphogenesis // traceable author statement	5887 // integral to plasma membrane // not recorded
210997_at	gb:M77227,1 /DEF=H,sapiens competitive HGF antagonist mRNA, complete cds, /FEA=mRNA /PROD=competitive HGF antagonist /DB_XREF=gi:184029 /UG=Hs,809 hepatocyte growth factor (hepapoietin A; scatter factor) /FL=gb:M77227,1 gb:L02931,1	M77227	Hs.396530	hepatocyte growth factor (hepapoietin A; scatter factor)	HGF	18.5	88.375	0.00372268	1.40868	4.30645	69.875	16.2257	4.77703	0	11.2681	7067 // mitosis // non-traceable author statement /// 6508 // proteolysis and peptidolysis // inferred from electronic annotation	---
211203_s_at	gb:U07820,1 /DEF=Human contactin 2 precursor (CNTN1) mRNA, complete cds, /FEA=mRNA /GEN=CNTN1 /PROD=h-contactin 2 precursor /DB_XREF=gi:469044 /UG=Hs,143434 contactin 1 /FL=gb:U07820,1	U07820	Hs.143434	contactin 1	CNTN1	89.975	33.925	8.10134e-06	1.57284	-11.2147	-56.05	4.99791	0.377049	0	0	7155 // cell adhesion // non-traceable author statement	5624 // membrane fraction // traceable author statement
211696_x_at	gb:AF349114,1 /DEF=Homo sapiens beta globin chain variant (HBB) mRNA, complete cds, /FEA=mRNA /GEN=HBB /PROD=beta globin chain variant /DB_XREF=gi:13549111 /FL=gb:AF349114,1	AF349114	Hs.155376	hemoglobin, beta /// hemoglobin, beta	HBB	586.525	3444.3	0.00382862	1.40686	4.55815	2857.78	626.96	5.87238	0	9.44895	15671 // oxygen transport // non-traceable author statement /// 6810 // transport // inferred from electronic annotation	5833 // hemoglobin complex // traceable author statement
211745_x_at	gb:BC005931,1 /DEF=Homo sapiens, hemoglobin, alpha 2, clone MGC:14541, mRNA, complete cds, /FEA=mRNA /PROD=hemoglobin, alpha 2 /DB_XREF=gi:13543547 /FL=gb:BC005931,1	BC005931	Hs.449630	hemoglobin, alpha 1 /// hemoglobin, alpha 1	HBA1	652.275	4120.93	0.00302243	1.42166	4.78629	3468.65	724.706	6.31777	0	7.9384	15671 // oxygen transport // traceable author statement /// 6810 // transport // inferred from electronic annotation	5833 // hemoglobin complex // traceable author statement
211924_s_at	gb:AY029180,1 /DEF=Homo sapiens soluble urokinase plasminogen activator receptor precursor (SUPAR) mRNA, complete cds, /FEA=CDS /GEN=SUPAR /PROD=soluble urokinase plasminogen activator receptorprecursor /DB_XREF=gi:13641308 /FL=gb:AY029180,1	AY029180	Hs.179657	plasminogen activator, urokinase receptor /// plasminogen activator, urokinase receptor	PLAUR	79.225	354.2	0.000748119	1.48791	6.15371	274.975	44.6845	4.47081	0	1.52408	7596 // blood coagulation // traceable author statement /// 7166 // cell surface receptor linked signal transduction // inferred from electronic annotation /// 6935 // chemotaxis // traceable author statement	19898 // extrinsic to membrane // traceable author statement /// 5886 // plasma membrane // traceable author statement
212327_at	Consensus includes gb:AK026815,1 /DEF=Homo sapiens cDNA: FLJ23162 fis, clone LNG09734, /FEA=mRNA /DB_XREF=gi:10439759 /UG=Hs,202949 KIAA1102 protein	AK026815	Hs.156761	KIAA1102 protein	KIAA1102	805.825	313.3	0.000100623	1.54136	-8.90675	-492.525	55.2979	0.388794	0	0	6939 // smooth muscle contraction // inferred from electronic annotation	---
212372_at	Consensus includes gb:AK026977,1 /DEF=Homo sapiens cDNA: FLJ23324 fis, clone HEP12482, highly similar to HUMMYOHCB Human nonmuscle myosin heavy chain-B (MYH10) mRNA, /FEA=mRNA /DB_XREF=gi:10439970 /UG=Hs,296842 Homo sapiens, clone IMAGE:3357927, mRNA, partial cds	AK026977	Hs.280311	myosin, heavy polypeptide 10, non-muscle	MYH10	3828.95	1334.62	3.41555e-06	1.57879	-16.1759	-2494.32	154.2	0.348562	0	0.0622415	902 // cellular morphogenesis // inferred from electronic annotation /// 910 // cytokinesis // non-traceable author statement	16459 // myosin // non-traceable author statement
212565_at	Consensus includes gb:BE302191 /FEA=EST /DB_XREF=gi:9185939 /DB_XREF=est:bb82f05,x1 /CLONE=IMAGE:3048897 /UG=Hs,184523 KIAA0965 protein	BE302191	---	---	---	301.45	90.825	0.000980478	1.47746	-5.8146	-210.625	36.2235	0.301294	0	3.38967	---	---
212647_at	Consensus includes gb:NM_006270,1 /DEF=Homo sapiens related RAS viral (r-ras) oncogene homolog (RRAS), mRNA, /FEA=CDS /GEN=RRAS /PROD=related RAS viral (r-ras) oncogene homolog /DB_XREF=gi:5454027 /UG=Hs,9651 related RAS viral (r-ras) oncogene homolog /FL=gb:NM_006270,1	NM_006270	Hs.9651	related RAS viral (r-ras) oncogene homolog	RRAS	573.6	174.625	0.0024289	1.43428	-4.94695	-398.975	80.6507	0.304437	0	7.92554	7265 // Ras protein signal transduction // traceable author statement	---
212730_at	Consensus includes gb:AK026420,1 /DEF=Homo sapiens cDNA: FLJ22767 fis, clone KAIA1191, /FEA=mRNA /DB_XREF=gi:10439281 /UG=Hs,10587 KIAA0353 protein	AK026420	Hs.381347	desmuslin	DMN	544.775	200.4	2.32746e-05	1.56279	-11.3311	-344.375	30.3919	0.367858	0	0	---	5882 // intermediate filament // non-traceable author statement
212797_at	Consensus includes gb:BE742268 /FEA=EST /DB_XREF=gi:10156260 /DB_XREF=est:601575686F1 /CLONE=IMAGE:3836709 /UG=Hs,281706 sortilin 1	BE742268	Hs.394609	sortilin 1	SORT1	78.225	25.65	0.00295959	1.42291	-4.40629	-52.575	11.9318	0.3279	0	11.6931	6897 // endocytosis // inferred from electronic annotation /// 6886 // intracellular protein transport // inferred from electronic annotation	5768 // endosome // non-traceable author statement /// 16021 // integral to membrane // non-traceable author statement /// 16020 // membrane // inferred from electronic annotation
212807_s_at	Consensus includes gb:BF447105 /FEA=EST /DB_XREF=gi:11512243 /DB_XREF=est:7p49d07,x1 /CLONE=IMAGE:3649189 /UG=Hs,281706 sortilin 1	BF447105	Hs.394609	sortilin 1	SORT1	316.375	115.675	0.0002284	1.52382	-7.53777	-200.7	26.6259	0.365626	0	0	6897 // endocytosis // inferred from electronic annotation /// 6886 // intracellular protein transport // inferred from electronic annotation	5768 // endosome // non-traceable author statement /// 16021 // integral to membrane // non-traceable author statement /// 16020 // membrane // inferred from electronic annotation
212845_at	Consensus includes gb:AB028976,1 /DEF=Homo sapiens mRNA for KIAA1053 protein, partial cds, /FEA=mRNA /GEN=KIAA1053 /PROD=KIAA1053 protein /DB_XREF=gi:5689442 /UG=Hs,173571 KIAA1053 protein	AB028976	Hs.98259	sterile alpha motif domain containing 4	SAMD4	760	273	9.30866e-05	1.54279	-9.0262	-487	53.9541	0.359211	0	0	---	---
212914_at	Consensus includes gb:AV648364 /FEA=EST /DB_XREF=gi:9869378 /DB_XREF=est:AV648364 /CLONE=GLCBIF04 /UG=Hs,152151 plakophilin 4	AV648364	Hs.356416	chromobox homolog 7	CBX7	450.275	142.825	7.05916e-05	1.54756	-9.36154	-307.45	32.8418	0.317195	0	0	6333 // chromatin assembly or disassembly // inferred from electronic annotation /// 16568 // chromatin modification // inferred from electronic annotation /// 6355 // regulation of transcription, DNA-dependent // inferred from electronic annotation	785 // chromatin // inferred from electronic annotation /// 5634 // nucleus // inferred from electronic annotation
212915_at	Consensus includes gb:AL569804 /FEA=EST /DB_XREF=gi:12925507 /DB_XREF=est:AL569804 /CLONE=CS0DI002YJ15 (3 prime) /UG=Hs,177635 KIAA1095 protein	AL569804	Hs.177635	PDZ domain containing RING finger 3	PDZRN3	189.35	53.9	0.00143786	1.46089	-5.33526	-135.45	25.3877	0.284658	0	5.67276	16567 // protein ubiquitination // inferred from electronic annotation	151 // ubiquitin ligase complex // inferred from electronic annotation
213067_at	Consensus includes gb:AI382123 /FEA=EST /DB_XREF=gi:4194904 /DB_XREF=est:te30a09,x1 /CLONE=IMAGE:2087416 /UG=Hs,182919 ESTs, Highly similar to A59252 myosin heavy chain, nonmuscle, form IIB H,sapiens	AI382123	Hs.280311	myosin, heavy polypeptide 10, non-muscle	MYH10	761.975	74.85	0.00148322	1.45944	-5.47823	-687.125	125.428	0.0982316	0	4.93543	902 // cellular morphogenesis // inferred from electronic annotation /// 910 // cytokinesis // non-traceable author statement	16459 // myosin // non-traceable author statement
213110_s_at	Consensus includes gb:AW052179 /FEA=EST /DB_XREF=gi:5914538 /DB_XREF=est:wx26h09,x1 /CLONE=IMAGE:2544833 /UG=Hs,169825 collagen, type IV, alpha 5 (Alport syndrome) /FL=gb:NM_000495,2	AW052179	Hs.169825	collagen, type IV, alpha 5 (Alport syndrome)	COL4A5	132.45	41.875	0.00344902	1.41355	-4.43453	-90.575	20.4249	0.316157	0	11.4779	6817 // phosphate transport // inferred from electronic annotation	5581 // collagen // inferred from electronic annotation /// 5587 // collagen type IV // traceable author statement /// 5737 // cytoplasm // inferred from electronic annotation
213228_at	Consensus includes gb:AK023913,1 /DEF=Homo sapiens cDNA FLJ13851 fis, clone THYRO1000926, highly similar to Homo sapiens cAMP-specific phosphodiesterase 8B (PDE8B) mRNA, /FEA=mRNA /DB_XREF=gi:10435994 /UG=Hs,78106 phosphodiesterase 8B	AK023913	Hs.78106	phosphodiesterase 8B	PDE8B	189.975	73.5	0.000267042	1.51988	-7.14445	-116.475	16.3029	0.386893	0	0	9187 // cyclic nucleotide metabolism // non-traceable author statement /// 7165 // signal transduction // inferred from electronic annotation	---
213260_at	Consensus includes gb:AU145890 /FEA=EST /DB_XREF=gi:11007411 /DB_XREF=est:AU145890 /CLONE=HEMBA1006158 /UG=Hs,284186 forkhead box C1 /FL=gb:NM_001453,1	AU145890	Hs.348883	Forkhead box C1	FOXC1	801	233	0.0021419	1.44112	-5.09071	-568	111.576	0.290886	0	7.0482	9653 // morphogenesis // not recorded /// 6355 // regulation of transcription, DNA-dependent // non-traceable author statement /// 7601 // visual perception // traceable author statement	5634 // nucleus // non-traceable author statement
213285_at	Consensus includes gb:AV691491 /FEA=EST /DB_XREF=gi:10293354 /DB_XREF=est:AV691491 /CLONE=GKCEEB10 /UG=Hs,85335 Homo sapiens mRNA; cDNA DKFZp564D1462 (from clone DKFZp564D1462)	AV691491	Hs.146180	transmembrane protein 30B	TMEM30B	203.075	51.325	0.00151465	1.45846	-5.30602	-151.75	28.5996	0.252739	0	5.82955	---	---
213371_at	Consensus includes gb:AI803302 /FEA=EST /DB_XREF=gi:5368774 /DB_XREF=est:tc17d10,x1 /CLONE=IMAGE:2064115 /UG=Hs,49998 Z-band alternatively spliced PDZ-motif	AI803302	Hs.143105	LIM domain binding 3	LDB3	413.2	45.7	0.000634023	1.49384	-6.38079	-367.5	57.5947	0.1106	0	1.34924	---	---
213489_at	Consensus includes gb:BE671156 /FEA=EST /DB_XREF=gi:10031697 /DB_XREF=est:7e46f09,x1 /CLONE=IMAGE:3285545 /UG=Hs,78335 microtubule-associated protein, RPEB family, member 2	BE671156	---	---	---	186.4	71.775	0.00125094	1.46717	-5.43493	-114.625	21.0904	0.385059	0	5.15359	---	---
213543_at	Consensus includes gb:AA570453 /FEA=EST /DB_XREF=gi:2344433 /DB_XREF=est:nk62f11,s1 /CLONE=IMAGE:1018125 /UG=Hs,10323 Homo sapiens mRNA from chromosome 5q31-33 region	AA570453	Hs.131380	Sarcoglycan, delta (35kDa dystrophin-associated glycoprotein)	SGCD	161.025	40.9	0.00054638	1.49889	-6.32264	-120.125	18.9992	0.253998	0	1.52865	7010 // cytoskeleton organization and biogenesis // inferred from electronic annotation /// 7517 // muscle development // traceable author statement	5856 // cytoskeleton // inferred from electronic annotation /// 16021 // integral to membrane // inferred from electronic annotation /// 5886 // plasma membrane // traceable author statement /// 16012 // sarcoglycan complex // traceable author statement
213547_at	Consensus includes gb:AB014567,1 /DEF=Homo sapiens mRNA for KIAA0667 protein, partial cds, /FEA=mRNA /GEN=KIAA0667 /PROD=KIAA0667 protein /DB_XREF=gi:3327147 /UG=Hs,154740 TBP-interacting protein	AB014567	Hs.154740	TBP-interacting protein	TIP120B	105.075	39.05	0.000434057	1.50621	-6.29735	-66.025	10.4846	0.371639	0	1.60873	---	5622 // intracellular // inferred from direct assay
213603_s_at	Consensus includes gb:BE138888 /FEA=EST /DB_XREF=gi:8601388 /DB_XREF=est:xw97c06,x1 /CLONE=IMAGE:2835946 /UG=Hs,301175 HSPC022 protein	BE138888	Hs.301175	ras-related C3 botulinum toxin substrate 2 (rho family, small GTP binding protein Rac2)	RAC2	135.2	371.575	0.00042402	1.50692	6.79528	236.375	34.7852	2.74834	0	0	7165 // signal transduction // traceable author statement /// 7264 // small GTPase mediated signal transduction // inferred from electronic annotation	---
213684_s_at	Consensus includes gb:BF671400 /FEA=EST /DB_XREF=gi:11945307 /DB_XREF=est:602151296F1 /CLONE=IMAGE:4292591 /UG=Hs,154103 LIM protein (similar to rat protein kinase C-binding enigma)	BF671400	Hs.154103	LIM protein (similar to rat protein kinase C-binding enigma)	LIM	50.65	13.175	0.000520624	1.50047	-5.70266	-37.475	6.57149	0.260118	0	3.87507	7507 // heart development // inferred from sequence or structural similarity	5829 // cytosol // inferred from sequence or structural similarity /// 5624 // membrane fraction // inferred from sequence or structural similarity
213745_at	Consensus includes gb:AW151108 /FEA=EST /DB_XREF=gi:6199006 /DB_XREF=est:xg33d03,x1 /CLONE=IMAGE:2629349 /UG=Hs,196012 KIAA0534 protein	AW151108	Hs.407474	attractin-like 1	ATRNL1	87.625	27.825	0.00148622	1.45935	-5.04992	-59.8	11.8418	0.317546	0	7.29191	7275 // development // inferred from electronic annotation	16020 // membrane // inferred from electronic annotation
213906_at	Consensus includes gb:AW592266 /FEA=EST /DB_XREF=gi:7279443 /DB_XREF=est:hf48e04,x1 /CLONE=IMAGE:2935134 /UG=Hs,300592 v-myb avian myeloblastosis viral oncogene homolog-like 1	AW592266	Hs.300592	V-myb myeloblastosis viral oncogene homolog (avian)-like 1	MYBL1	94.15	31	0.000440066	1.50578	-6.25557	-63.15	10.095	0.329262	0	1.74379	6355 // regulation of transcription, DNA-dependent // non-traceable author statement	5634 // nucleus // non-traceable author statement
213974_at	Consensus includes gb:AB033059,1 /DEF=Homo sapiens mRNA for KIAA1233 protein, partial cds, /FEA=mRNA /GEN=KIAA1233 /PROD=KIAA1233 protein /DB_XREF=gi:6330728 /UG=Hs,18705 KIAA1233 protein	AB033059	Hs.18705	ADAMTS-like 3	ADAMTSL3	232.275	69.025	4.96122e-05	1.55303	-9.66106	-163.25	16.8977	0.297169	0	0	---	---
214011_s_at	Consensus includes gb:BE314601 /FEA=EST /DB_XREF=gi:9135934 /DB_XREF=est:601149573F1 /CLONE=IMAGE:3502002 /UG=Hs,279918 hypothetical protein	BE314601	Hs.529475	hypothetical protein HSPC111	HSPC111	105.15	280.025	0.000243718	1.52221	7.41201	174.875	23.5935	2.6631	0	0	---	5634 // nucleus // inferred from electronic annotation
214078_at	Consensus includes gb:AF070581,1 /DEF=Homo sapiens clone 24540 mRNA sequence, /FEA=mRNA /DB_XREF=gi:3387953 /UG=Hs,153529 Homo sapiens clone 24540 mRNA sequence	AF070581	Hs.134802	P21 (CDKN1A)-activated kinase 3	PAK3	30.6	10.95	0.000772421	1.48673	-4.73566	-19.65	4.14937	0.357843	0	9.30948	6468 // protein amino acid phosphorylation // not recorded	---
214214_s_at	Consensus includes gb:AU151801 /FEA=EST /DB_XREF=gi:11013322 /DB_XREF=est:AU151801 /CLONE=NT2RP2006128 /UG=Hs,78614 complement component 1, q subcomponent binding protein	AU151801	Hs.413852	complement component 1, q subcomponent binding protein	C1QBP	72.35	216.15	1.4329e-06	1.58327	16.6594	143.8	8.63177	2.98756	0	0.0769533	6955 // immune response // traceable author statement	5759 // mitochondrial matrix // inferred from electronic annotation /// 5886 // plasma membrane // traceable author statement
214238_at	Consensus includes gb:AI093572 /FEA=EST /DB_XREF=gi:3432548 /DB_XREF=est:qb15f11,x1 /CLONE=IMAGE:1696365 /UG=Hs,18081 Homo sapiens clone DT1P1B6 mRNA, CAG repeat region	AI093572	Hs.18081	Clone DT1P1B6 mRNA, CAG repeat region	---	170.6	57.35	0.000633249	1.49388	-6.14056	-113.25	18.443	0.336166	0	2.13367	---	---
214265_at	Consensus includes gb:AI193623 /FEA=EST /DB_XREF=gi:3744832 /DB_XREF=est:qe71d07,x1 /CLONE=IMAGE:1744429 /UG=Hs,91296 integrin, alpha 8	AI193623	Hs.171025	integrin, alpha 8	ITGA8	1733.4	412.8	6.3487e-06	1.5747	-14.4886	-1320.6	91.1475	0.238145	0	0	16337 // cell-cell adhesion // non-traceable author statement /// 7160 // cell-matrix adhesion // non-traceable author statement /// 7229 // integrin-mediated signaling pathway // inferred from electronic annotation	16021 // integral to membrane // inferred from electronic annotation /// 8305 // integrin complex // traceable author statement
214321_at	Consensus includes gb:BF440025 /FEA=EST /DB_XREF=gi:11452542 /DB_XREF=est:nac52c12,x1 /CLONE=IMAGE:3406079 /UG=Hs,235935 nephroblastoma overexpressed gene	BF440025	Hs.235935	nephroblastoma overexpressed gene	NOV	1965.35	565.675	4.67252e-05	1.5539	-10.3059	-1399.67	135.812	0.287824	0	0	1558 // regulation of cell growth // inferred from electronic annotation	5576 // extracellular // inferred from electronic annotation
214414_x_at	Consensus includes gb:T50399 /FEA=EST /DB_XREF=gi:652259 /DB_XREF=est:yb30b11,s1 /CLONE=IMAGE:72669 /UG=Hs,251577 hemoglobin, alpha 1	T50399	Hs.398636	hemoglobin, alpha 2 /// hemoglobin, alpha 2	HBA2	747	3219.53	0.00343773	1.41375	4.65936	2472.53	530.658	4.30994	0	8.76264	---	---
214435_x_at	Consensus includes gb:NM_005402,1 /DEF=Homo sapiens v-ral simian leukemia viral oncogene homolog A (ras related) (RALA), mRNA, /FEA=CDS /GEN=RALA /PROD=v-ral simian leukemia viral oncogene homolog A(ras related) /DB_XREF=gi:4885568 /UG=Hs,288757 v-ral simian leukemia viral oncogene homolog A (ras related) /FL=gb:M29893,1 gb:NM_005402,1	NM_005402	Hs.6906	v-ral simian leukemia viral oncogene homolog A (ras related)	RALA	24.2	69.575	0.00139185	1.46238	4.97283	45.375	9.12458	2.875	0	6.80039	6935 // chemotaxis // traceable author statement /// 7165 // signal transduction // traceable author statement /// 7264 // small GTPase mediated signal transduction // inferred from electronic annotation	---
214505_s_at	Consensus includes gb:AF220153,1 /DEF=Homo sapiens four and a half LIM domains 1 protein isoform C (FHL1) mRNA, complete cds, alternatively spliced, /FEA=CDS /GEN=FHL1 /PROD=four and a half LIM domains 1 protein isoform C /DB_XREF=gi:6942192 /UG=Hs,239069 four and a half LIM domains 1 /FL=gb:AF220153,1	AF220153	Hs.421383	four and a half LIM domains 1	FHL1	2689.15	725.975	0.000764896	1.48709	-6.24952	-1963.17	314.132	0.269964	0	1.76363	30154 // cell differentiation // inferred from electronic annotation /// 16049 // cell growth // non-traceable author statement /// 7517 // muscle development // non-traceable author statement	5634 // nucleus // inferred from electronic annotation
214587_at	Consensus includes gb:BE877796 /FEA=EST /DB_XREF=gi:10326572 /DB_XREF=est:601486365F1 /CLONE=IMAGE:3888665 /UG=Hs,114599 collagen, type VIII, alpha 1 /FL=gb:NM_001850,1	BE877796	Hs.114599	collagen, type VIII, alpha 1	COL8A1	231.6	73.35	8.61416e-05	1.54417	-8.8017	-158.25	17.9795	0.31671	0	0	7155 // cell adhesion // inferred from electronic annotation /// 6817 // phosphate transport // inferred from electronic annotation	5591 // collagen type VIII // traceable author statement /// 5737 // cytoplasm // inferred from electronic annotation /// 5578 // extracellular matrix (sensu Metazoa) // inferred from electronic annotation
214601_at	Consensus includes gb:AI350339 /FEA=EST /DB_XREF=gi:4087545 /DB_XREF=est:qo33g06,x1 /CLONE=IMAGE:1910362 /UG=Hs,144563 tryptophan hydroxylase (tryptophan 5-monooxygenase) /FL=gb:NM_004179,1 gb:L29306,1	AI350339	Hs.356479	tryptophan hydroxylase 1 (tryptophan 5-monooxygenase)	TPH1	116.2	28.9	3.34611e-06	1.57891	-13.743	-87.3	6.35234	0.248709	0	0	8152 // metabolism // inferred from electronic annotation /// 6587 // serotonin biosynthesis from tryptophan // not recorded	---
214927_at	Consensus includes gb:AL359052,1 /DEF=Homo sapiens mRNA full length insert cDNA clone EUROIMAGE 1968422, /FEA=mRNA /PROD=ITGBL1, integrin beta-like 1 /DB_XREF=gi:8518175 /UG=Hs,311054 Homo sapiens mRNA full length insert cDNA clone EUROIMAGE 1968422	AL359052	---	---	---	516.025	123.275	0.000336348	1.51367	-7.16788	-392.75	54.7931	0.238893	0	0	---	---
214954_at	Consensus includes gb:BF977837 /FEA=EST /DB_XREF=gi:12345052 /DB_XREF=est:602148677F1 /CLONE=IMAGE:4307442 /UG=Hs,196647 KIAA0527 protein	BF977837	Hs.196647	KIAA0527 protein	KIAA0527	754.95	250.05	7.45494e-07	1.58587	-20.215	-504.9	24.9765	0.331214	0	0.0324812	---	---
214961_at	Consensus includes gb:AI818409 /FEA=EST /DB_XREF=gi:5437488 /DB_XREF=est:wk78e08,x1 /CLONE=IMAGE:2421542 /UG=Hs,22201 KIAA0774 protein	AI818409	Hs.22201	KIAA0774	KIAA0774	85.15	27.05	0.000313671	1.5156	-6.55394	-58.1	8.8649	0.317675	0	0.852977	---	---
214974_x_at	Consensus includes gb:AK026546,1 /DEF=Homo sapiens cDNA: FLJ22893 fis, clone KAT04792, /FEA=mRNA /DB_XREF=gi:10439427 /UG=Hs,287716 Homo sapiens cDNA: FLJ22893 fis, clone KAT04792	AK026546	Hs.89714	chemokine (C-X-C motif) ligand 5	CXCL5	6.525	117.7	0.00142689	1.46124	5.29684	111.175	20.9889	18.0383	0	5.02984	7267 // cell-cell signaling // traceable author statement /// 6935 // chemotaxis // traceable author statement /// 6955 // immune response // not recorded /// 6954 // inflammatory response // not recorded /// 8284 // positive regulation of cell proliferation // traceable author statement /// 7165 // signal transduction // traceable author statement	5576 // extracellular // inferred from electronic annotation
215049_x_at	Consensus includes gb:Z22969,1 /DEF=H,sapiens mRNA for M130 antigen cytoplasmic variant 1, /FEA=mRNA /PROD=M130 antigen cytoplasmic variant 1 /DB_XREF=gi:312143 /UG=Hs,74076 CD163 antigen	Z22969	Hs.74076	CD163 antigen	CD163	612.8	1710.25	0.00249923	1.43269	4.95829	1097.45	221.337	2.79088	0	6.88599	---	5576 // extracellular // non-traceable author statement /// 16020 // membrane // inferred from electronic annotation
215223_s_at	Consensus includes gb:W46388 /FEA=EST /DB_XREF=gi:1331076 /DB_XREF=est:zc32c08,s1 /CLONE=IMAGE:324014 /UG=Hs,318885 superoxide dismutase 2, mitochondrial	W46388	Hs.384944	superoxide dismutase 2, mitochondrial	SOD2	90.375	344.85	0.000400008	1.50867	6.88081	254.475	36.9833	3.81577	0	0	1315 // age-dependent response to reactive oxygen species // inferred from mutant phenotype /// 16066 // cellular defense response (sensu Vertebrata) // inferred from mutant phenotype /// 6357 // regulation of transcription from Pol II promoter // inferred from mutant phenotype /// 6979 // response to oxidative stress // traceable author statement /// 303 // response to superoxide // traceable au…	5739 // mitochondrion // traceable author statement
215785_s_at	Consensus includes gb:AL161999,1 /DEF=Homo sapiens mRNA; cDNA DKFZp761H087 (from clone DKFZp761H087); partial cds, /FEA=mRNA /GEN=DKFZp761H087 /PROD=hypothetical protein /DB_XREF=gi:7328000 /UG=Hs,258503 p53 inducible protein	AL161999	Hs.211201	cytoplasmic FMR1 interacting protein 2	CYFIP2	237.825	66.975	0.00276414	1.42693	-4.74394	-170.85	36.0143	0.281615	0	9.2531	6955 // immune response // inferred from electronic annotation	5576 // extracellular // inferred from electronic annotation
216331_at	Consensus includes gb:AK022548,1 /DEF=Homo sapiens cDNA FLJ12486 fis, clone NT2RM2000566, highly similar to Homo sapiens integrin alpha-7 mRNA, /FEA=mRNA /DB_XREF=gi:10434001 /UG=Hs,74369 integrin, alpha 7	AK022548	Hs.524484	integrin, alpha 7	ITGA7	606.35	145.9	0.000641475	1.49343	-6.38966	-460.45	72.0618	0.24062	0	1.32247	7160 // cell-matrix adhesion // traceable author statement /// 902 // cellular morphogenesis // inferred from electronic annotation /// 7156 // homophilic cell adhesion // not recorded /// 7229 // integrin-mediated signaling pathway // inferred from electronic annotation /// 7517 // muscle development // traceable author statement	8305 // integrin complex // inferred from electronic annotation
216841_s_at	Consensus includes gb:X15132,1 /DEF=Human mRNA for manganese containing superoxide dismutase (EC 1,15,1,1), /FEA=mRNA /DB_XREF=gi:34794 /UG=Hs,318885 superoxide dismutase 2, mitochondrial	X15132	Hs.384944	superoxide dismutase 2, mitochondrial	SOD2	45.475	169.55	0.000582242	1.49676	6.2626	124.075	19.812	3.72842	0	1.18939	1315 // age-dependent response to reactive oxygen species // inferred from mutant phenotype /// 16066 // cellular defense response (sensu Vertebrata) // inferred from mutant phenotype /// 6357 // regulation of transcription from Pol II promoter // inferred from mutant phenotype /// 6979 // response to oxidative stress // traceable author statement /// 303 // response to superoxide // traceable au…	5739 // mitochondrion // traceable author statement
216887_s_at	Consensus includes gb:AJ133768,1 /DEF=Homo sapiens mRNA for ZASP protein, partial, varient 2, /FEA=mRNA /GEN=ZASP /PROD=ZASP protein /DB_XREF=gi:5441370 /UG=Hs,49998 Z-band alternatively spliced PDZ-motif	AJ133768	Hs.143105	LIM domain binding 3	LDB3	151.35	25.75	0.000167187	1.53108	-7.76992	-125.6	16.1649	0.170135	0	0	---	---
216894_x_at	Consensus includes gb:D64137 /DEF=Human KIP2 gene for Cdk-inhibitor p57KIP2, complete cds (exon1-4) /FEA=mRNA_4 /DB_XREF=gi:992945 /UG=Hs,106070 cyclin-dependent kinase inhibitor 1C (p57, Kip2)	D64137	Hs.106070	cyclin-dependent kinase inhibitor 1C (p57, Kip2)	CDKN1C	49.625	14.825	0.000894314	1.48113	-5.17347	-34.8	6.72662	0.298741	0	6.56637	80 // G1 phase of mitotic cell cycle // traceable author statement /// 7049 // cell cycle // inferred from electronic annotation /// 7050 // cell cycle arrest // traceable author statement /// 45786 // negative regulation of cell cycle // inferred from electronic annotation /// 8285 // negative regulation of cell proliferation // traceable author statement /// 79 // regulation of cyclin dependent…	5634 // nucleus // inferred from electronic annotation
217066_s_at	Consensus includes gb:M87313,1 /DEF=Homo sapiens myotonin protein kinase (DM) mRNA, /FEA=mRNA /DB_XREF=gi:189038 /UG=Hs,898 dystrophia myotonica-protein kinase	M87313	Hs.898	dystrophia myotonica-protein kinase	DMPK	87.5	17.9	0.000248677	1.5217	-6.93869	-69.6	10.0307	0.204571	0	0	6936 // muscle contraction // not recorded /// 6468 // protein amino acid phosphorylation // inferred from electronic annotation	---
217232_x_at	Consensus includes gb:AF059180 /DEF=Homo sapiens mutant beta-globin (HBB) gene, complete cds /FEA=mRNA /DB_XREF=gi:4837722 /UG=Hs,155376 hemoglobin, beta	AF059180	Hs.155376	hemoglobin, beta	HBB	454.6	3306.78	0.00360447	1.41075	4.61533	2852.18	617.979	7.27403	0	9.05804	15671 // oxygen transport // non-traceable author statement /// 6810 // transport // inferred from electronic annotation	5833 // hemoglobin complex // traceable author statement
217809_at	gb:NM_014038,1 /DEF=Homo sapiens HSPC028 protein (HSPC028), mRNA, /FEA=mRNA /GEN=HSPC028 /PROD=HSPC028 protein /DB_XREF=gi:7661743 /UG=Hs,5216 HSPC028 protein /FL=gb:AF110323,1 gb:BC003056,1 gb:AF083246,1 gb:NM_014038,1	NM_014038	Hs.5216	basic leucine zipper and W2 domains 2	BZW2	143.225	407.325	1.15769e-05	1.56983	12.5833	264.1	20.9881	2.84395	0	0	6446 // regulation of translational initiation // inferred from electronic annotation	---
217834_s_at	gb:NM_006372,1 /DEF=Homo sapiens NS1-associated protein 1 (NSAP1), mRNA, /FEA=mRNA /GEN=NSAP1 /PROD=NS1-associated protein 1 /DB_XREF=gi:5453805 /UG=Hs,155489 NS1-associated protein 1 /FL=gb:AF155568,1 gb:NM_006372,1	NM_006372	Hs.436376	synaptotagmin binding, cytoplasmic RNA interacting protein	SYNCRIP	48	154.35	2.54843e-06	1.58045	14.7215	106.35	7.22413	3.21563	0	0	8380 // RNA splicing // traceable author statement /// 398 // nuclear mRNA splicing, via spliceosome // inferred from electronic annotation	5783 // endoplasmic reticulum // inferred from electronic annotation /// 5634 // nucleus // traceable author statement /// 30529 // ribonucleoprotein complex // traceable author statement
218018_at	Consensus includes gb:AW449022 /FEA=EST /DB_XREF=gi:6989798 /DB_XREF=est:UI-H-BI3-ake-f-11-0-UI,s1 /CLONE=IMAGE:2734220 /UG=Hs,4746 hypothetical protein FLJ21324 /FL=gb:NM_021941,1 gb:BC003651,1	AW449022	Hs.458335	pyridoxal (pyridoxine, vitamin B6) kinase	PDXK	53.275	134.85	0.000918141	1.48009	5.6343	81.575	14.4783	2.53121	0	3.45494	---	---
218305_at	gb:NM_024658,1 /DEF=Homo sapiens hypothetical protein FLJ23338 (FLJ23338), mRNA, /FEA=mRNA /GEN=FLJ23338 /PROD=hypothetical protein FLJ23338 /DB_XREF=gi:13375908 /UG=Hs,61790 hypothetical protein FLJ23338 /FL=gb:BC003690,1 gb:NM_024658,1	NM_024658	---	---	---	29	98.7	3.31559e-05	1.55854	9.5054	69.7	7.33267	3.40345	0	0	---	---
218559_s_at	gb:NM_005461,1 /DEF=Homo sapiens Kreisler (mouse) maf-related leucine zipper homolog (KRML), mRNA, /FEA=mRNA /GEN=KRML /PROD=Kreisler (mouse) maf-related leucine zipperhomolog /DB_XREF=gi:4885446 /UG=Hs,169487 Kreisler (mouse) maf-related leucine zipper homolog /FL=gb:AF134157,1 gb:NM_005461,1	NM_005461	Hs.169487	v-maf musculoaponeurotic fibrosarcoma oncogene homolog B (avian)	MAFB	306.5	1004.42	0.000612404	1.49504	6.47567	697.925	107.777	3.27708	0	0.599356	6355 // regulation of transcription, DNA-dependent // inferred from electronic annotation /// 7423 // sensory organ development // traceable author statement	5634 // nucleus // traceable author statement
218597_s_at	gb:NM_018464,1 /DEF=Homo sapiens uncharacterized hematopoietic stemprogenitor cells protein MDS029 (MDS029), mRNA, /FEA=mRNA /GEN=MDS029 /PROD=uncharacterized hematopoietic stemprogenitorcells protein MDS029 /DB_XREF=gi:8923929 /UG=Hs,43549 uncharacterized hematopoietic stemprogenitor cells protein MDS029 /FL=gb:AF220049,1 gb:NM_018464,1	NM_018464	Hs.43549	chromosome 10 open reading frame 70	C10orf70	171.85	435.475	2.49811e-05	1.56198	11.0863	263.625	23.7794	2.53404	0	0	---	5739 // mitochondrion // inferred from sequence or structural similarity
218804_at	gb:NM_018043,1 /DEF=Homo sapiens hypothetical protein FLJ10261 (FLJ10261), mRNA, /FEA=mRNA /GEN=FLJ10261 /PROD=hypothetical protein FLJ10261 /DB_XREF=gi:8922319 /UG=Hs,26176 hypothetical protein FLJ10261 /FL=gb:NM_018043,1	NM_018043	Hs.26176	transmembrane protein 16A	TMEM16A	310.85	111.925	0.000776113	1.48655	-6.06019	-198.925	32.8249	0.360061	0	2.42223	---	---
218820_at	gb:NM_020215,1 /DEF=Homo sapiens hypothetical protein DKFZp761F2014 (DKFZp761F2014), mRNA, /FEA=mRNA /GEN=DKFZp761F2014 /PROD=hypothetical protein DKFZp761F2014 /DB_XREF=gi:9910205 /UG=Hs,6434 hypothetical protein DKFZp761F2014 /FL=gb:NM_020215,1	NM_020215	Hs.6434	chromosome 14 open reading frame 132	C14orf132	286.175	86.9	0.00135635	1.46356	-5.46396	-199.275	36.4708	0.30366	0	5.00687	---	16021 // integral to membrane // inferred from electronic annotation
218888_s_at	gb:NM_018092,1 /DEF=Homo sapiens hypothetical protein FLJ10430 (FLJ10430), mRNA, /FEA=mRNA /GEN=FLJ10430 /PROD=hypothetical protein FLJ10430 /DB_XREF=gi:8922419 /UG=Hs,6823 hypothetical protein FLJ10430 /FL=gb:NM_018092,1	NM_018092	Hs.6823	neuropilin (NRP) and tolloid (TLL)-like 2	NETO2	18.625	60.55	0.0025276	1.43205	4.4386	41.925	9.44555	3.25101	0	10.293	---	---
218934_s_at	gb:NM_014424,1 /DEF=Homo sapiens heat shock 27kD protein family, member 7 (cardiovascular) (HSPB7), mRNA, /FEA=mRNA /GEN=HSPB7 /PROD=heat shock 27kD protein family, member 7(cardiovascular) /DB_XREF=gi:7657201 /UG=Hs,56874 heat shock 27kD protein family, member 7 (cardiovascular) /FL=gb:AF155908,1 gb:NM_014424,1	NM_014424	Hs.56874	heat shock 27kDa protein family, member 7 (cardiovascular)	HSPB7	876.225	329.5	0.00154646	1.45748	-5.42304	-546.725	100.815	0.376045	0	5.2143	6457 // protein folding // inferred from electronic annotation /// 8016 // regulation of heart rate // traceable author statement /// 6986 // response to unfolded protein // traceable author statement	---
219087_at	gb:NM_017680,1 /DEF=Homo sapiens asporin (LRR class 1) (ASPN), mRNA, /FEA=mRNA /GEN=ASPN /PROD=asporin (LRR class 1) /DB_XREF=gi:8923132 /UG=Hs,10760 asporin (LRR class 1) /FL=gb:NM_017680,1	NM_017680	Hs.435655	asporin (LRR class 1)	ASPN	1109.8	238.175	1.28082e-05	1.56891	-12.799	-871.625	68.1009	0.214611	0	0	---	5578 // extracellular matrix (sensu Metazoa) // inferred from electronic annotation
219090_at	gb:NM_020689,2 /DEF=Homo sapiens sodium calcium exchanger (NCKX3), mRNA, /FEA=mRNA /GEN=NCKX3 /PROD=sodium calcium exchanger /DB_XREF=gi:10518346 /UG=Hs,12321 sodium calcium exchanger /FL=gb:AF169257,2 gb:NM_020689,2	NM_020689	Hs.472238	solute carrier family 24 (sodium/potassium/calcium exchanger), member 3	SLC24A3	347.725	103.525	0.000405444	1.50827	-6.85636	-244.2	35.6166	0.297721	0	0.114503	6816 // calcium ion transport // inferred from electronic annotation /// 6813 // potassium ion transport // inferred from electronic annotation /// 6814 // sodium ion transport // inferred from electronic annotation /// 6810 // transport // inferred from electronic annotation	16021 // integral to membrane // inferred from electronic annotation
219144_at	gb:NM_024025,1 /DEF=Homo sapiens hypothetical protein MGC1136 (MGC1136), mRNA, /FEA=mRNA /GEN=MGC1136 /PROD=hypothetical protein MGC1136 /DB_XREF=gi:13128967 /UG=Hs,8719 hypothetical protein MGC1136 /FL=gb:BC001613,1 gb:BC003115,1 gb:NM_024025,1	NM_024025	Hs.8719	hypothetical protein MGC1136	MGC1136	209.4	79.6	0.0017942	1.45025	-5.10917	-129.8	25.4053	0.380134	0	6.93927	6470 // protein amino acid dephosphorylation // inferred from electronic annotation	---
219181_at	gb:NM_006033,1 /DEF=Homo sapiens lipase, endothelial (LIPG), mRNA, /FEA=mRNA /GEN=LIPG /PROD=endothelial lipase precursor /DB_XREF=gi:5174496 /UG=Hs,65370 lipase, endothelial /FL=gb:AF118767,1 gb:NM_006033,1	NM_006033	Hs.65370	lipase, endothelial	LIPG	29.525	102.475	0.000407139	1.50814	6.42415	72.95	11.3556	3.47079	0	0.734397	16042 // lipid catabolism // inferred from electronic annotation	---
219304_s_at	gb:NM_025208,1 /DEF=Homo sapiens spinal cord-derived growth factor-B (SCDGF-B), mRNA, /FEA=mRNA /GEN=SCDGF-B /PROD=spinal cord-derived growth factor-B /DB_XREF=gi:13376807 /UG=Hs,112885 spinal cord-derived growth factor-B /FL=gb:AB033832,1 gb:AF113216,1 gb:NM_025208,1 gb:AY027517,1	NM_025208	Hs.112885	platelet derived growth factor D	PDGFD	767.375	280.7	6.42635e-05	1.54908	-9.62324	-486.675	50.5729	0.365792	0	0	8151 // cell growth and/or maintenance // inferred from electronic annotation	16020 // membrane // inferred from electronic annotation
219434_at	gb:NM_018643,1 /DEF=Homo sapiens triggering receptor expressed on myeloid cells 1 (TREM1), mRNA, /FEA=mRNA /GEN=TREM1 /PROD=triggering receptor expressed on myeloid cells1 /DB_XREF=gi:8924261 /UG=Hs,283022 triggering receptor expressed on myeloid cells 1 /FL=gb:AF196329,1 gb:NM_018643,1 gb:AF287008,1	NM_018643	Hs.283022	triggering receptor expressed on myeloid cells 1	TREM1	16.9	183.675	0.00239604	1.43504	4.87514	166.775	34.2093	10.8683	0	7.38551	6959 // humoral immune response // traceable author statement /// 7242 // intracellular signaling cascade // traceable author statement	16021 // integral to membrane // inferred from electronic annotation /// 5886 // plasma membrane // not recorded
219534_x_at	gb:NM_000076,1 /DEF=Homo sapiens cyclin-dependent kinase inhibitor 1C (p57, Kip2) (CDKN1C), mRNA, /FEA=mRNA /GEN=CDKN1C /PROD=cyclin-dependent kinase inhibitor 1C /DB_XREF=gi:4557440 /UG=Hs,106070 cyclin-dependent kinase inhibitor 1C (p57, Kip2) /FL=gb:NM_000076,1 gb:U22398,1	NM_000076	Hs.106070	cyclin-dependent kinase inhibitor 1C (p57, Kip2)	CDKN1C	67.3	24.525	0.00228769	1.43758	-4.52832	-42.775	9.4461	0.364413	0	10.7779	80 // G1 phase of mitotic cell cycle // traceable author statement /// 7049 // cell cycle // inferred from electronic annotation /// 7050 // cell cycle arrest // traceable author statement /// 45786 // negative regulation of cell cycle // inferred from electronic annotation /// 8285 // negative regulation of cell proliferation // traceable author statement /// 79 // regulation of cyclin dependent…	5634 // nucleus // inferred from electronic annotation
219654_at	gb:NM_014241,1 /DEF=Homo sapiens protein tyrosine phosphatase-like (proline instead of catalytic arginine), member a (PTPLA), mRNA, /FEA=mRNA /GEN=PTPLA /PROD=protein tyrosine phosphatase-like (prolineinstead of catalytic arginine), member a /DB_XREF=gi:7657481 /UG=Hs,114062 protein tyrosine phosphatase-like (proline instead of catalytic arginine), member a /FL=gb:AF114494,1 gb:NM_014241,1	NM_014241	Hs.114062	protein tyrosine phosphatase-like (proline instead of catalytic arginine), member a	PTPLA	362.275	124.4	4.18563e-05	1.55545	-10.1295	-237.875	23.4833	0.343386	0	0	---	---
219655_at	gb:NM_024728,1 /DEF=Homo sapiens hypothetical protein FLJ11808 (FLJ11808), mRNA, /FEA=mRNA /GEN=FLJ11808 /PROD=hypothetical protein FLJ11808 /DB_XREF=gi:13376041 /UG=Hs,114611 hypothetical protein FLJ11808 /FL=gb:NM_024728,1	NM_024728	Hs.114611	chromosome 7 open reading frame 10	C7orf10	201.3	32.2	0.0028623	1.42489	-4.71007	-169.1	35.9018	0.15996	0	9.48483	8152 // metabolism // inferred from electronic annotation	---
220765_s_at	gb:NM_017980,1 /DEF=Homo sapiens hypothetical protein FLJ10044 (FLJ10044), mRNA, /FEA=mRNA /GEN=FLJ10044 /PROD=hypothetical protein FLJ10044 /DB_XREF=gi:8922203 /UG=Hs,127273 hypothetical protein FLJ10044 /FL=gb:NM_017980,1	NM_017980	Hs.127273	LIM and senescent cell antigen-like domains 2	LIMS2	394.15	132.275	0.00246787	1.4334	-4.89936	-261.875	53.4509	0.335596	0	8.22739	---	---
221011_s_at	gb:NM_030915,1 /DEF=Homo sapiens hypothetical protein DKFZp566J091 (DKFZP566J091), mRNA, /FEA=mRNA /GEN=DKFZP566J091 /PROD=hypothetical protein DKFZp566J091 /DB_XREF=gi:13569871 /FL=gb:NM_030915,1	NM_030915	Hs.57209	likely ortholog of mouse limb-bud and heart gene /// likely ortholog of mouse limb-bud and heart gene	LBH	845.075	248.525	0.000119272	1.53811	-8.67339	-596.55	68.7794	0.294086	0	0	---	---
221059_s_at	gb:NM_021615,1 /DEF=Homo sapiens carbohydrate (N-acetylglucosamine 6-O) sulfotransferase 6 (CHST6), mRNA, /FEA=mRNA /GEN=CHST6 /PROD=carbohydrate (N-acetylglucosamine 6-O)sulfotransferase 6 /DB_XREF=gi:11055975 /UG=Hs,157439 carbohydrate (N-acetylglucosamine 6-O) sulfotransferase 6 /FL=gb:AF219990,1 gb:NM_021615,1	NM_021615	Hs.289092	coactosin-like 1 (Dictyostelium)	COTL1	111.7	362.95	0.00425359	1.39986	4.38771	251.25	57.2623	3.24933	0	10.6632	---	5856 // cytoskeleton // inferred from electronic annotation /// 5622 // intracellular // inferred from electronic annotation
221539_at	gb:AB044548,1 /DEF=Homo sapiens POKcl,6 mRNA for eukaryotic translation initiation factor 4E binding protein 1, complete cds, /FEA=mRNA /GEN=POKcl,6 /PROD=eukaryotic translation initiation factor 4Ebinding protein 1 /DB_XREF=gi:11527778 /UG=Hs,71819 eukaryotic translation initiation factor 4E binding protein 1 /FL=gb:AB044548,1 gb:BC004459,1 gb:NM_004095,1 gb:L36055,1	AB044548	Hs.406408	eukaryotic translation initiation factor 4E binding protein 1	EIF4EBP1	89.175	256.975	0.0012079	1.46871	5.55478	167.8	30.2082	2.88169	0	3.80229	17148 // negative regulation of protein biosynthesis // inferred from electronic annotation /// 45947 // negative regulation of translational initiation // inferred from electronic annotation /// 6445 // regulation of translation // traceable author statement	---
221667_s_at	gb:AF133207,1 /DEF=Homo sapiens protein kinase (H11) mRNA, complete cds, /FEA=mRNA /GEN=H11 /PROD=protein kinase /DB_XREF=gi:5901654 /UG=Hs,111676 protein kinase H11; small stress protein-like protein HSP22 /FL=gb:AF133207,1	AF133207	Hs.111676	heat shock 22kDa protein 8	HSPB8	789.375	309.4	0.00113954	1.47121	-5.74142	-479.975	83.5987	0.391956	0	3.70378	6457 // protein folding // inferred from electronic annotation /// 6986 // response to unfolded protein // inferred from electronic annotation	---
221923_s_at	Consensus includes gb:AA191576 /FEA=EST /DB_XREF=gi:1780275 /DB_XREF=est:zp81c10,s1 /CLONE=IMAGE:626610 /UG=Hs,9614 nucleophosmin (nucleolar phosphoprotein B23, numatrin)	AA191576	Hs.411098	nucleophosmin (nucleolar phosphoprotein B23, numatrin)	NPM1	267.6	671.2	0.000551341	1.49859	6.55688	403.6	61.5537	2.50822	0	0.396049	51092 // activation of NF-kappaB transcription factor // inferred from mutant phenotype /// 7569 // cell aging // inferred from mutant phenotype /// 8151 // cell growth and/or maintenance // inferred from electronic annotation /// 7098 // centrosome cycle // inferred from mutant phenotype /// 6886 // intracellular protein transport // traceable author statement /// 8285 // negative regulation of …	5813 // centrosome // inferred from direct assay /// 5737 // cytoplasm // inferred from direct assay /// 5730 // nucleolus // inferred from direct assay
222108_at	Consensus includes gb:AC004010 /DEF=Human BAC clone GS1-99H8 /FEA=CDS /DB_XREF=gi:2781385 /UG=Hs,121520 Human BAC clone GS1-99H8	AC004010	Hs.121520	amphoterin induced gene 2	AMIGO2	404.65	108.05	0.00150969	1.45861	-5.40248	-296.6	54.9007	0.267021	0	5.32001	---	16021 // integral to membrane // inferred from electronic annotation
32625_at	Cluster Incl, X15357:Human mRNA for natriuretic peptide receptor (ANP-A receptor) /cds=(43,3228) /gb=X15357 /gi=28229 /ug=Hs,167382 /len=3803	X15357	Hs.438864	natriuretic peptide receptor A/guanylate cyclase A (atrionatriuretic peptide receptor A)	NPR1	442.925	129.15	6.08598e-05	1.54994	-9.60712	-313.775	32.6607	0.291584	0	0	6182 // cGMP biosynthesis // inferred from electronic annotation /// 7166 // cell surface receptor linked signal transduction // non-traceable author statement /// 30146 // diuresis // traceable author statement /// 7589 // fluid secretion // traceable author statement /// 7242 // intracellular signaling cascade // inferred from electronic annotation /// 30147 // natriuresis // traceable author s…	5887 // integral to plasma membrane // Unknown
336_at	D38081 /FEATURE= /DEFINITION=HUMHTAR Human mRNA for thromboxane A2 receptor, complete cds	D38081	Hs.442530	thromboxane A2 receptor	TBXA2R	413.875	154.275	0.000334888	1.51379	-7.10628	-259.6	36.5311	0.372757	0	0	7186 // G-protein coupled receptor protein signaling pathway // traceable author statement /// 6936 // muscle contraction // not recorded /// 7585 // respiratory gaseous exchange // not recorded	5887 // integral to plasma membrane // traceable author statement
37996_s_at	Cluster Incl, L08835:Homo sapiens DMR-N9, partial cds; and myotonic dystrophy kinase (DM kinase) gene, complete cds /cds=(776,2665) /gb=L08835 /gi=181601 /ug=Hs,898 /len=3407	L08835	Hs.898	dystrophia myotonica-protein kinase	DMPK	364.85	104.9	0.000120194	1.53796	-8.50037	-259.95	30.581	0.287515	0	0	6936 // muscle contraction // not recorded /// 6468 // protein amino acid phosphorylation // inferred from electronic annotation	---
39966_at	Cluster Incl, AF059274:Homo sapiens neuroglycan C mRNA, complete cds /cds=(6,1625) /gb=AF059274 /gi=3820499 /ug=Hs,45127 /len=1728	AF059274	Hs.45127	chondroitin sulfate proteoglycan 5 (neuroglycan C)	CSPG5	35.55	9.25	0.000226355	1.52404	-6.031	-26.3	4.3608	0.260197	0	2.5304	46907 // intracellular transport // traceable author statement /// 7399 // neurogenesis // traceable author statement	5794 // Golgi apparatus // inferred from direct assay /// 30660 // Golgi vesicle membrane // inferred from direct assay /// 5887 // integral to plasma membrane // traceable author statement /// 5624 // membrane fraction // traceable author statement
45714_at	Cluster Incl, AA436930:zv72b02,r1 Homo sapiens cDNA, 5 end /clone=IMAGE-759147 /clone_end=5 /gb=AA436930 /gi=2141844 /ug=Hs,239759 /len=586	AA436930	Hs.423103	host cell factor C1 regulator 1 (XPO1 dependant)	HCFC1R1	318.975	116.9	4.14908e-05	1.55557	-10.0676	-202.075	20.0718	0.366486	0	0	---	---
52837_at	Cluster Incl, AL047020:DKFZp586N1517_s1 Homo sapiens cDNA, 3 end /clone=DKFZp586N1517 /clone_end=3 /gb=AL047020 /gi=5435076 /ug=Hs,6829 /len=754	AL047020	Hs.6829	KIAA1644 protein	KIAA1644	20.125	61.525	0.00261258	1.43018	4.40631	41.4	9.39561	3.05714	0	10.5271	---	---
