# Supplementary material for: Gene expression in acute Stanford type A dissection: a comparative microarray study
Source: J Transl Med. 2006 Jul 6;4:29. doi: 10.1186/1479-5876-4-29 (PMC1557406; doi:10.1186/1479-5876-4-29)
Supplement: Additional File 8 — Contains scaled to fixed target signal intensity TGT of 100 RSU fluorescent intensities of all hybridization probes obtained from HG-133A microarrays (Affymetrix platform). [file 1479-5876-4-29-S8.xls]

## Sheet: Tabelle1
			controls				Dissection
Number	Affy_number	GenBankAccession	c1_m5	c2_m6	c3_m7	c4_m10	p1	p2	p3	p4	Descriptions	Absent
1	AFFX-BioB-5_at	J04423	37.6	48.1	36.7	37.6	35.9	44.1	30.5	38.8	J04423 E coli bioB gene biotin synthetase (-5, -M, -3 represent transcript regions 5 prime, Middle, and 3 prime respectively)	0
2	AFFX-BioB-M_at	J04423	66.9	60.9	85.2	59.4	71.9	71.8	80.7	70.2	J04423 E coli bioB gene biotin synthetase (-5, -M, -3 represent transcript regions 5 prime, Middle, and 3 prime respectively)	0
3	AFFX-BioB-3_at	J04423	26.8	27.2	23	20.4	30.4	26.6	32.8	22.6	J04423 E coli bioB gene biotin synthetase (-5, -M, -3 represent transcript regions 5 prime, Middle, and 3 prime respectively)	2
4	AFFX-BioC-5_at	J04423	110.6	121.8	126.5	117.9	111.5	106.5	131.8	108.2	J04423 E coli bioC protein (-5 and -3 represent transcript regions 5 prime and 3 prime respectively)	0
5	AFFX-BioC-3_at	J04423	72.9	104.6	67.1	74.7	73.8	71.6	89.3	73.6	J04423 E coli bioC protein (-5 and -3 represent transcript regions 5 prime and 3 prime respectively)	0
6	AFFX-BioDn-5_at	J04423	111.7	126.2	112.6	119.9	130.3	120.8	143.6	105.2	J04423 E coli bioD gene dethiobiotin synthetase (-5 and -3 represent transcript regions 5 prime and 3 prime respectively)	0
7	AFFX-BioDn-3_at	J04423	877.2	945.6	864.1	965.7	851.6	856.1	823.5	817.7	J04423 E coli bioD gene dethiobiotin synthetase (-5 and -3 represent transcript regions 5 prime and 3 prime respectively)	0
8	AFFX-CreX-5_at	X03453	1043.6	1106.4	1047.8	1018.7	1025.7	1028.3	1232	993.5	X03453 Bacteriophage P1 cre recombinase protein (-5 and -3 represent transcript regions 5 prime and 3 prime respectively)	0
9	AFFX-CreX-3_at	X03453	1684.8	1802	1631.9	1837.5	1430.6	1383.3	1749.6	1429	X03453 Bacteriophage P1 cre recombinase protein (-5 and -3 represent transcript regions 5 prime and 3 prime respectively)	0
10	AFFX-DapX-5_at	L38424	0.8	0.7	4.4	0.7	1.4	1.2	3.6	4	L38424 B subtilis dapB, jojF, jojG genes corresponding to nucleotides 1358-3197 of L38424 (-5, -M, -3 represent transcript regions 5 prime, Middle, and 3 prime respectively)	8
11	AFFX-DapX-M_at	L38424	8.5	4.2	6.7	6.1	4	3.8	6.2	7.5	L38424 B subtilis dapB, jojF, jojG genes corresponding to nucleotides 1358-3197 of L38424 (-5, -M, -3 represent transcript regions 5 prime, Middle, and 3 prime respectively)	8
12	AFFX-DapX-3_at	L38424	0.7	1.3	1.8	3	0.8	5	0.4	0.9	L38424 B subtilis dapB, jojF, jojG genes corresponding to nucleotides 1358-3197 of L38424 (-5, -M, -3 represent transcript regions 5 prime, Middle, and 3 prime respectively)	8
13	AFFX-LysX-5_at	X17013	4.1	1.8	3.7	5.6	0.6	3.4	2.6	3.6	X17013 B subtilis lys gene for diaminopimelate decarboxylase corresponding to nucleotides 350-1345 of X17013 (-5, -M, -3 represent transcript regions 5 prime, Middle, and 3 prime respectively)	8
14	AFFX-LysX-M_at	X17013	9.4	2.2	2.3	5.3	2.7	5	5.8	8.9	X17013 B subtilis lys gene for diaminopimelate decarboxylase corresponding to nucleotides 350-1345 of X17013 (-5, -M, -3 represent transcript regions 5 prime, Middle, and 3 prime respectively)	8
15	AFFX-LysX-3_at	X17013	6.6	4.3	1	0.8	0.7	1.8	0.6	5	X17013 B subtilis lys gene for diaminopimelate decarboxylase corresponding to nucleotides 350-1345 of X17013 (-5, -M, -3 represent transcript regions 5 prime, Middle, and 3 prime respectively)	8
16	AFFX-PheX-5_at	M24537B	0.9	1.8	2.1	1.1	1.4	0.6	0.8	0.7	M24537B subtilis pheB, pheA genes corresponding to nucleotides 2017-3334 of M24537 (-5, -M, -3 represent transcript regions 5 prime, Middle, and 3 prime respectively)	8
17	AFFX-PheX-M_at	M24537B	0.6	2	2.4	0.9	0.7	2.2	0.4	0.5	M24537B subtilis pheB, pheA genes corresponding to nucleotides 2017-3334 of M24537 (-5, -M, -3 represent transcript regions 5 prime, Middle, and 3 prime respectively)	8
18	AFFX-PheX-3_at	M24537B	6	6.8	9.7	6.9	6.2	3.4	8.2	11.6	M24537B subtilis pheB, pheA genes corresponding to nucleotides 2017-3334 of M24537 (-5, -M, -3 represent transcript regions 5 prime, Middle, and 3 prime respectively)	8
19	AFFX-ThrX-5_at	X04603	1.6	3.8	3.7	2.3	0.9	2.3	1.7	1.6	X04603 B subtilis thrC, thrB genes corresponding to nucleotides 248-2229 of X04603 (-5, -M, -3 represent transcript regions 5 prime, Middle, and 3 prime respectively)	8
20	AFFX-ThrX-M_at	X04603	2.9	2	4.4	4.8	1.1	2.8	1.8	3.2	X04603 B subtilis thrC, thrB genes corresponding to nucleotides 248-2229 of X04603 (-5, -M, -3 represent transcript regions 5 prime, Middle, and 3 prime respectively)	8
21	AFFX-ThrX-3_at	X04603	1.8	2.7	4.7	1.9	2.4	2.1	1.6	2.8	X04603 B subtilis thrC, thrB genes corresponding to nucleotides 248-2229 of X04603 (-5, -M, -3 represent transcript regions 5 prime, Middle, and 3 prime respectively)	8
22	AFFX-TrpnX-5_at	K01391	1.5	1.4	2.2	2.1	1.7	5.8	1.8	1.5	K01391 B subtilis TrpE protein, TrpD protein, TrpC protein corresponding to nucleotides 1883-4400 of K01391 (-5, -M, -3 represent transcript regions 5 prime, Middle, and 3 prime respectively)	8
23	AFFX-TrpnX-M_at	K01391	1.5	1	1.5	5.2	0.8	1	0.8	1.4	K01391 B subtilis TrpE protein, TrpD protein, TrpC protein corresponding to nucleotides 1883-4400 of K01391 (-5, -M, -3 represent transcript regions 5 prime, Middle, and 3 prime respectively)	8
24	AFFX-TrpnX-3_at	K01391	0.2	0.4	0.5	0.5	1.9	0.4	0.6	0.4	K01391 B subtilis TrpE protein, TrpD protein, TrpC protein corresponding to nucleotides 1883-4400 of K01391 (-5, -M, -3 represent transcript regions 5 prime, Middle, and 3 prime respectively)	8
25	AFFX-HUMISGF3A/M97935_5_at	M97935	13.4	16.4	19.9	13.6	10.7	18.3	20.4	22.8	M97935 Homo sapiens transcription factor ISGF-3 mRNA, complete cds (_5, _MA, MB, _3 represent transcript regions 5 prime, MiddleA, MiddleB, and 3 prime respectively)	2
26	AFFX-HUMISGF3A/M97935_MA_at	M97935	45	62.3	63.9	56.5	41.6	62	59.1	74.9	M97935 Homo sapiens transcription factor ISGF-3 mRNA, complete cds (_5, _MA, MB, _3 represent transcript regions 5 prime, MiddleA, MiddleB, and 3 prime respectively)	0
27	AFFX-HUMISGF3A/M97935_MB_at	M97935	39.7	51.3	46.8	45.5	33.6	31.3	38.5	45.7	M97935 Homo sapiens transcription factor ISGF-3 mRNA, complete cds (_5, _MA, MB, _3 represent transcript regions 5 prime, MiddleA, MiddleB, and 3 prime respectively)	0
28	AFFX-HUMISGF3A/M97935_3_at	M97935	226.6	254.3	241.1	202.5	199	233.7	237.8	250.4	M97935 Homo sapiens transcription factor ISGF-3 mRNA, complete cds (_5, _MA, MB, _3 represent transcript regions 5 prime, MiddleA, MiddleB, and 3 prime respectively)	0
29	AFFX-HUMRGE/M10098_5_at	M10098	123.1	40.5	13.7	21.2	18.5	16.9	25.7	2.1	M10098 Human 18S rRNA gene, complete (_5, _M, _3 represent transcript regions 5 prime, Middle, and 3 prime respectively)	2
30	AFFX-HUMRGE/M10098_M_at	M10098	79.7	23.9	12.8	15.4	18.4	5.9	15.8	2.4	M10098 Human 18S rRNA gene, complete (_5, _M, _3 represent transcript regions 5 prime, Middle, and 3 prime respectively)	5
31	AFFX-HUMRGE/M10098_3_at	M10098	72.4	47.5	24	32.8	26.8	8	26.2	17.8	M10098 Human 18S rRNA gene, complete (_5, _M, _3 represent transcript regions 5 prime, Middle, and 3 prime respectively)	7
32	AFFX-HUMGAPDH/M33197_5_at	M33197	3270.4	2965.6	2723.1	3069.8	3519.5	3786.5	3433.5	3488.5	M33197 Human glyceraldehyde-3-phosphate dehydrogenase (GAPDH) mRNA, complete cds (_5, _M, _3 represent transcript regions 5 prime, Middle, and 3 prime respectively)	0
33	AFFX-HUMGAPDH/M33197_M_at	M33197	3688.6	3289.8	2854.5	3332.6	3335.6	3411.9	3511.5	3230.7	M33197 Human glyceraldehyde-3-phosphate dehydrogenase (GAPDH) mRNA, complete cds (_5, _M, _3 represent transcript regions 5 prime, Middle, and 3 prime respectively)	0
34	AFFX-HUMGAPDH/M33197_3_at	M33197	3209.9	2911.1	2583.3	2400.6	3151.8	3671.8	3263.5	3337.8	M33197 Human glyceraldehyde-3-phosphate dehydrogenase (GAPDH) mRNA, complete cds (_5, _M, _3 represent transcript regions 5 prime, Middle, and 3 prime respectively)	0
35	AFFX-HSAC07/X00351_5_at	X00351	4624.5	4852.1	4486.7	4647.9	3589.5	3570	3803.4	3695.5	X00351 Human mRNA for beta-actin (_5, _M, _3 represent transcript regions 5 prime, Middle, and 3 prime respectively)	0
36	AFFX-HSAC07/X00351_M_at	X00351	5422.7	5489.7	5136.5	5249.2	4013.9	4146.9	4308.4	4174.6	X00351 Human mRNA for beta-actin (_5, _M, _3 represent transcript regions 5 prime, Middle, and 3 prime respectively)	0
37	AFFX-HSAC07/X00351_3_at	X00351	4252.8	4336.4	4108.7	4142.6	3415.7	3503.5	3693.3	3678.6	X00351 Human mRNA for beta-actin (_5, _M, _3 represent transcript regions 5 prime, Middle, and 3 prime respectively)	0
38	AFFX-M27830_5_at	M27830	154.6	61.4	57.7	56.9	57.2	51.6	78.4	43.1	M27830 Human 28S ribosomal RNA gene, complete cds (_5, _M, _3 represent transcript regions 5 prime, Middle, and 3 prime respectively)	0
39	AFFX-M27830_M_at	M27830	167.1	115.4	113.2	137.5	86.7	102.6	115.9	81.8	M27830 Human 28S ribosomal RNA gene, complete cds (_5, _M, _3 represent transcript regions 5 prime, Middle, and 3 prime respectively)	8
40	AFFX-M27830_3_at	M27830	14.1	12.9	13.3	14.2	11	13.9	10.3	12.6	M27830 Human 28S ribosomal RNA gene, complete cds (_5, _M, _3 represent transcript regions 5 prime, Middle, and 3 prime respectively)	8
41	AFFX-hum_alu_at	U14573	5086.1	5549.8	5082.3	5194	3654.7	3941.8	4250.8	3900.6	U14573 Human Alu-Sq subfamily consensus sequence,	0
42	AFFX-r2-Ec-bioB-5_at	J04423	28.7	43.8	43	37.5	23.8	18.4	30.3	24.2	Escherichia coli /REF=J04423 /DEF=E coli bioB gene biotin synthetase corresponding to nucleotides 2071-2304 of J04423 /LEN=1114 (-5, -M, -3 represent transcript regions 5 prime, Middle, and 3 prime respectively)	0
43	AFFX-r2-Ec-bioB-M_at	J04424	87.5	70.6	75.9	74.8	66.5	74.4	79.2	66.3	Escherichia coli /REF=J04423 /DEF=E coli bioB gene biotin synthetase corresponding to nucleotides 2393-2682 of J04423 /LEN=1114 (-5, -M, -3 represent transcript regions 5 prime, Middle, and 3 prime respectively)	0
44	AFFX-r2-Ec-bioB-3_at	J04425	41.3	50.5	44.4	40.3	39.8	32.9	42.7	40.1	Escherichia coli /REF=J04423 /DEF=E coli bioB gene biotin synthetase corresponding to nucleotides 2772-3004 of J04423 /LEN=1114 (-5, -M, -3 represent transcript regions 5 prime, Middle, and 3 prime respectively)	0
45	AFFX-r2-Ec-bioC-5_at	J04426	117.7	123.8	118.4	123.2	128.6	134.2	174.5	116.6	Escherichia coli /REF=J04423 /DEF=E coli bioC protein corresponding to nucleotides 4257-4573 of J04423 /LEN=777 (-5 and -3 represent transcript regions 5 prime and 3 prime respectively)	0
46	AFFX-r2-Ec-bioC-3_at	J04427	169.8	163.5	159.1	143.9	150.5	159.3	171.9	142.8	Escherichia coli /REF=J04423 /DEF=E coli bioC protein corresponding to nucleotides 4609-4883 of J04423 /LEN=777 (-5 and -3 represent transcript regions 5 prime and 3 prime respectively)	0
47	AFFX-r2-Ec-bioD-5_at	J04428	525	569.5	545.9	562.8	538.3	503.2	640.6	475.8	Escherichia coli /REF=J04423 /DEF=E coli bioD gene dethiobiotin synthetase corresponding to nucleotides 5024-5244 of J04423 /LEN=676 (-5 and -3 represent transcript regions 5 prime and 3 prime respectively)	0
48	AFFX-r2-Ec-bioD-3_at	J04429	598.6	636.5	573.5	578.9	558.7	591.8	644.4	658.5	Escherichia coli /REF=J04423 /DEF=E coli bioD gene dethiobiotin synthetase corresponding to nucleotides 5312-5559 of J04423 /LEN=676 (-5 and -3 represent transcript regions 5 prime and 3 prime respectively)	0
49	AFFX-r2-P1-cre-5_at	X03453	2838.7	2824.6	2732.1	2710.1	2402	2361.4	2784.3	2423.9	Bacteriophage /REF=X03453 /DEF=Bacteriophage P1 cre recombinase protein corresponding to nucleotides 581-1001 of X03453 /LEN=1058 (-5 and -3 represent transcript regions 5 prime and 3 prime respectively)	0
50	AFFX-r2-P1-cre-3_at	X03454	3250.4	3256.2	2944.7	3030.3	2730.8	2796.2	3084.4	2642.5	Bacteriophage /REF=X03453 /DEF=Bacteriophage P1 cre recombinase protein corresponding to nucleotides 1032-1270 of X03453 /LEN=1058 (-5 and -3 represent transcript regions 5 prime and 3 prime respectively)	0
51	AFFX-r2-Bs-dap-5_at	L38424	0.4	0.7	0.3	0.7	0.4	0.6	0.4	0.5	Bacillus subtilis /REF=L38424 /DEF=B subtilis dapB, jojF, jojG genes corresponding to nucleotides 1439-1846 of L38424 /LEN=1931 (-5, -M, -3 represent transcript regions 5 prime, Middle, and 3 prime respectively)	8
52	AFFX-r2-Bs-dap-M_at	L38425	1.3	1.6	5.9	4	1.2	1.3	1.4	1.6	Bacillus subtilis /REF=L38424 /DEF=B subtilis dapB, jojF, jojG genes corresponding to nucleotides 2055-2578 of L38424 /LEN=1931 (-5, -M, -3 represent transcript regions 5 prime, Middle, and 3 prime respectively)	7
53	AFFX-r2-Bs-dap-3_at	L38426	0.1	0.2	0.3	0.3	0.2	0.1	0.3	2	Bacillus subtilis /REF=L38424 /DEF=B subtilis dapB, jojF, jojG genes corresponding to nucleotides 2634-3089 of L38424 /LEN=1931 (-5, -M, -3 represent transcript regions 5 prime, Middle, and 3 prime respectively)	8
54	AFFX-r2-Bs-lys-5_at	X17013	1.9	0.3	1.5	2.1	1.2	3.8	2.7	1.6	Bacillus subtilis /REF=X17013 /DEF=B subtilis lys gene for diaminopimelate decarboxylase corresponding to nucleotides 411-659 of X17013 /LEN=1108 (-5, -M, -3 represent transcript regions 5 prime, Middle, and 3 prime respectively)	8
55	AFFX-r2-Bs-lys-M_at	X17014	0.7	2.4	3.3	6.7	2.9	3.1	1.7	4	Bacillus subtilis /REF=X17013 /DEF=B subtilis lys gene for diaminopimelate decarboxylase corresponding to nucleotides 673-1002 of X17013 /LEN=1108 (-5, -M, -3 represent transcript regions 5 prime, Middle, and 3 prime respectively)	7
56	AFFX-r2-Bs-lys-3_at	X17015	7.8	5.1	8.5	11	6.7	10.9	6.4	10.8	Bacillus subtilis /REF=X17013 /DEF=B subtilis lys gene for diaminopimelate decarboxylase corresponding to nucleotides 1008-1263 of X17013 /LEN=1108 (-5, -M, -3 represent transcript regions 5 prime, Middle, and 3 prime respectively)	6
57	AFFX-r2-Bs-phe-5_at	M24537	1.7	3.6	2.5	3	1	0.8	1.7	2.7	Bacillus subtilis /REF=M24537 /DEF=B subtilis pheB, pheA genes corresponding to nucleotides 2116-2382 of M24537 /LEN=1409 (-5, -M, -3 represent transcript regions 5 prime, Middle, and 3 prime respectively)	8
58	AFFX-r2-Bs-phe-M_at	M24538	4.3	2.3	5.8	3.5	1	0.3	2.5	3.9	Bacillus subtilis /REF=M24537 /DEF=B subtilis pheB, pheA genes corresponding to nucleotides 2484-2875 of M24537 /LEN=1409 (-5, -M, -3 represent transcript regions 5 prime, Middle, and 3 prime respectively)	8
59	AFFX-r2-Bs-phe-3_at	M24539	19.8	24.5	11.2	13.8	10.5	17.9	10.1	13.6	Bacillus subtilis /REF=M24537 /DEF=B subtilis pheB, pheA genes corresponding to nucleotides 2897-3200 of M24537 /LEN=1409 (-5, -M, -3 represent transcript regions 5 prime, Middle, and 3 prime respectively)	8
60	AFFX-r2-Bs-thr-3_s_at	X04603	2.7	7.8	3.2	11.2	3.5	2.8	1.7	2.4	Bacillus subtilis /REF=X04603 /DEF=B subtilis thrC, thrB genes corresponding to nucleotides 1689-2151 of X04603 /LEN=2073 (-5, -M, -3 represent transcript regions 5 prime, Middle, and 3 prime respectively)	8
61	AFFX-r2-Bs-thr-M_s_at	X04604	10.9	12.6	12.4	14.2	9.2	7.4	7.2	7.8	Bacillus subtilis /REF=X04603 /DEF=B subtilis thrC, thrB genes corresponding to nucleotides 995-1562 of X04603 /LEN=2073 (-5, -M, -3 represent transcript regions 5 prime, Middle, and 3 prime respectively)	8
62	AFFX-r2-Bs-thr-5_s_at	X04605	13.3	10.7	13.5	15.2	9.9	11.8	11.2	9.6	Bacillus subtilis /REF=X04603 /DEF=B subtilis thrC, thrB genes corresponding to nucleotides 288-932 of X04603 /LEN=2073 (-5, -M, -3 represent transcript regions 5 prime, Middle, and 3 prime respectively)	2
63	AFFX-r2-Hs18SrRNA-3_s_at	M10098	95.6	49.4	44.9	40.4	23.1	10.5	25.2	27.1	M10098 Human 18S rRNA sequence, length 1969 bases, 3 prime target bases 1293-1938	7
64	AFFX-r2-Hs18SrRNA-M_x_at	M10098	54.7	16.9	7	11.6	12.8	2.3	11.8	6.8	M10098 Human 18S rRNA sequence, length 1969 bases, middle target bases 647-1292	5
65	AFFX-r2-Hs18SrRNA-5_at	M10098	124.4	59.9	29.1	31.1	24.5	15.2	51	3	M10098 Human 18S rRNA sequence, length 1969 bases, 5 prime target bases 1-646	6
66	AFFX-r2-Hs28SrRNA-3_at	M11167	113.5	81.1	75.9	103.2	38.8	67.4	88.9	40.7	M11167 Human 28S rRNA sequence, length 5025 bases, middle target bases 1666-3330	0
67	AFFX-r2-Hs28SrRNA-M_at	M11167	22.3	18.2	30.2	34.1	19.6	18.4	32.9	19.9	M11167 Human 28S rRNA sequence, length 5025 bases, 3 prime target bases 3331-4995	8
68	AFFX-r2-Hs28SrRNA-5_at	M11167	16.3	11.9	2	10.2	5.4	6.6	11.1	2.6	M11167 Human 28S rRNA sequence, length 5025 bases, 5 prime target bases 1-1665	8
69	200000_s_at	NM_006445	351.2	346.9	303.4	345.3	386.4	321.1	326.7	296.9	gb:NM_006445,1 /DEF=Homo sapiens U5 snRNP-specific protein (220 kD), ortholog of S, cerevisiae Prp8p (PRP8), mRNA, /FEA=mRNA /GEN=PRP8 /PROD=U5 snRNP-specific protein (220 kD), ortholog ofS, cerevisiae Prp8p /DB_XREF=gi:5453983 /UG=Hs,181368 U5 snRNP-specific protein (220 kD), ortholog of S, cerevisiae Prp8p /FL=gb:AB007510,1 gb:AF092565,1 gb:NM_006445,1	0
70	200001_at	NM_001749	1619.8	1630.6	1479.5	1309.5	1397.8	1266.5	1452.2	1539.5	gb:NM_001749,1 /DEF=Homo sapiens calpain 4, small subunit (30K) (CAPN4), mRNA, /FEA=mRNA /GEN=CAPN4 /PROD=calpain 4 small subunit /DB_XREF=gi:4502564 /UG=Hs,74451 calpain 4, small subunit (30K) /FL=gb:BC000592,1 gb:NM_001749,1	0
71	200002_at	NM_007209	1484.2	1379.3	1483.4	1467.8	1379.6	1695.4	1898.8	2117.3	gb:NM_007209,1 /DEF=Homo sapiens ribosomal protein L35 (RPL35), mRNA, /FEA=mRNA /GEN=RPL35 /PROD=ribosomal protein L35 /DB_XREF=gi:6005859 /UG=Hs,182825 ribosomal protein L35 /FL=gb:BC000348,1 gb:U12465,1 gb:NM_007209,1	0
72	200003_s_at	NM_000991	1461.2	1654.5	1463.6	1387.1	1912.9	1693.1	1959.1	2227.8	gb:NM_000991,1 /DEF=Homo sapiens ribosomal protein L28 (RPL28), mRNA, /FEA=mRNA /GEN=RPL28 /PROD=ribosomal protein L28 /DB_XREF=gi:4506626 /UG=Hs,4437 ribosomal protein L28 /FL=gb:BC000072,1 gb:NM_000991,1 gb:U14969,1	0
73	200004_at	NM_001418	1444.2	1403.6	1317	1373.7	1443.4	1632	1508.7	1401.9	gb:NM_001418,1 /DEF=Homo sapiens eukaryotic translation initiation factor 4 gamma, 2 (EIF4G2), mRNA, /FEA=mRNA /GEN=EIF4G2 /PROD=eukaryotic translation initiation factor 4gamma, 2 /DB_XREF=gi:4503538 /UG=Hs,183684 eukaryotic translation initiation factor 4 gamma, 2 /FL=gb:U73824,1 gb:U76111,1 gb:NM_001418,1	0
74	200005_at	NM_003753	401.3	379.7	451.6	474.8	521.6	514.6	507.4	517.5	gb:NM_003753,1 /DEF=Homo sapiens eukaryotic translation initiation factor 3, subunit 7 (zeta, 6667kD) (EIF3S7), mRNA, /FEA=mRNA /GEN=EIF3S7 /PROD=eukaryotic translation initiation factor 3,subunit 7 (zeta, 6667kD) /DB_XREF=gi:4503522 /UG=Hs,55682 eukaryotic translation initiation factor 3, subunit 7 (zeta, 6667kD) /FL=gb:BC000328,1 gb:BC000469,1 gb:U54558,1 gb:NM_003753,1	0
75	200006_at	NM_007262	1340.1	1270.5	1420.3	1565.4	1310.5	1205.9	1424.3	1446.5	gb:NM_007262,1 /DEF=Homo sapiens RNA-binding protein regulatory subunit (DJ-1), mRNA, /FEA=mRNA /GEN=DJ-1 /PROD=RNA-binding protein regulatory subunit /DB_XREF=gi:6005748 /UG=Hs,10958 RNA-binding protein regulatory subunit /FL=gb:AF021819,1 gb:NM_007262,1 gb:D61380,1	0
76	200007_at	NM_003134	1084.8	1070.9	1216.1	1146.4	963.8	975	1073.5	1154.6	gb:NM_003134,1 /DEF=Homo sapiens signal recognition particle 14kD (homologous Alu RNA-binding protein) (SRP14), mRNA, /FEA=mRNA /GEN=SRP14 /PROD=signal recognition particle 14kD (homologous AluRNA-binding protein) /DB_XREF=gi:4507210 /UG=Hs,180394 signal recognition particle 14kD (homologous Alu RNA-binding protein) /FL=gb:NM_003134,1 gb:U07857,1	0
77	200008_s_at	D13988	384.5	408.9	401.8	403.8	482.1	558.6	489.2	569.6	gb:D13988,1 /DEF=Human rab GDI mRNA, complete cds, /FEA=mRNA /PROD=human rab GDI /DB_XREF=gi:285974 /UG=Hs,56845 GDP dissociation inhibitor 2 /FL=gb:BC005145,1 gb:D13988,1 gb:NM_001494,2	0
78	200009_at	NM_001494	912.1	730.3	799.5	872	944.9	1124.9	1073.7	1201	gb:NM_001494,2 /DEF=Homo sapiens GDP dissociation inhibitor 2 (GDI2), mRNA, /FEA=mRNA /GEN=GDI2 /PROD=GDP dissociation inhibitor 2 /DB_XREF=gi:6598322 /UG=Hs,56845 GDP dissociation inhibitor 2 /FL=gb:BC005145,1 gb:D13988,1 gb:NM_001494,2	0
79	200010_at	NM_000975	1795.1	1692.4	1776.7	1599.9	1565.6	1904.3	1731.3	2134.6	gb:NM_000975,1 /DEF=Homo sapiens ribosomal protein L11 (RPL11), mRNA, /FEA=mRNA /GEN=RPL11 /PROD=ribosomal protein L11 /DB_XREF=gi:4506594 /UG=Hs,179943 ribosomal protein L11 /FL=gb:L05092,1 gb:NM_000975,1	0
80	200011_s_at	NM_001659	449.6	447.8	436.7	488	522.2	497.8	576	454.4	gb:NM_001659,1 /DEF=Homo sapiens ADP-ribosylation factor 3 (ARF3), mRNA, /FEA=mRNA /GEN=ARF3 /PROD=ADP-ribosylation factor 3 /DB_XREF=gi:4502202 /UG=Hs,119177 ADP-ribosylation factor 3 /FL=gb:M74491,1 gb:NM_001659,1	0
81	200012_x_at	NM_000982	2806.7	2763.4	2978.2	3141.3	2445.3	2078.8	2715.4	2305.4	gb:NM_000982,1 /DEF=Homo sapiens ribosomal protein L21 (gene or pseudogene) (RPL21), mRNA, /FEA=mRNA /GEN=RPL21 /PROD=ribosomal protein L21 (gene or pseudogene) /DB_XREF=gi:4506610 /UG=Hs,184108 ribosomal protein L21 /FL=gb:BC001603,1 gb:NM_000982,1 gb:U14967,1 gb:U25789,1	0
82	200013_at	NM_000986	1691.5	1339.7	1449.2	1511.6	1641.2	1591.6	1814.4	1661	gb:NM_000986,1 /DEF=Homo sapiens ribosomal protein L24 (RPL24), mRNA, /FEA=mRNA /GEN=RPL24 /PROD=ribosomal protein L24 /DB_XREF=gi:4506618 /UG=Hs,184582 ribosomal protein L24 /FL=gb:BC000690,1 gb:M94314,1 gb:NM_000986,1	0
83	200014_s_at	NM_004500	236.2	216.6	221.5	286.6	320.1	383	371.6	416.5	gb:NM_004500,1 /DEF=Homo sapiens heterogeneous nuclear ribonucleoprotein C (C1C2) (HNRPC), mRNA, /FEA=mRNA /GEN=HNRPC /PROD=heterogeneous nuclear ribonucleoprotein C(C1C2) /DB_XREF=gi:4758543 /UG=Hs,182447 heterogeneous nuclear ribonucleoprotein C (C1C2) /FL=gb:BC003394,1 gb:M16342,1 gb:NM_004500,1	0
84	200015_s_at	NM_004404	742.5	804.7	804.1	743.6	807.2	958.1	871.2	845.6	gb:NM_004404,1 /DEF=Homo sapiens neural precursor cell expressed, developmentally down-regulated 5 (NEDD5), mRNA, /FEA=mRNA /GEN=NEDD5 /PROD=neural precursor cell expressed, developmentallydown-regulated 5 /DB_XREF=gi:4758157 /UG=Hs,155595 neural precursor cell expressed, developmentally down-regulated 5 /FL=gb:D28540,1 gb:NM_004404,1 gb:D63878,1	0
85	200016_x_at	NM_002136	2117.9	1985.5	2122.4	1975.5	2029.4	2296	2307.3	2132.9	gb:NM_002136,1 /DEF=Homo sapiens heterogeneous nuclear ribonucleoprotein A1 (HNRPA1), mRNA, /FEA=mRNA /GEN=HNRPA1 /PROD=heterogeneous nuclear ribonucleoprotein A1 /DB_XREF=gi:4504444 /UG=Hs,249495 heterogeneous nuclear ribonucleoprotein A1 /FL=gb:NM_002136,1	0
86	200017_at	NM_002954	1642.1	1462.5	1761.6	1769.3	1876.9	1414.9	2044.5	1599.1	gb:NM_002954,1 /DEF=Homo sapiens ribosomal protein S27a (RPS27A), mRNA, /FEA=mRNA /GEN=RPS27A /PROD=ribosomal protein S27a /DB_XREF=gi:4506712 /UG=Hs,3297 ribosomal protein S27a /FL=gb:BC001392,1 gb:BC005328,1 gb:NM_002954,1	0
87	200018_at	NM_001017	2363.7	2567.3	2358.2	2779.3	2107.4	2241.3	2542.6	2440.2	gb:NM_001017,1 /DEF=Homo sapiens ribosomal protein S13 (RPS13), mRNA, /FEA=mRNA /GEN=RPS13 /PROD=ribosomal protein S13 /DB_XREF=gi:4506684 /UG=Hs,165590 ribosomal protein S13 /FL=gb:BC000475,1 gb:L01124,1 gb:NM_001017,1	0
88	200019_s_at	NM_001997	2005.4	1821.9	1930.3	2084.4	1842.5	2320.7	2264.9	2238.1	gb:NM_001997,1 /DEF=Homo sapiens Finkel-Biskis-Reilly murine sarcoma virus (FBR-MuSV) ubiquitously expressed (fox derived); ribosomal protein S30 (FAU), mRNA, /FEA=mRNA /GEN=FAU /PROD=Finkel-Biskis-Reilly murine sarcoma virus(FBR-MuSV) ubiquitously expressed (fox derived); ribosomalprotein S30 /DB_XREF=gi:4503658 /UG=Hs,177415 Finkel-Biskis-Reilly murine sarcoma virus (FBR-MuSV) ubiquitously expr…	0
89	200020_at	NM_007375	456.6	510.4	359.5	517.2	548.9	534.6	572.5	523.3	gb:NM_007375,1 /DEF=Homo sapiens TAR DNA binding protein (TARDBP), mRNA, /FEA=mRNA /GEN=TARDBP /PROD=TAR DNA binding protein /DB_XREF=gi:6678270 /UG=Hs,193989 TAR DNA binding protein /FL=gb:AL050265,1 gb:NM_007375,1 gb:U23731,1	0
90	200021_at	NM_005507	3648	3771	3488.2	3374.9	3196.1	3369.8	3421.1	3337.3	gb:NM_005507,1 /DEF=Homo sapiens cofilin 1 (non-muscle) (CFL1), mRNA, /FEA=mRNA /GEN=CFL1 /PROD=cofilin 1 (non-muscle) /DB_XREF=gi:5031634 /UG=Hs,180370 cofilin 1 (non-muscle) /FL=gb:NM_005507,1	0
91	200022_at	NM_000979	1643	1332.4	1593.2	1502.5	1683.7	1583	1683.6	1966.4	gb:NM_000979,1 /DEF=Homo sapiens ribosomal protein L18 (RPL18), mRNA, /FEA=mRNA /GEN=RPL18 /PROD=ribosomal protein L18 /DB_XREF=gi:4506606 /UG=Hs,75458 ribosomal protein L18 /FL=gb:BC000374,1 gb:L11566,1 gb:NM_000979,1	0
92	200023_s_at	NM_003754	808.4	863.1	917.4	734.5	559.6	712.5	710.9	1006.2	gb:NM_003754,1 /DEF=Homo sapiens eukaryotic translation initiation factor 3, subunit 5 (epsilon, 47kD) (EIF3S5), mRNA, /FEA=mRNA /GEN=EIF3S5 /PROD=eukaryotic translation initiation factor 3,subunit 5 (epsilon, 47kD) /DB_XREF=gi:4503518 /UG=Hs,7811 eukaryotic translation initiation factor 3, subunit 5 (epsilon, 47kD) /FL=gb:BC000490,1 gb:U94855,1 gb:NM_003754,1	0
93	200024_at	NM_001009	1409.5	1732.7	1652.3	1315.5	1752.8	1498.6	1698.7	1869.9	gb:NM_001009,1 /DEF=Homo sapiens ribosomal protein S5 (RPS5), mRNA, /FEA=mRNA /GEN=RPS5 /PROD=ribosomal protein S5 /DB_XREF=gi:4506728 /UG=Hs,76194 ribosomal protein S5 /FL=gb:NM_001009,1 gb:U14970,1	0
94	200025_s_at	NM_000988	2055.1	2018.1	2081.1	2046.8	2004.2	2069.8	2231.3	2202.7	gb:NM_000988,1 /DEF=Homo sapiens ribosomal protein L27 (RPL27), mRNA, /FEA=mRNA /GEN=RPL27 /PROD=ribosomal protein L27 /DB_XREF=gi:4506622 /UG=Hs,111611 ribosomal protein L27 /FL=gb:BC002588,1 gb:L05094,1 gb:L19527,1 gb:NM_000988,1	0
95	200026_at	NM_000995	1561.8	1330.9	1496.4	1769.4	1208.7	1289.5	1719.3	1450.3	gb:NM_000995,1 /DEF=Homo sapiens ribosomal protein L34 (RPL34), mRNA, /FEA=mRNA /GEN=RPL34 /PROD=ribosomal protein L34 /DB_XREF=gi:4506636 /UG=Hs,250895 ribosomal protein L34 /FL=gb:L38941,1 gb:BC001773,1 gb:NM_000995,1	0
96	200027_at	NM_004539	612.2	609.1	605	646.9	823.3	777	773.8	729.4	gb:NM_004539,2 /DEF=Homo sapiens asparaginyl-tRNA synthetase (NARS), mRNA, /FEA=mRNA /GEN=NARS /PROD=asparaginyl-tRNA synthetase /DB_XREF=gi:7262387 /UG=Hs,181311 asparaginyl-tRNA synthetase /FL=gb:BC001687,1 gb:D84273,1 gb:NM_004539,2	0
97	200028_s_at	NM_020151	441.5	625.5	516.5	474.2	509.9	700.2	519.6	666.9	gb:NM_020151,1 /DEF=Homo sapiens GTT1 protein (GTT1), mRNA, /FEA=mRNA /GEN=GTT1 /PROD=GTT1 protein /DB_XREF=gi:9910251 /UG=Hs,283722 GTT1 protein /FL=gb:AF270647,1 gb:NM_020151,1	0
98	200029_at	NM_000981	2290.2	2380.1	2271.4	2199.3	2151	2054.2	2222.1	2299.4	gb:NM_000981,1 /DEF=Homo sapiens ribosomal protein L19 (RPL19), mRNA, /FEA=mRNA /GEN=RPL19 /PROD=ribosomal protein L19 /DB_XREF=gi:4506608 /UG=Hs,252723 ribosomal protein L19 /FL=gb:BC000530,1 gb:NM_000981,1	0
99	200030_s_at	NM_002635	1865.6	1957.8	2131.7	1900.4	1742.2	1901.8	1789.9	2150.9	gb:NM_002635,1 /DEF=Homo sapiens solute carrier family 25 (mitochondrial carrier; phosphate carrier), member 3 (SLC25A3), nuclear gene encoding mitochondrial protein, transcript variant 1b, mRNA, /FEA=mRNA /GEN=SLC25A3 /PROD=phosphate carrier precursor isoform 1b /DB_XREF=gi:4505774 /UG=Hs,78713 solute carrier family 25 (mitochondrial carrier; phosphate carrier), member 3 /FL=gb:BC000998,1 gb:BC0…	0
100	200031_s_at	NM_001015	3177.5	3111.4	3182.5	3092.4	2527.5	2742.3	2892.5	2961.4	gb:NM_001015,1 /DEF=Homo sapiens ribosomal protein S11 (RPS11), mRNA, /FEA=mRNA /GEN=RPS11 /PROD=ribosomal protein S11 /DB_XREF=gi:4506680 /UG=Hs,182740 ribosomal protein S11 /FL=gb:NM_001015,1	0
101	200032_s_at	NM_000661	2837.3	2698.2	2814.1	3061.5	2264.4	2577.1	2722.3	3144.2	gb:NM_000661,1 /DEF=Homo sapiens ribosomal protein L9 (RPL9), mRNA, /FEA=mRNA /GEN=RPL9 /PROD=ribosomal protein L9 /DB_XREF=gi:4506664 /UG=Hs,157850 ribosomal protein L9 /FL=gb:U09953,1 gb:NM_000661,1	0
102	200033_at	NM_004396	984	940.7	1010.1	1026.4	921.5	743.3	1068.4	841.8	gb:NM_004396,2 /DEF=Homo sapiens DEADH (Asp-Glu-Ala-AspHis) box polypeptide 5 (RNA helicase, 68kD) (DDX5), mRNA, /FEA=mRNA /GEN=DDX5 /PROD=DEADH (Asp-Glu-Ala-AspHis) box polypeptide 5 /DB_XREF=gi:13514826 /UG=Hs,76053 DEADH (Asp-Glu-Ala-AspHis) box polypeptide 5 (RNA helicase, 68kD) /FL=gb:NM_004396,2	0
103	200034_s_at	NM_000970	1359.3	1424.5	1634.4	1661.2	1513.1	1517.2	1694	1714.6	gb:NM_000970,1 /DEF=Homo sapiens ribosomal protein L6 (RPL6), mRNA, /FEA=mRNA /GEN=RPL6 /PROD=ribosomal protein L6 /DB_XREF=gi:4506656 /UG=Hs,174131 ribosomal protein L6 /FL=gb:BC004138,1 gb:D17554,1 gb:NM_000970,1 gb:AF261087,1	0
104	200035_at	NM_015343	196.5	239.7	195.4	179.5	264.9	220.1	226.6	227.8	gb:NM_015343,1 /DEF=Homo sapiens hypothetical protein (HSA011916), mRNA, /FEA=mRNA /GEN=HSA011916 /PROD=hypothetical protein /DB_XREF=gi:7661721 /UG=Hs,84359 hypothetical protein /FL=gb:NM_015343,1	0
105	200036_s_at	NM_007104	1113.2	921.7	982.2	975.1	1212.5	1139	1247.1	1499.2	gb:NM_007104,2 /DEF=Homo sapiens ribosomal protein L10a (RPL10A), mRNA, /FEA=mRNA /GEN=RPL10A /PROD=ribosomal protein L10a /DB_XREF=gi:6325471 /UG=Hs,252574 ribosomal protein L10a /FL=gb:U12404,1 gb:NM_007104,2	0
106	200037_s_at	NM_016587	348.1	299.6	380.6	316.8	378.3	370.1	407.4	402.8	gb:NM_016587,1 /DEF=Homo sapiens heterochromatin-like protein 1 (HECH), mRNA, /FEA=mRNA /GEN=HECH /PROD=heterochromatin-like protein 1 /DB_XREF=gi:7705406 /UG=Hs,278554 heterochromatin-like protein 1 /FL=gb:AF136630,1 gb:NM_016587,1	0
107	200038_s_at	NM_000985	1897.3	1818	1787.6	1746.9	1910.3	1836.5	2099.3	2108.5	gb:NM_000985,1 /DEF=Homo sapiens ribosomal protein L17 (RPL17), mRNA, /FEA=mRNA /GEN=RPL17 /PROD=ribosomal protein L17 /DB_XREF=gi:4506616 /UG=Hs,82202 ribosomal protein L17 /FL=gb:BC000502,1 gb:NM_000985,1	0
108	200039_s_at	NM_002794	338.5	377.3	389.1	445.7	588.5	510.8	590.9	667.3	gb:NM_002794,1 /DEF=Homo sapiens proteasome (prosome, macropain) subunit, beta type, 2 (PSMB2), mRNA, /FEA=mRNA /GEN=PSMB2 /PROD=proteasome (prosome, macropain) subunit, betatype, 2 /DB_XREF=gi:4506194 /UG=Hs,1390 proteasome (prosome, macropain) subunit, beta type, 2 /FL=gb:BC000268,1 gb:NM_002794,1 gb:D26599,1	0
109	200040_at	NM_006559	409.7	399	461.6	361.6	481.3	588.8	497.4	678.1	gb:NM_006559,1 /DEF=Homo sapiens GAP-associated tyrosine phosphoprotein p62 (Sam68) (SAM68), mRNA, /FEA=mRNA /GEN=SAM68 /PROD=GAP-associated tyrosine phosphoprotein p62(Sam68) /DB_XREF=gi:5730026 /UG=Hs,119537 GAP-associated tyrosine phosphoprotein p62 (Sam68) /FL=gb:BC000717,1 gb:M88108,1 gb:NM_006559,1	0
110	200041_s_at	NM_004640	769.2	695.5	750.5	700.3	739.9	910.4	878.8	866.6	gb:NM_004640,1 /DEF=Homo sapiens HLA-B associated transcript-1 (D6S81E), mRNA, /FEA=mRNA /GEN=D6S81E /PROD=HLA-B associated transcript-1 /DB_XREF=gi:4758111 /UG=Hs,55296 HLA-B associated transcript-1 /FL=gb:BC004350,1 gb:NM_004640,1	0
111	200042_at	NM_014306	342.6	284	357.4	268.7	352.9	345.9	335.6	395.3	gb:NM_014306,1 /DEF=Homo sapiens hypothetical protein (HSPC117), mRNA, /FEA=mRNA /GEN=HSPC117 /PROD=similar to C, elegens hypothetical 55,2 kDprotein F16A11,2 /DB_XREF=gi:7657014 /UG=Hs,10729 hypothetical protein /FL=gb:BC000151,1 gb:BC002970,1 gb:AF161466,1 gb:NM_014306,1 gb:AF155658,1	0
112	200043_at	NM_004450	947.8	785.2	962.2	853.1	910.3	881.7	889.9	850.5	gb:NM_004450,1 /DEF=Homo sapiens enhancer of rudimentary (Drosophila) homolog (ERH), mRNA, /FEA=mRNA /GEN=ERH /PROD=enhancer of rudimentary (Drosophila) homolog /DB_XREF=gi:4758301 /UG=Hs,118757 enhancer of rudimentary (Drosophila) homolog /FL=gb:D85758,1 gb:U66871,1 gb:NM_004450,1	0
113	200044_at	NM_003769	283.7	230	208	184.7	325.6	380.9	337.8	368.3	gb:NM_003769,1 /DEF=Homo sapiens splicing factor, arginineserine-rich 9 (SFRS9), mRNA, /FEA=mRNA /GEN=SFRS9 /PROD=splicing factor, arginineserine-rich 9 /DB_XREF=gi:4506902 /UG=Hs,77608 splicing factor, arginineserine-rich 9 /FL=gb:U30825,1 gb:NM_003769,1	0
114	200045_at	NM_001090	293.1	249.1	250.9	296.6	322.6	354.3	290.6	302.4	gb:NM_001090,1 /DEF=Homo sapiens ATP-binding cassette, sub-family F (GCN20), member 1 (ABCF1), mRNA, /FEA=mRNA /GEN=ABCF1 /PROD=ATP-binding cassette, sub-family F, member 1 /DB_XREF=gi:10947134 /UG=Hs,9573 ATP-binding cassette, sub-family F (GCN20), member 1 /FL=gb:NM_001090,1 gb:AF027302,1	0
115	200046_at	NM_001344	676.4	740.3	569.3	886.5	662.1	711.3	711.4	809.2	gb:NM_001344,1 /DEF=Homo sapiens defender against cell death 1 (DAD1), mRNA, /FEA=mRNA /GEN=DAD1 /PROD=defender against cell death 1 /DB_XREF=gi:4503252 /UG=Hs,82890 defender against cell death 1 /FL=gb:NM_001344,1 gb:D15057,1	0
116	200047_s_at	NM_003403	366	334.3	367.6	349.8	416.8	430.8	387.1	483.4	gb:NM_003403,2 /DEF=Homo sapiens YY1 transcription factor (YY1), mRNA, /FEA=mRNA /GEN=YY1 /PROD=YY1 transcription factor /DB_XREF=gi:6042207 /UG=Hs,97496 YY1 transcription factor /FL=gb:M77698,1 gb:M76541,1 gb:NM_003403,2	0
117	200048_s_at	NM_006694	825.9	760	761.3	896.9	744.3	751.9	878.1	812.6	gb:NM_006694,1 /DEF=Homo sapiens jumping translocation breakpoint (JTB), mRNA, /FEA=mRNA /GEN=JTB /PROD=jumping translocation breakpoint /DB_XREF=gi:5729888 /UG=Hs,6396 jumping translocation breakpoint /FL=gb:BC000499,1 gb:BC001363,1 gb:BC000996,2 gb:BC001667,1 gb:AB016488,1 gb:AF131797,1 gb:NM_006694,1 gb:AF115850,2	0
118	200049_at	NM_007067	137.5	118.6	132	128.6	134	114.4	102.7	101.3	gb:NM_007067,1 /DEF=Homo sapiens histone acetyltransferase (HBOA), mRNA, /FEA=mRNA /GEN=HBOA /PROD=histone acetyltransferase /DB_XREF=gi:5901961 /UG=Hs,21907 histone acetyltransferase /FL=gb:AF074606,1 gb:AF140360,1 gb:NM_007067,1	0
119	200050_at	NM_007145	211.2	126.5	141.4	147.6	185.7	149.2	151.3	171.7	gb:NM_007145,1 /DEF=Homo sapiens zinc finger protein 146 (ZNF146), mRNA, /FEA=mRNA /GEN=ZNF146 /PROD=zinc finger protein 146 /DB_XREF=gi:6005965 /UG=Hs,301819 zinc finger protein 146 /FL=gb:BC005154,1 gb:NM_007145,1	0
120	200051_at	NM_005146	80.2	84.5	74.8	85.8	75.7	91.6	71.4	65.3	gb:NM_005146,1 /DEF=Homo sapiens squamous cell carcinoma antigen recognised by T cells (SART1), mRNA, /FEA=mRNA /GEN=SART1 /PROD=squamous cell carcinoma antigen recognised by Tcells /DB_XREF=gi:10863888 /UG=Hs,288319 squamous cell carcinoma antigen recognised by T cells /FL=gb:NM_005146,1 gb:BC001058,1 gb:AB006198,1	0
121	200052_s_at	NM_004515	198.4	149.1	172.6	152	257.3	314.6	277.1	356.4	gb:NM_004515,1 /DEF=Homo sapiens interleukin enhancer binding factor 2, 45kD (ILF2), mRNA, /FEA=mRNA /GEN=ILF2 /PROD=interleukin enhancer binding factor 2, 45kD /DB_XREF=gi:4758601 /UG=Hs,75117 interleukin enhancer binding factor 2, 45kD /FL=gb:BC000382,1 gb:NM_004515,1 gb:U10323,1	0
122	200053_at	NM_004890	146	201.5	160.1	187.6	147.2	196.3	200.8	233.6	gb:NM_004890,1 /DEF=Homo sapiens sperm associated antigen 7 (SPAG7), mRNA, /FEA=mRNA /GEN=SPAG7 /PROD=sperm associated antigen 7 /DB_XREF=gi:4757715 /UG=Hs,90436 sperm associated antigen 7 /FL=gb:AF047437,1 gb:NM_004890,1	0
123	200054_at	NM_003904	71.5	69.8	64.6	81.7	95.3	104.7	102.2	73.4	gb:NM_003904,1 /DEF=Homo sapiens zinc finger protein 259 (ZNF259), mRNA, /FEA=mRNA /GEN=ZNF259 /PROD=zinc finger protein 259 /DB_XREF=gi:4508020 /UG=Hs,7165 zinc finger protein 259 /FL=gb:BC004256,1 gb:AF019767,1 gb:NM_003904,1	0
124	200055_at	NM_006284	422.8	443.2	437.4	376.1	495.1	431.9	507.9	617.1	gb:NM_006284,1 /DEF=Homo sapiens TATA box binding protein (TBP)-associated factor, RNA polymerase II, H, 30kD (TAF2H), mRNA, /FEA=mRNA /GEN=TAF2H /PROD=TATA box binding protein (TBP)-associatedfactor, RNA polymerase II, H, 30kD /DB_XREF=gi:5454105 /UG=Hs,89657 TATA box binding protein (TBP)-associated factor, RNA polymerase II, H, 30kD /FL=gb:NM_006284,1 gb:U13991,1	0
125	200056_s_at	NM_006333	72.3	70.1	78.8	69.9	74.9	83.4	75.3	69.1	gb:NM_006333,1 /DEF=Homo sapiens nuclear DNA-binding protein (C1D), mRNA, /FEA=mRNA /GEN=C1D /PROD=nuclear DNA-binding protein /DB_XREF=gi:5453582 /UG=Hs,15164 nuclear DNA-binding protein /FL=gb:NM_006333,1	0
126	200057_s_at	NM_007363	897.4	943.2	897.6	925.1	928.1	985.6	960.8	998.2	gb:NM_007363,2 /DEF=Homo sapiens non-POU-domain-containing, octamer-binding (NONO), mRNA, /FEA=mRNA /GEN=NONO /PROD=non-Pou domain-containing octamer (ATGCAAAT)binding protein /DB_XREF=gi:7657382 /UG=Hs,172207 non-POU-domain-containing, octamer-binding /FL=gb:NM_007363,2	0
127	200058_s_at	BC001417	274.1	261.8	290.4	247.5	284.7	272.5	277.7	253.7	gb:BC001417,1 /DEF=Homo sapiens, Similar to U5 snRNP-specific protein, 200 kDa (DEXH RNA helicase family), clone MGC:2580, mRNA, complete cds, /FEA=mRNA /PROD=Similar to U5 snRNP-specific protein, 200 kDa(DEXH RNA helicase family) /DB_XREF=gi:12655128 /UG=Hs,246112 KIAA0788 protein /FL=gb:BC001417,1 gb:AF119874,1	0
128	200059_s_at	BC001360	1836.8	1823.9	1853.2	1909.7	1690.2	1682.4	1785.7	1713.8	gb:BC001360,1 /DEF=Homo sapiens, ras homolog gene family, member A, clone MGC:2330, mRNA, complete cds, /FEA=mRNA /PROD=ras homolog gene family, member A /DB_XREF=gi:12655024 /UG=Hs,77273 ras homolog gene family, member A /FL=gb:NM_001664,1 gb:BC001360,1 gb:L25080,1	0
129	200060_s_at	BC001659	510.3	523.4	515.6	546.6	494.8	490.7	435.1	464.9	gb:BC001659,1 /DEF=Homo sapiens, RNA-binding protein S1, serine-rich domain, clone MGC:1125, mRNA, complete cds, /FEA=mRNA /PROD=RNA-binding protein S1, serine-rich domain /DB_XREF=gi:12804496 /UG=Hs,75104 RNA-binding protein S1, serine-rich domain /FL=gb:BC001659,1 gb:BC001838,1	0
130	200061_s_at	BC000523	2729.8	2476	2545.1	2472.8	2404.1	2232	2504.1	2377.7	gb:BC000523,1 /DEF=Homo sapiens, Similar to ribosomal protein S24, clone MGC:8595, mRNA, complete cds, /FEA=mRNA /PROD=Similar to ribosomal protein S24 /DB_XREF=gi:12653502 /UG=Hs,180450 ribosomal protein S24 /FL=gb:BC000523,1 gb:BC003149,1	0
131	200062_s_at	L05095	2868.7	2863.9	3161.9	3101.2	2379.9	2618.7	2694.2	2893	gb:L05095,1 /DEF=Homo sapiens ribosomal protein L30 mRNA, complete cds, /FEA=mRNA /PROD=ribosomal protein L30 /DB_XREF=gi:388034 /UG=Hs,111222 ribosomal protein L30 /FL=gb:L05095,1 gb:NM_000989,1	0
132	200063_s_at	BC002398	1344	1278.2	1257	1329.3	1469.8	1425	1637.1	1406.2	gb:BC002398,1 /DEF=Homo sapiens, nucleophosmin (nucleolar phosphoprotein B23, numatrin), clone MGC:8463, mRNA, complete cds, /FEA=mRNA /PROD=nucleophosmin (nucleolar phosphoprotein B23,numatrin) /DB_XREF=gi:12803184 /UG=Hs,9614 nucleophosmin (nucleolar phosphoprotein B23, numatrin) /FL=gb:NM_002520,1 gb:BC002398,1 gb:BC003670,1 gb:M23613,1 gb:M26697,1 gb:M28699,1	0
133	200064_at	AF275719	1820.8	1667.8	1542.4	2235.1	2260.1	2489	2202.4	2073.1	gb:AF275719,1 /DEF=Homo sapiens isolate Liv chaperone protein HSP90 beta (HSP90BETA) mRNA, complete cds, /FEA=mRNA /GEN=HSP90BETA /PROD=chaperone protein HSP90 beta /DB_XREF=gi:9082288 /UG=Hs,74335 heat shock 90kD protein 1, beta /FL=gb:BC004928,1 gb:M16660,1 gb:NM_007355,1 gb:AF275719,1	0
134	200065_s_at	AF052179	1051	982.1	1028.6	1064	1063.1	1154.7	1184.2	1032.3	gb:AF052179,1 /DEF=Homo sapiens clone 24537 ADP-ribosylation factor 1 mRNA, complete cds, /FEA=mRNA /PROD=ADP-ribosylation factor 1 /DB_XREF=gi:3360490 /UG=Hs,74571 ADP-ribosylation factor 1 /FL=gb:M84326,1 gb:M36340,1 gb:AF055002,1 gb:AF052179,1 gb:NM_001658,2	0
135	200066_at	AF182645	176.2	169.4	178	173.9	178.1	184.1	184.2	176	gb:AF182645,1 /DEF=Homo sapiens chondrosarcoma-associated protein 2 (CSA2) mRNA, complete cds, /FEA=mRNA /GEN=CSA2 /PROD=chondrosarcoma-associated protein 2 /DB_XREF=gi:5901877 /UG=Hs,8024 IK cytokine, down-regulator of HLA II /FL=gb:NM_006083,2 gb:AF182645,1	0
136	200067_x_at	AL078596	676	715.4	656.8	744.1	604.6	572.3	620.5	677.9	Consensus includes gb:AL078596 /DEF=Human DNA sequence from clone RP3-429G5 on chromosome 6q21-22,1, Contains the NR2E1 gene for nuclear receptor 2E1 (tailless, TLL, TLX, XTLL), the 3 end of the SNX3 gene for sorting nexin 3, ESTs, STSs, GSSs and four predicted CpG islands /FEA=mRNA_2 /DB_XREF=gi:6010168 /UG=Hs,12102 sorting nexin 3 /FL=gb:AF062483,1 gb:AF034546,1 gb:NM_003795,1	0
137	200068_s_at	M94859	1552	1699.2	1425.6	1774.9	1497	1653.5	1564.1	1685.3	gb:M94859,1 /DEF=Human calnexin mRNA, complete cds, /FEA=mRNA /PROD=calnexin /DB_XREF=gi:179831 /UG=Hs,155560 calnexin /FL=gb:NM_001746,1 gb:BC003552,1 gb:M94859,1 gb:M98452,1 gb:L10284,1 gb:L18887,1	0
138	200069_at	AI656011	76.6	71.6	71.8	97.5	104.5	84.6	83	70.7	Consensus includes gb:AI656011 /FEA=EST /DB_XREF=gi:4739990 /DB_XREF=est:tt42e08,x1 /CLONE=IMAGE:2243462 /UG=Hs,116875 KIAA0156 gene product /FL=gb:AB020880,1 gb:NM_014706,1 gb:D63879,1	0
139	200070_at	BC001393	122.7	96.2	110.1	137.2	82	107.4	142.9	96.2	gb:BC001393,1 /DEF=Homo sapiens, hypothetical protein, clone MGC:782, mRNA, complete cds, /FEA=mRNA /PROD=hypothetical protein /DB_XREF=gi:12655084 /UG=Hs,4973 hypothetical protein /FL=gb:BC001393,1	0
140	200071_at	BF224259	156.6	162.7	154.2	160.9	188.4	181.4	157.8	183	Consensus includes gb:BF224259 /FEA=EST /DB_XREF=gi:11131523 /DB_XREF=est:7q85c09,x1 /CLONE=IMAGE:3705208 /UG=Hs,79968 splicing factor 30, survival of motor neuron-related /FL=gb:AF083385,1 gb:AF107463,1 gb:NM_005871,1	0
141	200072_s_at	AF061832	534.6	379.2	415.3	379.5	579	634.2	577.6	491	gb:AF061832,1 /DEF=Homo sapiens M4 protein deletion mutant mRNA, complete cds, /FEA=mRNA /PROD=M4 protein deletion mutant /DB_XREF=gi:3126877 /UG=Hs,79024 heterogeneous nuclear ribonucleoprotein M /FL=gb:AF061832,1	0
142	200073_s_at	M94630	227	166.3	211.5	199.3	239.6	296.1	274.4	313.6	gb:M94630,1 /DEF=Homo sapiens hnRNP-C like protein mRNA, complete cds, /FEA=mRNA /PROD=DNA-binding protein /DB_XREF=gi:181913 /UG=Hs,303627 heterogeneous nuclear ribonucleoprotein D (AU-rich element RNA-binding protein 1, 37kD) /FL=gb:M94630,1	0
143	200074_s_at	U16738	862.6	939.5	946.1	1000.1	1123.9	1088.2	1172.5	1150	gb:U16738,1 /DEF=Homo sapiens CAG-isl 7 mRNA, complete cds, /FEA=mRNA /PROD=CAG-isl 7 /DB_XREF=gi:608516 /UG=Hs,738 ribosomal protein L14 /FL=gb:U16738,1	0
144	200075_s_at	BC006249	392.8	461.1	426.4	450.5	357.7	368.3	379	422.8	gb:BC006249,1 /DEF=Homo sapiens, guanylate kinase 1, clone MGC:10618, mRNA, complete cds, /FEA=mRNA /PROD=guanylate kinase 1 /DB_XREF=gi:13623296 /FL=gb:BC006249,1	0
145	200076_s_at	BC006479	225.6	194.1	232	186.6	293.6	318.6	281.8	347.3	gb:BC006479,1 /DEF=Homo sapiens, hypothetical protein MGC2749, clone MGC:4376, mRNA, complete cds, /FEA=mRNA /PROD=hypothetical protein MGC2749 /DB_XREF=gi:13623702 /FL=gb:BC006479,1	0
146	200077_s_at	D87914	1904.7	2072.8	1782.7	1884.1	1917.6	1928.5	1968.2	2051.1	gb:D87914,1 /DEF=Human mRNA for ornithine decarboxylase antizyme, complete cds, /FEA=mRNA /GEN=hAZ-brain /PROD=ornithine decarboxylase antizyme /DB_XREF=gi:1590807 /FL=gb:D87914,1	0
147	200078_s_at	BC005876	364.5	335.3	291.1	353.9	453	565.1	456.9	613.2	gb:BC005876,1 /DEF=Homo sapiens, ATPase, H+ transporting, lysosomal (vacuolar proton pump) 21kD, clone MGC:4498, mRNA, complete cds, /FEA=mRNA /PROD=ATPase, H+ transporting, lysosomal (vacuolarproton pump) 21kD /DB_XREF=gi:13543437 /FL=gb:BC005876,1	0
148	200079_s_at	AF285758	519.1	471	507.1	522.2	720.5	758.6	669.9	704.1	gb:AF285758,1 /DEF=Homo sapiens lysyl-tRNA synthetase mRNA, complete cds; nuclear gene for mitochondrial product; alternatively spliced, /FEA=CDS /PROD=lysyl-tRNA synthetase /DB_XREF=gi:11095908 /UG=Hs,3100 lysyl-tRNA synthetase /FL=gb:AF285758,1	0
149	200080_s_at	AI955655	1006.1	1108.8	1120.2	993.9	1043.2	1184.1	1206.5	1071.7	Consensus includes gb:AI955655 /FEA=EST /DB_XREF=gi:5747965 /DB_XREF=est:wt36f03,x1 /CLONE=IMAGE:2509565 /UG=Hs,181307 H3 histone, family 3A	0
150	200081_s_at	BE741754	2236.3	2107.9	2151.4	1975.1	2092.9	2226.9	2420.6	2620.1	Consensus includes gb:BE741754 /FEA=EST /DB_XREF=gi:10155746 /DB_XREF=est:601595220F1 /CLONE=IMAGE:3949109 /UG=Hs,241507 ribosomal protein S6	0
151	200082_s_at	AI805587	1176.9	1009.7	1168.6	1040.6	1234.1	1355.3	1302.8	1592.2	Consensus includes gb:AI805587 /FEA=EST /DB_XREF=gi:5392153 /DB_XREF=est:tx97a02,x1 /CLONE=IMAGE:2277482 /UG=Hs,301547 ribosomal protein S7	0
152	200083_at	AA621731	358	318	307.3	340.5	336.2	386.5	374.1	352.6	Consensus includes gb:AA621731 /FEA=EST /DB_XREF=gi:2525670 /DB_XREF=est:af54h05,s1 /CLONE=IMAGE:1035513 /UG=Hs,12064 ubiquitin specific protease 22	0
153	200084_at	BE748698	707.1	559.7	607.9	713.4	550.2	699.8	564.1	729.3	Consensus includes gb:BE748698 /FEA=EST /DB_XREF=gi:10162690 /DB_XREF=est:601571740T1 /CLONE=IMAGE:3838712 /UG=Hs,78050 small acidic protein	0
154	200085_s_at	NM_007108	435.9	382.2	427.1	405.6	357.5	325.4	367.1	473.3	Consensus includes gb:NM_007108,1 /DEF=Homo sapiens transcription elongation factor B (SIII), polypeptide 2 (18kD, elongin B) (TCEB2), mRNA, /FEA=CDS /GEN=TCEB2 /PROD=elongin B /DB_XREF=gi:6005889 /UG=Hs,172772 transcription elongation factor B (SIII), polypeptide 2 (18kD, elongin B) /FL=gb:NM_007108,1 gb:L42856,1	0
155	200086_s_at	AA854966	368.5	385.3	431.7	395.9	340.7	356.1	416.8	526	Consensus includes gb:AA854966 /FEA=EST /DB_XREF=gi:2942504 /DB_XREF=est:aj70d12,s1 /CLONE=IMAGE:1401815 /UG=Hs,113205 cytochrome c oxidase subunit IV	0
156	200087_s_at	AK024976	722.8	788.2	685.3	754.7	764.4	858.4	849.3	757.2	Consensus includes gb:AK024976,1 /DEF=Homo sapiens cDNA: FLJ21323 fis, clone COL02374, /FEA=mRNA /DB_XREF=gi:10437405 /UG=Hs,75914 Homo sapiens cDNA: FLJ21323 fis, clone COL02374	0
157	200088_x_at	AK026491	2835.7	2493.4	2700.4	2356.7	2719.3	2341.1	2411	2890.5	Consensus includes gb:AK026491,1 /DEF=Homo sapiens cDNA: FLJ22838 fis, clone KAIA4494, highly similar to HUML12A Human ribosomal protein L12 mRNA, /FEA=mRNA /DB_XREF=gi:10439364 /UG=Hs,182979 ribosomal protein L12	0
158	200089_s_at	AI953886	954.6	846.5	1013.3	911.1	991.2	1057.2	1128.5	1120.3	Consensus includes gb:AI953886 /FEA=EST /DB_XREF=gi:5746196 /DB_XREF=est:wx70g02,x1 /CLONE=IMAGE:2549042 /UG=Hs,286 ribosomal protein L4	0
159	200090_at	BG168896	498.4	479.2	416.9	500.4	395.7	405.2	470.3	474.5	Consensus includes gb:BG168896 /FEA=EST /DB_XREF=gi:12675599 /DB_XREF=est:602320235F1 /CLONE=IMAGE:4415240 /UG=Hs,138381 farnesyltransferase, CAAX box, alpha	0
160	200091_s_at	AA888388	849.8	775.6	857.6	814	878.8	942.2	941.1	906.6	Consensus includes gb:AA888388 /FEA=EST /DB_XREF=gi:3004063 /DB_XREF=est:nw79f03,s1 /CLONE=IMAGE:1252829 /UG=Hs,113029 ribosomal protein S25	0
161	200092_s_at	BF216701	1333.8	1338.3	1592.8	1304.5	1524.3	1443.3	1699	1795.3	Consensus includes gb:BF216701 /FEA=EST /DB_XREF=gi:11110287 /DB_XREF=est:601884615F1 /CLONE=IMAGE:4103235 /UG=Hs,179779 ribosomal protein L37	0
162	200093_s_at	N32864	395	336.6	381.9	399.3	393.2	418.8	459.8	438.5	Consensus includes gb:N32864 /FEA=EST /DB_XREF=gi:1153263 /DB_XREF=est:yw88d08,s1 /CLONE=IMAGE:259311 /UG=Hs,256697 histidine triad nucleotide-binding protein	0
163	200094_s_at	AI004246	1396.7	2054.7	1974.6	1767.8	1708.7	1478.4	1670.4	1776.4	Consensus includes gb:AI004246 /FEA=EST /DB_XREF=gi:3213756 /DB_XREF=est:ou03g06,x1 /CLONE=IMAGE:1625242 /UG=Hs,75309 eukaryotic translation elongation factor 2	0
164	200095_x_at	AA320764	3250.3	3122.3	3427	3313.2	3039.3	3288.8	3539.1	3744.2	Consensus includes gb:AA320764 /FEA=EST /DB_XREF=gi:1973113 /DB_XREF=est:EST23183 /UG=Hs,76230 ribosomal protein S10	0
165	200096_s_at	AI862255	509.6	514	475.9	527.7	625.9	647.1	777.8	775.5	Consensus includes gb:AI862255 /FEA=EST /DB_XREF=gi:5526362 /DB_XREF=est:tb77d10,x1 /CLONE=IMAGE:2060371 /UG=Hs,24322 ATPase, H+ transporting, lysosomal (vacuolar proton pump) 9kD	0
166	200097_s_at	AI701949	634.9	527.7	744.3	476.4	575.6	725.2	741.7	665.2	Consensus includes gb:AI701949 /FEA=EST /DB_XREF=gi:4989849 /DB_XREF=est:tq09c07,x1 /CLONE=IMAGE:2208300 /UG=Hs,129548 heterogeneous nuclear ribonucleoprotein K	0
167	200098_s_at	T33068	330.1	305.8	296	281.7	297.7	294.8	317.4	316.9	Consensus includes gb:T33068 /FEA=EST /DB_XREF=gi:615166 /DB_XREF=est:EST56576 /UG=Hs,7101 anaphase-promoting complex subunit 5	0
168	200099_s_at	AL356115	2604.6	2351.2	2401.6	2657.4	2016	2169.7	2445.6	2681	Consensus includes gb:AL356115 /DEF=Human DNA sequence from clone RP11-486O22 on chromosome 10 Contains the 3part of a gene for KIAA1128 protein, a novel pseudogene, a gene for protein similar to RPS3A (ribosomal protein S3A), ESTs, STSs, GSSs and CpG islands /FEA=CDS_1 /DB_XREF=gi:9795038 /UG=Hs,307132 Human DNA sequence from clone RP11-486O22 on chromosome 10 Contains the 3part of a gene for KI…	0
169	1007_s_at	U48705	160.3	208.5	141.6	161	115.2	97.3	92.6	115.5	U48705 /FEATURE=mRNA /DEFINITION=HSU48705 Human receptor tyrosine kinase DDR gene, complete cds	0
170	1053_at	M87338	26.4	19.4	27.4	25.2	33.6	46.5	41.6	62.4	M87338 /FEATURE= /DEFINITION=HUMA1SBU Human replication factor C, 40-kDa subunit (A1) mRNA, complete cds	0
171	117_at	X51757	58.7	51.4	19.8	26.1	63.1	38.8	70.6	42.1	X51757 /FEATURE=cds /DEFINITION=HSP70B Human heat-shock protein HSP70B gene	0
172	121_at	X69699	236.4	237.4	242.7	229.7	226.7	225.8	210	207.4	X69699 /FEATURE= /DEFINITION=HSPAX8A H,sapiens Pax8 mRNA	0
173	1255_g_at	L36861	6.7	11.2	12.8	9.2	3.8	8.8	6	9.4	L36861 /FEATURE=expanded_cds /DEFINITION=HUMGCAPB Homo sapiens guanylate cyclase activating protein (GCAP) gene exons 1-4, complete cds	8
174	1294_at	L13852	72.6	68	60.1	60.3	64.2	37.8	46.9	72.5	L13852 /FEATURE= /DEFINITION=HUME1URP Homo sapiens ubiquitin-activating enzyme E1 related protein mRNA, complete cds	0
175	1316_at	X55005	21.6	27.9	29.8	32	26.7	22.9	23.1	23.2	X55005 /FEATURE=mRNA /DEFINITION=HSCERBAR Homo sapiens mRNA for thyroid hormone receptor alpha 1 THRA1, (c-erbA-1 gene)	0
176	1320_at	X79510	27.8	30.8	43.8	31.4	20.6	21.7	20.7	20.6	X79510 /FEATURE=cds /DEFINITION=HSPTPD1 H,sapiens mRNA for protein-tyrosine-phosphatase D1	5
177	1405_i_at	M21121	27.1	21.3	21.3	22.2	37.7	8.3	36.6	34	M21121 /FEATURE= /DEFINITION=HUMTCSM Human T cell-specific protein (RANTES) mRNA, complete cds	2
178	1431_at	J02843	14.8	15.4	7	12.4	7.7	7.6	11.3	4.8	J02843 /FEATURE=cds /DEFINITION=HUMCYPIIE Human cytochrome P450IIE1 (ethanol-inducible) gene, complete cds	2
179	1438_at	X75208	26.1	39.1	22.1	27.8	24.6	9.6	26.6	34.1	X75208 /FEATURE=cds /DEFINITION=HSPTKR H,sapiens HEK2 mRNA for protein tyrosine kinase receptor	8
180	1487_at	L38487	78.8	65.3	75.5	57.7	108.6	117.1	100.5	70.5	L38487 /FEATURE=mRNA /DEFINITION=HUMHERRA1 Human estrogen receptor-related protein (hERRa1) mRNA, 3 end, partial cds	1
181	1494_f_at	M33318	64.3	59	70.2	52	55.4	47.1	39.4	51.2	M33318 /FEATURE=mRNA /DEFINITION=HUMCPIIA3A Human cytochrome P450IIA3 (CYP2A3) mRNA, complete cds	3
182	1598_g_at	L13720	3127.8	3326.8	2674.2	3627.7	951	819.7	1051.6	770.4	L13720 /FEATURE= /DEFINITION=HUMGAS Homo sapiens growth-arrest-specific protein (gas) mRNA, complete cds	0
183	160020_at	Z48481	182.9	190.4	215.5	205.5	300	385.4	272	269.4	Z48481 /FEATURE=cds /DEFINITION=HSMMPM1 H,sapiens mRNA for membrane-type matrix metalloproteinase 1 /NOTE=replacement of probe set 1301_s_at	0
184	1729_at	L41690	117	136.4	96.1	139.4	137.9	119.4	96.8	103.7	L41690 /FEATURE= /DEFINITION=HUMTRADD Homo sapiens TNF receptor-1 associated protein (TRADD) mRNA, 3 end of cds	0
185	1773_at	L00635	23.9	25.3	28.9	39.1	41	40.6	31.3	36.4	L00635 /FEATURE= /DEFINITION=HUMFPTB Human farnesyl-protein transferase beta-subunit mRNA, complete cds	5
186	177_at	U38545	13.5	27.1	20.4	20.6	25.7	22.7	22.4	30.1	U38545 /FEATURE= /DEFINITION=HSU38545 Human ARF-activated phosphatidylcholine-specific phospholipase D1a (hPLD1) mRNA, complete cds	2
187	179_at	U38980	183.7	254.4	303.5	290	209.3	173	181.9	176.4	U38980 /FEATURE= /DEFINITION=U38980 Human PMS2 related (hPMSR6) mRNA, complete cds	2
188	1861_at	U66879	69.5	62.4	59	67.5	60.2	56.9	59.1	62.5	U66879 /FEATURE= /DEFINITION=HSU66879 Human Bcl-2 binding component 6 (bbc6) mRNA, complete cds	0
189	2028_s_at	M96577	30.6	31	29.4	25.9	41.3	44.8	24.6	57.6	M96577 /FEATURE= /DEFINITION=HUME2F Homo sapiens (E2F-1) pRB-binding protein mRNA, complete cds	1
190	243_g_at	M64571	560.5	451.8	559.3	457.4	409.8	389.7	370.7	361.3	M64571 /FEATURE=mRNA /DEFINITION=HUMMAP4 Human microtubule-associated protein 4 mRNA, complete cds	0
191	266_s_at	L33930	1.2	0.4	1.8	2.9	7.6	3.8	3.9	8.7	L33930 /FEATURE= /DEFINITION=HUMCD24B Homo sapiens CD24 signal transducer mRNA, complete cds and 3 region	5
192	31637_s_at	X72631	287.5	310.8	270.9	290.4	484.7	399.6	221.8	336.7	Cluster Incl, X72631:H,sapiens mRNA encoding Rev-ErbAalpha /cds=UNKNOWN /gb=X72631 /gi=732801 /ug=Hs,211606 /len=2335	0
193	31799_at	AF070618	17.4	22.7	22.8	26.3	23.5	17.3	20.1	15.6	Cluster Incl, AF070618:Homo sapiens clone 24627 mRNA sequence /cds=UNKNOWN /gb=AF070618 /gi=3283884 /ug=Hs,14074 /len=1179	0
194	31807_at	U69190	105.2	86.6	89.1	96.1	91.6	118.8	123.6	120.3	Cluster Incl, U69190:U69190 Homo sapiens cDNA /clone=27655 /gb=U69190 /gi=2739414 /ug=Hs,143187 /len=1795	0
195	31826_at	AB014574	160.9	180	143.9	148.3	157.7	206.7	158.9	211.1	Cluster Incl, AB014574:Homo sapiens mRNA for KIAA0674 protein, partial cds /cds=(0,3704) /gb=AB014574 /gi=3327161 /ug=Hs,14799 /len=4263	0
196	31835_at	M13149	12.6	18.6	13.6	11.2	9.3	11.5	15.5	11.7	Cluster Incl, M13149:Human histidine-rich glycoprotein mRNA, complete cds /cds=(121,1698) /gb=M13149 /gi=184391 /ug=Hs,1498 /len=2051	6
197	31837_at	U62317	190.1	194.6	226	138.5	160.7	141.9	170.2	222.6	Cluster Incl, U62317:Chromosome 22q13 BAC Clone CIT987SK-384D8 complete sequence /cds=(0,1739) /gb=U62317 /gi=1399959 /ug=Hs,150540 /len=2557	0
198	31845_at	U32645	44	41.8	40.2	60.6	70.2	90	87.2	82.6	Cluster Incl, U32645:Human myeloid elf-1 like factor (MEF) mRNA, complete cds /cds=(382,2373) /gb=U32645 /gi=1761934 /ug=Hs,151139 /len=4167	0
199	31846_at	AW003733	544.2	537.2	442.7	625.9	425.9	364.9	384.7	316.8	Cluster Incl, AW003733:ws16b04,x1 Homo sapiens cDNA, 3 end /clone=IMAGE-2497327 /clone_end=3 /gb=AW003733 /gi=5850649 /ug=Hs,15114 /len=839	0
200	31861_at	L14754	168.8	203.7	169.4	168.4	160.8	140.9	124.9	121.2	Cluster Incl, L14754:Human DNA-binding protein (SMBP2) mRNA, complete cds /cds=(49,3030) /gb=L14754 /gi=401775 /ug=Hs,1521 /len=3892	0
201	31874_at	Y07846	162.7	166.8	135.4	208	166.6	128.9	173.1	176.2	Cluster Incl, Y07846:H,sapiens mRNA for GAR22 protein /cds=(132,1145) /gb=Y07846 /gi=1666070 /ug=Hs,15346 /len=2238	0
202	32029_at	AF017995	98.1	98.3	95	87.5	75	83.7	74.9	74.2	Cluster Incl, AF017995:Homo sapiens 3-phosphoinositide dependent protein kinase-1 (PDK1) mRNA, complete cds /cds=(80,1750) /gb=AF017995 /gi=2407612 /ug=Hs,154729 /len=1891	0
203	32032_at	L77566	93.1	64.7	83.4	75.7	79.8	57.6	72.5	64.9	Cluster Incl, L77566:Homo sapiens DGS-I mRNA, 3 end /cds=UNKNOWN /gb=L77566 /gi=1377764 /ug=Hs,154879 /len=1698	0
204	32042_at	S72904	31.9	24.3	37.2	27.6	24.9	15.4	21.9	25.3	Cluster Incl, S72904:APK1 antigen=MAb KI recognized [human, ovarian carcinoma cell line OVCAR-3, mRNA, 2444 nt] /cds=(219,1010) /gb=S72904 /gi=633925 /ug=Hs,155185 /len=2425	0
205	32062_at	D25216	13.1	10.5	20.4	12	7.9	9.9	7	15.9	Cluster Incl, D25216:Human mRNA for KIAA0014 gene, complete cds /cds=(146,1627) /gb=D25216 /gi=434774 /ug=Hs,155650 /len=5323	6
206	32069_at	AB014515	43.9	44.8	44.1	42.4	52	69.5	56.1	67.1	Cluster Incl, AB014515:Homo sapiens mRNA for KIAA0615 protein, complete cds /cds=(237,2927) /gb=AB014515 /gi=3327043 /ug=Hs,155972 /len=3319	0
207	32088_at	U79751	6	4.8	3	6.5	3.7	5.6	6.6	4.6	Cluster Incl, U79751:Human basic-leucine zipper nuclear factor (JEM-1) mRNA, complete cds /cds=(403,1605) /gb=U79751 /gi=2257753 /ug=Hs,158205 /len=2730	2
208	32091_at	AB007915	64.3	51.7	47.1	54.7	72.9	56	66.6	60	Cluster Incl, AB007915:Homo sapiens mRNA for KIAA0446 protein, complete cds /cds=(3531,4286) /gb=AB007915 /gi=3413853 /ug=Hs,158286 /len=6944	0
209	32094_at	AB017915	252.2	178.3	122.7	451.6	328.9	295.6	426.5	142.7	Cluster Incl, AB017915:Homo sapiens mRNA for condoroitin 6-sulfotransferase, complete cds /cds=(440,1879) /gb=AB017915 /gi=4115403 /ug=Hs,158304 /len=6961	0
210	32099_at	D50928	125.9	93.8	107.1	102.3	109.3	101.5	106.3	82.6	Cluster Incl, D50928:Human mRNA for KIAA0138 gene, complete cds /cds=(36,2897) /gb=D50928 /gi=1469198 /ug=Hs,159384 /len=3233	0
211	320_at	D83703	39.1	72	36.4	74.6	57.4	42.8	28.7	20.2	D83703 /FEATURE= /DEFINITION=D83703 Homo sapiens mRNA for peroxisome assembly factor-2, complete cds	0
212	32128_at	Y13710	192.6	757.4	80.6	7.2	854.8	115.2	1254.6	625.7	Cluster Incl, Y13710:Homo sapiens mRNA for alternative activated macrophage specific CC chemokine 1 /cds=(70,339) /gb=Y13710 /gi=2326515 /ug=Hs,16530 /len=779	1
213	32137_at	AF029778	87	96.9	115.1	103.8	68.5	61.7	68	87.9	Cluster Incl, AF029778:Homo sapiens Jagged2 (JAG2) mRNA, complete cds /cds=(404,4120) /gb=AF029778 /gi=2605944 /ug=Hs,166154 /len=4974	0
214	32209_at	AF052151	568.4	489.5	370.7	503.5	395.6	332.1	352.5	380.7	Cluster Incl, AF052151:Homo sapiens clone 24574 mRNA sequence /cds=UNKNOWN /gb=AF052151 /gi=3360461 /ug=Hs,18686 /len=1337	0
215	32259_at	AB002386	145.7	93.4	160.9	107.5	69.5	98.6	94.4	82.1	Cluster Incl, AB002386:Human mRNA for KIAA0388 gene, complete cds /cds=(100,2343) /gb=AB002386 /gi=2224716 /ug=Hs,194669 /len=4606	0
216	32402_s_at	Y10931	26.9	35.9	22.5	29.8	26.6	27.6	22.4	21.9	Cluster Incl, Y10931:H,sapiens mRNA for symplekin /cds=(459,3887) /gb=Y10931 /gi=2143261 /ug=Hs,234780 /len=3984	2
217	32502_at	AL041124	78	110.7	77.6	82.6	53	44.5	52.2	54.7	Cluster Incl, AL041124:DKFZp434D0316_s1 Homo sapiens cDNA, 3 end /clone=DKFZp434D0316 /clone_end=3 /gb=AL041124 /gi=5410060 /ug=Hs,6748 /len=719	0
218	32540_at	AI762547	22.8	20.9	24	14.4	17.9	13.6	14.9	19.8	Cluster Incl, AI762547:wh92e05,x1 Homo sapiens cDNA, 3 end /clone=IMAGE-2388224 /clone_end=3 /gb=AI762547 /gi=5178214 /ug=Hs,75206 /len=655	0
219	32541_at	S46622	19.7	22.9	22.1	20.4	29.8	26.5	23.2	27	Cluster Incl, S46622:calcineurin A catalytic subunit [human, testis, mRNA, 2134 nt] /cds=(286,1794) /gb=S46622 /gi=258000 /ug=Hs,75206 /len=2134	0
220	32625_at	X15357	402	400.7	491	478	168.6	91	160.2	96.8	Cluster Incl, X15357:Human mRNA for natriuretic peptide receptor (ANP-A receptor) /cds=(43,3228) /gb=X15357 /gi=28229 /ug=Hs,167382 /len=3803	0
221	32699_s_at	X64116	36.8	45.3	51.4	42.1	64.7	71.2	78	52.6	Cluster Incl, X64116:H,sapiens PVR gene for poliovirus receptor (exon 1) /cds=(205,1299) /gb=X64116 /gi=35809 /ug=Hs,171844 /len=1300	4
222	32723_at	L02547	15.4	7.5	12.7	15.8	15.7	16.4	13.2	25.5	Cluster Incl, L02547:Homo sapiens (clone pZ50-19) cleavage stimulation factor 50kDa subunit, complete cds /cds=(181,1476) /gb=L02547 /gi=180598 /ug=Hs,172865 /len=1801	0
223	32811_at	X98507	404	449.8	441.3	611	288.7	261.8	237.1	241.9	Cluster Incl, X98507:H,sapiens mRNA for myosin-I beta /cds=(65,3151) /gb=X98507 /gi=1926310 /ug=Hs,202788 /len=3384	0
224	32836_at	U56417	477.4	550.4	432.9	553.3	512.6	396.5	431.8	484.3	Cluster Incl, U56417:Human lysophosphatidic acid acyltransferase-alpha mRNA, complete cds /cds=(318,1169) /gb=U56417 /gi=2155237 /ug=Hs,209119 /len=2232	0
225	32837_at	U56418	199.3	209.1	242.4	142.2	159	152	133.9	171	Cluster Incl, U56418:Human lysophosphatidic acid acyltransferase-beta mRNA, complete cds /cds=(39,875) /gb=U56418 /gi=2155239 /ug=Hs,209119 /len=1356	0
226	33132_at	U37012	107.4	162.2	134.6	122.6	135	137.9	138.1	154.3	Cluster Incl, U37012:Human cleavage and polyadenylation specificity factor mRNA, complete cds /cds=(51,4379) /gb=U37012 /gi=1045573 /ug=Hs,83727 /len=4463	0
227	33148_at	AI459274	9.1	11.5	14	12.6	8.8	20	11.2	8.8	Cluster Incl, AI459274:tk11f11,x1 Homo sapiens cDNA, 3 end /clone=IMAGE-2150733 /clone_end=3 /gb=AI459274 /gi=4311853 /ug=Hs,87150 /len=687	0
228	33197_at	U39226	33.4	45.5	55.4	36.5	52.6	48.4	47.8	68.6	Cluster Incl, U39226:Human myosin VIIA (USH1B) mRNA, complete cds /cds=(272,6919) /gb=U39226 /gi=1235669 /ug=Hs,95361 /len=7465	0
229	33304_at	U88964	42.4	34.2	34.9	46.1	64.6	39.6	82.5	63.5	Cluster Incl, U88964:Human HEM45 mRNA, complete cds /cds=(37,582) /gb=U88964 /gi=2062679 /ug=Hs,183487 /len=701	6
230	33307_at	AL022316	102.7	40.4	53.5	47	70.7	102.7	51.5	112	Cluster Incl, AL022316:Human DNA sequence from clone 126B4 on chromosome 22q13,2-13,31, Contains two or three novel genes, ESTs, STSs and GSSs /cds=(0,842) /gb=AL022316 /gi=4691242 /ug=Hs,183807 /len=1191	0
231	33322_i_at	X57348	181.5	173.1	180.9	170.3	150.2	160.4	144.4	159.6	Cluster Incl, X57348:H,sapiens mRNA (clone 9112) /cds=(165,911) /gb=X57348 /gi=23939 /ug=Hs,184510 /len=1407	0
232	33323_r_at	X57348	71.7	83.8	72.8	89.7	78.9	69.6	75	76.7	Cluster Incl, X57348:H,sapiens mRNA (clone 9112) /cds=(165,911) /gb=X57348 /gi=23939 /ug=Hs,184510 /len=1407	0
233	33494_at	S69232	25.8	26.6	39.7	34.5	30.2	30	35.2	36.4	Cluster Incl, S69232:electron transfer flavoprotein-ubiquinone oxidoreductase [human, fetal liver, mRNA, 2124 nt] /cds=(120,1973) /gb=S69232 /gi=545620 /ug=Hs,30661 /len=2113	0
234	33579_i_at	Z97630	45.5	20.3	46.4	8.8	29.7	55.5	28.4	35.2	Cluster Incl, Z97630:Human DNA sequence from clone 466N1 on chromosome 22q12-13 Contains H1F0(H1 histone family, member 0) gene, 2-amino-3-ketobutyrate -CoA ligase( nuclear gene encoding mitochondrial protein), GALR3 (galanin receptor) gene, ESTs, GSSs and CpG islands /cds=(25,1131) /gb=Z97630 /gi=4582128 /ug=Hs,158353 /len=1157	8
235	33646_g_at	X61094	21.4	28.3	24.4	31.1	28.9	27.6	32	62.1	Cluster Incl, X61094:H,sapiens RNA for GM2-activator protein (clone pGM2A) /cds=(0,312) /gb=X61094 /gi=31854 /ug=Hs,169293 /len=648	0
236	336_at	D38081	377.5	414.4	367	496.6	185.4	112.6	191.3	127.8	D38081 /FEATURE= /DEFINITION=HUMHTAR Human mRNA for thromboxane A2 receptor, complete cds	0
237	33736_at	Y16522	94.2	108.6	106.6	112	134.7	87.1	95.6	95.9	Cluster Incl, Y16522:Homo sapiens mRNA for hSLP-1 protein /cds=(44,1228) /gb=Y16522 /gi=4160545 /ug=Hs,194816 /len=1945	0
238	33760_at	AB017546	43.4	43.1	36.2	26.3	46	44	39.8	42.7	Cluster Incl, AB017546:Homo sapiens Pex14 mRNA for peroxisomal membrane anchor protein, complete cds /cds=(5,1138) /gb=AB017546 /gi=4126965 /ug=Hs,19851 /len=1908	0
239	33767_at	X15306	5.5	7.9	10.1	4.5	18.2	13.4	16.6	26.7	Cluster Incl, X15306:H,sapiens NF-H gene, exon 1 (and joined CDS) /cds=(0,3062) /gb=X15306 /gi=35028 /ug=Hs,198760 /len=3750	4
240	33768_at	L19267	183.1	167.7	165.6	163.7	147.7	114.8	117.6	118.3	Cluster Incl, L19267:Homo sapiens 59 protein mRNA, 3 end /cds=(0,1661) /gb=L19267 /gi=306711 /ug=Hs,198836 /len=2894	0
241	33778_at	AL096779	125	132	129.9	154.6	151.2	184.9	142.8	210.2	Cluster Incl, AL096779:Novel human gene mapping to chomosome 2213,3 similar to yeast ORF YOR070C, putative GTPase Activator (start missing) /cds=(51,917) /gb=AL096779 /gi=5420221 /ug=Hs,20017 /len=1416	0
242	33814_at	AF005046	76.4	74.1	70.1	89	98.7	61.6	88.5	82.9	Cluster Incl, AF005046:Homo sapiens serine/threonine kinase mRNA, complete cds /cds=(210,1985) /gb=AF005046 /gi=4101586 /ug=Hs,20447 /len=2811	0
243	33850_at	W28892	201.8	167.1	184.8	166.8	117.3	70.5	79.9	60.1	Cluster Incl, W28892:53c11 Homo sapiens cDNA /gb=W28892 /gi=1308840 /ug=Hs,239298 /len=926	0
244	34031_i_at	U90268	38	45.6	42.2	30	49	51.4	45.2	34	Cluster Incl, U90268:Human Krit1 mRNA, complete cds /cds=(25,1614) /gb=U90268 /gi=2149601 /ug=Hs,93810 /len=1986	0
245	34063_at	AB006533	16.1	20.7	22	17.3	15	12	13.6	12.8	Cluster Incl, AB006533:Homo sapiens RecQ5 mRNA for DNA helicase, complete cds /cds=(0,1232) /gb=AB006533 /gi=4191811 /ug=Hs,194717 /len=1233	4
246	34187_at	D28483	14.9	24.5	16.6	21.7	15.5	13.9	24.1	20.1	Cluster Incl, D28483:Human scr3 mRNA for RNA binding protein SCR3, complete cds /cds=(16,1239) /gb=D28483 /gi=520589 /ug=Hs,20938 /len=1509	1
247	34206_at	AB018325	62.8	63.9	76.1	52.4	62.9	85.8	66.3	72.6	Cluster Incl, AB018325:Homo sapiens mRNA for KIAA0782 protein, partial cds /cds=(0,3540) /gb=AB018325 /gi=3882284 /ug=Hs,21264 /len=4130	0
248	34210_at	N90866	10.9	27.3	10	21	23.7	48.1	39	82.1	Cluster Incl, N90866:zb11b10,s1 Homo sapiens cDNA, 3 end /clone=IMAGE-301723 /clone_end=3 /gb=N90866 /gi=1444193 /ug=Hs,214742 /len=577	3
249	34221_at	D83778	64.5	72.8	63.8	70.9	67.7	66.5	72.4	66.4	Cluster Incl, D83778:Human mRNA for KIAA0194 gene, partial cds /cds=(0,4309) /gb=D83778 /gi=1228038 /ug=Hs,216958 /len=5245	0
250	34225_at	AF101434	77.3	78.8	80.7	89.6	86.4	88.6	82	80.8	Cluster Incl, AF101434:Homo sapiens Wolf-Hirschhorn syndrome candidate 2 protein (WHSC2) mRNA, complete cds /cds=(14,1591) /gb=AF101434 /gi=3860186 /ug=Hs,21771 /len=2190	0
251	34260_at	AB014583	33.7	36	49.8	38.4	35	43.5	36.2	53.7	Cluster Incl, AB014583:Homo sapiens mRNA for KIAA0683 protein, complete cds /cds=(276,2030) /gb=AB014583 /gi=3327179 /ug=Hs,226275 /len=4337	0
252	34406_at	AB011174	122.4	110.1	95.6	101.7	131.4	67.9	67.8	74.2	Cluster Incl, AB011174:Homo sapiens mRNA for KIAA0602 protein, partial cds /cds=(0,2889) /gb=AB011174 /gi=3043727 /ug=Hs,37656 /len=3428	0
253	34408_at	AF004222	59.4	79.8	81.8	68.5	69.4	53.3	67.5	63	Cluster Incl, AF004222:Homo sapiens RTN2-A (RTN2) mRNA, complete cds /cds=(129,1766) /gb=AF004222 /gi=3435085 /ug=Hs,3803 /len=2177	0
254	34449_at	U13022	15.6	21.3	30.7	21.5	23.3	31.3	23	25.9	Cluster Incl, U13022:Human negative regulator of programmed cell death ICH-1S (Ich-1) mRNA, complete cds /cds=(88,1026) /gb=U13022 /gi=537293 /ug=Hs,108131 /len=2167	0
255	34471_at	M36769	5.8	8.6	15	15.1	8.5	14.3	12.3	16.9	Cluster Incl, M36769:Homo sapiens perinatal myosin heavy chain mRNA, complete cds /cds=(73,5886) /gb=M36769 /gi=189033 /ug=Hs,113973 /len=6016	8
256	34478_at	X79780	136.3	130.9	139.1	102.2	91	106.8	114.5	132.1	Cluster Incl, X79780:H,sapiens YPT3 mRNA /cds=(6,662) /gb=X79780 /gi=763129 /ug=Hs,115279 /len=701	0
257	34689_at	AJ243797	90.8	113.6	132.7	104.6	94.9	117.7	98.9	158.2	Cluster Incl, AJ243797:Homo sapiens mRNA for deoxyribonuclease III (drn3 gene) /cds=(256,1170) /gb=AJ243797 /gi=5524926 /ug=Hs,23595 /len=1239	3
258	34697_at	AF074264	55.4	52.8	48.4	37.1	36.5	44.7	18.9	30.8	Cluster Incl, AF074264:Homo sapiens LDL receptor-related protein 6 (LRP6) mRNA, complete cds /cds=(77,4918) /gb=AF074264 /gi=3462526 /ug=Hs,23672 /len=5288	0
259	34726_at	U07139	60.2	61.3	57.8	75.1	74.4	37.2	50.4	52	Cluster Incl, U07139:Human voltage-gated calcium channel beta subunit mRNA, complete cds /cds=(34,1488) /gb=U07139 /gi=463890 /ug=Hs,239447 /len=2532	0
260	34764_at	D21851	23.1	37	33.3	30.5	44.7	38.6	43.8	49.4	Cluster Incl, D21851:Human mRNA for KIAA0028 gene, partial cds /cds=(185,2896) /gb=D21851 /gi=434766 /ug=Hs,2450 /len=4203	0
261	34846_at	AF112472	75.3	56.9	73.6	76.2	53.4	74.8	62.1	65.3	Cluster Incl, AF112472:Homo sapiens calcium/calmodulin-dependent protein kinase II beta subunit mRNA, complete cds /cds=(46,1674) /gb=AF112472 /gi=4139269 /ug=Hs,4884 /len=1825	2
262	34858_at	D79998	136.1	94.6	93.6	98.3	69.9	101	85.2	80.9	Cluster Incl, D79998:Human mRNA for KIAA0176 gene, partial cds /cds=(0,797) /gb=D79998 /gi=1136411 /ug=Hs,4935 /len=3635	0
263	34868_at	AB029012	77.9	54.4	57.4	86	86.4	82.3	69.2	65	Cluster Incl, AB029012:Homo sapiens mRNA for KIAA1089 protein, partial cds /cds=(0,2967) /gb=AB029012 /gi=5689514 /ug=Hs,4990 /len=4329	0
264	35147_at	AB002360	66.4	82.2	85.7	68	108.3	61.5	75.2	63	Cluster Incl, AB002360:Human mRNA for KIAA0362 gene, partial cds /cds=(0,3327) /gb=AB002360 /gi=2224664 /ug=Hs,25515 /len=5391	6
265	35148_at	AC005954	2.4	11.1	9.1	4.2	9.6	4.3	8.8	1.7	Cluster Incl, AC005954:Homo sapiens chromosome 19, cosmid R28784 /cds=(0,2858) /gb=AC005954 /gi=3851201 /ug=Hs,25527 /len=2859	8
266	35150_at	X60592	186.6	164.5	162.1	184.2	161.7	167.4	195.9	214.5	Cluster Incl, X60592:Human CDw40 mRNA for nerve growth factor receptor-related B-lymphocyte activation molecule /cds=(47,880) /gb=X60592 /gi=29850 /ug=Hs,25648 /len=1004	0
267	35156_at	AL050297	172.9	148.7	159.6	180.9	131.2	71.3	129.1	102.6	Cluster Incl, AL050297:Homo sapiens mRNA; cDNA DKFZp564N123 (from clone DKFZp564N123) /cds=UNKNOWN /gb=AL050297 /gi=4886448 /ug=Hs,25894 /len=1340	0
268	35160_at	AF064491	40.6	27.6	38.7	34.8	48.3	58.5	43.1	51.8	Cluster Incl, AF064491:Homo sapiens LIM homeobox protein cofactor (CLIM2) mRNA, complete cds /cds=(313,1440) /gb=AF064491 /gi=3372806 /ug=Hs,26002 /len=1965	6
269	35179_at	AB009598	45.3	36.7	29.3	50.4	36.4	37.6	44.8	41.2	Cluster Incl, AB009598:Homo sapiens mRNA for glucuronyltransferase I, complete cds /cds=(29,1036) /gb=AB009598 /gi=3892639 /ug=Hs,26492 /len=1441	4
270	35201_at	X16135	304.8	371	287.5	302.9	297.3	287.2	270.8	298.9	Cluster Incl, X16135:Human mRNA for novel heterogeneous nuclear RNP protein, L protein /cds=(28,1704) /gb=X16135 /gi=32355 /ug=Hs,2730 /len=2033	0
271	35254_at	AB007447	80.3	92.2	85	104.5	95.2	75.3	81	74.7	Cluster Incl, AB007447:Homo sapiens mRNA for Fln29, complete cds /cds=(54,1802) /gb=AB007447 /gi=2463530 /ug=Hs,5148 /len=2618	0
272	35265_at	U31501	79.4	85.5	69	88.1	93.2	84.9	78.3	61	Cluster Incl, U31501:Human fragile X mental retardation syndrome related protein (FXR2) mRNA, complete cds /cds=(227,2248) /gb=U31501 /gi=1098636 /ug=Hs,52788 /len=2849	0
273	35436_at	L06147	102.6	109.6	127.4	120.5	98.7	97.1	78.2	54.1	Cluster Incl, L06147:Human (clone SY11) golgin-95 mRNA, complete cds /cds=(18,1880) /gb=L06147 /gi=306781 /ug=Hs,169055 /len=2067	0
274	35617_at	U29725	74.7	44.2	66.1	82	97.6	73.7	79.7	73	Cluster Incl, U29725:Human BMK1 alpha kinase mRNA, complete cds /cds=(221,2671) /gb=U29725 /gi=973306 /ug=Hs,3080 /len=2980	0
275	35626_at	U30894	246.2	268.2	256.3	222.5	187	165.9	198.6	217	Cluster Incl, U30894:Human N-sulphoglucosamine sulphohydrolase mRNA, complete cds /cds=(12,1520) /gb=U30894 /gi=1173542 /ug=Hs,31074 /len=2657	0
276	35666_at	U38276	145	180.3	137.7	185.4	184	103.8	138.6	124.4	Cluster Incl, U38276:Human semaphorin III family homolog mRNA, complete cds /cds=(315,2576) /gb=U38276 /gi=1061350 /ug=Hs,32981 /len=3534	0
277	35671_at	U02619	133.6	156	150	137.6	152.1	101.8	96.9	124.7	Cluster Incl, U02619:Human TFIIIC Box B-binding subunit mRNA, complete cds /cds=(60,6389) /gb=U02619 /gi=414932 /ug=Hs,331 /len=6996	0
278	35685_at	Z14000	311.1	290.3	321.7	377.2	219.3	255.8	187.2	257.2	Cluster Incl, Z14000:H,sapiens RING1 gene /cds=(75,1208) /gb=Z14000 /gi=296063 /ug=Hs,35384 /len=1529	0
279	35776_at	AF064243	193.4	198.3	215.7	200.2	127.5	114.4	142.6	107.7	Cluster Incl, AF064243:Homo sapiens intersectin short form mRNA, complete cds /cds=(106,3768) /gb=AF064243 /gi=3859852 /ug=Hs,66392 /len=5272	0
280	35820_at	X62078	108.5	144.2	114	151.8	119.8	71.3	149.7	246	Cluster Incl, X62078:H,sapiens mRNA for GM2 activator protein /cds=UNKNOWN /gb=X62078 /gi=313158 /ug=Hs,69743 /len=2436	0
281	35846_at	M24899	66.9	68.5	84.6	92.8	31.9	41.7	37	41.2	Cluster Incl, M24899:Human triiodothyronine (ear7) mRNA, complete cds /cds=(411,1883) /gb=M24899 /gi=537521 /ug=Hs,724 /len=2309	2
282	35974_at	U10485	17.6	21.5	14.2	14.4	8.8	13.5	17.3	37.4	Cluster Incl, U10485:Human lymphoid-restricted membrane protein (Jaw1) mRNA, complete cds /cds=(574,2241) /gb=U10485 /gi=505685 /ug=Hs,40202 /len=2417	0
283	36004_at	AF074382	130.3	154.4	140.2	111.8	129.8	153.9	121.5	117.1	Cluster Incl, AF074382:Homo sapiens IkB kinase gamma subunit (IKK-gamma) mRNA, complete cds /cds=(148,1407) /gb=AF074382 /gi=3641279 /ug=Hs,43505 /len=1976	7
284	36019_at	L26260	189.5	180.3	179.7	164.1	155.8	154.6	162.7	171.7	Cluster Incl, L26260:Human MHC class III HLA-RP gene, complete cds /cds=(128,1222) /gb=L26260 /gi=452070 /ug=Hs,444 /len=1620	0
285	36030_at	AL080214	175	181.9	179.5	157.8	97.6	124.8	106.5	145.4	Cluster Incl, AL080214:Homo sapiens mRNA; cDNA DKFZp586I2223 (from clone DKFZp586I2223) /cds=(0,318) /gb=AL080214 /gi=5262704 /ug=Hs,46659 /len=1272	0
286	36084_at	D38548	81.5	56.4	52.7	52.2	56.1	43.2	41	61.3	Cluster Incl, D38548:Human mRNA for KIAA0076 gene, complete cds /cds=(86,5182) /gb=D38548 /gi=559706 /ug=Hs,51039 /len=5253	0
287	36129_at	AB007857	208.6	209.9	235	218.4	175.4	268.8	218.3	272.2	Cluster Incl, AB007857:Homo sapiens KIAA0397 mRNA, complete cds /cds=(54,1520) /gb=AB007857 /gi=2662074 /ug=Hs,7416 /len=6629	0
288	36475_at	Z97630	49.8	45.6	43.9	52	54.2	56.2	53.4	46.6	Cluster Incl, Z97630:Human DNA sequence from clone 466N1 on chromosome 22q12-13 Contains H1F0(H1 histone family, member 0) gene, 2-amino-3-ketobutyrate -CoA ligase( nuclear gene encoding mitochondrial protein), GALR3 (galanin receptor) gene, ESTs, GSSs and CpG islands /cds=(3,1262) /gb=Z97630 /gi=4582128 /ug=Hs,54609 /len=1442	0
289	36499_at	D87469	15.1	24	21.1	30	22.1	15	16.7	16	Cluster Incl, D87469:Human mRNA for KIAA0279 gene, partial cds /cds=(0,7226) /gb=D87469 /gi=1665820 /ug=Hs,57652 /len=8924	1
290	36545_s_at	AB011114	26	33.1	36.3	32.3	25.5	26.3	22.2	27	Cluster Incl, AB011114:Homo sapiens mRNA for KIAA0542 protein, complete cds /cds=(393,3299) /gb=AB011114 /gi=3043607 /ug=Hs,62209 /len=5280	0
291	36552_at	AL080220	28.5	39.4	38.5	44	38.6	46.9	34	44.8	Cluster Incl, AL080220:Homo sapiens mRNA; cDNA DKFZp586P0123 (from clone DKFZp586P0123) /cds=(0,1067) /gb=AL080220 /gi=5262711 /ug=Hs,6285 /len=1732	0
292	36553_at	AA669799	145	102.6	114	93.9	87.8	101.2	105.2	95.5	Cluster Incl, AA669799:ag36c04,s1 Homo sapiens cDNA, 3 end /clone=IMAGE-1118886 /clone_end=3 /gb=AA669799 /gi=2631298 /ug=Hs,6315 /len=679	0
293	36554_at	Y15521	179.2	145.1	125.5	119.8	114	132	124.4	115.6	Cluster Incl, Y15521:Homo sapiens ASMTL gene /cds=(0,1889) /gb=Y15521 /gi=3808147 /ug=Hs,6315 /len=1890	0
294	36564_at	W27419	201.9	144.4	98	126.4	243	265.9	207.1	151.3	Cluster Incl, W27419:31a10 Homo sapiens cDNA /gb=W27419 /gi=1307241 /ug=Hs,64239 /len=803	0
295	36566_at	AJ222967	56.9	73	49.2	60.6	61.1	93.7	58	58.7	Cluster Incl, AJ222967:Homo sapiens mRNA for cystinosin /cds=(339,1442) /gb=AJ222967 /gi=3036839 /ug=Hs,64837 /len=2611	0
296	36612_at	D87470	13.9	22.3	10.4	21.8	28.9	21.7	18.3	22.7	Cluster Incl, D87470:Human mRNA for KIAA0280 gene, partial cds /cds=(0,876) /gb=D87470 /gi=1665822 /ug=Hs,75400 /len=6837	0
297	36711_at	AL021977	409.5	406.7	320.2	475.8	414.4	428.7	347.5	173.9	Cluster Incl, AL021977:bK447C4,1 (novel MAFF (v-maf musculoaponeurotic fibrosarcoma (avian) oncogene family, protein F) LIKE protein) /cds=(0,494) /gb=AL021977 /gi=4914526 /ug=Hs,51305 /len=2128	0
298	36742_at	U34249	30.7	21.6	14.1	14.4	16.4	12.9	10.5	10.9	Cluster Incl, U34249:Human putative zinc finger protein (ZNFB7) mRNA, complete cds /cds=(493,1890) /gb=U34249 /gi=4096653 /ug=Hs,59015 /len=2236	7
299	36829_at	AF022991	93.7	89.1	183.5	136.4	159.1	116	103.5	144.5	Cluster Incl, AF022991:Homo sapiens Rigui (RIGUI) mRNA, complete cds /cds=(187,4059) /gb=AF022991 /gi=2435506 /ug=Hs,68398 /len=4656	0
300	36830_at	U80034	32.1	21.1	18.1	17.8	46.9	45.6	45	49.5	Cluster Incl, U80034:Human mitochondrial intermediate peptidase precursor (MIPEP) mRNA, mitochondrial gene encoding mitochondrial protein, complete cds /cds=(74,2215) /gb=U80034 /gi=1763641 /ug=Hs,68583 /len=2374	3
301	36865_at	AB018302	34.6	26.3	31.4	27.6	31.9	32.8	30.6	36.8	Cluster Incl, AB018302:Homo sapiens mRNA for KIAA0759 protein, partial cds /cds=(0,2022) /gb=AB018302 /gi=3882238 /ug=Hs,7285 /len=4006	1
302	36888_at	AB020648	134.5	142.3	154.8	134.4	96.2	95.8	80.7	116.7	Cluster Incl, AB020648:Homo sapiens mRNA for KIAA0841 protein, partial cds /cds=(0,1925) /gb=AB020648 /gi=4240170 /ug=Hs,7426 /len=4283	0
303	36907_at	M88468	178.5	185	160.1	137.4	141.5	131.7	145.4	168.1	Cluster Incl, M88468:Homo sapiens mevalonate kinase mRNA, complete cds /cds=(91,1281) /gb=M88468 /gi=307197 /ug=Hs,75138 /len=1967	0
304	36920_at	U46024	11.4	11	16.6	9.1	9.1	9	11.5	11.7	Cluster Incl, U46024:Homo sapiens myotubularin (MTM1) mRNA, complete cds /cds=(54,1865) /gb=U46024 /gi=1378039 /ug=Hs,75302 /len=3411	6
305	36936_at	U58766	85.3	94	78.1	67.5	126.5	120	112.6	127.8	Cluster Incl, U58766:Human FX protein mRNA, complete cds /cds=(74,1039) /gb=U58766 /gi=1381178 /ug=Hs,75801 /len=1330	0
306	36994_at	M62762	961.8	1007.5	865.3	961.7	860.8	1120.2	994.7	1199.9	Cluster Incl, M62762:Human vacuolar H+ ATPase proton channel subunit mRNA, complete cds /cds=(230,697) /gb=M62762 /gi=189675 /ug=Hs,76159 /len=1162	0
307	37004_at	J02761	18.3	11.3	11.3	13.4	6	5.5	7.4	8.6	Cluster Incl, J02761:Human pulmonary surfactant-associated protein B (SP-B) mRNA, complete cds /cds=(13,1158) /gb=J02761 /gi=190673 /ug=Hs,76305 /len=1996	8
308	37005_at	D28124	885.3	982.1	709	1009.1	1116.1	808	734.4	654.7	Cluster Incl, D28124:Human mRNA for unknown product, complete cds /cds=(61,603) /gb=D28124 /gi=641821 /ug=Hs,76307 /len=1929	0
309	37012_at	U03271	579.2	611.3	592.5	585	757.2	813.6	738.4	834.2	Cluster Incl, U03271:Human F-actin capping protein beta subunit mRNA, complete cds /cds=(0,818) /gb=U03271 /gi=595256 /ug=Hs,76368 /len=1077	0
310	37020_at	X56692	1.5	1.7	1.4	1.5	1.1	1.4	4.3	0.7	Cluster Incl, X56692:H,sapiens mRNA for C-reactive protein /cds=(89,763) /gb=X56692 /gi=30212 /ug=Hs,76452 /len=1645	8
311	37022_at	U41344	968.1	845.4	915.6	781.9	379.4	348.6	429.8	351.8	Cluster Incl, U41344:Human prolargin (PRELP) gene, 5 flanking sequence and /cds=(16,1164) /gb=U41344 /gi=3123824 /ug=Hs,76494 /len=1801	0
312	37028_at	U83981	175	158.8	186.5	196.1	204.9	300.4	182.8	127.4	Cluster Incl, U83981:Homo sapiens apoptosis associated protein (GADD34) mRNA, complete cds /cds=(222,2246) /gb=U83981 /gi=3258617 /ug=Hs,76556 /len=2331	0
313	37079_at	U82319	18.4	20.5	16.2	18.5	27.9	31.7	34.1	21.3	Cluster Incl, U82319:Homo sapiens clone YDD19 mRNA sequence /cds=(0,206) /gb=U82319 /gi=1938350 /ug=Hs,97193 /len=1005	0
314	37117_at	Z83838	18.8	8.3	19.3	4.4	5.2	6.5	9.5	2.1	Cluster Incl, Z83838:Human DNA sequence from PAC 127B20 on chromosome 22q11,2-qter, contains gene for GTPase-activating protein similar to rhoGAP protein, ribosomal protein L6 pseudogene, ESTs and CA repeat /cds=(0,926) /gb=Z83838 /gi=2276307 /ug=Hs,102336 /len=927	7
315	37145_at	M85276	3	21.8	2.7	3.9	14.1	5	13.5	22	Cluster Incl, M85276:Homo sapiens NKG5 gene, complete cds /cds=(128,565) /gb=M85276 /gi=189229 /ug=Hs,105806 /len=738	8
316	37152_at	L07592	56.3	59.6	54.6	58.1	75.6	81.6	75.7	51.5	Cluster Incl, L07592:Human peroxisome proliferator activated receptor mRNA, complete cds /cds=(337,1662) /gb=L07592 /gi=190229 /ug=Hs,106415 /len=3301	4
317	37170_at	AB015331	12.2	10.9	5.6	5.3	7.7	16.7	16.4	19	Cluster Incl, AB015331:Homo sapiens HRIHFB2017 mRNA, partial cds /cds=(0,650) /gb=AB015331 /gi=3970851 /ug=Hs,108903 /len=1064	2
318	37201_at	D38535	24.7	29.4	30	34.7	23.4	33.6	24.4	29	Cluster Incl, D38535:Human mRNA for PK-120 /cds=(129,2921) /gb=D38535 /gi=624879 /ug=Hs,76415 /len=3058	0
319	37226_at	U15172	23.2	30.2	29	31.7	37.5	26.5	29	25.1	Cluster Incl, U15172:Homo sapiens BCL2/adenovirus E1B 19kD-interacting protein 1 (BNIP1) mRNA, complete cds /cds=(10,696) /gb=U15172 /gi=558841 /ug=Hs,77572 /len=1100	0
320	37232_at	AB011158	33.4	38.3	30.2	34.9	26.7	28.7	26.1	30.9	Cluster Incl, AB011158:Homo sapiens mRNA for KIAA0586 protein, complete cds /cds=(274,4875) /gb=AB011158 /gi=3043695 /ug=Hs,77724 /len=5064	0
321	37254_at	U09366	52.6	44.3	55.5	57.3	39.7	47.1	41.4	40.7	Cluster Incl, U09366:Human zinc finger protein ZNF133 /cds=(445,2409) /gb=U09366 /gi=487782 /ug=Hs,78434 /len=2643	0
322	37278_at	X92762	48.7	48.2	51.9	55.1	51.7	50	46.3	40.2	Cluster Incl, X92762:H,sapiens mRNA for tafazzins protein /cds=(288,1166) /gb=X92762 /gi=1263131 /ug=Hs,79021 /len=1883	0
323	37384_at	D13640	124.1	139.4	98.4	121.7	148.6	127.5	108.2	108.7	Cluster Incl, D13640:Human mRNA for KIAA0015 gene, complete cds /cds=(106,1470) /gb=D13640 /gi=286006 /ug=Hs,77961 /len=5134	0
324	37408_at	AB014609	319.5	455.9	402.1	409.5	341	195.7	280.4	241.9	Cluster Incl, AB014609:Homo sapiens mRNA for KIAA0709 protein, complete cds /cds=(116,4555) /gb=AB014609 /gi=3327231 /ug=Hs,7835 /len=5641	0
325	37424_at	AB029343	29.5	39.8	31.5	31.8	29.7	7.5	15.1	17.2	Cluster Incl, AB029343:Homo sapiens HCR (a-helix coiled-coil rod homologue) gene, complete cds /cds=(22,2292) /gb=AB029343 /gi=5360900 /ug=Hs,110746 /len=2445	1
326	37425_g_at	AB029343	27.4	30.2	23.1	22.4	31	21.8	20.1	27.8	Cluster Incl, AB029343:Homo sapiens HCR (a-helix coiled-coil rod homologue) gene, complete cds /cds=(22,2292) /gb=AB029343 /gi=5360900 /ug=Hs,110746 /len=2445	0
327	37433_at	AF077954	11.6	8.9	12.4	12.5	13.8	16.1	10.6	15.4	Cluster Incl, AF077954:Homo sapiens protein inhibitor of activated STAT protein PIASx-beta mRNA, complete cds /cds=(0,1865) /gb=AF077954 /gi=3643114 /ug=Hs,111323 /len=1866	0
328	37462_i_at	L21990	145.5	133.5	155.1	162.5	179.8	160	145.8	168.9	Cluster Incl, L21990:Human spliceosomal protein (SAP 62) gene, complete cds /cds=(0,1394) /gb=L21990 /gi=409218 /ug=Hs,115232 /len=1395	0
329	37512_at	U89281	4.2	14.1	5.8	5.2	2.8	3.9	4.3	4	Cluster Incl, U89281:Human oxidative 3 alpha hydroxysteroid dehydrogenase mRNA, complete cds /cds=(105,1058) /gb=U89281 /gi=2661210 /ug=Hs,11958 /len=1506	6
330	37547_at	U85995	5.7	9.8	12	10.8	11.6	8.7	4.6	9.5	Cluster Incl, U85995:Human clone IMAGE-22181 unknown protein mRNA, partial cds /cds=(0,1291) /gb=U85995 /gi=1835749 /ug=Hs,79340 /len=1696	6
331	37549_g_at	U87408	24.3	35.7	18.1	30.5	28.1	26.3	34.1	40.9	Cluster Incl, U87408:Human clone IMAGE-74593 unknown protein mRNA, partial cds /cds=(0,1362) /gb=U87408 /gi=1842104 /ug=Hs,79340 /len=1982	0
332	37566_at	AB028968	10.9	6.1	5.4	6.9	5.1	7.3	1.6	9.3	Cluster Incl, AB028968:Homo sapiens mRNA for KIAA1045 protein, partial cds /cds=(0,1284) /gb=AB028968 /gi=5689426 /ug=Hs,7989 /len=5712	8
333	37577_at	U79256	5.1	6.8	9.2	3	8	7.9	10.3	16.6	Cluster Incl, U79256:Human clone 23719 mRNA sequence /cds=UNKNOWN /gb=U79256 /gi=1710209 /ug=Hs,80305 /len=1196	6
334	37586_at	D87073	25.8	21.9	30.6	19.8	24.6	22.2	19.8	22.5	Cluster Incl, D87073:Human mRNA for KIAA0236 gene, complete cds /cds=(436,5499) /gb=D87073 /gi=1510146 /ug=Hs,80526 /len=5878	5
335	37590_g_at	AL109698	44.6	46.7	60.7	55.8	28.5	41.2	26.6	26.6	Cluster Incl, AL109698:Homo sapiens mRNA full length insert cDNA clone EUROIMAGE 26539 /cds=UNKNOWN /gb=AL109698 /gi=5689808 /ug=Hs,8065 /len=2035	0
336	37652_at	AB002328	166.2	163	186	197.9	163.9	133.5	126.3	145.2	Cluster Incl, AB002328:Human mRNA for KIAA0330 gene, partial cds /cds=(0,5710) /gb=AB002328 /gi=2224600 /ug=Hs,7840 /len=6143	0
337	37793_r_at	AF034956	38.5	49.5	50.7	44	38.4	38	29.5	42.4	Cluster Incl, AF034956:Homo sapiens RAD51D mRNA, complete cds /cds=(124,993) /gb=AF034956 /gi=2920581 /ug=Hs,125244 /len=1564	0
338	37796_at	AF053356	54.2	66.9	68.5	54.8	50.4	67.8	49.5	63	Cluster Incl, AF053356:Homo sapiens chromosome 7q22 sequence /cds=(0,2498) /gb=AF053356 /gi=3135305 /ug=Hs,125742 /len=2836	8
339	37802_r_at	AL049226	13.3	14.7	9.2	20.1	14	4.4	9.1	6.2	Cluster Incl, AL049226:Homo sapiens mRNA; cDNA DKFZp564M0916 (from clone DKFZp564M0916) /cds=UNKNOWN /gb=AL049226 /gi=4499955 /ug=Hs,126541 /len=1402	1
340	37831_at	AB011117	63.6	79.5	39	50.7	78.1	63.9	85.2	55	Cluster Incl, AB011117:Homo sapiens mRNA for KIAA0545 protein, partial cds /cds=(0,3390) /gb=AB011117 /gi=3043613 /ug=Hs,129943 /len=5520	4
341	37860_at	AL049942	82.3	72.9	67.8	67.8	51.7	57.4	47.5	51.3	Cluster Incl, AL049942:Homo sapiens mRNA; cDNA DKFZp564F1422 (from clone DKFZp564F1422) /cds=(0,1491) /gb=AL049942 /gi=4884185 /ug=Hs,139240 /len=2308	0
342	37872_at	AF072468	52.1	42.6	45.5	61.9	43.7	51.6	41.3	47.3	Cluster Incl, AF072468:Homo sapiens (JH8) mRNA, partial cds /cds=(0,1251) /gb=AF072468 /gi=3435202 /ug=Hs,142296 /len=1700	3
343	37892_at	J04177	3.7	6.6	7	2.3	5.3	4	5.2	2.7	Cluster Incl, J04177:Human alpha-1 type XI collagen (COL11A1) mRNA, complete cds /cds=(161,5581) /gb=J04177 /gi=179729 /ug=Hs,82772 /len=6158	8
344	37943_at	AB002319	18.4	17.3	15.8	17	30	25.5	14.2	28.4	Cluster Incl, AB002319:Human mRNA for KIAA0321 gene, partial cds /cds=(0,4628) /gb=AB002319 /gi=2224582 /ug=Hs,8663 /len=6540	0
345	37950_at	X74496	27.5	29.2	32.6	30.4	42.7	47.3	44.3	34.4	Cluster Incl, X74496:H,sapiens mRNA for prolyl oligopeptidase /cds=(0,2132) /gb=X74496 /gi=558595 /ug=Hs,86978 /len=2562	0
346	37953_s_at	U78181	4.6	8.8	13.1	9.1	13.3	10.7	10	15.9	Cluster Incl, U78181:Human sodium channel 2 (hBNaC2) mRNA, complete cds /cds=(229,1815) /gb=U78181 /gi=1871169 /ug=Hs,87220 /len=3785	8
347	37965_at	AA181053	68.7	83.4	71	50.6	156.5	151.2	140.9	213.4	Cluster Incl, AA181053:zp66g11,s1 Homo sapiens cDNA, 3 end /clone=IMAGE-625220 /clone_end=3 /gb=AA181053 /gi=1764536 /ug=Hs,8836 /len=626	0
348	37966_at	AA187563	57.8	46.5	66.9	46.3	79.4	85.1	70.5	75	Cluster Incl, AA187563:zp66g11,r1 Homo sapiens cDNA, 5 end /clone=IMAGE-625220 /clone_end=5 /gb=AA187563 /gi=1773781 /ug=Hs,8836 /len=531	0
349	37986_at	M60459	15.1	22.5	12.4	18.1	15.8	17.4	16.2	16.9	Cluster Incl, M60459:Human erythropoietin receptor mRNA, complete cds /cds=(105,1631) /gb=M60459 /gi=182244 /ug=Hs,89548 /len=1818	3
350	37996_s_at	L08835	303.1	384.7	405.2	366.4	157.1	88.5	109.6	64.4	Cluster Incl, L08835:Homo sapiens DMR-N9, partial cds; and myotonic dystrophy kinase (DM kinase) gene, complete cds /cds=(776,2665) /gb=L08835 /gi=181601 /ug=Hs,898 /len=3407	0
351	38037_at	M60278	42.7	58.6	49.3	62.4	168.8	127.7	82.5	45.4	Cluster Incl, M60278:Human heparin-binding EGF-like growth factor mRNA, complete cds /cds=(261,887) /gb=M60278 /gi=183866 /ug=Hs,799 /len=2342	0
352	38043_at	X55448	77.1	76	89.7	102.5	85.7	73	70.3	65.8	Cluster Incl, X55448:H,sapiens G6PD gene for glucose-6-phosphate dehydrogenase /cds=(277,969) /gb=X55448 /gi=450527 /ug=Hs,80206 /len=1606	1
353	38069_at	Z67743	93.8	120.4	104.3	96.1	110.9	97.4	99.7	96.5	Cluster Incl, Z67743:H,sapiens mRNA for CLC-7 chloride channel protein /cds=(0,2369) /gb=Z67743 /gi=1177439 /ug=Hs,80768 /len=2393	0
354	38149_at	D29642	42.9	40	43.5	31.1	46.7	89.7	60.5	80.6	Cluster Incl, D29642:Human mRNA for KIAA0053 gene, complete cds /cds=(193,2109) /gb=D29642 /gi=473934 /ug=Hs,1528 /len=2739	1
355	38157_at	AF059252	54.5	44.7	55.7	76.6	32.2	30.9	32.8	39.2	Cluster Incl, AF059252:Homo sapiens clone 1 HLA class III protein Dom3z (DOM3Z) mRNA, complete cds /cds=(129,1319) /gb=AF059252 /gi=3372629 /ug=Hs,153299 /len=1386	6
356	38158_at	D79987	16.2	17.8	24.7	10.6	23.5	38	23.8	69.1	Cluster Incl, D79987:Human mRNA for KIAA0165 gene, complete cds /cds=(1113,6500) /gb=D79987 /gi=1136391 /ug=Hs,153479 /len=6662	6
357	38241_at	U90548	13.2	26.3	21.9	20.8	29.2	12.5	18.1	26.6	Cluster Incl, U90548:Human butyrophilin (BTF3) mRNA, complete cds /cds=(171,1925) /gb=U90548 /gi=2062697 /ug=Hs,167741 /len=2926	0
358	38269_at	AL050147	171.7	167.7	147.5	142.7	177.7	162.6	138.2	152.9	Cluster Incl, AL050147:Homo sapiens mRNA; cDNA DKFZp586E0820 (from clone DKFZp586E0820) /cds=(0,1630) /gb=AL050147 /gi=4884153 /ug=Hs,91146 /len=1837	0
359	38290_at	AF037195	24.4	19.9	22.8	26	24.4	21.4	26.4	29.1	Cluster Incl, AF037195:Homo sapiens regulator of G protein signaling RGS14 mRNA, complete cds /cds=(73,1398) /gb=AF037195 /gi=2708809 /ug=Hs,9347 /len=1531	4
360	38340_at	AB014555	98.7	100.1	123.8	94.4	125.1	67.4	77.2	70.3	Cluster Incl, AB014555:Homo sapiens mRNA for KIAA0655 protein, partial cds /cds=(0,3253) /gb=AB014555 /gi=3327123 /ug=Hs,96731 /len=4457	1
361	38398_at	AB002356	107.5	97.3	101.5	98.7	90.8	99.1	92.1	104.2	Cluster Incl, AB002356:Human mRNA for KIAA0358 gene, complete cds /cds=(187,4932) /gb=AB002356 /gi=2224656 /ug=Hs,82548 /len=5942	0
362	38447_at	U08438	119.6	132.6	127.4	127	120.9	90.1	121.3	129.4	Cluster Incl, U08438:Human beta-adrenergic receptor kinase (ADRBK1) gene /cds=(40,2109) /gb=U08438 /gi=2182231 /ug=Hs,83636 /len=3550	0
363	38487_at	D87433	698.2	652.9	546.6	383	549.4	614.5	620.6	1002.8	Cluster Incl, D87433:Human mRNA for KIAA0246 gene, partial cds /cds=(0,6639) /gb=D87433 /gi=1665760 /ug=Hs,84753 /len=6777	0
364	38521_at	X59350	38.8	41.9	47.2	29.1	50.4	53.2	25.8	59.6	Cluster Incl, X59350:H,sapiens mRNA for B cell membrane protein CD22 /cds=(56,2599) /gb=X59350 /gi=36090 /ug=Hs,171763 /len=3250	8
365	38671_at	AB014520	319.9	390.3	337.2	291.6	362.3	274.2	296	354.9	Cluster Incl, AB014520:Homo sapiens mRNA for KIAA0620 protein, partial cds /cds=(0,5957) /gb=AB014520 /gi=3327053 /ug=Hs,105958 /len=6754	0
366	38691_s_at	J03553	70.9	49.1	63.8	48.5	40.1	35.1	33.4	39.4	Cluster Incl, J03553:Human pulmonary surfactant protein (SP5) mRNA, complete cds /cds=(146,739) /gb=J03553 /gi=338306 /ug=Hs,1074 /len=963	8
367	38703_at	AF005050	189.4	201.8	196.1	196.6	176.2	186.9	166.3	176.5	Cluster Incl, AF005050:Homo sapiens aspartyl aminopeptidase mRNA, complete cds /cds=(170,1588) /gb=AF005050 /gi=4101588 /ug=Hs,108117 /len=1694	0
368	38707_r_at	S75174	535.1	614.6	558.2	591.4	517.8	553.4	525.8	530.3	Cluster Incl, S75174:E2F-4=transcription factor [human, Nalm6 and HeLa cells, mRNA, 1539 nt] /cds=(54,1304) /gb=S75174 /gi=802120 /ug=Hs,108371 /len=1539	8
369	38710_at	AL096714	351	352.5	329.2	364.1	332.3	366.5	329.3	381.8	Cluster Incl, AL096714:Homo sapiens mRNA; cDNA DKFZp564E242 (from clone DKFZp564E242) /cds=UNKNOWN /gb=AL096714 /gi=5419847 /ug=Hs,108504 /len=1904	0
370	38766_at	AB002307	76.9	65.5	66	79.6	57	54.8	45	51.7	Cluster Incl, AB002307:Human mRNA for KIAA0309 gene, partial cds /cds=(0,5007) /gb=AB002307 /gi=2224558 /ug=Hs,87908 /len=6648	1
371	38892_at	D87077	86.2	83	54.2	56.5	53.6	43.2	51.9	23.9	Cluster Incl, D87077:Human mRNA for KIAA0240 gene, partial cds /cds=(0,2953) /gb=D87077 /gi=1510154 /ug=Hs,196275 /len=6060	0
372	38918_at	AF083105	51.1	53	61.5	55.2	44.1	29.8	44.4	49	Cluster Incl, AF083105:Homo sapiens HMG box factor SOX-13 mRNA, complete cds /cds=(111,2783) /gb=AF083105 /gi=3982828 /ug=Hs,201671 /len=3583	0
373	38964_r_at	U12707	311.2	262.8	261.7	209.5	364.7	582.6	468	615.7	Cluster Incl, U12707:Human Wiskott-Aldrich syndrome protein (WASP) mRNA, complete cds /cds=(34,1542) /gb=U12707 /gi=695150 /ug=Hs,2157 /len=1806	0
374	39248_at	N74607	49.2	22.6	29.1	26	43	21.5	44.9	40.7	Cluster Incl, N74607:za55a01,s1 Homo sapiens cDNA, 3 end /clone=IMAGE-296424 /clone_end=3 /gb=N74607 /gi=1231892 /ug=Hs,234642 /len=487	0
375	39249_at	AB001325	5	8.1	10.1	7.1	15.8	6.5	17.8	6.3	Cluster Incl, AB001325:Human AQP3 gene for aquaporine 3 (water channel), partail cds /cds=(60,938) /gb=AB001325 /gi=1854373 /ug=Hs,234642 /len=1442	8
376	39313_at	AB002342	10.6	10.7	11.8	7.3	6.1	9.1	8.7	10	Cluster Incl, AB002342:Human mRNA for KIAA0344 gene, complete cds /cds=(618,4358) /gb=AB002342 /gi=2280478 /ug=Hs,239895 /len=5787	0
377	39318_at	X82240	16.3	7.6	23	18.1	15.8	4.5	11.9	36.1	Cluster Incl, X82240:H,sapiens mRNA for Tcell leukemia/lymphoma 1 /cds=(45,389) /gb=X82240 /gi=624960 /ug=Hs,2484 /len=1312	8
378	39402_at	M15330	50.3	38.8	27.6	94.8	150.4	82.6	66.4	35.3	Cluster Incl, M15330:Human interleukin 1-beta (IL1B) mRNA, complete cds /cds=(86,895) /gb=M15330 /gi=186283 /ug=Hs,126256 /len=1497	4
379	39548_at	U77970	34.2	35	37.8	25.5	24.7	22	25	23.9	Cluster Incl, U77970:Human neuronal PAS2 (NPAS2) mRNA, complete cds /cds=(286,2760) /gb=U77970 /gi=1840059 /ug=Hs,106705 /len=2880	0
380	39549_at	AI743090	24.1	22.5	20.6	24.9	18.4	9.3	24	11.3	Cluster Incl, AI743090:wg87a11,x1 Homo sapiens cDNA, 3 end /clone=IMAGE-2372060 /clone_end=3 /gb=AI743090 /gi=5111378 /ug=Hs,106705 /len=547	0
381	39582_at	AL050166	63.8	64.3	77.9	49.7	28.9	35.9	30.8	32.5	Cluster Incl, AL050166:Homo sapiens mRNA; cDNA DKFZp586D1122 (from clone DKFZp586D1122) /cds=UNKNOWN /gb=AL050166 /gi=4884381 /ug=Hs,26295 /len=2654	0
382	39650_s_at	AB007895	18.7	26.9	25.9	22.7	22.5	26.7	16.1	14.8	Cluster Incl, AB007895:Homo sapiens KIAA0435 mRNA, complete cds /cds=(1195,3528) /gb=AB007895 /gi=2662150 /ug=Hs,31438 /len=5347	0
383	396_f_at	X97671	296.9	320.9	334.1	364.5	255.7	270.4	234.9	362.4	X97671 /FEATURE=cds /DEFINITION=HSERYTHR H,sapiens mRNA for erythropoietin receptor	0
384	39705_at	AB014600	57	70.9	43.9	54.1	56.7	47	42.4	49.4	Cluster Incl, AB014600:Homo sapiens mRNA for KIAA0700 protein, partial cds /cds=(0,3393) /gb=AB014600 /gi=3327213 /ug=Hs,13999 /len=5020	0
385	39729_at	L19185	249.8	259.3	285.1	265	218.1	135.3	237.8	220.5	Cluster Incl, L19185:Human natural killer cell enhancing factor (NKEFB) mRNA, complete cds /cds=(124,720) /gb=L19185 /gi=440307 /ug=Hs,146354 /len=980	0
386	39763_at	M36803	15.9	25.8	6.3	18.9	10.8	18.4	19.6	9.7	Cluster Incl, M36803:Human hemopexin gene /cds=(28,1416) /gb=M36803 /gi=497766 /ug=Hs,1504 /len=1576	8
387	39817_s_at	AF040105	132.4	135	153.5	132.1	148.9	126.8	135.5	179.4	Cluster Incl, AF040105:Homo sapiens RCL (Rcl) mRNA, complete cds /cds=(17,541) /gb=AF040105 /gi=2773296 /ug=Hs,109752 /len=644	0
388	39835_at	U93181	98.4	133.3	88.8	117.1	129.1	134.3	107.9	94.1	Cluster Incl, U93181:Homo sapiens nuclear dual-specificity phosphatase (SBF1) mRNA, partial cds /cds=(0,5095) /gb=U93181 /gi=3015537 /ug=Hs,112049 /len=5228	0
389	39854_r_at	AF055000	953.7	1019.6	797.6	667.7	650.1	405.2	684.2	512.5	Cluster Incl, AF055000:Homo sapiens clone 24519 unknown mRNA, partial cds /cds=(0,1235) /gb=AF055000 /gi=3005716 /ug=Hs,118463 /len=1590	4
390	39891_at	AI246730	13.6	24.8	21	16.2	37	50.1	36.2	30.2	Cluster Incl, AI246730:qk40b01,x1 Homo sapiens cDNA, 3 end /clone=IMAGE-1871401 /clone_end=3 /gb=AI246730 /gi=3842127 /ug=Hs,126901 /len=770	3
391	39966_at	AF059274	30.1	42.1	38.6	31.4	7.1	7.8	7.7	14.4	Cluster Incl, AF059274:Homo sapiens neuroglycan C mRNA, complete cds /cds=(6,1625) /gb=AF059274 /gi=3820499 /ug=Hs,45127 /len=1728	1
392	40016_g_at	AB002301	146	132.3	149	133	148.1	104.6	112.9	95.2	Cluster Incl, AB002301:Human mRNA for KIAA0303 gene, partial cds /cds=(0,6415) /gb=AB002301 /gi=2224546 /ug=Hs,54985 /len=6629	0
393	40020_at	AB011536	39.6	26.1	31.3	20.9	26.6	21.2	21.3	24.2	Cluster Incl, AB011536:Homo sapiens mRNA for MEGF2, partial cds /cds=(0,4095) /gb=AB011536 /gi=3449297 /ug=Hs,55173 /len=5832	0
394	40093_at	X83425	271.4	275.5	245.5	292.8	156.2	99.5	128.5	108.4	Cluster Incl, X83425:H,sapiens LU gene for Lutheran blood group glycoprotein /cds=(22,1908) /gb=X83425 /gi=603559 /ug=Hs,155048 /len=2402	0
395	40148_at	U62325	37.1	46.5	53.8	58	41	42.9	31.2	22.6	Cluster Incl, U62325:Human FE65-like protein (hFE65L) mRNA, partial cds /cds=(0,2194) /gb=U62325 /gi=1657751 /ug=Hs,15740 /len=2896	0
396	40149_at	AL049924	70.9	68.1	69.5	76.9	59.7	52.8	53.2	48.4	Cluster Incl, AL049924:Homo sapiens mRNA; cDNA DKFZp547G1110 (from clone DKFZp547G1110) /cds=(0,1623) /gb=AL049924 /gi=4884170 /ug=Hs,15744 /len=2381	0
397	40189_at	M93651	356.7	262.5	308.5	296.7	380.5	474.3	402.7	394.1	Cluster Incl, M93651:Human set gene, complete cds /cds=(3,836) /gb=M93651 /gi=338038 /ug=Hs,145279 /len=2562	0
398	40225_at	D88435	189.2	192.8	171	167.6	189.5	190.7	215	191.2	Cluster Incl, D88435:Homo sapiens mRNA for HsGAK, complete cds /cds=(0,3935) /gb=D88435 /gi=2506079 /ug=Hs,153227 /len=4331	0
399	40255_at	AC004531	27.3	28.7	33	33.5	40.3	40.9	48.8	42.9	Cluster Incl, AC004531:Homo sapiens Chromosome 16 BAC clone CIT987SK-A-67A1 /cds=(0,1622) /gb=AC004531 /gi=3337392 /ug=Hs,155049 /len=1623	0
400	40273_at	AA485440	48.4	49.7	55.2	51.4	72.5	60.4	55.6	57	Cluster Incl, AA485440:zx90g03,s1 Homo sapiens cDNA, 3 end /clone=IMAGE-811060 /clone_end=3 /gb=AA485440 /gi=2214659 /ug=Hs,155402 /len=547	7
401	40284_at	AB028021	1.7	0.7	1.4	3.7	1.1	0.8	2.5	1.1	Cluster Incl, AB028021:Homo sapiens HNF-3beta mRNA for hepatocyte nuclear factor-3 beta, complete cds /cds=(196,1569) /gb=AB028021 /gi=4958949 /ug=Hs,155651 /len=1944	8
402	40359_at	M91083	145.7	176.5	153	172.7	157.6	165.6	136	182.5	Cluster Incl, M91083:Human DNA-binding protein (HRC1) mRNA, complete cds /cds=UNKNOWN /gb=M91083 /gi=184389 /ug=Hs,72925 /len=1539	7
403	40420_at	AB015718	54.1	53.7	50.1	39.3	92.1	124	92.4	99.4	Cluster Incl, AB015718:Homo sapiens lok mRNA for protein kinase, complete cds /cds=(50,2956) /gb=AB015718 /gi=4001687 /ug=Hs,16134 /len=4221	0
404	40446_at	AL021366	654.2	684.7	635.9	729.6	425.1	425.9	379.5	407.4	Cluster Incl, AL021366:cICK0721Q,4,1 (PHD finger protein 2) (isoform 2) /cds=(215,1918) /gb=AL021366 /gi=3169115 /ug=Hs,166204 /len=2260	0
405	40465_at	AF026402	59.4	36.9	44.9	48	64.7	79.7	60	54.3	Cluster Incl, AF026402:Homo sapiens U5 snRNP 100 kD protein mRNA, complete cds /cds=(39,2501) /gb=AF026402 /gi=2655201 /ug=Hs,168103 /len=3215	0
406	40472_at	AF007155	57.3	49.9	66.2	72.7	68.8	54.7	47.2	48.6	Cluster Incl, AF007155:Homo sapiens clone 23763 unknown mRNA, partial cds /cds=(0,314) /gb=AF007155 /gi=2852635 /ug=Hs,168694 /len=1369	0
407	40489_at	D31840	266.6	250.3	176.5	192.5	207.3	162.8	162.5	157.2	Cluster Incl, D31840:Human DRPLA mRNA for ORF, complete cds /cds=(238,3795) /gb=D31840 /gi=862329 /ug=Hs,169488 /len=4279	0
408	40524_at	X79510	33.4	45.1	42.2	41.2	31.1	25.4	19.7	19.2	Cluster Incl, X79510:H,sapiens mRNA for protein-tyrosine-phosphatase D1 /cds=(332,3856) /gb=X79510 /gi=532055 /ug=Hs,155693 /len=4080	0
409	40560_at	U28049	135.2	111.7	81.8	135.2	110.9	136.4	120.6	64.7	Cluster Incl, U28049:Human TBX2 (TXB2) mRNA, complete cds /cds=(47,2155) /gb=U28049 /gi=924927 /ug=Hs,168357 /len=2279	0
410	40562_at	M69013	221.7	242.2	179.2	251	198.2	172	209.5	127.4	Cluster Incl, M69013:Human guanine nucleotide-binding regulatory protein (G-y-alpha) mRNA, complete cds /cds=(186,1265) /gb=M69013 /gi=183690 /ug=Hs,1686 /len=1540	0
411	40569_at	M58297	71.1	61	59.7	81.2	48.2	42.9	41.5	46.3	Cluster Incl, M58297:Human zinc finger protein 42 (MZF-1) mRNA, complete cds /cds=(1090,2547) /gb=M58297 /gi=189043 /ug=Hs,169832 /len=2678	0
412	40612_at	AB029040	16.1	21.6	25.1	23.6	24.8	20.6	19.4	22.7	Cluster Incl, AB029040:Homo sapiens mRNA for KIAA1117 protein, partial cds /cds=(0,4135) /gb=AB029040 /gi=5689570 /ug=Hs,173637 /len=4440	3
413	40640_at	U62317	44	34.8	35.3	32.1	29.7	34.9	28.1	36	Cluster Incl, U62317:Chromosome 22q13 BAC Clone CIT987SK-384D8 complete sequence /cds=(0,1601) /gb=U62317 /gi=1399959 /ug=Hs,180903 /len=2223	4
414	40665_at	M83772	11.9	15.2	7.6	13	6.5	4.4	19.6	7	Cluster Incl, M83772:Human flavin-containing monooxygenase form II (FMO2) mRNA, complete cds /cds=(136,1737) /gb=M83772 /gi=188630 /ug=Hs,80876 /len=2106	0
415	40687_at	M96789	97.1	63.2	56.2	76.2	71.1	58.5	69	75.4	Cluster Incl, M96789:Homo sapiens connexin 37 (GJA4) mRNA, complete cds /cds=(64,1065) /gb=M96789 /gi=183222 /ug=Hs,83468 /len=1591	0
416	40829_at	AB028960	173.8	220.9	161.9	204	189.6	149.8	159.6	141	Cluster Incl, AB028960:Homo sapiens mRNA for KIAA1037 protein, partial cds /cds=(0,1467) /gb=AB028960 /gi=5689410 /ug=Hs,172825 /len=5091	2
417	40837_at	M99436	170.6	203.5	119.6	189	148.2	95	147.7	126.5	Cluster Incl, M99436:Human transducin-like enhancer protein (TLE2) mRNA, complete cds /cds=(25,2256) /gb=M99436 /gi=307511 /ug=Hs,173063 /len=2271	0
418	40850_at	L37033	212.8	183.9	183.3	204.2	182.1	160	141.5	134.6	Cluster Incl, L37033:Human FK-506 binding protein homologue (FKBP38) mRNA, complete cds /cds=(140,1207) /gb=L37033 /gi=965469 /ug=Hs,173464 /len=1613	0
419	41037_at	U63824	47.5	50.7	34.3	54.8	116	81	78.5	70.9	Cluster Incl, U63824:Human transcription factor RTEF-1 (RTEF1) mRNA, complete cds /cds=(163,1467) /gb=U63824 /gi=1561727 /ug=Hs,94865 /len=1670	0
420	41047_at	AI885170	256.1	269.1	251.8	239.9	183	153.7	181.2	210.3	Cluster Incl, AI885170:wl90e10,x1 Homo sapiens cDNA, 3 end /clone=IMAGE-2432202 /clone_end=3 /gb=AI885170 /gi=5590334 /ug=Hs,95867 /len=564	0
421	41113_at	AI871396	43.5	36.6	41.2	34.8	38.3	28.7	25.3	30.2	Cluster Incl, AI871396:wl81f07,x1 Homo sapiens cDNA, 3 end /clone=IMAGE-2431333 /clone_end=3 /gb=AI871396 /gi=5545445 /ug=Hs,101414 /len=521	0
422	41160_at	AC005943	252.7	272.8	256.7	231.4	261	230.3	242.2	249.8	Cluster Incl, AC005943:Homo sapiens chromosome 19, cosmid R30538 /cds=(22,897) /gb=AC005943 /gi=3850563 /ug=Hs,178728 /len=2559	0
423	41220_at	AB023208	833.3	1009.7	977.1	847	1170.7	784	871	822.4	Cluster Incl, AB023208:Homo sapiens mRNA for KIAA0991 protein, complete cds /cds=(732,2000) /gb=AB023208 /gi=4589625 /ug=Hs,181002 /len=3938	0
424	41329_at	AI458463	23.9	32.8	29.1	24.6	32	29.8	35	25.4	Cluster Incl, AI458463:tj99b02,x1 Homo sapiens cDNA, 3 end /clone=IMAGE-2149611 /clone_end=3 /gb=AI458463 /gi=4311042 /ug=Hs,24243 /len=594	0
425	41386_i_at	AB002344	169.4	187.3	144.4	204.2	300.8	368.2	287.2	173.5	Cluster Incl, AB002344:Human mRNA for KIAA0346 gene, partial cds /cds=(0,4852) /gb=AB002344 /gi=2280479 /ug=Hs,103915 /len=6121	0
426	41387_r_at	AB002344	69.6	72.4	58.6	75.9	103.2	85.4	104.1	62.8	Cluster Incl, AB002344:Human mRNA for KIAA0346 gene, partial cds /cds=(0,4852) /gb=AB002344 /gi=2280479 /ug=Hs,103915 /len=6121	0
427	41397_at	AF070588	21.5	19.6	21.6	23.6	12.1	16.1	14.6	13.4	Cluster Incl, AF070588:Homo sapiens clone 24554 unknown mRNA /cds=(376,1488) /gb=AF070588 /gi=3387961 /ug=Hs,104788 /len=1821	8
428	41469_at	L10343	20.4	23	20.5	21	11.5	19.5	22.4	22	Cluster Incl, L10343:Huma elafin gene, complete cds /cds=(516,869) /gb=L10343 /gi=190337 /ug=Hs,112341 /len=871	6
429	41512_at	AL042733	44.9	34.8	35.3	41	45.3	40.4	39.6	25.6	Cluster Incl, AL042733:DKFZp434B2222_s1 Homo sapiens cDNA, 3 end /clone=DKFZp434B2222 /clone_end=3 /gb=AL042733 /gi=5422182 /ug=Hs,30982 /len=782	0
430	41553_at	AI738702	14.2	18.7	14.8	20.8	14.9	16	15.1	19.7	Cluster Incl, AI738702:wi22b11,x1 Homo sapiens cDNA, 3 end /clone=IMAGE-2390973 /clone_end=3 /gb=AI738702 /gi=5100683 /ug=Hs,40539 /len=650	7
431	41577_at	AB020630	14.2	8.3	11.9	15.2	15.9	4.5	8.4	9.7	Cluster Incl, AB020630:Homo sapiens mRNA for KIAA0823 protein, partial cds /cds=(0,1239) /gb=AB020630 /gi=4240131 /ug=Hs,45719 /len=5597	8
432	41644_at	AB018333	218.5	271.4	262.9	201.3	205	182.8	170.6	193.3	Cluster Incl, AB018333:Homo sapiens mRNA for KIAA0790 protein, partial cds /cds=(0,3961) /gb=AB018333 /gi=3882300 /ug=Hs,12002 /len=4469	0
433	41657_at	AF035625	233.8	214	222.4	187.2	121.9	150.4	104	167.2	Cluster Incl, AF035625:Homo sapiens serine threonine kinase 11 (STK11) mRNA, complete cds /cds=(338,1639) /gb=AF035625 /gi=2754826 /ug=Hs,122755 /len=2158	0
434	41660_at	AL031588	1.6	11.9	1.1	4.3	2.4	9.8	2.1	8.7	Cluster Incl, AL031588:dJ1163J1,1 (ortholog of mouse transmembrane receptor Celsr1 (KIAA0279 LIKE EGF-like domain containing protein similar to rat MEG /cds=(0,4433) /gb=AL031588 /gi=4007108 /ug=Hs,123043 /len=6438	8
435	41856_at	AL049370	194	156.4	113	167.8	131.5	154.2	81.7	123.5	Cluster Incl, AL049370:Homo sapiens mRNA; cDNA DKFZp586D0918 (from clone DKFZp586D0918) /cds=UNKNOWN /gb=AL049370 /gi=4500162 /ug=Hs,13350 /len=2705	0
436	41858_at	AL049261	43.4	50.8	42	51.8	58.2	46.9	42.7	65.9	Cluster Incl, AL049261:Homo sapiens mRNA; cDNA DKFZp564E053 (from clone DKFZp564E053) /cds=UNKNOWN /gb=AL049261 /gi=4500009 /ug=Hs,133968 /len=2997	1
437	564_at	M69013	251.2	292.9	224.4	278.7	236.4	165.2	201.7	157.6	M69013 /FEATURE= /DEFINITION=HUMGTPBRPA Human guanine nucleotide-binding regulatory protein (G-y-alpha) mRNA, complete cds	0
438	632_at	L40027	199.2	194.1	170.1	203	169.7	168.4	160.2	169	L40027 /FEATURE=mRNA /DEFINITION=HUMGLYSYN Homo sapiens glycogen synthase kinase 3 mRNA, complete cds	0
439	635_s_at	L42374	65.3	51.9	49.7	59.2	40.7	34.4	40.8	35	L42374 /FEATURE=mRNA /DEFINITION=HUMPP2ABA Homo sapiens protein phosphatase 2A B56-beta (PP2A) mRNA, complete cds	0
440	823_at	U84487	218.6	236.8	142.5	290.6	149.4	77	87.2	95.4	U84487 /FEATURE= /DEFINITION=HSU84487 Human CX3C chemokine precursor, mRNA, alternatively spliced, complete cds	0
441	42361_g_at	AI588986	7	11	8.3	6.8	8.1	4.9	5.9	6.2	Cluster Incl, AI588986:tk15g03,x1 Homo sapiens cDNA, 3 end /clone=IMAGE-2151124 /clone_end=3 /gb=AI588986 /gi=4598034 /ug=Hs,236209 /len=499	3
442	43427_at	AI970898	62.9	83.8	92.6	52.6	25.8	23.7	36.2	31.1	Cluster Incl, AI970898:wr21c03,x1 Homo sapiens cDNA, 3 end /clone=IMAGE-2488324 /clone_end=3 /gb=AI970898 /gi=5767724 /ug=Hs,234898 /len=382	3
443	43511_s_at	AI201594	77.1	68.1	81	50.6	91.8	85.6	83.7	118.7	Cluster Incl, AI201594:qc02h12,x1 Homo sapiens cDNA, 3 end /clone=IMAGE-1708487 /clone_end=3 /gb=AI201594 /gi=3754200 /ug=Hs,239333 /len=591	0
444	43544_at	AA314406	54.5	66.7	54.1	80.2	90	68.9	80.3	68.4	Cluster Incl, AA314406:EST186313 Homo sapiens cDNA, 5 end /clone=ATCC-111061 /clone_end=5 /gb=AA314406 /gi=1966806 /ug=Hs,24441 /len=541	0
445	43934_at	AA479495	55.3	77	70	65.7	91.2	72	74	85.8	Cluster Incl, AA479495:zv21d09,r1 Homo sapiens cDNA, 5 end /clone=IMAGE-754289 /clone_end=5 /gb=AA479495 /gi=2208051 /ug=Hs,25274 /len=534	0
446	43977_at	AI660497	146.6	151	155.6	139.8	168.9	134.2	135.4	159.2	Cluster Incl, AI660497:we67h06,x1 Homo sapiens cDNA, 3 end /clone=IMAGE-2346203 /clone_end=3 /gb=AI660497 /gi=4764067 /ug=Hs,26570 /len=792	0
447	44040_at	AA524093	34.3	23.8	23.7	22	25.8	43.5	32.3	33.5	Cluster Incl, AA524093:ng33f04,s1 Homo sapiens cDNA, 3 end /clone=IMAGE-936607 /clone_end=3 /gb=AA524093 /gi=2265021 /ug=Hs,23158 /len=718	7
448	44065_at	AI937468	24.2	32.3	22	30.7	29	27.9	32.5	24.5	Cluster Incl, AI937468:wp77e05,x1 Homo sapiens cDNA, 3 end /clone=IMAGE-2467808 /clone_end=3 /gb=AI937468 /gi=5676338 /ug=Hs,235849 /len=516	0
449	44111_at	AI672363	56.2	55.1	67.2	51.6	61.7	65.6	68.4	65.3	Cluster Incl, AI672363:ty64c09,x1 Homo sapiens cDNA, 3 end /clone=IMAGE-2283856 /clone_end=3 /gb=AI672363 /gi=4852094 /ug=Hs,26510 /len=787	0
450	44120_at	AI879381	67.8	84.7	73.7	61	72.5	40.1	56.5	82.2	Cluster Incl, AI879381:au50b03,x1 Homo sapiens cDNA /clone=IMAGE /gb=AI879381 /gi=5553430 /ug=Hs,27262 /len=586	0
451	44146_at	AA045183	128.5	129.4	135.2	157.5	131.7	133.8	127.4	122.1	Cluster Incl, AA045183:zk66b08,s1 Homo sapiens cDNA, 3 end /clone=IMAGE-487767 /clone_end=3 /gb=AA045183 /gi=1523385 /ug=Hs,28906 /len=548	0
452	44563_at	AI858000	104.8	80	100.7	81	79.3	103.5	99.1	110.6	Cluster Incl, AI858000:wj69b05,x1 Homo sapiens cDNA, 3 end /clone=IMAGE-2408049 /clone_end=3 /gb=AI858000 /gi=5511616 /ug=Hs,30922 /len=715	0
453	44617_at	AI431902	98.9	102.6	101.2	105.5	87.9	93.4	78.3	113.3	Cluster Incl, AI431902:ti26e07,x1 Homo sapiens cDNA, 3 end /clone=IMAGE-2131620 /clone_end=3 /gb=AI431902 /gi=4306432 /ug=Hs,33533 /len=566	0
454	44654_at	AI669655	173.2	172.7	217.8	168.7	224.7	216.3	201.1	217.9	Cluster Incl, AI669655:wc12a05,x1 Homo sapiens cDNA, 3 end /clone=IMAGE-2314928 /clone_end=3 /gb=AI669655 /gi=4834429 /ug=Hs,30251 /len=649	0
455	44669_at	N31716	50	46.4	53.1	44.4	29.8	39.3	57.1	47	Cluster Incl, N31716:yy15c12,s1 Homo sapiens cDNA, 3 end /clone=IMAGE-271318 /clone_end=3 /gb=N31716 /gi=1152115 /ug=Hs,31754 /len=624	0
456	44673_at	N53555	111	141.8	123.6	89	56.7	61.2	79.5	128.4	Cluster Incl, N53555:yv43e09,s1 Homo sapiens cDNA, 3 end /clone=IMAGE-245512 /clone_end=3 /gb=N53555 /gi=1194721 /ug=Hs,31869 /len=680	0
457	44696_at	AA915989	110.1	145	143.9	93.4	123.5	91.9	95.8	72.9	Cluster Incl, AA915989:oh86f07,s1 Homo sapiens cDNA, 3 end /clone=IMAGE-1473925 /clone_end=3 /gb=AA915989 /gi=3055381 /ug=Hs,3376 /len=528	0
458	44702_at	R77097	294.8	263.9	257.3	293.8	222	209.6	194.5	162.5	Cluster Incl, R77097:yi64h07,r1 Homo sapiens cDNA, 5 end /clone=IMAGE-144061 /clone_end=5 /gb=R77097 /gi=851729 /ug=Hs,9291 /len=514	0
459	44783_s_at	R61374	81.1	81.4	98.7	107.8	63.3	68.5	68.2	78	Cluster Incl, R61374:yh15e02,s1 Homo sapiens cDNA, 3 end /clone=IMAGE-37665 /clone_end=3 /gb=R61374 /gi=832069 /ug=Hs,234434 /len=434	0
460	44790_s_at	AI129310	19.9	22	15.1	23	26.6	32.2	21.7	23.2	Cluster Incl, AI129310:qc48a05,x1 Homo sapiens cDNA, 3 end /clone=IMAGE-1712816 /clone_end=3 /gb=AI129310 /gi=3597824 /ug=Hs,234923 /len=811	0
461	44822_s_at	AW003889	39.7	48.8	41.4	42.7	65.2	59.7	40.6	64.4	Cluster Incl, AW003889:ws61f12,x1 Homo sapiens cDNA, 3 end /clone=IMAGE-2501711 /clone_end=3 /gb=AW003889 /gi=5850805 /ug=Hs,236430 /len=478	0
462	45288_at	AA209239	33.4	35.5	37.8	38.4	40.6	39.5	44	47.6	Cluster Incl, AA209239:zq85h01,r1 Homo sapiens cDNA, 5 end /clone=IMAGE-648433 /clone_end=5 /gb=AA209239 /gi=1807254 /ug=Hs,20220 /len=762	0
463	45297_at	AI417917	415.5	507	452.4	615.8	636.3	366.4	432.9	349.9	Cluster Incl, AI417917:tg55d04,x1 Homo sapiens cDNA, 3 end /clone=IMAGE-2112679 /clone_end=3 /gb=AI417917 /gi=4261421 /ug=Hs,20733 /len=662	0
464	45526_g_at	AI246641	265.1	287.2	345.8	343.3	302.6	235	286.7	284.7	Cluster Incl, AI246641:qn65h10,x1 Homo sapiens cDNA, 3 end /clone=IMAGE-1903171 /clone_end=3 /gb=AI246641 /gi=3842038 /ug=Hs,235980 /len=451	0
465	45572_s_at	AW009695	374.4	426.9	404.1	408.9	424.4	462.9	359.1	424.6	Cluster Incl, AW009695:ws86b07,x1 Homo sapiens cDNA, 3 end /clone=IMAGE-2504821 /clone_end=3 /gb=AW009695 /gi=5858473 /ug=Hs,238296 /len=491	0
466	45633_at	AI421812	3.8	7.8	10.2	6.8	9.6	19.1	15.5	25.1	Cluster Incl, AI421812:tf55a07,x1 Homo sapiens cDNA, 3 end /clone=IMAGE-2103156 /clone_end=3 /gb=AI421812 /gi=4267743 /ug=Hs,47125 /len=556	3
467	45653_at	AW026481	28.8	34.4	30.1	37.3	29.8	34.1	38.6	35.3	Cluster Incl, AW026481:wv14a04,x1 Homo sapiens cDNA, 3 end /clone=IMAGE-990913 /clone_end=3 /gb=AW026481 /gi=5880011 /ug=Hs,48396 /len=496	1
468	45687_at	AA161130	152.7	152.5	159	175.6	146.3	104.9	125.5	127.2	Cluster Incl, AA161130:zo59b05,s1 Homo sapiens cDNA, 3 end /clone=IMAGE-591153 /clone_end=3 /gb=AA161130 /gi=1735440 /ug=Hs,50344 /len=604	0
469	45714_at	AA436930	333.5	321.4	280.1	340.9	150.8	88.8	104.1	123.9	Cluster Incl, AA436930:zv72b02,r1 Homo sapiens cDNA, 5 end /clone=IMAGE-759147 /clone_end=5 /gb=AA436930 /gi=2141844 /ug=Hs,239759 /len=586	0
470	45749_at	AA400206	405.9	388.2	301.4	477.4	399.1	352.4	327.2	321.5	Cluster Incl, AA400206:zu69a02,r1 Homo sapiens cDNA, 5 end /clone=IMAGE-743210 /clone_end=5 /gb=AA400206 /gi=2054077 /ug=Hs,3074 /len=579	0
471	45828_at	AI768100	148.4	151.7	154.3	186.2	207.3	164.4	202.5	181.5	Cluster Incl, AI768100:wg81b02,x1 Homo sapiens cDNA, 3 end /clone=IMAGE-2371467 /clone_end=3 /gb=AI768100 /gi=5234609 /ug=Hs,6045 /len=573	0
472	46142_at	AI003763	67	51.6	65.4	38	41.8	26.9	37.3	39.3	Cluster Incl, AI003763:ou91e02,x1 Homo sapiens cDNA, 3 end /clone=IMAGE-1635194 /clone_end=3 /gb=AI003763 /gi=3213273 /ug=Hs,58362 /len=594	0
473	46167_at	W22690	55.9	55.7	56.8	81	83.1	101.6	119.3	76.1	Cluster Incl, W22690:71G4 Homo sapiens cDNA /clone=(not-directional) /gb=W22690 /gi=1299523 /ug=Hs,5990 /len=678	0
474	46256_at	AA522670	284.5	345.6	377.6	341	213.8	196.8	217.2	258	Cluster Incl, AA522670:ni39a05,s1 Homo sapiens cDNA, 3 end /clone=IMAGE-979184 /clone_end=3 /gb=AA522670 /gi=2263382 /ug=Hs,7247 /len=684	0
475	46270_at	AL039447	144.2	120.1	111.2	126.4	143.1	168	159.2	115.1	Cluster Incl, AL039447:DKFZp434N1010_s1 Homo sapiens cDNA, 3 end /clone=DKFZp434N1010 /clone_end=3 /gb=AL039447 /gi=5408497 /ug=Hs,75425 /len=841	0
476	46323_at	AL120741	158.3	154.8	135.9	166	188.2	208.1	190	171.1	Cluster Incl, AL120741:DKFZp762K231_r1 Homo sapiens cDNA, 5 end /clone=DKFZp762K231 /clone_end=5 /gb=AL120741 /gi=5926641 /ug=Hs,8859 /len=707	0
477	46665_at	AI949392	187.9	148	106.7	217.5	231	158.9	183.8	136.7	Cluster Incl, AI949392:wq11a04,x1 Homo sapiens cDNA, 3 end /clone=IMAGE-2470926 /clone_end=3 /gb=AI949392 /gi=5741790 /ug=Hs,7188 /len=596	0
478	46947_at	T87245	20	43.5	41.1	36.5	46.6	54.4	50.6	35	Cluster Incl, T87245:yd91b02,r1 Homo sapiens cDNA, 5 end /clone=IMAGE-115563 /clone_end=5 /gb=T87245 /gi=715597 /ug=Hs,16336 /len=412	0
479	47069_at	AA533284	95.9	107.3	106.7	71.4	99.8	65.1	73.6	96.8	Cluster Incl, AA533284:nj66e12,s1 Homo sapiens cDNA /clone=IMAGE-997486 /gb=AA533284 /gi=2277380 /ug=Hs,79601 /len=613	0
480	47083_at	AI280108	86.7	106.8	108.8	101.9	101.2	82.4	107.8	80.5	Cluster Incl, AI280108:qh85g01,x1 Homo sapiens cDNA, 3 end /clone=IMAGE-1853808 /clone_end=3 /gb=AI280108 /gi=3918341 /ug=Hs,81057 /len=504	0
481	47105_at	AA886893	37.5	23	39.1	32.1	38.9	34.7	42.9	45.6	Cluster Incl, AA886893:oj26h05,s1 Homo sapiens cDNA, 3 end /clone=IMAGE-1493337 /clone_end=3 /gb=AA886893 /gi=3002001 /ug=Hs,8575 /len=479	1
482	47530_at	AA748492	39.1	25.7	43.4	32.5	35.7	50.2	43.4	37.6	Cluster Incl, AA748492:ny01g12,s1 Homo sapiens cDNA /clone=IMAGE-1270534 /gb=AA748492 /gi=2788450 /ug=Hs,9196 /len=439	0
483	47550_at	N21184	24.2	20.9	18	10.7	28.5	21.6	19.3	27.7	Cluster Incl, N21184:yx41a10,s1 Homo sapiens cDNA, 3 end /clone=IMAGE-264282 /clone_end=3 /gb=N21184 /gi=1126354 /ug=Hs,93605 /len=619	5
484	47553_at	AA813332	1.6	1.8	1.5	2.9	8.6	1.2	1.2	5.1	Cluster Incl, AA813332:ai81a12,s1 Homo sapiens cDNA, 3 end /clone=1377214 /clone_end=3 /gb=AA813332 /gi=2883317 /ug=Hs,93836 /len=536	8
485	47560_at	AI525402	69.7	84	74.7	65.2	60.9	54.4	55.8	58.2	Cluster Incl, AI525402:PT1,1_07_C06,r Homo sapiens cDNA, 5 end /clone_end=5 /gb=AI525402 /gi=4439537 /ug=Hs,94229 /len=653	0
486	47571_at	AA004757	58.7	66.3	50.4	89.4	45.2	55.5	34.9	71.2	Cluster Incl, AA004757:zh96g05,s1 Homo sapiens cDNA, 3 end /clone=IMAGE-429176 /clone_end=3 /gb=AA004757 /gi=1448325 /ug=Hs,95026 /len=447	0
487	47608_at	AI697401	144	125.6	127.2	153.3	143.7	127.9	128.1	104.9	Cluster Incl, AI697401:tq18h09,x1 Homo sapiens cDNA, 3 end /clone=IMAGE-2209217 /clone_end=3 /gb=AI697401 /gi=4985301 /ug=Hs,9741 /len=639	0
488	47773_at	AA836114	54.6	50.8	53.3	56.6	37.6	41.3	43	32	Cluster Incl, AA836114:od15c12,s1 Homo sapiens cDNA /clone=IMAGE-1368022 /gb=AA836114 /gi=2910433 /ug=Hs,62767 /len=554	0
489	48030_i_at	H93077	515.3	504.7	493.5	489.4	380.7	460.2	347.5	456.4	Cluster Incl, H93077:yv05a04,s1 Homo sapiens cDNA, 3 end /clone=IMAGE-241806 /clone_end=3 /gb=H93077 /gi=1099405 /ug=Hs,10235 /len=604	0
490	48031_r_at	H93077	35.7	41.8	39.7	44.2	24.1	36.1	36	49.6	Cluster Incl, H93077:yv05a04,s1 Homo sapiens cDNA, 3 end /clone=IMAGE-241806 /clone_end=3 /gb=H93077 /gi=1099405 /ug=Hs,10235 /len=604	0
491	48106_at	H14241	141.3	120.4	119.5	173.1	122.1	125.4	125.2	115.3	Cluster Incl, H14241:ym63e09,r1 Homo sapiens cDNA, 5 end /clone=IMAGE-163624 /clone_end=5 /gb=H14241 /gi=879061 /ug=Hs,109297 /len=552	0
492	48117_at	AA160496	69.8	60.5	64.5	64	47.6	63.6	51.1	55.2	Cluster Incl, AA160496:zo73a03,s1 Homo sapiens cDNA, 3 end /clone=IMAGE-592492 /clone_end=3 /gb=AA160496 /gi=1735863 /ug=Hs,110407 /len=542	0
493	48531_at	AA522816	186.9	126	127.1	136.3	201.8	197.2	204.4	160	Cluster Incl, AA522816:ni40e12,s1 Homo sapiens cDNA, 3 end /clone=IMAGE-979342 /clone_end=3 /gb=AA522816 /gi=2263528 /ug=Hs,173789 /len=564	0
494	48580_at	U55777	291.3	310.3	285.9	334.4	312.3	301.1	284.4	282.6	Cluster Incl, U55777:HSU55777 Homo sapiens cDNA /clone=37698 /gb=U55777 /gi=1354513 /ug=Hs,180933 /len=1593	0
495	49111_at	N80935	35	50	50.4	32	49.9	54.2	42.4	62.8	Cluster Incl, N80935:zb07g06,s1 Homo sapiens cDNA, 3 end /clone=IMAGE-301402 /clone_end=3 /gb=N80935 /gi=1243636 /ug=Hs,22483 /len=527	0
496	49306_at	AI890191	27.9	28.1	32.1	15.4	19.8	23	24.4	31.2	Cluster Incl, AI890191:wm79f05,x1 Homo sapiens cDNA, 3 end /clone=IMAGE-2442177 /clone_end=3 /gb=AI890191 /gi=5595355 /ug=Hs,239937 /len=674	2
497	49327_at	AI492888	163.6	176.8	154.7	170.6	123.2	138	112.1	148.1	Cluster Incl, AI492888:th78c09,x1 Homo sapiens cDNA, 3 end /clone=IMAGE-2124784 /clone_end=3 /gb=AI492888 /gi=4393891 /ug=Hs,19306 /len=596	0
498	49452_at	AI057637	72.9	107.3	157.1	66.6	41.8	34.2	64.9	46.4	Cluster Incl, AI057637:oy31h06,x1 Homo sapiens cDNA, 3 end /clone=IMAGE-1667483 /clone_end=3 /gb=AI057637 /gi=3331503 /ug=Hs,21305 /len=599	1
499	49485_at	W22625	53.5	60	65	51	74	78.3	60.9	62.7	Cluster Incl, W22625:71E5 Homo sapiens cDNA /clone=(not-directional) /gb=W22625 /gi=1299507 /ug=Hs,21807 /len=632	0
500	49878_at	AA523441	166	172.8	172.6	157	156.3	196.8	162.1	182.6	Cluster Incl, AA523441:ng30d08,s1 Homo sapiens cDNA, 3 end /clone=IMAGE-936303 /clone_end=3 /gb=AA523441 /gi=2264153 /ug=Hs,100915 /len=594	0
501	50221_at	AI524138	59.8	57.2	53.6	69.7	58.6	55.3	51.2	70.4	Cluster Incl, AI524138:th09f03,x1 Homo sapiens cDNA, 3 end /clone=IMAGE-2117789 /clone_end=3 /gb=AI524138 /gi=4438273 /ug=Hs,23391 /len=834	0
502	50277_at	AW001443	395.3	421.6	401.1	442.3	402.7	440.8	372.6	420.2	Cluster Incl, AW001443:wu31e12,x1 Homo sapiens cDNA, 3 end /clone=IMAGE-990785 /clone_end=3 /gb=AW001443 /gi=5848359 /ug=Hs,239110 /len=490	0
503	50314_i_at	AI761506	45.3	38.9	75.9	65.4	127.3	120.2	86.6	97.1	Cluster Incl, AI761506:wi61b11,x1 Homo sapiens cDNA, 3 end /clone=IMAGE-2394717 /clone_end=3 /gb=AI761506 /gi=5177173 /ug=Hs,239692 /len=544	0
504	50374_at	AA150503	52.7	57.2	62.6	89	34.4	66.8	37.1	43.8	Cluster Incl, AA150503:zl08g04,s1 Homo sapiens cDNA, 3 end /clone=IMAGE-491766 /clone_end=3 /gb=AA150503 /gi=1722017 /ug=Hs,24435 /len=631	0
505	50376_at	AI278629	103.7	94.6	101.9	126.7	113.2	93	76.8	89	Cluster Incl, AI278629:qm47b10,x1 Homo sapiens cDNA, 3 end /clone=IMAGE-1891867 /clone_end=3 /gb=AI278629 /gi=3916863 /ug=Hs,24545 /len=540	0
506	50400_at	AI743990	19.4	28.5	21.6	39.7	20.2	16	29.5	15.2	Cluster Incl, AI743990:wc32d07,x1 Homo sapiens cDNA, 3 end /clone=IMAGE-2316877 /clone_end=3 /gb=AI743990 /gi=5112278 /ug=Hs,24859 /len=583	0
507	50965_at	AI690165	26.8	27.4	33.1	28	26.9	32.1	31.3	29.5	Cluster Incl, AI690165:tx27h06,x1 Homo sapiens cDNA, 3 end /clone=IMAGE-2270843 /clone_end=3 /gb=AI690165 /gi=4901459 /ug=Hs,3797 /len=494	3
508	51146_at	AA203365	14.7	19.2	18.6	15.2	21.9	17.7	14.2	16.2	Cluster Incl, AA203365:zx56a06,r1 Homo sapiens cDNA, 5 end /clone=IMAGE-446482 /clone_end=5 /gb=AA203365 /gi=1799134 /ug=Hs,26994 /len=847	0
509	51158_at	AI801973	39.4	38.9	45.7	28.3	43.8	38	25.8	39	Cluster Incl, AI801973:tx29d05,x1 Homo sapiens cDNA, 3 end /clone=IMAGE-2270985 /clone_end=3 /gb=AI801973 /gi=5367445 /ug=Hs,27373 /len=532	0
510	51176_at	AA131335	199.8	143.4	192.2	222.2	170.8	163.9	187.9	176	Cluster Incl, AA131335:zo08f01,s1 Homo sapiens cDNA, 3 end /clone=IMAGE-567097 /clone_end=3 /gb=AA131335 /gi=1692833 /ug=Hs,28166 /len=552	0
511	51192_at	AA134926	70.5	100.1	93	80.8	45.6	65.3	49.3	45.6	Cluster Incl, AA134926:zo23d02,s1 Homo sapiens cDNA, 3 end /clone=IMAGE-587715 /clone_end=3 /gb=AA134926 /gi=1696027 /ug=Hs,29173 /len=535	0
512	51200_at	AI744084	170.3	160.4	162.6	226.8	153.5	151.2	154.7	216.5	Cluster Incl, AI744084:wc36b05,x1 Homo sapiens cDNA, 3 end /clone=IMAGE-2317233 /clone_end=3 /gb=AI744084 /gi=5112372 /ug=Hs,30783 /len=524	0
513	51226_at	N53536	7.3	7.2	10.3	7.2	4.3	8	6.9	7.4	Cluster Incl, N53536:yz26h01,s1 Homo sapiens cDNA, 3 end /clone=IMAGE-284209 /clone_end=3 /gb=N53536 /gi=1194702 /ug=Hs,33540 /len=543	7
514	51228_at	N36928	16.2	14.8	22.3	12	15.9	17.4	18.9	16.4	Cluster Incl, N36928:yy38e06,s1 Homo sapiens cDNA, 3 end /clone=IMAGE-273538 /clone_end=3 /gb=N36928 /gi=1158070 /ug=Hs,33540 /len=582	0
515	52005_at	AA422049	124.7	139.4	130.9	128.3	142.9	131.2	119.4	114.8	Cluster Incl, AA422049:zv28g05,s1 Homo sapiens cDNA, 3 end /clone=IMAGE-755000 /clone_end=3 /gb=AA422049 /gi=2100865 /ug=Hs,40780 /len=668	0
516	52078_at	AI828080	192.7	174	138.3	213.1	194.3	215.2	208.8	210.2	Cluster Incl, AI828080:wk31e09,x1 Homo sapiens cDNA, 3 end /clone=IMAGE-2413960 /clone_end=3 /gb=AI828080 /gi=5448751 /ug=Hs,4293 /len=544	0
517	52159_at	W93807	51.1	45.2	26.2	57.1	54.2	38.3	39.1	37.7	Cluster Incl, W93807:zd97g03,s1 Homo sapiens cDNA, 3 end /clone=IMAGE-357460 /clone_end=3 /gb=W93807 /gi=1422999 /ug=Hs,46907 /len=607	0
518	52164_at	AA065185	182.9	153.1	171.7	185.3	206.4	185.3	188.5	184	Cluster Incl, AA065185:zm50e09,s1 Homo sapiens cDNA, 3 end /clone=IMAGE-529096 /clone_end=3 /gb=AA065185 /gi=1559080 /ug=Hs,47008 /len=605	0
519	52169_at	AI302185	206.1	213.3	213.9	218.2	199.4	215.8	185.7	199.1	Cluster Incl, AI302185:qn58d02,x1 Homo sapiens cDNA, 3 end /clone=IMAGE-1902435 /clone_end=3 /gb=AI302185 /gi=3961531 /ug=Hs,4789 /len=522	0
520	52255_s_at	AI984221	49.7	72.5	73.8	34.4	94.8	78.1	86.4	118	Cluster Incl, AI984221:wz57c09,x1 Homo sapiens cDNA, 3 end /clone=IMAGE-2562160 /clone_end=3 /gb=AI984221 /gi=5811440 /ug=Hs,235368 /len=515	1
521	52285_f_at	AW002970	14	17.6	18.8	14.6	23.1	21	24.8	24.9	Cluster Incl, AW002970:wr03h11,x1 Homo sapiens cDNA, 3 end /clone=IMAGE-2480517 /clone_end=3 /gb=AW002970 /gi=5849976 /ug=Hs,236940 /len=570	0
522	52651_at	AI806793	334.5	340.1	246.5	371	168.4	152.7	138.7	87	Cluster Incl, AI806793:wf15d05,x1 Homo sapiens cDNA, 3 end /clone=IMAGE-2350665 /clone_end=3 /gb=AI806793 /gi=5393359 /ug=Hs,239450 /len=555	0
523	52731_at	AI359466	26.3	24.8	34	25.3	28.4	29.2	29.4	23.8	Cluster Incl, AI359466:qy31h06,x1 Homo sapiens cDNA, 3 end /clone=IMAGE-2013659 /clone_end=3 /gb=AI359466 /gi=4111087 /ug=Hs,7995 /len=469	5
524	52741_at	AI962879	39.6	45	48.4	36.7	52.9	44.6	51.4	42.4	Cluster Incl, AI962879:wt24c06,x1 Homo sapiens cDNA, 3 end /clone=IMAGE-2508394 /clone_end=3 /gb=AI962879 /gi=5755592 /ug=Hs,81920 /len=490	0
525	52837_at	AL047020	24.1	25.6	19.2	11.6	68.1	78.4	57.6	42	Cluster Incl, AL047020:DKFZp586N1517_s1 Homo sapiens cDNA, 3 end /clone=DKFZp586N1517 /clone_end=3 /gb=AL047020 /gi=5435076 /ug=Hs,6829 /len=754	1
526	52940_at	AA085764	95.4	102.8	158.6	142.8	99.9	100	99	119.9	Cluster Incl, AA085764:zk71e09,s1 Homo sapiens cDNA, 3 end /clone=IMAGE-488296 /clone_end=3 /gb=AA085764 /gi=1629226 /ug=Hs,11809 /len=525	1
527	52975_at	AA534894	72.5	73.5	63.3	82.7	45.3	34.2	53.8	49.6	Cluster Incl, AA534894:nf82d11,s1 Homo sapiens cDNA, 3 end /clone=IMAGE-926421 /clone_end=3 /gb=AA534894 /gi=2279147 /ug=Hs,4914 /len=602	8
528	53071_s_at	AI885411	86.9	110.8	96.2	79.2	107.3	132	108.8	120.6	Cluster Incl, AI885411:wl93e01,x1 Homo sapiens cDNA, 3 end /clone=IMAGE-2432472 /clone_end=3 /gb=AI885411 /gi=5590575 /ug=Hs,54558 /len=586	0
529	53076_at	AI040029	51.9	59.3	52.3	65.2	57.8	61	60.6	59.8	Cluster Incl, AI040029:ox97g11,x1 Homo sapiens cDNA, 3 end /clone=IMAGE-1664324 /clone_end=3 /gb=AI040029 /gi=3279223 /ug=Hs,54702 /len=922	0
530	53202_at	AA402435	13.4	12.2	22.5	13.1	13.4	13.9	9.6	15.3	Cluster Incl, AA402435:zt60g10,r1 Homo sapiens cDNA, 5 end /clone=IMAGE-726786 /clone_end=5 /gb=AA402435 /gi=2057299 /ug=Hs,59594 /len=529	0
531	53720_at	AI862559	66.6	70.8	57.6	93.5	59	59.4	52.4	45.4	Cluster Incl, AI862559:wj15e06,x1 Homo sapiens cDNA, 3 end /clone=IMAGE-2402914 /clone_end=3 /gb=AI862559 /gi=5526666 /ug=Hs,12151 /len=574	0
532	53912_at	AI668643	57.2	42.6	64	67.5	81.9	89.4	78.2	61.5	Cluster Incl, AI668643:zb13f10,x5 Homo sapiens cDNA, 3 end /clone=IMAGE-301963 /clone_end=3 /gb=AI668643 /gi=4827951 /ug=Hs,15827 /len=601	0
533	53968_at	AI869988	92.8	95.8	84	88.2	96.7	87.5	93.5	83.1	Cluster Incl, AI869988:wl63e02,x1 Homo sapiens cDNA, 3 end /clone=IMAGE-2429594 /clone_end=3 /gb=AI869988 /gi=5543956 /ug=Hs,6259 /len=541	0
534	53987_at	AL041852	35.7	30.9	34.8	34.7	35.7	40.1	28.1	30.5	Cluster Incl, AL041852:DKFZp434D0918_r1 Homo sapiens cDNA, 5 end /clone=DKFZp434D0918 /clone_end=5 /gb=AL041852 /gi=5421198 /ug=Hs,6343 /len=661	0
535	53991_at	AA127623	19.2	29.7	27.4	16.5	13.3	2.2	16.3	4.9	Cluster Incl, AA127623:zk89a12,r1 Homo sapiens cDNA, 5 end /clone=IMAGE-489982 /clone_end=5 /gb=AA127623 /gi=1686976 /ug=Hs,6385 /len=698	7
536	54037_at	AL041451	7.5	9.6	9.6	7.1	9.2	10.6	7.8	9.2	Cluster Incl, AL041451:DKFZp434E1117_s1 Homo sapiens cDNA, 3 end /clone=DKFZp434E1117 /clone_end=3 /gb=AL041451 /gi=5420802 /ug=Hs,6657 /len=657	0
537	54051_at	H59033	7.6	10.8	10.3	11.9	6.5	10.9	5.8	9.6	Cluster Incl, H59033:yr40e10,r1 Homo sapiens cDNA, 5 end /clone=IMAGE-207786 /clone_end=5 /gb=H59033 /gi=1011865 /ug=Hs,6700 /len=604	3
538	54632_at	AI286226	105.8	104.6	79.9	95.4	75.6	70.5	91.2	84.7	Cluster Incl, AI286226:qi02e12,x1 Homo sapiens cDNA, 3 end /clone=IMAGE-1855342 /clone_end=3 /gb=AI286226 /gi=3924459 /ug=Hs,16063 /len=561	0
539	54970_at	AA868332	204.7	200.2	166.3	183.1	162	163.6	116.1	155.2	Cluster Incl, AA868332:ak40h05,s1 Homo sapiens cDNA, 3 end /clone=IMAGE-1408473 /clone_end=3 /gb=AA868332 /gi=2963777 /ug=Hs,77978 /len=481	0
540	55065_at	AL120554	97.7	117.2	109.1	123.8	131.1	135.7	125.9	119.1	Cluster Incl, AL120554:DKFZp761B169_s1 Homo sapiens cDNA, 3 end /clone=DKFZp761B169 /clone_end=3 /gb=AL120554 /gi=5926453 /ug=Hs,8312 /len=512	0
541	55081_at	W46406	54.1	52.2	76.7	82.4	152.8	143.1	114.8	108.7	Cluster Incl, W46406:zc31c10,s1 Homo sapiens cDNA, 3 end /clone=IMAGE-323922 /clone_end=3 /gb=W46406 /gi=1331036 /ug=Hs,8535 /len=568	0
542	55093_at	AA534198	193	181	195.1	164.7	141.4	145.2	120.5	162	Cluster Incl, AA534198:nj21a11,s1 Homo sapiens cDNA, 3 end /clone=IMAGE-993116 /clone_end=3 /gb=AA534198 /gi=2278214 /ug=Hs,86392 /len=603	0
543	55583_at	AI198543	76.2	80.3	83	88.4	98.4	73.6	77.2	82.6	Cluster Incl, AI198543:qf49f11,x1 Homo sapiens cDNA, 3 end /clone=IMAGE-1753389 /clone_end=3 /gb=AI198543 /gi=3751149 /ug=Hs,8982 /len=794	0
544	55616_at	AI703342	138.5	106.6	113.1	114.8	89.3	91.3	77.1	97.6	Cluster Incl, AI703342:wd93b03,x1 Homo sapiens cDNA, 3 end /clone=IMAGE-2339117 /clone_end=3 /gb=AI703342 /gi=4991242 /ug=Hs,91668 /len=494	0
545	55662_at	H27225	27.2	24	21.6	22.7	31	30.7	25.8	25.7	Cluster Incl, H27225:yl63c09,r1 Homo sapiens cDNA, 5 end /clone=IMAGE-162928 /clone_end=5 /gb=H27225 /gi=897215 /ug=Hs,9444 /len=508	0
546	55692_at	W22924	109.2	113.5	98.6	128.5	125.9	88	90.6	80.3	Cluster Incl, W22924:75H3 Homo sapiens cDNA /clone=(not-directional) /gb=W22924 /gi=1299757 /ug=Hs,96560 /len=792	0
547	55705_at	W07773	651.4	560.1	521	507.1	563	649.2	583.6	547.7	Cluster Incl, W07773:zb03g04,r1 Homo sapiens cDNA, 5 end /clone=IMAGE-301014 /clone_end=5 /gb=W07773 /gi=1281785 /ug=Hs,9739 /len=533	0
548	56197_at	AI783924	661.4	744.9	624.9	675.6	659.4	601.7	639.5	673.9	Cluster Incl, AI783924:tr30e11,x1 Homo sapiens cDNA, 3 end /clone=IMAGE-2219852 /clone_end=3 /gb=AI783924 /gi=5325733 /ug=Hs,103382 /len=539	0
549	56256_at	AA150165	404.9	439	455.9	371.1	415.1	343.3	501	446	Cluster Incl, AA150165:zl06h03,r1 Homo sapiens cDNA, 5 end /clone=IMAGE-491573 /clone_end=5 /gb=AA150165 /gi=1721695 /ug=Hs,20102 /len=576	0
550	56821_at	AI963454	52	70	67.6	35.2	81.8	98.1	74.3	82.8	Cluster Incl, AI963454:wt63e03,x1 Homo sapiens cDNA, 3 end /clone=IMAGE-2512156 /clone_end=3 /gb=AI963454 /gi=5756167 /ug=Hs,10499 /len=750	0
551	56829_at	H61826	105.5	128.4	111.4	139.5	128	112.5	113.3	140.7	Cluster Incl, H61826:yu41g09,r1 Homo sapiens cDNA, 5 end /clone=IMAGE-236416 /clone_end=5 /gb=H61826 /gi=1014658 /ug=Hs,105598 /len=477	0
552	56919_at	AI806628	61.8	36.8	30.2	26.3	33.6	34.4	41	39	Cluster Incl, AI806628:wf14g08,x1 Homo sapiens cDNA, 3 end /clone=IMAGE-2350622 /clone_end=3 /gb=AI806628 /gi=5393194 /ug=Hs,109778 /len=557	0
553	57082_at	AA169780	188.8	183.3	160	269.7	127.3	101.5	96.3	100.7	Cluster Incl, AA169780:zp21a04,s1 Homo sapiens cDNA, 3 end /clone=IMAGE-610062 /clone_end=3 /gb=AA169780 /gi=1748115 /ug=Hs,184482 /len=560	0
554	57163_at	H93026	119.2	134.1	150.4	120	183.5	177.9	197.4	204.1	Cluster Incl, H93026:yv06a08,s1 Homo sapiens cDNA, 3 end /clone=IMAGE-241910 /clone_end=3 /gb=H93026 /gi=1099354 /ug=Hs,25597 /len=600	0
555	57516_at	AA746290	15.5	16.3	13.9	17.3	21.2	20	22	17.9	Cluster Incl, AA746290:oa56b11,r1 Homo sapiens cDNA /clone=IMAGE-1308957 /gb=AA746290 /gi=2786276 /ug=Hs,11765 /len=740	0
556	57532_at	AW016304	103.4	94.9	112.8	114.7	103.8	74.3	82.5	101.1	Cluster Incl, AW016304:UI-H-BI0p-abl-h-10-0-UI,s1 Homo sapiens cDNA, 3 end /clone=IMAGE-2712427 /clone_end=3 /gb=AW016304 /gi=5865061 /ug=Hs,118640 /len=591	0
557	57539_at	AA535065	43.4	41.4	53.9	42.9	59.1	42.8	54.3	48.2	Cluster Incl, AA535065:nf84a09,s1 Homo sapiens cDNA, 3 end /clone=IMAGE-926584 /clone_end=3 /gb=AA535065 /gi=2279318 /ug=Hs,11900 /len=510	0
558	57540_at	AI823980	10	13.7	9.5	10.5	19.2	11.3	18	12.6	Cluster Incl, AI823980:wj29b03,x1 Homo sapiens cDNA, 3 end /clone=IMAGE-2404205 /clone_end=3 /gb=AI823980 /gi=5444651 /ug=Hs,11916 /len=620	2
559	57588_at	R62432	135.7	252.2	157.1	331.8	118.2	77.8	89.5	65.9	Cluster Incl, R62432:yg52e11,s1 Homo sapiens cDNA, 3 end /clone=IMAGE-36023 /clone_end=3 /gb=R62432 /gi=834311 /ug=Hs,12321 /len=487	0
560	57703_at	N32782	19.9	11.5	14.8	14.5	21.6	25.8	21.6	19.3	Cluster Incl, N32782:yw91g03,s1 Homo sapiens cDNA, 3 end /clone=IMAGE-259636 /clone_end=3 /gb=N32782 /gi=1153181 /ug=Hs,13138 /len=698	1
561	57715_at	W72694	162	107.9	128.6	130.3	168	157.8	148.2	218.3	Cluster Incl, W72694:zd68f10,s1 Homo sapiens cDNA, 3 end /clone=IMAGE-345835 /clone_end=3 /gb=W72694 /gi=1382514 /ug=Hs,851 /len=628	0
562	57739_at	AI949010	43.7	42.7	33.1	40.4	40.2	44.2	58.3	54.9	Cluster Incl, AI949010:wq36a07,x1 Homo sapiens cDNA, 3 end /clone=IMAGE-2473332 /clone_end=3 /gb=AI949010 /gi=5741320 /ug=Hs,104036 /len=457	0
563	58308_at	R71157	19.3	19.2	19	32.9	20.8	7.2	21.7	19.7	Cluster Incl, R71157:yi53g05,r1 Homo sapiens cDNA, 5 end /clone=IMAGE-143000 /clone_end=5 /gb=R71157 /gi=844674 /ug=Hs,15921 /len=543	1
564	58696_at	AL039469	123.1	112.3	115.3	115.2	161.2	151.5	160.7	148.9	Cluster Incl, AL039469:DKFZp434P0110_s1 Homo sapiens cDNA, 3 end /clone=DKFZp434P0110 /clone_end=3 /gb=AL039469 /gi=5408517 /ug=Hs,97574 /len=888	0
565	58916_at	AI672101	36.1	23.2	23.4	21.4	33.1	25.4	28.7	27	Cluster Incl, AI672101:ty63d10,x1 Homo sapiens cDNA, 3 end /clone=IMAGE-2283763 /clone_end=3 /gb=AI672101 /gi=4851832 /ug=Hs,17296 /len=554	0
566	58994_at	AI689402	41.3	41.2	49.1	35.8	42.6	42.2	38.6	42.6	Cluster Incl, AI689402:tx83e03,x1 Homo sapiens cDNA, 3 end /clone=IMAGE-2276188 /clone_end=3 /gb=AI689402 /gi=4900696 /ug=Hs,181780 /len=383	0
567	59625_at	AI912351	66.6	52.2	49.7	68.8	63.6	62.6	57	33.3	Cluster Incl, AI912351:tz24d02,x1 Homo sapiens cDNA, 3 end /clone=IMAGE-2289507 /clone_end=3 /gb=AI912351 /gi=5632206 /ug=Hs,198793 /len=507	0
568	59631_at	AI247566	24.1	15	36.5	9.2	19.6	12.3	20.7	36.2	Cluster Incl, AI247566:qh60e06,x1 Homo sapiens cDNA, 3 end /clone=IMAGE-1849090 /clone_end=3 /gb=AI247566 /gi=3842963 /ug=Hs,20030 /len=723	4
569	59644_at	AI735391	14	13.1	16.8	13	12	30.3	16.6	23.8	Cluster Incl, AI735391:at10e09,x1 Homo sapiens cDNA, 3 end /clone=IMAGE-2354728 /clone_end=3 /gb=AI735391 /gi=5056915 /ug=Hs,20137 /len=567	2
570	59697_at	AA582932	67.1	98.5	94.1	94.2	56.7	50.7	71.8	61.9	Cluster Incl, AA582932:nn80a11,s1 Homo sapiens cDNA, 3 end /clone=IMAGE-1090172 /clone_end=3 /gb=AA582932 /gi=2360292 /ug=Hs,21349 /len=614	0
571	59705_at	AA911739	13.3	11.4	10.8	13.9	20.1	13.1	12.8	18.1	Cluster Incl, AA911739:oi15f09,s1 Homo sapiens cDNA, 3 end /clone=IMAGE-1476617 /clone_end=3 /gb=AA911739 /gi=3051103 /ug=Hs,21421 /len=1049	0
572	48612_at	AA225490	239.2	252.5	328.8	268.6	227.8	267.4	169.6	253.7	Cluster Incl, AA225490:nc25b01,r1 Homo sapiens cDNA /clone=IMAGE-1009129 /gb=AA225490 /gi=1846817 /ug=Hs,80115 /len=539	0
573	48659_at	W60802	150.8	173	147.2	182.2	178.7	182.6	174.8	208.8	Cluster Incl, W60802:zd27e02,s1 Homo sapiens cDNA, 3 end /clone=IMAGE-341882 /clone_end=3 /gb=W60802 /gi=1367646 /ug=Hs,8595 /len=588	0
574	48808_at	AI144299	24	27.2	27.7	31.3	24.3	19.3	21.8	87.7	Cluster Incl, AI144299:qb59h06,x1 Homo sapiens cDNA, 3 end /clone=IMAGE-1704443 /clone_end=3 /gb=AI144299 /gi=3666108 /ug=Hs,106843 /len=765	0
575	48825_at	AA887083	51.8	61.9	47.8	62	59	43.2	51.3	52.1	Cluster Incl, AA887083:oi13d10,s1 Homo sapiens cDNA, 3 end /clone=IMAGE-1476403 /clone_end=3 /gb=AA887083 /gi=3002191 /ug=Hs,108183 /len=791	6
576	49049_at	N92708	45.6	52.7	47.8	67.6	37.1	28.5	27.7	21.9	Cluster Incl, N92708:zb44c04,s1 Homo sapiens cDNA, 3 end /clone=IMAGE-306438 /clone_end=3 /gb=N92708 /gi=1265017 /ug=Hs,32374 /len=668	1
577	49051_g_at	N92708	31.3	35.4	29	41	30.1	21.5	21.8	22.5	Cluster Incl, N92708:zb44c04,s1 Homo sapiens cDNA, 3 end /clone=IMAGE-306438 /clone_end=3 /gb=N92708 /gi=1265017 /ug=Hs,32374 /len=668	0
578	49077_at	AL040538	241.7	226	234.7	286.5	254	243.7	246.4	207.1	Cluster Incl, AL040538:DKFZp434H0614_s1 Homo sapiens cDNA, 3 end /clone=DKFZp434H0614 /clone_end=3 /gb=AL040538 /gi=5409486 /ug=Hs,63304 /len=870	0
579	49329_at	N38751	61.4	55.5	64.6	72.3	39.6	45.9	44.4	58.1	Cluster Incl, N38751:yy42c07,s1 Homo sapiens cDNA, 3 end /clone=IMAGE-273900 /clone_end=3 /gb=N38751 /gi=1161958 /ug=Hs,181341 /len=579	0
580	49679_s_at	AA243774	87.5	101.5	72.2	79.3	71.2	91.8	43.8	64.9	Cluster Incl, AA243774:zr67d03,r1 Homo sapiens cDNA, 5 end /clone=IMAGE-668453 /clone_end=5 /gb=AA243774 /gi=1874594 /ug=Hs,235164 /len=533	1
581	51774_s_at	AW014299	286.7	261.9	291	249.7	211.1	228.3	190.9	220.1	Cluster Incl, AW014299:UI-H-BI0p-aax-a-07-0-UI,s1 Homo sapiens cDNA, 3 end /clone=IMAGE-2710573 /clone_end=3 /gb=AW014299 /gi=5863056 /ug=Hs,238968 /len=391	0
582	55872_at	AI493119	66.6	97.1	88.1	57.9	89.3	60.8	71.9	59.4	Cluster Incl, AI493119:qz49h07,x1 Homo sapiens cDNA, 3 end /clone=IMAGE-2030269 /clone_end=3 /gb=AI493119 /gi=4394122 /ug=Hs,158654 /len=456	0
583	56748_at	X90539	7	5.2	3.9	9	6	7.1	6.4	4.8	Cluster Incl, X90539:HSGT483 Homo sapiens cDNA /clone=GT-483 /gb=X90539 /gi=1296640 /ug=Hs,37680 /len=722	6
584	58367_s_at	AA429615	134	119.5	130.6	132.5	106.3	114.3	102.2	117	Cluster Incl, AA429615:zw74g05,r1 Homo sapiens cDNA, 5 end /clone=IMAGE-781976 /clone_end=5 /gb=AA429615 /gi=2112716 /ug=Hs,98593 /len=499	0
585	58780_s_at	R42449	98.4	84.4	98.5	94.7	75.3	82.2	89.1	102.9	Cluster Incl, R42449:yg02a07,s1 Homo sapiens cDNA, 3 end /clone=IMAGE-30831 /clone_end=3 /gb=R42449 /gi=817213 /ug=Hs,235831 /len=431	0
586	58900_at	AW025284	250.8	245.9	264.4	239.7	183.2	169.2	159.4	181.5	Cluster Incl, AW025284:wu95h10,x1 Homo sapiens cDNA, 3 end /clone=IMAGE-990806 /clone_end=3 /gb=AW025284 /gi=5878814 /ug=Hs,237946 /len=454	0
587	59375_at	AI825877	77	95.5	70.6	48.8	51.5	48.6	35	59.3	Cluster Incl, AI825877:td19g01,x1 Homo sapiens cDNA, 3 end /clone=IMAGE-2076144 /clone_end=3 /gb=AI825877 /gi=5446548 /ug=Hs,115692 /len=567	0
588	59433_at	N32185	27.4	29.8	29.3	34.2	27	30.4	20.1	33	Cluster Incl, N32185:yy25d10,s1 Homo sapiens cDNA, 3 end /clone=IMAGE-272275 /clone_end=3 /gb=N32185 /gi=1152584 /ug=Hs,120769 /len=600	0
589	59437_at	AI830563	19.6	17.1	26.5	18.9	24.8	19.4	15.3	25.6	Cluster Incl, AI830563:wj51c03,x1 Homo sapiens cDNA, 3 end /clone=IMAGE-2406340 /clone_end=3 /gb=AI830563 /gi=5451234 /ug=Hs,120858 /len=556	3
590	59999_at	W37897	41.5	43.7	48.1	61.7	70.1	62.6	57.8	59.4	Cluster Incl, W37897:zc13e07,s1 Homo sapiens cDNA, 3 end /clone=IMAGE-322212 /clone_end=3 /gb=W37897 /gi=1319491 /ug=Hs,14595 /len=550	0
591	60084_at	AI453099	8	9	9	9.3	8.9	9.5	10	11.2	Cluster Incl, AI453099:tj61e11,x1 Homo sapiens cDNA, 3 end /clone=IMAGE-2146028 /clone_end=3 /gb=AI453099 /gi=4307988 /ug=Hs,24668 /len=554	5
592	60471_at	AA625133	102.9	126	119.5	100	103.9	149	105.1	122.2	Cluster Incl, AA625133:af70b02,r1 Homo sapiens cDNA, 5 end /clone=IMAGE-1047339 /clone_end=5 /gb=AA625133 /gi=2537518 /ug=Hs,180040 /len=494	0
593	60474_at	AA469071	9.2	10	14.3	6.9	11.3	26.4	12.6	15.8	Cluster Incl, AA469071:ne17f11,s1 Homo sapiens cDNA, 3 end /clone=IMAGE-881517 /clone_end=3 /gb=AA469071 /gi=2195605 /ug=Hs,180479 /len=758	2
594	60528_at	N71116	115.4	126.8	152.4	112.5	96.7	97.7	79	113.4	Cluster Incl, N71116:za87h11,s1 Homo sapiens cDNA, 3 end /clone=IMAGE-299589 /clone_end=3 /gb=N71116 /gi=1227696 /ug=Hs,198161 /len=472	0
595	60794_f_at	AI400621	9.8	4.4	9.1	11	11.5	10.9	14.9	12.8	Cluster Incl, AI400621:tg49g02,x1 Homo sapiens cDNA, 3 end /clone=IMAGE-2112146 /clone_end=3 /gb=AI400621 /gi=4243708 /ug=Hs,213640 /len=529	0
596	60815_at	AA601208	3.7	1.9	6.2	1.6	2.9	8.2	2.2	2.1	Cluster Incl, AA601208:no14c12,s1 Homo sapiens cDNA, 3 end /clone=IMAGE-1100662 /clone_end=3 /gb=AA601208 /gi=2434833 /ug=Hs,220255 /len=488	6
597	61297_at	AL037338	83.6	51.7	48.3	50.9	46.7	29.5	39.8	34.2	Cluster Incl, AL037338:DKFZp564F1071_s1 Homo sapiens cDNA, 3 end /clone=DKFZp564F1071 /clone_end=3 /gb=AL037338 /gi=5928096 /ug=Hs,239186 /len=682	0
598	61732_r_at	AI610355	1.2	2.7	3.8	3	4.2	2.4	3	3.1	Cluster Incl, AI610355:tp18g08,x1 Homo sapiens cDNA, 3 end /clone=IMAGE-2188190 /clone_end=3 /gb=AI610355 /gi=4619522 /ug=Hs,39328 /len=463	6
599	61734_at	AI797684	305.2	212	198.2	233.8	297.8	321	263.3	254.5	Cluster Incl, AI797684:we90d02,x1 Homo sapiens cDNA, 3 end /clone=IMAGE-2348355 /clone_end=3 /gb=AI797684 /gi=5363156 /ug=Hs,39619 /len=708	0
600	61874_at	AL042496	112.1	126.9	112.2	163.8	106.3	87.4	87	97.5	Cluster Incl, AL042496:DKFZp434G1921_s1 Homo sapiens cDNA, 3 end /clone=DKFZp434G1921 /clone_end=3 /gb=AL042496 /gi=5421955 /ug=Hs,119285 /len=716	2
601	62212_at	W37846	48.4	58.1	49.3	61.5	40.3	43.2	49.4	50	Cluster Incl, W37846:zc13d09,r1 Homo sapiens cDNA, 5 end /clone=IMAGE-322193 /clone_end=5 /gb=W37846 /gi=1319597 /ug=Hs,55608 /len=598	0
602	62987_r_at	AI675178	219.9	221.2	190.8	260.3	147.7	122.3	138	155.1	Cluster Incl, AI675178:tm80g06,x1 Homo sapiens cDNA, 3 end /clone=IMAGE-2164474 /clone_end=3 /gb=AI675178 /gi=4875658 /ug=Hs,90207 /len=462	8
603	63009_at	AI188402	63.8	38.6	48	53.3	67.6	66.1	72	57.7	Cluster Incl, AI188402:qd08e03,x1 Homo sapiens cDNA, 3 end /clone=IMAGE-1723132 /clone_end=3 /gb=AI188402 /gi=3739611 /ug=Hs,93391 /len=506	0
604	63305_at	D81792	106.8	100.4	85.9	78.1	155.2	174	110.5	114.5	Cluster Incl, D81792:HUM408A08B Homo sapiens cDNA, 5 end /clone=GEN-408A08 /clone_end=5 /gb=D81792 /gi=1180423 /ug=Hs,10043 /len=516	0
605	63825_at	AI557319	220.4	177	168.1	191	133.7	163.3	147.4	136.5	Cluster Incl, AI557319:PT2,1_16_F08,r Homo sapiens cDNA, 3 end /clone_end=3 /gb=AI557319 /gi=4489682 /ug=Hs,21921 /len=876	0
606	64064_at	AI435089	195.8	177.4	253.8	149.5	140.1	112.6	192.4	261.8	Cluster Incl, AI435089:th95b11,x1 Homo sapiens cDNA, 3 end /clone=IMAGE-2126397 /clone_end=3 /gb=AI435089 /gi=4300737 /ug=Hs,26194 /len=891	0
607	64371_at	AI978718	21.1	13.3	16.3	14	11	16.9	16.5	15.9	Cluster Incl, AI978718:wr58g05,x1 Homo sapiens cDNA, 3 end /clone=IMAGE-2491928 /clone_end=3 /gb=AI978718 /gi=5803748 /ug=Hs,237936 /len=515	0
608	64408_s_at	AW025529	9.6	12	6.2	2.9	7.4	7.9	9.9	10.1	Cluster Incl, AW025529:wu97d12,x1 Homo sapiens cDNA, 3 end /clone=IMAGE-990954 /clone_end=3 /gb=AW025529 /gi=5879059 /ug=Hs,47536 /len=661	4
609	64418_at	AI472320	62.9	66.1	68.9	58.7	52.2	65.4	61.7	64.5	Cluster Incl, AI472320:tj87c02,x1 Homo sapiens cDNA, 3 end /clone=IMAGE-2148482 /clone_end=3 /gb=AI472320 /gi=4334410 /ug=Hs,48504 /len=548	0
610	64432_at	W05463	9.3	6.3	15.8	10.2	8.1	20.4	6.8	15.2	Cluster Incl, W05463:za87a12,r1 Homo sapiens cDNA, 5 end /clone=IMAGE-299518 /clone_end=5 /gb=W05463 /gi=1278185 /ug=Hs,52166 /len=564	0
611	64438_at	W19668	66.6	41.4	55.6	33.4	42.9	44.4	56.9	49	Cluster Incl, W19668:zb36a01,r1 Homo sapiens cDNA, 5 end /clone=IMAGE-305640 /clone_end=5 /gb=W19668 /gi=1295587 /ug=Hs,54558 /len=574	0
612	64440_at	AI560217	159.6	134.3	154.9	134.1	124.5	116.4	129.3	97.5	Cluster Incl, AI560217:tq52d02,x1 Homo sapiens cDNA, 3 end /clone=IMAGE-2212419 /clone_end=3 /gb=AI560217 /gi=4510558 /ug=Hs,54849 /len=494	0
613	64474_g_at	AA203219	58.3	62.6	79.8	79.2	94.6	82.5	94.6	55.2	Cluster Incl, AA203219:zx56d02,r1 Homo sapiens cDNA, 5 end /clone=IMAGE-446499 /clone_end=5 /gb=AA203219 /gi=1799058 /ug=Hs,59457 /len=901	0
614	64486_at	AI341234	298	326.6	342.6	304.4	244.3	267.9	270.6	326.8	Cluster Incl, AI341234:qx90b09,x1 Homo sapiens cDNA, 3 end /clone=IMAGE-2009753 /clone_end=3 /gb=AI341234 /gi=4078161 /ug=Hs,6191 /len=904	0
615	64488_at	AW003091	69.3	58.3	67.3	58.8	78.6	60.9	68.4	38.2	Cluster Incl, AW003091:wr03d04,x1 Homo sapiens cDNA, 3 end /clone=IMAGE-2480455 /clone_end=3 /gb=AW003091 /gi=5849929 /ug=Hs,6217 /len=613	0
616	64883_at	AI744083	57.6	75.8	69.8	49.1	49.7	50.6	52.7	54.4	Cluster Incl, AI744083:wc36b04,x1 Homo sapiens cDNA, 3 end /clone=IMAGE-2317231 /clone_end=3 /gb=AI744083 /gi=5112371 /ug=Hs,65406 /len=608	0
617	64899_at	AA209463	310.4	344.4	355.9	298.4	458	332.3	348.6	222.9	Cluster Incl, AA209463:zq84h11,s1 Homo sapiens cDNA, 3 end /clone=IMAGE-648357 /clone_end=3 /gb=AA209463 /gi=1807425 /ug=Hs,6846 /len=533	0
618	64900_at	AA401703	22.1	17.2	19.4	23.4	23.8	21.2	22.4	18.1	Cluster Incl, AA401703:zt60f09,r1 Homo sapiens cDNA, 5 end /clone=IMAGE-726761 /clone_end=5 /gb=AA401703 /gi=2057294 /ug=Hs,6853 /len=580	0
619	64942_at	AI937160	109.8	138.4	138.5	106.2	144.6	69.7	98.7	101.5	Cluster Incl, AI937160:wp73h02,x1 Homo sapiens cDNA, 3 end /clone=IMAGE-2467443 /clone_end=3 /gb=AI937160 /gi=5676030 /ug=Hs,7967 /len=552	7
620	65086_at	Z78349	103.6	114.9	111.4	104.2	105.9	83.7	99.6	98.3	Cluster Incl, Z78349:HSZ78349 Homo sapiens cDNA /clone=2,91-(CEPH) /gb=Z78349 /gi=1495122 /ug=Hs,239764 /len=924	1
621	65133_i_at	AI862454	33.2	37.3	41.5	33.8	52	46	37.4	44.8	Cluster Incl, AI862454:td16f08,x1 Homo sapiens cDNA, 3 end /clone=IMAGE-2075847 /clone_end=3 /gb=AI862454 /gi=5526561 /ug=Hs,118282 /len=857	0
622	65438_at	AA195124	5.3	9.3	9.3	11.9	9.4	6.4	9.5	6.6	Cluster Incl, AA195124:zr35c05,r1 Homo sapiens cDNA, 5 end /clone=IMAGE-665384 /clone_end=5 /gb=AA195124 /gi=1784835 /ug=Hs,14449 /len=799	2
623	65472_at	AI161338	7.9	5.7	6.7	6.2	5.2	4.3	1.4	7.9	Cluster Incl, AI161338:qb80a04,x1 Homo sapiens cDNA, 3 end /clone=IMAGE-1706382 /clone_end=3 /gb=AI161338 /gi=3694582 /ug=Hs,16959 /len=606	6
624	65493_at	AA555088	18.2	22.5	13.4	24.6	25.2	16.2	19.6	14.3	Cluster Incl, AA555088:nj40c05,s1 Homo sapiens cDNA, 3 end /clone=IMAGE-994952 /clone_end=3 /gb=AA555088 /gi=2325627 /ug=Hs,17230 /len=638	0
625	65517_at	AA910946	16.2	31.4	15.2	24.1	15.4	15.6	19.5	22.1	Cluster Incl, AA910946:ok85g06,s1 Homo sapiens cDNA, 3 end /clone=IMAGE-1520794 /clone_end=3 /gb=AA910946 /gi=3050236 /ug=Hs,18894 /len=982	8
626	65521_at	W74577	103.3	123.5	115.5	136.1	106.7	92.5	112.9	112.5	Cluster Incl, W74577:zd56g04,r1 Homo sapiens cDNA, 5 end /clone=IMAGE-344694 /clone_end=5 /gb=W74577 /gi=1384196 /ug=Hs,19196 /len=586	0
627	65585_at	AA527515	66.2	49.8	46.5	46.2	74.8	69.3	73.6	48.3	Cluster Incl, AA527515:ng41h06,s1 Homo sapiens cDNA, 3 end /clone=IMAGE-937403 /clone_end=3 /gb=AA527515 /gi=2269584 /ug=Hs,238570 /len=587	0
628	65588_at	AA827892	51.8	34.4	53.5	72.6	65.2	78.3	67.3	105.4	Cluster Incl, AA827892:od08e04,s1 Homo sapiens cDNA, 3 end /clone=IMAGE-1367358 /clone_end=3 /gb=AA827892 /gi=2900255 /ug=Hs,239018 /len=622	0
629	65591_at	N64681	123.5	125.3	129	162.8	132.4	137.6	111.7	141	Cluster Incl, N64681:yz87g05,s1 Homo sapiens cDNA, 3 end /clone=IMAGE-290072 /clone_end=3 /gb=N64681 /gi=1212510 /ug=Hs,239120 /len=606	0
630	65630_at	AI742455	22.6	31.5	45.3	36.1	27.2	22.2	19.8	58	Cluster Incl, AI742455:wg43b05,x1 Homo sapiens cDNA, 3 end /clone=IMAGE-2367825 /clone_end=3 /gb=AI742455 /gi=5110743 /ug=Hs,28974 /len=489	0
631	65635_at	AL044097	187.2	164.4	164.5	157.1	139.1	138	139.6	158.3	Cluster Incl, AL044097:DKFZp434M1928_s1 Homo sapiens cDNA, 3 end /clone=DKFZp434M1928 /clone_end=3 /gb=AL044097 /gi=5432324 /ug=Hs,29288 /len=605	0
632	65718_at	AI655903	39.5	48.4	46	37.1	37.1	25	31.4	47.1	Cluster Incl, AI655903:tt41c07,x1 Homo sapiens cDNA, 3 end /clone=IMAGE-2243340 /clone_end=3 /gb=AI655903 /gi=4739882 /ug=Hs,17270 /len=548	0
633	65770_at	AI186666	112.1	149.3	137.9	114.8	120.9	106.8	117	94.9	Cluster Incl, AI186666:qe82a10,x1 Homo sapiens cDNA, 3 end /clone=IMAGE-1745466 /clone_end=3 /gb=AI186666 /gi=3737304 /ug=Hs,21497 /len=512	3
634	65884_at	AA631254	72.2	63	68.9	70.3	77.4	63.8	62.5	67	Cluster Incl, AA631254:nq81c12,s1 Homo sapiens cDNA, 3 end /clone=IMAGE-1158742 /clone_end=3 /gb=AA631254 /gi=2553865 /ug=Hs,4814 /len=876	0
635	66053_at	AI738452	16.2	16.9	26.3	19.6	19.9	22.9	19.9	26.7	Cluster Incl, AI738452:wi32a07,x1 Homo sapiens cDNA, 3 end /clone=IMAGE-2391924 /clone_end=3 /gb=AI738452 /gi=5100433 /ug=Hs,203286 /len=533	0
636	71933_at	AI218134	130.6	134.9	129.5	119.7	112.5	149.3	103.7	153.9	Cluster Incl, AI218134:qh27f10,x1 Homo sapiens cDNA, 3 end /clone=IMAGE-1845931 /clone_end=3 /gb=AI218134 /gi=3797949 /ug=Hs,220783 /len=499	0
637	74694_s_at	AA907940	64.4	61.7	55.7	57.3	86.4	74.2	68.6	76.8	Cluster Incl, AA907940:ol24e02,s1 Homo sapiens cDNA, 3 end /clone=IMAGE-1524410 /clone_end=3 /gb=AA907940 /gi=3041944 /ug=Hs,234006 /len=404	0
638	76897_s_at	AA628140	9.9	10.4	17.5	9.9	10.2	25.9	17.9	37.8	Cluster Incl, AA628140:af97e06,s1 Homo sapiens cDNA, 3 end /clone=IMAGE-1055746 /clone_end=3 /gb=AA628140 /gi=2540527 /ug=Hs,126089 /len=302	0
639	79005_at	AA504646	111.2	122.7	128.2	121.9	138.7	142.3	115.9	117.9	Cluster Incl, AA504646:aa63e11,s1 Homo sapiens cDNA, 3 end /clone=IMAGE-825644 /clone_end=3 /gb=AA504646 /gi=2240806 /ug=Hs,136389 /len=444	0
640	81737_at	AI424872	11	15	12.3	5.5	9.6	9.4	11.5	7.9	Cluster Incl, AI424872:tg38f10,x1 Homo sapiens cDNA, 3 end /clone=IMAGE-2111083 /clone_end=3 /gb=AI424872 /gi=4270895 /ug=Hs,159375 /len=443	8
641	77508_r_at	AW001436	104	92.7	98.6	100.2	110.4	103.1	107.3	119	Cluster Incl, AW001436:wu31e04,x1 Homo sapiens cDNA, 3 end /clone=IMAGE-990769 /clone_end=3 /gb=AW001436 /gi=5848352 /ug=Hs,170253 /len=471	4
642	78047_s_at	AW001777	273.9	321.7	338.8	262.7	191.8	248.5	182.4	218.1	Cluster Incl, AW001777:ws04f09,x1 Homo sapiens cDNA, 3 end /clone=IMAGE-2496233 /clone_end=3 /gb=AW001777 /gi=5848693 /ug=Hs,233641 /len=485	0
643	78330_at	AA845577	12.6	14.9	19.5	19.3	23	16.5	13.7	18.4	Cluster Incl, AA845577:ak04e11,s1 Homo sapiens cDNA, 3 end /clone=IMAGE-1405004 /clone_end=3 /gb=AA845577 /gi=2933336 /ug=Hs,165983 /len=504	0
644	78383_at	AI150117	47.9	37.9	69	48.1	35.5	41.2	31	51.3	Cluster Incl, AI150117:qf44e06,x1 Homo sapiens cDNA, 3 end /clone=IMAGE-1752898 /clone_end=3 /gb=AI150117 /gi=3678586 /ug=Hs,121573 /len=482	2
645	78495_at	R61320	42.9	39.9	25	27.3	45	36.7	36.3	27.8	Cluster Incl, R61320:yh07e06,s1 Homo sapiens cDNA, 3 end /clone=IMAGE-42364 /clone_end=3 /gb=R61320 /gi=832015 /ug=Hs,14217 /len=555	0
646	81811_at	AI744451	29.4	21.9	21.1	22.9	23.2	21.9	22.6	21.7	Cluster Incl, AI744451:wf89d08,x1 Homo sapiens cDNA, 3 end /clone=IMAGE-2362767 /clone_end=3 /gb=AI744451 /gi=5112739 /ug=Hs,124620 /len=564	0
647	87100_at	AI832249	41.2	58	52.5	69.2	32	67.6	38.8	26.4	Cluster Incl, AI832249:td14g10,x1 Homo sapiens cDNA, 3 end /clone=IMAGE-2075682 /clone_end=3 /gb=AI832249 /gi=5452920 /ug=Hs,211522 /len=545	0
648	89476_r_at	AA398062	58.7	52.7	75.8	37.1	22.5	23	36.1	29.2	Cluster Incl, AA398062:zt89e12,r1 Homo sapiens cDNA, 5 end /clone=IMAGE-729550 /clone_end=5 /gb=AA398062 /gi=2053300 /ug=Hs,202608 /len=584	0
649	89948_at	AI743331	43	36.7	62.5	31	37.8	47.5	42	48.6	Cluster Incl, AI743331:wg91f07,x1 Homo sapiens cDNA, 3 end /clone=IMAGE-2372485 /clone_end=3 /gb=AI743331 /gi=5111619 /ug=Hs,122258 /len=532	0
650	89977_at	AI733019	49	40.8	59.2	33.2	29	30.8	31	47.3	Cluster Incl, AI733019:oh64e12,x5 Homo sapiens cDNA, 3 end /clone=IMAGE-1471822 /clone_end=3 /gb=AI733019 /gi=5054132 /ug=Hs,122939 /len=646	7
651	90265_at	AW050627	136.3	177.5	139	137.1	130	143.2	141	137	Cluster Incl, AW050627:wz19e03,x1 Homo sapiens cDNA, 3 end /clone=IMAGE-2558524 /clone_end=3 /gb=AW050627 /gi=5912897 /ug=Hs,135183 /len=477	0
652	90610_at	AI654857	62.8	70.3	63	62.8	67.3	115.2	75.8	124.8	Cluster Incl, AI654857:wb65b10,x1 Homo sapiens cDNA, 3 end /clone=IMAGE-2310523 /clone_end=3 /gb=AI654857 /gi=4738836 /ug=Hs,160115 /len=621	0
653	91580_at	W22117	4.3	4.5	2.8	4.6	2.2	6.5	4	6.6	Cluster Incl, W22117:62H2 Homo sapiens cDNA /clone=(not-directional) /gb=W22117 /gi=1298999 /ug=Hs,36766 /len=801	8
654	91617_at	AI028241	35.8	28.3	33.4	47.6	33.2	37.3	38.1	29.4	Cluster Incl, AI028241:ow01b03,x1 Homo sapiens cDNA, 3 end /clone=IMAGE-1645517 /clone_end=3 /gb=AI028241 /gi=3245550 /ug=Hs,59457 /len=752	0
655	91682_at	AI571298	47.5	53.1	41.4	59	47.6	48	42.8	39.1	Cluster Incl, AI571298:tn44e03,x1 Homo sapiens cDNA, 3 end /clone=IMAGE-2170492 /clone_end=3 /gb=AI571298 /gi=4534672 /ug=Hs,97574 /len=537	1
656	91684_g_at	AI571298	58.7	42.4	48.2	39.3	64.1	76.9	63.3	68	Cluster Incl, AI571298:tn44e03,x1 Homo sapiens cDNA, 3 end /clone=IMAGE-2170492 /clone_end=3 /gb=AI571298 /gi=4534672 /ug=Hs,97574 /len=537	0
657	91703_at	AA149545	326.2	289.3	257.7	237.8	207	251.9	166.6	198.3	Cluster Incl, AA149545:zl28g08,r1 Homo sapiens cDNA, 5 end /clone=IMAGE-503294 /clone_end=5 /gb=AA149545 /gi=1720346 /ug=Hs,131885 /len=582	0
658	91816_f_at	C18318	55.9	71.9	56.9	59.8	74.9	48.5	58.6	79	Cluster Incl, C18318:C18318 Homo sapiens cDNA, 5 end /clone=GEN-560E03 /clone_end=5 /gb=C18318 /gi=1579920 /ug=Hs,123469 /len=519	0
659	91826_at	AI219073	5.2	8.5	5.7	4.4	4.3	4.2	3.2	6.7	Cluster Incl, AI219073:qg16e08,x1 Homo sapiens cDNA, 3 end /clone=IMAGE-1759718 /clone_end=3 /gb=AI219073 /gi=3801276 /ug=Hs,126062 /len=555	8
660	91920_at	AI205180	47	66.7	63.5	60.8	58.2	57	44.8	50.5	Cluster Incl, AI205180:ap13b11,x1 Homo sapiens cDNA, 3 end /clone=IMAGE-1955229 /clone_end=3 /gb=AI205180 /gi=3758242 /ug=Hs,153360 /len=532	0
661	91952_at	AI363375	47.1	40.9	54.1	37.6	48.8	53.8	43.4	50.9	Cluster Incl, AI363375:qy55f12,x1 Homo sapiens cDNA, 3 end /clone=IMAGE-2015951 /clone_end=3 /gb=AI363375 /gi=4114996 /ug=Hs,179801 /len=470	0
662	200593_s_at	BC003621	291.5	218.1	237.8	222.3	298	321.2	304.5	271.4	gb:BC003621,1 /DEF=Homo sapiens, heterogeneous nuclear ribonucleoprotein U (scaffold attachment factor A), clone MGC:1992, mRNA, complete cds, /FEA=mRNA /PROD=heterogeneous nuclear ribonucleoprotein U(scaffold attachment factor A) /DB_XREF=gi:13177672 /UG=Hs,103804 heterogeneous nuclear ribonucleoprotein U (scaffold attachment factor A) /FL=gb:BC003367,1 gb:BC003621,1 gb:NM_004501,1	0
663	200594_x_at	NM_004501	838.8	775.2	816	834.9	756.9	815.9	832.8	784.4	gb:NM_004501,1 /DEF=Homo sapiens heterogeneous nuclear ribonucleoprotein U (scaffold attachment factor A) (HNRPU), mRNA, /FEA=mRNA /GEN=HNRPU /PROD=heterogeneous nuclear ribonucleoprotein U(scaffold attachment factor A) /DB_XREF=gi:4758545 /UG=Hs,103804 heterogeneous nuclear ribonucleoprotein U (scaffold attachment factor A) /FL=gb:BC003367,1 gb:BC003621,1 gb:NM_004501,1	0
664	200595_s_at	NM_003750	298.6	268.6	310.7	203.2	315.7	410.8	336.2	424.9	gb:NM_003750,1 /DEF=Homo sapiens eukaryotic translation initiation factor 3, subunit 10 (theta, 150170kD) (EIF3S10), mRNA, /FEA=mRNA /GEN=EIF3S10 /PROD=eukaryotic translation initiation factor 3,subunit 10 (theta, 150170kD) /DB_XREF=gi:4503508 /UG=Hs,198899 eukaryotic translation initiation factor 3, subunit 10 (theta, 150170kD) /FL=gb:D50929,1 gb:U58046,1 gb:U78311,1 gb:NM_003750,1	0
665	200596_s_at	BE614908	171.3	125.9	129.1	97.8	141	230.3	166.4	130.6	Consensus includes gb:BE614908 /FEA=EST /DB_XREF=gi:9896507 /DB_XREF=est:601280348F1 /CLONE=IMAGE:3622499 /UG=Hs,198899 eukaryotic translation initiation factor 3, subunit 10 (theta, 150170kD) /FL=gb:D50929,1 gb:U58046,1 gb:U78311,1 gb:NM_003750,1	0
666	200597_at	AI123320	84.2	61.5	111.1	76	76.7	65.4	72.3	62.4	Consensus includes gb:AI123320 /FEA=EST /DB_XREF=gi:3539086 /DB_XREF=est:qa48a10,x1 /CLONE=IMAGE:1689978 /UG=Hs,198899 eukaryotic translation initiation factor 3, subunit 10 (theta, 150170kD) /FL=gb:D50929,1 gb:U58046,1 gb:U78311,1 gb:NM_003750,1	0
667	200598_s_at	AI582238	364.1	404.2	324.8	669.4	472.4	559.8	495.2	661.4	Consensus includes gb:AI582238 /FEA=EST /DB_XREF=gi:4568135 /DB_XREF=est:tq65c10,x1 /CLONE=IMAGE:2213682 /UG=Hs,82689 tumor rejection antigen (gp96) 1 /FL=gb:NM_003299,1	0
668	200599_s_at	NM_003299	954.9	1386.4	837.7	1875.8	1308.9	1128.5	1665.7	1327.4	gb:NM_003299,1 /DEF=Homo sapiens tumor rejection antigen (gp96) 1 (TRA1), mRNA, /FEA=mRNA /GEN=TRA1 /PROD=tumor rejection antigen (gp96) 1 /DB_XREF=gi:4507676 /UG=Hs,82689 tumor rejection antigen (gp96) 1 /FL=gb:NM_003299,1	0
669	200600_at	NM_002444	1204.1	1270.6	1143.1	1137.8	1470.4	1575.7	1456.8	1237.7	gb:NM_002444,1 /DEF=Homo sapiens moesin (MSN), mRNA, /FEA=mRNA /GEN=MSN /PROD=moesin /DB_XREF=gi:4505256 /UG=Hs,170328 moesin /FL=gb:M69066,1 gb:NM_002444,1	0
670	200601_at	U48734	1128.5	1193.5	962.1	1121.8	476.4	517.7	469.5	483.6	gb:U48734,1 /DEF=Human non-muscle alpha-actinin mRNA, complete cds, /FEA=mRNA /PROD=alpha actinin /DB_XREF=gi:3157975 /UG=Hs,182485 actinin, alpha 4 /FL=gb:NM_004924,2 gb:BC005033,1 gb:D89980,1 gb:U48734,1	0
671	200602_at	NM_000484	268.7	274.9	308	255.8	292.3	240.6	261.3	170.3	gb:NM_000484,1 /DEF=Homo sapiens amyloid beta (A4) precursor protein (protease nexin-II, Alzheimer disease) (APP), mRNA, /FEA=mRNA /GEN=APP /PROD=amyloid beta (A4) precursor protein (proteasenexin-II, Alzheimer disease) /DB_XREF=gi:4502166 /UG=Hs,177486 amyloid beta (A4) precursor protein (protease nexin-II, Alzheimer disease) /FL=gb:NM_000484,1	0
672	200603_at	AL050038	587.4	597.8	636.9	540.6	627.4	620.4	723.1	685.4	Consensus includes gb:AL050038,1 /DEF=Homo sapiens mRNA; cDNA DKFZp566J0124 (from clone DKFZp566J0124), /FEA=mRNA /DB_XREF=gi:4884279 /UG=Hs,183037 protein kinase, cAMP-dependent, regulatory, type I, alpha (tissue specific extinguisher 1) /FL=gb:M18468,1 gb:M33336,1 gb:NM_002734,1	0
673	200604_s_at	M18468	339.5	318.9	416.1	339.4	348.3	323.4	346.2	334.1	gb:M18468,1 /DEF=Human cAMP-dependent protein kinase regulatory subunit type I (PRKAR1A) mRNA, complete cds, /FEA=mRNA /GEN=PRKAR1A /PROD=cAMP-dependent protein kinase regulatory subunittype 1 /DB_XREF=gi:1526988 /UG=Hs,183037 protein kinase, cAMP-dependent, regulatory, type I, alpha (tissue specific extinguisher 1) /FL=gb:M18468,1 gb:M33336,1 gb:NM_002734,1	0
674	200605_s_at	NM_002734	778.9	943.9	841.6	907.5	672.8	739.9	776.1	712.8	gb:NM_002734,1 /DEF=Homo sapiens protein kinase, cAMP-dependent, regulatory, type I, alpha (tissue specific extinguisher 1) (PRKAR1A), mRNA, /FEA=mRNA /GEN=PRKAR1A /PROD=protein kinase, cAMP-dependent, regulatory, typeI, alpha /DB_XREF=gi:4506062 /UG=Hs,183037 protein kinase, cAMP-dependent, regulatory, type I, alpha (tissue specific extinguisher 1) /FL=gb:M18468,1 gb:M33336,1 gb:NM_002734,1	0
675	200606_at	NM_004415	29.4	85.5	43.4	35.2	33.2	11.9	27.5	18.7	gb:NM_004415,1 /DEF=Homo sapiens desmoplakin (DPI, DPII) (DSP), mRNA, /FEA=mRNA /GEN=DSP /PROD=desmoplakin (DPI, DPII) /DB_XREF=gi:4758199 /UG=Hs,74316 desmoplakin (DPI, DPII) /FL=gb:M77830,3 gb:NM_004415,1	0
676	200607_s_at	BG289967	121.3	146.3	170.4	138.5	134	185.1	147.2	139.9	Consensus includes gb:BG289967 /FEA=EST /DB_XREF=gi:13046289 /DB_XREF=est:602381386F1 /CLONE=IMAGE:4499085 /UG=Hs,81848 RAD21 (S, pombe) homolog /FL=gb:D38551,1 gb:NM_006265,1	0
677	200608_s_at	NM_006265	143.2	148.8	152.3	134.5	177.6	135.2	161.6	170.8	gb:NM_006265,1 /DEF=Homo sapiens RAD21 (S, pombe) homolog (RAD21), mRNA, /FEA=mRNA /GEN=RAD21 /PROD=RAD21 (S, pombe) homolog /DB_XREF=gi:5453993 /UG=Hs,81848 RAD21 (S, pombe) homolog /FL=gb:D38551,1 gb:NM_006265,1	0
678	200609_s_at	NM_017491	870.1	948.6	958.7	1059.7	773	715.6	732.9	703.6	gb:NM_017491,1 /DEF=Homo sapiens WD repeat domain 1 (WDR1), transcript variant 1, mRNA, /FEA=mRNA /GEN=WDR1 /PROD=WD repeat-containing protein 1, isoform 1 /DB_XREF=gi:9257256 /UG=Hs,85100 WD repeat domain 1 /FL=gb:BC000201,1 gb:BC002489,1 gb:AF020056,1 gb:AB010427,2 gb:NM_017491,1	0
679	200610_s_at	NM_005381	851.6	895.1	955.4	696.2	1259.1	1257.5	1346.6	1156.4	gb:NM_005381,1 /DEF=Homo sapiens nucleolin (NCL), mRNA, /FEA=mRNA /GEN=NCL /PROD=nucleolin /DB_XREF=gi:4885510 /UG=Hs,79110 nucleolin /FL=gb:NM_005381,1	0
680	200611_s_at	AB010427	918.1	1018.6	1015.8	1039.7	920	984.4	852.2	1074.9	gb:AB010427,2 /DEF=Homo sapiens mRNA for NORI-1, complete cds, /FEA=mRNA /PROD=NORI-1 /DB_XREF=gi:5103672 /UG=Hs,85100 WD repeat domain 1 /FL=gb:BC000201,1 gb:BC002489,1 gb:AF020056,1 gb:AB010427,2 gb:NM_017491,1	0
681	200612_s_at	NM_001282	138.5	175.1	135.6	157.5	178.2	165.2	134.9	149.8	gb:NM_001282,1 /DEF=Homo sapiens adaptor-related protein complex 2, beta 1 subunit (AP2B1), mRNA, /FEA=mRNA /GEN=AP2B1 /PROD=adaptor-related protein complex 2, beta 1subunit /DB_XREF=gi:4557468 /UG=Hs,74626 adaptor-related protein complex 2, beta 1 subunit /FL=gb:M34175,1 gb:NM_001282,1	0
682	200613_at	NM_004068	599.6	585.5	541	548.8	620	602.8	562.2	805	gb:NM_004068,1 /DEF=Homo sapiens adaptor-related protein complex 2, mu 1 subunit (AP2M1), mRNA, /FEA=mRNA /GEN=AP2M1 /PROD=adaptor-related protein complex 2, mu 1 subunit /DB_XREF=gi:4757993 /UG=Hs,152936 adaptor-related protein complex 2, mu 1 subunit /FL=gb:U36188,1 gb:BC004996,1 gb:D63475,1 gb:NM_004068,1	0
683	200614_at	NM_004859	1516.3	1583.7	1448.5	1550.3	1331.9	1398.2	1322.6	1357.9	gb:NM_004859,1 /DEF=Homo sapiens clathrin, heavy polypeptide (Hc) (CLTC), mRNA, /FEA=mRNA /GEN=CLTC /PROD=clathrin heavy chain /DB_XREF=gi:4758011 /UG=Hs,178710 clathrin, heavy polypeptide (Hc) /FL=gb:D21260,1 gb:NM_004859,1	0
684	200615_s_at	AL567295	115.2	145.5	113.5	172.3	262.2	214.8	205.9	192	Consensus includes gb:AL567295 /FEA=EST /DB_XREF=gi:12920509 /DB_XREF=est:AL567295 /CLONE=CS0DF027YO06 (3 prime) /UG=Hs,74626 adaptor-related protein complex 2, beta 1 subunit /FL=gb:M34175,1 gb:NM_001282,1	0
685	200616_s_at	BC000371	112.3	86.8	75.5	112	116.9	142.2	136.6	159.3	gb:BC000371,1 /DEF=Homo sapiens, KIAA0152 gene product, clone MGC:8341, mRNA, complete cds, /FEA=mRNA /PROD=KIAA0152 gene product /DB_XREF=gi:12653206 /UG=Hs,181418 KIAA0152 gene product /FL=gb:BC000371,1 gb:D63486,1 gb:NM_014730,1	0
686	200617_at	NM_014730	201.8	238.6	191.4	236	272.6	242.7	215.7	241.5	gb:NM_014730,1 /DEF=Homo sapiens KIAA0152 gene product (KIAA0152), mRNA, /FEA=mRNA /GEN=KIAA0152 /PROD=KIAA0152 gene product /DB_XREF=gi:7661947 /UG=Hs,181418 KIAA0152 gene product /FL=gb:BC000371,1 gb:D63486,1 gb:NM_014730,1	0
687	200618_at	NM_006148	400.3	507	447.2	560.1	370.7	503.6	429	599.8	gb:NM_006148,1 /DEF=Homo sapiens LIM and SH3 protein 1 (LASP1), mRNA, /FEA=mRNA /GEN=LASP1 /PROD=LIM and SH3 protein 1 /DB_XREF=gi:5453709 /UG=Hs,75080 LIM and SH3 protein 1 /FL=gb:NM_006148,1	0
688	200619_at	NM_006842	235.2	259.2	278.6	291.8	313.8	292.4	296.4	248.4	gb:NM_006842,1 /DEF=Homo sapiens splicing factor 3b, subunit 2, 145kD (SF3B2), mRNA, /FEA=mRNA /GEN=SF3B2 /PROD=splicing factor 3b, subunit 2, 145kD /DB_XREF=gi:5803154 /UG=Hs,75916 splicing factor 3b, subunit 2, 145kD /FL=gb:U41371,1 gb:NM_006842,1	0
689	200620_at	NM_004872	985.9	988.4	1053	1238	707.8	668.2	851.9	781.3	gb:NM_004872,1 /DEF=Homo sapiens chromosome 1 open reading frame 8 (C1ORF8), mRNA, /FEA=mRNA /GEN=C1ORF8 /PROD=chromosome 1 open reading frame 8 /DB_XREF=gi:4758571 /UG=Hs,11441 chromosome 1 open reading frame 8 /FL=gb:BC003106,1 gb:AF290615,1 gb:AF047439,1 gb:NM_004872,1	0
690	200621_at	NM_004078	1599.5	1781.1	1736.1	1631.3	1001.2	666.9	847	714.1	gb:NM_004078,1 /DEF=Homo sapiens cysteine and glycine-rich protein 1 (CSRP1), mRNA, /FEA=mRNA /GEN=CSRP1 /PROD=cysteine and glycine-rich protein 1 /DB_XREF=gi:4758085 /UG=Hs,108080 cysteine and glycine-rich protein 1 /FL=gb:M33146,1 gb:NM_004078,1	0
691	200622_x_at	AV685208	255.1	250	249	308.1	244.1	221.7	215.8	365.6	Consensus includes gb:AV685208 /FEA=EST /DB_XREF=gi:10287071 /DB_XREF=est:AV685208 /CLONE=GKCCXA06 /UG=Hs,141011 calmodulin 3 (phosphorylase kinase, delta) /FL=gb:BC005137,1 gb:J04046,1 gb:NM_005184,1	0
692	200623_s_at	NM_005184	408.5	402.9	332.4	586.4	383.6	310.5	362.6	512.9	gb:NM_005184,1 /DEF=Homo sapiens calmodulin 3 (phosphorylase kinase, delta) (CALM3), mRNA, /FEA=mRNA /GEN=CALM3 /PROD=calmodulin 3 (phosphorylase kinase, delta) /DB_XREF=gi:4885108 /UG=Hs,141011 calmodulin 3 (phosphorylase kinase, delta) /FL=gb:BC005137,1 gb:J04046,1 gb:NM_005184,1	0
693	200624_s_at	AA577695	445.7	457.4	491	489.5	446.3	555	479.4	471.3	Consensus includes gb:AA577695 /FEA=EST /DB_XREF=gi:2355879 /DB_XREF=est:nn22h02,s1 /CLONE=IMAGE:1084659 /UG=Hs,78825 matrin 3 /FL=gb:NM_018834,1 gb:AB018266,1	0
694	200625_s_at	NM_006367	868.2	859	994.6	1089.8	983.4	843.8	1004.2	962.1	gb:NM_006367,2 /DEF=Homo sapiens adenylyl cyclase-associated protein (CAP), mRNA, /FEA=mRNA /GEN=CAP /PROD=adenylyl cyclase-associated protein /DB_XREF=gi:10938021 /UG=Hs,104125 adenylyl cyclase-associated protein /FL=gb:NM_006367,2 gb:L12168,1 gb:M98474,1	0
695	200626_s_at	NM_018834	489.2	444	484.2	465.8	454.3	514.8	538.9	498.9	gb:NM_018834,1 /DEF=Homo sapiens matrin 3 (MATR3), mRNA, /FEA=mRNA /GEN=MATR3 /PROD=matrin 3 /DB_XREF=gi:10047081 /UG=Hs,78825 matrin 3 /FL=gb:NM_018834,1 gb:AB018266,1	0
696	200627_at	BC003005	782.2	821.6	760.5	1120.4	854.6	866.7	916.6	920.9	gb:BC003005,1 /DEF=Homo sapiens, unactive progesterone receptor, 23 kD, clone MGC:4004, mRNA, complete cds, /FEA=mRNA /PROD=unactive progesterone receptor, 23 kD /DB_XREF=gi:12804292 /UG=Hs,278270 unactive progesterone receptor, 23 kD /FL=gb:BC003005,1 gb:L24804,1 gb:NM_006601,1	0
697	200628_s_at	M61715	167.5	187.1	142.3	142.6	263.9	200.7	231.8	183.3	gb:M61715,1 /DEF=Human tryptophanyl-tRNA synthetase (WRS) mRNA, complete cds, /FEA=mRNA /GEN=WARS /PROD=transfer RNA-Trp synthetase /DB_XREF=gi:340367 /UG=Hs,82030 tryptophanyl-tRNA synthetase /FL=gb:M77804,1 gb:M61715,1 gb:NM_004184,2	5
698	200629_at	NM_004184	197.7	237.6	153.8	166.1	354.9	265.6	306.1	213.1	gb:NM_004184,2 /DEF=Homo sapiens tryptophanyl-tRNA synthetase (WARS), mRNA, /FEA=mRNA /GEN=WARS /PROD=tryptophanyl-tRNA synthetase /DB_XREF=gi:7710155 /UG=Hs,82030 tryptophanyl-tRNA synthetase /FL=gb:M77804,1 gb:M61715,1 gb:NM_004184,2	0
699	200630_x_at	AV702810	735.7	698.7	709.8	750	746.9	864	971.3	892.9	Consensus includes gb:AV702810 /FEA=EST /DB_XREF=gi:10719140 /DB_XREF=est:AV702810 /CLONE=ADBDGH01 /UG=Hs,145279 SET translocation (myeloid leukemia-associated) /FL=gb:U51924,1 gb:M93651,1 gb:NM_003011,1	0
700	200631_s_at	NM_003011	516.9	391.7	454.5	426.8	560.6	706.6	609	650.7	gb:NM_003011,1 /DEF=Homo sapiens SET translocation (myeloid leukemia-associated) (SET), mRNA, /FEA=mRNA /GEN=SET /PROD=SET translocation (myeloid leukemia-associated) /DB_XREF=gi:4506890 /UG=Hs,145279 SET translocation (myeloid leukemia-associated) /FL=gb:U51924,1 gb:M93651,1 gb:NM_003011,1	0
701	200632_s_at	NM_006096	755.3	628.5	506.8	785.7	917	1054.8	746.4	450.9	gb:NM_006096,1 /DEF=Homo sapiens N-myc downstream regulated (NDRG1), mRNA, /FEA=mRNA /GEN=NDRG1 /PROD=N-myc downstream regulated /DB_XREF=gi:5174656 /UG=Hs,75789 N-myc downstream regulated /FL=gb:BC003175,1 gb:D87953,1 gb:AF004162,1 gb:NM_006096,1	0
702	200633_at	NM_018955	3094	3002	3038.9	3086.4	2592.2	2435.7	2811.3	2861.8	gb:NM_018955,1 /DEF=Homo sapiens ubiquitin B (UBB), mRNA, /FEA=mRNA /GEN=UBB /PROD=ubiquitin B /DB_XREF=gi:11024713 /UG=Hs,183842 ubiquitin B /FL=gb:NM_018955,1 gb:BC000379,1	0
703	200634_at	NM_005022	1886	1787.2	1881.3	1790.4	2089.6	2855	1779	2728.1	gb:NM_005022,1 /DEF=Homo sapiens profilin 1 (PFN1), mRNA, /FEA=mRNA /GEN=PFN1 /PROD=profilin 1 /DB_XREF=gi:4826897 /UG=Hs,75721 profilin 1 /FL=gb:BC002475,1 gb:J03191,1 gb:NM_005022,1	0
704	200635_s_at	AU145351	42.2	70.3	41.3	39.8	41	30	32	32.1	Consensus includes gb:AU145351 /FEA=EST /DB_XREF=gi:11006872 /DB_XREF=est:AU145351 /CLONE=HEMBA1004591 /UG=Hs,75216 protein tyrosine phosphatase, receptor type, F /FL=gb:NM_002840,1	0
705	200636_s_at	NM_002840	165.4	205	185.7	186	147.5	82.7	108.3	114.2	gb:NM_002840,1 /DEF=Homo sapiens protein tyrosine phosphatase, receptor type, F (PTPRF), mRNA, /FEA=mRNA /GEN=PTPRF /PROD=protein tyrosine phosphatase, receptor type, fpolypeptide /DB_XREF=gi:4506310 /UG=Hs,75216 protein tyrosine phosphatase, receptor type, F /FL=gb:NM_002840,1	1
706	200637_s_at	AI762627	57.9	98.3	51.8	63	45.5	29.6	42.4	46.2	Consensus includes gb:AI762627 /FEA=EST /DB_XREF=gi:5178294 /DB_XREF=est:wi56g01,x1 /CLONE=IMAGE:2394288 /UG=Hs,75216 protein tyrosine phosphatase, receptor type, F /FL=gb:NM_002840,1	0
707	200638_s_at	BC003623	633.3	738.3	697.7	754.7	787.5	778.1	780	862.5	gb:BC003623,1 /DEF=Homo sapiens, tyrosine 3-monooxygenasetryptophan 5-monooxygenase activation protein, zeta polypeptide, clone MGC:2153, mRNA, complete cds, /FEA=mRNA /PROD=tyrosine 3-monooxygenasetryptophan5-monooxygenase activation protein, zeta polypeptide /DB_XREF=gi:13177678 /UG=Hs,75103 tyrosine 3-monooxygenasetryptophan 5-monooxygenase activation protein, zeta polypeptide /FL=gb:BC003623,…	0
708	200639_s_at	NM_003406	434.7	553.6	576.8	611.6	529.1	457.3	558.3	487.9	gb:NM_003406,1 /DEF=Homo sapiens tyrosine 3-monooxygenasetryptophan 5-monooxygenase activation protein, zeta polypeptide (YWHAZ), mRNA, /FEA=mRNA /GEN=YWHAZ /PROD=tyrosine 3-monooxygenasetryptophan5-monooxygenase activation protein, zeta polypeptide /DB_XREF=gi:4507952 /UG=Hs,75103 tyrosine 3-monooxygenasetryptophan 5-monooxygenase activation protein, zeta polypeptide /FL=gb:BC003623,1 gb:M86400,…	0
709	200640_at	NM_003406	847.9	903.3	952.8	1079.5	946.4	956.8	1036.6	984.4	gb:NM_003406,1 /DEF=Homo sapiens tyrosine 3-monooxygenasetryptophan 5-monooxygenase activation protein, zeta polypeptide (YWHAZ), mRNA, /FEA=mRNA /GEN=YWHAZ /PROD=tyrosine 3-monooxygenasetryptophan5-monooxygenase activation protein, zeta polypeptide /DB_XREF=gi:4507952 /UG=Hs,75103 tyrosine 3-monooxygenasetryptophan 5-monooxygenase activation protein, zeta polypeptide /FL=gb:BC003623,1 gb:M86400,…	0
710	200641_s_at	U28964	635.3	767	828.1	913.9	695.9	793.6	710.9	881.7	gb:U28964,1 /DEF=Homo sapiens 14-3-3 protein mRNA, complete cds, /FEA=mRNA /PROD=14-3-3 protein /DB_XREF=gi:899458 /UG=Hs,75103 tyrosine 3-monooxygenasetryptophan 5-monooxygenase activation protein, zeta polypeptide /FL=gb:BC003623,1 gb:M86400,1 gb:NM_003406,1 gb:U28964,1	0
711	200642_at	NM_000454	1296.7	1362.1	1375.9	1825.9	1226.8	969.2	1251.6	1160	gb:NM_000454,1 /DEF=Homo sapiens superoxide dismutase 1, soluble (amyotrophic lateral sclerosis 1 (adult)) (SOD1), mRNA, /FEA=mRNA /GEN=SOD1 /PROD=superoxide dismutase 1, soluble (amyotrophiclateral sclerosis 1 (adult)) /DB_XREF=gi:4507148 /UG=Hs,75428 superoxide dismutase 1, soluble (amyotrophic lateral sclerosis 1 (adult)) /FL=gb:BC001034,1 gb:K00065,1 gb:NM_000454,1	0
712	200643_at	NM_005336	275.4	209.9	185.4	135.7	194.3	148.1	173.2	187.4	gb:NM_005336,1 /DEF=Homo sapiens high density lipoprotein binding protein (vigilin) (HDLBP), mRNA, /FEA=mRNA /GEN=HDLBP /PROD=high density lipoprotein binding protein /DB_XREF=gi:4885408 /UG=Hs,177516 high density lipoprotein binding protein (vigilin) /FL=gb:BC001179,1 gb:M64098,1 gb:NM_005336,1	0
713	200644_at	NM_023009	199.6	281.2	193.7	208.2	326.5	303.6	362.5	390.1	gb:NM_023009,1 /DEF=Homo sapiens macrophage myristoylated alanine-rich C kinase substrate (MACMARCKS), mRNA, /FEA=mRNA /GEN=MACMARCKS /PROD=macrophage myristoylated alanine-rich C kinasesubstrate /DB_XREF=gi:13491173 /UG=Hs,75061 macrophage myristoylated alanine-rich C kinase substrate /FL=gb:NM_023009,1	0
714	200645_at	NM_007278	1488.5	1586.9	1518.5	1531.2	1149.3	1409.7	1278.6	1601	gb:NM_007278,1 /DEF=Homo sapiens GABA(A) receptor-associated protein (GABARAP), mRNA, /FEA=mRNA /GEN=GABARAP /PROD=GABA(A) receptor-associated protein /DB_XREF=gi:6005763 /UG=Hs,7719 GABA(A) receptor-associated protein /FL=gb:AB030711,1 gb:AF044671,1 gb:AF067171,1 gb:AF161586,1 gb:NM_007278,1 gb:AF183425,1	0
715	200646_s_at	NM_006184	341.3	339.8	241	307.6	267.3	218.7	266.8	275.3	gb:NM_006184,1 /DEF=Homo sapiens nucleobindin 1 (NUCB1), mRNA, /FEA=mRNA /GEN=NUCB1 /PROD=nucleobindin 1 /DB_XREF=gi:5453817 /UG=Hs,172609 nucleobindin 1 /FL=gb:BC002356,1 gb:M96824,1 gb:NM_006184,1	0
716	200647_x_at	NM_003752	586.8	915.2	983.6	1021.3	880	1253.7	750.5	839.6	gb:NM_003752,2 /DEF=Homo sapiens eukaryotic translation initiation factor 3, subunit 8 (110kD) (EIF3S8), mRNA, /FEA=mRNA /GEN=EIF3S8 /PROD=eukaryotic translation initiation factor 3,subunit 8 (110kD) /DB_XREF=gi:5579457 /UG=Hs,4835 eukaryotic translation initiation factor 3, subunit 8 (110kD) /FL=gb:NM_003752,2	0
717	200648_s_at	NM_002065	192.1	189.4	282.8	88.1	306.8	708.8	731.6	544.1	gb:NM_002065,1 /DEF=Homo sapiens glutamate-ammonia ligase (glutamine synthase) (GLUL), mRNA, /FEA=mRNA /GEN=GLUL /PROD=glutamate-ammonia ligase (glutamine synthase) /DB_XREF=gi:4504026 /UG=Hs,170171 glutamate-ammonia ligase (glutamine synthase) /FL=gb:NM_002065,1	0
718	200649_at	BC002356	674.1	691.5	479.9	647.4	582.9	505.7	587.7	591.6	gb:BC002356,1 /DEF=Homo sapiens, nucleobindin 1, clone MGC:8479, mRNA, complete cds, /FEA=mRNA /PROD=nucleobindin 1 /DB_XREF=gi:12803104 /UG=Hs,172609 nucleobindin 1 /FL=gb:BC002356,1 gb:M96824,1 gb:NM_006184,1	0
719	200650_s_at	NM_005566	2724.4	2304.2	2218.5	2339.5	2736.8	2787.7	3022	2580.3	gb:NM_005566,1 /DEF=Homo sapiens lactate dehydrogenase A (LDHA), mRNA, /FEA=mRNA /GEN=LDHA /PROD=LDHA /DB_XREF=gi:5031856 /UG=Hs,2795 lactate dehydrogenase A /FL=gb:BC001829,1 gb:NM_005566,1	0
720	200651_at	NM_006098	1652.5	1521.6	1738.8	1467.2	1908.3	2481.1	1857.7	2128.2	gb:NM_006098,1 /DEF=Homo sapiens guanine nucleotide binding protein (G protein), beta polypeptide 2-like 1 (GNB2L1), mRNA, /FEA=mRNA /GEN=GNB2L1 /PROD=guanine nucleotide binding protein (G protein),beta polypeptide 2-like 1 /DB_XREF=gi:5174446 /UG=Hs,5662 guanine nucleotide binding protein (G protein), beta polypeptide 2-like 1 /FL=gb:BC000214,1 gb:BC000366,1 gb:BC000672,1 gb:M24194,1 gb:NM_00609…	0
721	200652_at	NM_003145	443.5	349.3	349.5	418.3	447.7	575.7	525.3	706.2	gb:NM_003145,2 /DEF=Homo sapiens signal sequence receptor, beta (translocon-associated protein beta) (SSR2), mRNA, /FEA=mRNA /GEN=SSR2 /PROD=signal sequence receptor, beta precursor /DB_XREF=gi:6552341 /UG=Hs,74564 signal sequence receptor, beta (translocon-associated protein beta) /FL=gb:D37991,1 gb:BC000341,1 gb:NM_003145,2	0
722	200653_s_at	M27319	713.3	754.5	785.8	946.5	626.4	623.5	610.1	676.8	gb:M27319,1 /DEF=Human calmodulin mRNA, complete cds, /FEA=mRNA /PROD=calmodulin /DB_XREF=gi:179809 /UG=Hs,177656 calmodulin 1 (phosphorylase kinase, delta) /FL=gb:M27319,1 gb:NM_006888,1	0
723	200654_at	J02783	1986.9	1854.4	1656.5	1721.1	1876.3	1871.2	1706.9	2245.3	gb:J02783,1 /DEF=Human thyroid hormone binding protein (p55) mRNA, complete cds, /FEA=mRNA /GEN=P4HB /DB_XREF=gi:339646 /UG=Hs,75655 procollagen-proline, 2-oxoglutarate 4-dioxygenase (proline 4-hydroxylase), beta polypeptide (protein disulfide isomerase; thyroid hormone binding protein p55) /FL=gb:J02783,1 gb:NM_000918,1	0
724	200655_s_at	NM_006888	872.4	912.4	1051.7	1191.7	885.7	804.7	753.9	770.8	gb:NM_006888,1 /DEF=Homo sapiens calmodulin 1 (phosphorylase kinase, delta) (CALM1), mRNA, /FEA=mRNA /GEN=CALM1 /PROD=calmodulin 1 (phosphorylase kinase, delta) /DB_XREF=gi:5901911 /UG=Hs,177656 calmodulin 1 (phosphorylase kinase, delta) /FL=gb:M27319,1 gb:NM_006888,1	0
725	200656_s_at	NM_000918	472.1	464.9	494.2	454.2	735.9	612.6	614.4	839.5	gb:NM_000918,1 /DEF=Homo sapiens procollagen-proline, 2-oxoglutarate 4-dioxygenase (proline 4-hydroxylase), beta polypeptide (protein disulfide isomerase; thyroid hormone binding protein p55) (P4HB), mRNA, /FEA=mRNA /GEN=P4HB /PROD=procollagen-proline, 2-oxoglutarate4-dioxygenase (proline 4-hydroxylase), beta polypeptide(protein disulfide isomerase; thyroid hormone bindingprotein p55) /DB_XREF=gi…	0
726	200657_at	NM_001152	987.4	770.2	912.5	713.5	1281.2	1361.9	1628.6	1703.8	gb:NM_001152,1 /DEF=Homo sapiens solute carrier family 25 (mitochondrial carrier; adenine nucleotide translocator), member 5 (SLC25A5), nuclear gene encoding mitochondrial protein, mRNA, /FEA=mRNA /GEN=SLC25A5 /PROD=solute carrier family 25 (mitochondrial carrier;adenine nucleotide translocator), member 5 /DB_XREF=gi:4502098 /UG=Hs,79172 solute carrier family 25 (mitochondrial carrier; adenine nu…	0
727	200658_s_at	AL560017	131.6	111.1	101.1	112	255	313.7	308.8	340.8	Consensus includes gb:AL560017 /FEA=EST /DB_XREF=gi:12906073 /DB_XREF=est:AL560017 /CLONE=CS0DG004YD08 (5 prime) /UG=Hs,75323 prohibitin /FL=gb:NM_002634,2	0
728	200659_s_at	NM_002634	81.9	76	80.8	88	116.5	131.2	128.8	103.2	gb:NM_002634,2 /DEF=Homo sapiens prohibitin (PHB), mRNA, /FEA=mRNA /GEN=PHB /PROD=prohibitin /DB_XREF=gi:6031190 /UG=Hs,75323 prohibitin /FL=gb:NM_002634,2	0
729	200660_at	NM_005620	1117.7	1099.3	704.7	943.8	1652.6	1915	1703.2	1655.1	gb:NM_005620,1 /DEF=Homo sapiens S100 calcium-binding protein A11 (calgizzarin) (S100A11), mRNA, /FEA=mRNA /GEN=S100A11 /PROD=S100 calcium-binding protein A11 /DB_XREF=gi:5032056 /UG=Hs,256290 S100 calcium-binding protein A11 (calgizzarin) /FL=gb:D49355,1 gb:BC001410,1 gb:D50374,1 gb:NM_005620,1 gb:D38583,1	0
730	200661_at	NM_000308	293	357.9	379.1	271.1	334.2	452.1	329.1	425.5	gb:NM_000308,1 /DEF=Homo sapiens protective protein for beta-galactosidase (galactosialidosis) (PPGB), mRNA, /FEA=mRNA /GEN=PPGB /PROD=protective protein for beta-galactosidase /DB_XREF=gi:4505988 /UG=Hs,118126 protective protein for beta-galactosidase (galactosialidosis) /FL=gb:BC000597,1 gb:M22960,1 gb:NM_000308,1	0
731	200662_s_at	NM_014765	513.1	434.8	563	449.8	391.1	487.3	405.3	331.8	gb:NM_014765,1 /DEF=Homo sapiens translocase of outer mitochondrial membrane 20 (yeast) homolog (KIAA0016), mRNA, /FEA=mRNA /GEN=KIAA0016 /PROD=translocase of outer mitochondrial membrane 20(yeast) homolog /DB_XREF=gi:7657256 /UG=Hs,75187 translocase of outer mitochondrial membrane 20 (yeast) homolog /FL=gb:BC000882,1 gb:D13641,1 gb:NM_014765,1	0
732	200663_at	NM_001780	2009.1	2068.7	1929.8	2069.8	1884.6	2004.2	2174	2146.2	gb:NM_001780,1 /DEF=Homo sapiens CD63 antigen (melanoma 1 antigen) (CD63), mRNA, /FEA=mRNA /GEN=CD63 /PROD=CD63 antigen (melanoma 1 antigen) /DB_XREF=gi:4502678 /UG=Hs,76294 CD63 antigen (melanoma 1 antigen) /FL=gb:BC002349,1 gb:M59907,1 gb:NM_001780,1	0
733	200664_s_at	BG537255	127.5	107.1	146.5	132.6	171.3	176.1	139.7	122.8	Consensus includes gb:BG537255 /FEA=EST /DB_XREF=gi:13529117 /DB_XREF=est:602565318F1 /CLONE=IMAGE:4689748 /UG=Hs,82646 DnaJ (Hsp40) homolog, subfamily B, member 1 /FL=gb:BC002352,1 gb:NM_006145,1 gb:D49547,1	0
734	200665_s_at	NM_003118	1817.2	1689.7	1508.2	1609.1	1137.3	951.6	1209.6	1550.4	gb:NM_003118,1 /DEF=Homo sapiens secreted protein, acidic, cysteine-rich (osteonectin) (SPARC), mRNA, /FEA=mRNA /GEN=SPARC /PROD=secreted protein, acidic, cysteine-rich(osteonectin) /DB_XREF=gi:4507170 /UG=Hs,111779 secreted protein, acidic, cysteine-rich (osteonectin) /FL=gb:BC004974,1 gb:J03040,1 gb:NM_003118,1	0
735	200666_s_at	NM_006145	200.7	182	261.8	323.9	372.6	238.4	253.5	197.9	gb:NM_006145,1 /DEF=Homo sapiens heat shock 40kD protein 1 (HSPF1), mRNA, /FEA=mRNA /GEN=HSPF1 /PROD=heat shock 40kD protein 1 /DB_XREF=gi:5453689 /UG=Hs,82646 DnaJ (Hsp40) homolog, subfamily B, member 1 /FL=gb:BC002352,1 gb:NM_006145,1 gb:D49547,1	0
736	200667_at	BF448062	480.8	363.8	403.1	453.6	474.7	534.1	503.9	458.5	Consensus includes gb:BF448062 /FEA=EST /DB_XREF=gi:11513123 /DB_XREF=est:7q97h09,x1 /CLONE=IMAGE:3706600 /UG=Hs,118797 ubiquitin-conjugating enzyme E2D 3 (homologous to yeast UBC45) /FL=gb:U39318,1 gb:BC003395,1 gb:NM_003340,1	0
737	200668_s_at	BC003395	698.9	657.8	594.9	690	851	844	930.2	938.7	gb:BC003395,1 /DEF=Homo sapiens, ubiquitin-conjugating enzyme E2D 3 (homologous to yeast UBC45), clone MGC:5416, mRNA, complete cds, /FEA=mRNA /PROD=ubiquitin-conjugating enzyme E2D 3 (homologousto yeast UBC45) /DB_XREF=gi:13097281 /UG=Hs,118797 ubiquitin-conjugating enzyme E2D 3 (homologous to yeast UBC45) /FL=gb:U39318,1 gb:BC003395,1 gb:NM_003340,1	0
738	200669_s_at	NM_003340	361.7	323.1	331.5	349.9	499.7	582.5	583.9	597.9	gb:NM_003340,1 /DEF=Homo sapiens ubiquitin-conjugating enzyme E2D 3 (homologous to yeast UBC45) (UBE2D3), mRNA, /FEA=mRNA /GEN=UBE2D3 /PROD=ubiquitin-conjugating enzyme E2D 3 (homologousto yeast UBC45) /DB_XREF=gi:4507776 /UG=Hs,118797 ubiquitin-conjugating enzyme E2D 3 (homologous to yeast UBC45) /FL=gb:U39318,1 gb:BC003395,1 gb:NM_003340,1	0
739	200670_at	NM_005080	385.7	284.7	278.1	319.1	380.6	396.1	323.3	304.7	gb:NM_005080,1 /DEF=Homo sapiens X-box binding protein 1 (XBP1), mRNA, /FEA=mRNA /GEN=XBP1 /PROD=X-box binding protein 1 /DB_XREF=gi:4827057 /UG=Hs,149923 X-box binding protein 1 /FL=gb:BC000938,1 gb:M31627,1 gb:NM_005080,1	0
740	200671_s_at	N92501	140.9	113.6	120.8	116.7	96.7	81.8	95.2	73.2	Consensus includes gb:N92501 /FEA=EST /DB_XREF=gi:1264810 /DB_XREF=est:zb28a07,s1 /CLONE=IMAGE:304884 /UG=Hs,107164 spectrin, beta, non-erythrocytic 1 /FL=gb:M96803,1 gb:NM_003128,1	0
741	200672_x_at	NM_003128	322.7	247	262.8	216.6	200.9	145.5	189.6	158.9	gb:NM_003128,1 /DEF=Homo sapiens spectrin, beta, non-erythrocytic 1 (SPTBN1), mRNA, /FEA=mRNA /GEN=SPTBN1 /PROD=spectrin, beta, non-erythrocytic 1 /DB_XREF=gi:4507194 /UG=Hs,107164 spectrin, beta, non-erythrocytic 1 /FL=gb:M96803,1 gb:NM_003128,1	0
742	200673_at	NM_014713	1539.9	1804.7	1590.6	1456.1	1174.7	1079.2	1293.1	1124.8	gb:NM_014713,2 /DEF=Homo sapiens lysosomal-associated protein transmembrane 4 alpha (MBNT), mRNA, /FEA=mRNA /GEN=MBNT /PROD=lysosomal-associated protein transmembrane 4alpha /DB_XREF=gi:13518239 /UG=Hs,111894 lysosomal-associated protein transmembrane 4 alpha /FL=gb:BC000421,1 gb:BC003158,1 gb:NM_014713,2 gb:D14696,1	0
743	200674_s_at	NM_000994	3625.4	3292.2	3430.9	3299.1	2893.4	2957.6	3198.7	3510	gb:NM_000994,1 /DEF=Homo sapiens ribosomal protein L32 (RPL32), mRNA, /FEA=mRNA /GEN=RPL32 /PROD=ribosomal protein L32 /DB_XREF=gi:4506634 /UG=Hs,169793 ribosomal protein L32 /FL=gb:NM_000994,1	0
744	200675_at	NM_004356	1948.3	2167.7	1917.3	2007.5	1591.9	1367.5	1542	1463.3	gb:NM_004356,1 /DEF=Homo sapiens CD81 antigen (target of antiproliferative antibody 1) (CD81), mRNA, /FEA=mRNA /GEN=CD81 /PROD=CD81 antigen (target of antiproliferativeantibody 1) /DB_XREF=gi:4757943 /UG=Hs,54457 CD81 antigen (target of antiproliferative antibody 1) /FL=gb:BC002978,1 gb:M33680,1 gb:NM_004356,1	0
745	200676_s_at	NM_003347	82	106.8	78.9	173.5	117	66.7	85.7	75.5	gb:NM_003347,1 /DEF=Homo sapiens ubiquitin-conjugating enzyme E2L 3 (UBE2L3), mRNA, /FEA=mRNA /GEN=UBE2L3 /PROD=ubiquitin-conjugating enzyme E2L 3 /DB_XREF=gi:4507788 /UG=Hs,108104 ubiquitin-conjugating enzyme E2L 3 /FL=gb:NM_003347,1	0
746	200677_at	NM_004339	1577.2	1457.3	1294	1664.1	1451	1265.3	1433.1	1109.5	gb:NM_004339,2 /DEF=Homo sapiens pituitary tumor-transforming 1 interacting protein (PTTG1IP), mRNA, /FEA=mRNA /GEN=PTTG1IP /PROD=pituitary tumor-transforming protein1-interacting protein precursor /DB_XREF=gi:11038670 /UG=Hs,111126 pituitary tumor-transforming 1 interacting protein /FL=gb:NM_004339,2 gb:BC000415,1 gb:AF149785,1	0
747	200678_x_at	NM_002087	515.1	611	609.2	482.5	410.7	632.8	510.2	768.3	gb:NM_002087,1 /DEF=Homo sapiens granulin (GRN), mRNA, /FEA=mRNA /GEN=GRN /PROD=granulin /DB_XREF=gi:4504150 /UG=Hs,180577 granulin /FL=gb:M75161,1 gb:AF055008,1 gb:NM_002087,1	0
748	200679_x_at	BE311760	210.1	192.9	247	208.4	180.2	268.3	264.3	371.2	Consensus includes gb:BE311760 /FEA=EST /DB_XREF=gi:9148272 /DB_XREF=est:601143587F1 /CLONE=IMAGE:3507284 /UG=Hs,274472 high-mobility group (nonhistone chromosomal) protein 1 /FL=gb:BC003378,1 gb:NM_002128,1 gb:D63874,1	0
749	200680_x_at	NM_002128	1400	1412.3	1437.4	1398.3	1002.5	1297.8	1418.1	1970.8	gb:NM_002128,1 /DEF=Homo sapiens high-mobility group (nonhistone chromosomal) protein 1 (HMG1), mRNA, /FEA=mRNA /GEN=HMG1 /PROD=high-mobility group (nonhistone chromosomal)protein 1 /DB_XREF=gi:4504424 /UG=Hs,274472 high-mobility group (nonhistone chromosomal) protein 1 /FL=gb:BC003378,1 gb:NM_002128,1 gb:D63874,1	0
750	200681_at	NM_006708	456.7	445.9	520.6	512.2	421.8	482.2	511	646	gb:NM_006708,1 /DEF=Homo sapiens glyoxalase I (GLO1), mRNA, /FEA=mRNA /GEN=GLO1 /PROD=glyoxalase I /DB_XREF=gi:5729841 /UG=Hs,75207 glyoxalase I /FL=gb:BC001741,1 gb:L07837,1 gb:NM_006708,1	0
751	200682_s_at	BG531983	388	432.5	503	428.8	569.1	539.2	639.3	609.1	Consensus includes gb:BG531983 /FEA=EST /DB_XREF=gi:13523521 /DB_XREF=est:602561007F1 /CLONE=IMAGE:4699176 /UG=Hs,108104 ubiquitin-conjugating enzyme E2L 3 /FL=gb:NM_003347,1	0
752	200683_s_at	BE964689	256.3	335.3	286.3	326.8	325.6	239.6	267.5	237	Consensus includes gb:BE964689 /FEA=EST /DB_XREF=gi:11768267 /DB_XREF=est:601658226R1 /CLONE=IMAGE:3885630 /UG=Hs,108104 ubiquitin-conjugating enzyme E2L 3 /FL=gb:NM_003347,1	0
753	200684_s_at	AI819709	147.3	185.5	154	256.2	211.3	146.4	197.2	154.5	Consensus includes gb:AI819709 /FEA=EST /DB_XREF=gi:5438788 /DB_XREF=est:wj77c07,x1 /CLONE=IMAGE:2408844 /UG=Hs,108104 ubiquitin-conjugating enzyme E2L 3 /FL=gb:NM_003347,1	0
754	200685_at	AU146237	17	29.4	19.8	17.8	21.3	12.2	19.2	15.4	Consensus includes gb:AU146237 /FEA=EST /DB_XREF=gi:11007758 /DB_XREF=est:AU146237 /CLONE=HEMBA1007233 /UG=Hs,11482 splicing factor, arginineserine-rich 11 /FL=gb:M74002,1 gb:NM_004768,1	0
755	200686_s_at	NM_004768	144	172.1	153.8	145	159	170.5	190	169.6	gb:NM_004768,1 /DEF=Homo sapiens splicing factor, arginineserine-rich 11 (SFRS11), mRNA, /FEA=mRNA /GEN=SFRS11 /PROD=splicing factor, arginineserine-rich 11 /DB_XREF=gi:4759099 /UG=Hs,11482 splicing factor, arginineserine-rich 11 /FL=gb:M74002,1 gb:NM_004768,1	0
756	200687_s_at	NM_012426	115	108.1	98.9	68.1	165.7	127.3	142.4	167.3	gb:NM_012426,1 /DEF=Homo sapiens splicing factor 3b, subunit 3, 130kD (SF3B3), mRNA, /FEA=mRNA /GEN=SF3B3 /PROD=splicing factor 3b, subunit 3, 130kD /DB_XREF=gi:11034822 /UG=Hs,195614 splicing factor 3b, subunit 3, 130kD /FL=gb:NM_012426,1 gb:BC000463,1 gb:BC003146,1 gb:D13642,1 gb:D87686,1	0
757	200688_at	D13642	41.5	32.2	29.6	36.9	44.5	43.5	33.5	38.1	gb:D13642,1 /DEF=Human mRNA for KIAA0017 gene, complete cds, /FEA=mRNA /GEN=KIAA0017 /DB_XREF=gi:285998 /UG=Hs,195614 splicing factor 3b, subunit 3, 130kD /FL=gb:NM_012426,1 gb:BC000463,1 gb:BC003146,1 gb:D13642,1 gb:D87686,1	0
758	200689_x_at	NM_001404	2296.4	2346.9	2309	2313.6	2080.3	1812.3	2103.4	2347.6	gb:NM_001404,1 /DEF=Homo sapiens eukaryotic translation elongation factor 1 gamma (EEF1G), mRNA, /FEA=mRNA /GEN=EEF1G /PROD=eukaryotic translation elongation factor 1gamma /DB_XREF=gi:4503480 /UG=Hs,2186 eukaryotic translation elongation factor 1 gamma /FL=gb:BC000384,1 gb:BC004189,1 gb:BC004215,1 gb:NM_001404,1	0
759	200690_at	AA927701	92.8	73.9	77	91.5	50	69.4	61.1	70.2	Consensus includes gb:AA927701 /FEA=EST /DB_XREF=gi:3076521 /DB_XREF=est:om72d09,s1 /CLONE=IMAGE:1552721 /UG=Hs,3069 heat shock 70kD protein 9B (mortalin-2) /FL=gb:BC000478,1 gb:L15189,1 gb:NM_004134,1	2
760	200691_s_at	BC000478	387	276.3	320.1	367.8	525.2	572	534.2	417	gb:BC000478,1 /DEF=Homo sapiens, heat shock 70kD protein 9B (mortalin-2), clone MGC:8684, mRNA, complete cds, /FEA=mRNA /PROD=heat shock 70kD protein 9B (mortalin-2) /DB_XREF=gi:12653414 /UG=Hs,3069 heat shock 70kD protein 9B (mortalin-2) /FL=gb:BC000478,1 gb:L15189,1 gb:NM_004134,1	0
761	200692_s_at	NM_004134	120.4	89.3	121	111	182.3	212	185.9	178	gb:NM_004134,1 /DEF=Homo sapiens heat shock 70kD protein 9B (mortalin-2) (HSPA9B), mRNA, /FEA=mRNA /GEN=HSPA9B /PROD=heat shock 70kD protein 9B (mortalin-2) /DB_XREF=gi:4758569 /UG=Hs,3069 heat shock 70kD protein 9B (mortalin-2) /FL=gb:BC000478,1 gb:L15189,1 gb:NM_004134,1	0
762	200693_at	NM_006826	936.6	1116.5	1120.3	1279.8	977.3	1150.9	1141.9	1255.2	gb:NM_006826,1 /DEF=Homo sapiens tyrosine 3-monooxygenasetryptophan 5-monooxygenase activation protein, theta polypeptide (YWHAQ), mRNA, /FEA=mRNA /GEN=YWHAQ /PROD=tyrosine 3-monooxygenasetryptophan5-monooxygenase activation protein, theta polypeptide /DB_XREF=gi:5803226 /UG=Hs,74405 tyrosine 3-monooxygenasetryptophan 5-monooxygenase activation protein, theta polypeptide /FL=gb:NM_006826,1	0
763	200694_s_at	NM_020414	586.7	528	533.7	637	467.8	445.4	411.7	392.4	gb:NM_020414,2 /DEF=Homo sapiens DEADH (Asp-Glu-Ala-AspHis) box polypeptide 24 (DDX24), mRNA, /FEA=mRNA /GEN=DDX24 /PROD=DEADH (Asp-Glu-Ala-AspHis) box polypeptide 24 /DB_XREF=gi:13787212 /UG=Hs,155986 DEADH (Asp-Glu-Ala-AspHis) box polypeptide 24 /FL=gb:AL136886,1 gb:NM_020414,2 gb:AF214731,1	0
764	200695_at	NM_014225	257.2	209.1	295.8	235.4	244.7	268.7	264.9	239.6	gb:NM_014225,1 /DEF=Homo sapiens protein phosphatase 2 (formerly 2A), regulatory subunit A (PR 65), alpha isoform (PPP2R1A), mRNA, /FEA=mRNA /GEN=PPP2R1A /PROD=protein phosphatase 2 (formerly 2A), regulatorysubunit A (PR 65), alpha isoform /DB_XREF=gi:7657474 /UG=Hs,173902 protein phosphatase 2 (formerly 2A), regulatory subunit A (PR 65), alpha isoform /FL=gb:J02902,1 gb:NM_014225,1	0
765	200696_s_at	NM_000177	3713.4	2934.4	3623.4	2847.7	2119.8	950.7	2004.3	1335.9	gb:NM_000177,1 /DEF=Homo sapiens gelsolin (amyloidosis, Finnish type) (GSN), mRNA, /FEA=mRNA /GEN=GSN /PROD=gelsolin (amyloidosis, Finnish type) /DB_XREF=gi:4504164 /UG=Hs,290070 gelsolin (amyloidosis, Finnish type) /FL=gb:NM_000177,1	0
766	200697_at	NM_000188	914.2	865.9	835.8	866	746.2	858	599.5	701.3	gb:NM_000188,1 /DEF=Homo sapiens hexokinase 1 (HK1), nuclear gene encoding mitochondrial protein, mRNA, /FEA=mRNA /GEN=HK1 /PROD=hexokinase 1 /DB_XREF=gi:4504390 /UG=Hs,118625 hexokinase 1 /FL=gb:M75126,1 gb:NM_000188,1	0
767	200698_at	AL542253	586.5	590.5	543.8	566.3	658.8	545.4	605.2	543.8	Consensus includes gb:AL542253 /FEA=EST /DB_XREF=gi:12874115 /DB_XREF=est:AL542253 /CLONE=CS0DE008YC08 (3 prime) /UG=Hs,118778 KDEL (Lys-Asp-Glu-Leu) endoplasmic reticulum protein retention receptor 2 /FL=gb:NM_006854,2	0
768	200699_at	BE962456	640.3	631.3	529.9	713.2	635.2	395.4	553.6	462	Consensus includes gb:BE962456 /FEA=EST /DB_XREF=gi:11765376 /DB_XREF=est:601655751R1 /CLONE=IMAGE:3846156 /UG=Hs,118778 KDEL (Lys-Asp-Glu-Leu) endoplasmic reticulum protein retention receptor 2 /FL=gb:NM_006854,2	0
769	200700_s_at	NM_006854	821.3	646.7	662.9	695.9	740.4	757.8	793.5	806.9	gb:NM_006854,2 /DEF=Homo sapiens KDEL (Lys-Asp-Glu-Leu) endoplasmic reticulum protein retention receptor 2 (KDELR2), mRNA, /FEA=mRNA /GEN=KDELR2 /PROD=KDEL receptor 2 /DB_XREF=gi:8051609 /UG=Hs,118778 KDEL (Lys-Asp-Glu-Leu) endoplasmic reticulum protein retention receptor 2 /FL=gb:NM_006854,2	0
770	200701_at	NM_006432	1223.5	1156.6	1030.7	732.9	810.1	1252.9	1004.2	1624.5	gb:NM_006432,1 /DEF=Homo sapiens epididymal secretory protein (19,5kD) (HE1), mRNA, /FEA=mRNA /GEN=HE1 /PROD=epididymal secretory protein (19,5kD) /DB_XREF=gi:5453677 /UG=Hs,119529 epididymal secretory protein (19,5kD) /FL=gb:BC002532,1 gb:NM_006432,1	0
771	200702_s_at	BG421209	55.4	53.7	50.5	63.3	37.8	56.9	50.2	24.6	Consensus includes gb:BG421209 /FEA=EST /DB_XREF=gi:13327715 /DB_XREF=est:602451696F1 /CLONE=IMAGE:4590215 /UG=Hs,155986 DEADH (Asp-Glu-Ala-AspHis) box polypeptide 24 /FL=gb:AL136886,1 gb:NM_020414,2 gb:AF214731,1	1
772	200703_at	NM_003746	1129.4	1306.3	922.6	1609.5	1305.4	1033.9	1267	1198.4	gb:NM_003746,1 /DEF=Homo sapiens dynein, cytoplasmic, light polypeptide (PIN), mRNA, /FEA=mRNA /GEN=PIN /PROD=dynein, cytoplasmic, light polypeptide /DB_XREF=gi:4505812 /UG=Hs,5120 dynein, cytoplasmic, light polypeptide /FL=gb:U32944,1 gb:NM_003746,1	0
773	200704_at	AB034747	1003.2	804.2	697.9	1000.2	570.9	755.1	827.5	740.6	gb:AB034747,1 /DEF=Homo sapiens SIMPLE mRNA for small integral membrane protein of lysosomelate endosome, complete cds, /FEA=mRNA /GEN=SIMPLE /PROD=small integral membrane protein of lysosomelateendosome /DB_XREF=gi:12862475 /UG=Hs,76507 LPS-induced TNF-alpha factor /FL=gb:AB034747,1 gb:U77396,1 gb:AF010312,1 gb:NM_004862,1	0
774	200705_s_at	NM_001959	1010.4	943.3	1102.9	1064.1	1202.1	1347	1549	1681.1	gb:NM_001959,1 /DEF=Homo sapiens eukaryotic translation elongation factor 1 beta 2 (EEF1B2), mRNA, /FEA=mRNA /GEN=EEF1B2 /PROD=eukaryotic translation elongation factor 1 beta2 /DB_XREF=gi:4503476 /UG=Hs,275959 eukaryotic translation elongation factor 1 beta 2 /FL=gb:BC004931,1 gb:NM_001959,1	0
775	200706_s_at	NM_004862	863.6	787.3	621.4	793.1	459.7	677.3	606.6	589	gb:NM_004862,1 /DEF=Homo sapiens LPS-induced TNF-alpha factor (PIG7), mRNA, /FEA=mRNA /GEN=PIG7 /PROD=LPS-induced TNF-alpha factor /DB_XREF=gi:4758913 /UG=Hs,76507 LPS-induced TNF-alpha factor /FL=gb:AB034747,1 gb:U77396,1 gb:AF010312,1 gb:NM_004862,1	0
776	200707_at	NM_002743	158.2	138.8	126.7	119.7	124.8	126.6	129.9	163.9	gb:NM_002743,1 /DEF=Homo sapiens protein kinase C substrate 80K-H (PRKCSH), mRNA, /FEA=mRNA /GEN=PRKCSH /PROD=protein kinase C substrate 80K-H /DB_XREF=gi:4506076 /UG=Hs,1432 protein kinase C substrate 80K-H /FL=gb:J03075,1 gb:NM_002743,1 gb:AF144075,1	0
777	200708_at	NM_002080	188.4	254.3	239.7	293.2	364.2	274.5	283.3	287.4	gb:NM_002080,1 /DEF=Homo sapiens glutamic-oxaloacetic transaminase 2, mitochondrial (aspartate aminotransferase 2) (GOT2), nuclear gene encoding mitochondrial protein, mRNA, /FEA=mRNA /GEN=GOT2 /PROD=aspartate aminotransferase 2 precursor /DB_XREF=gi:4504068 /UG=Hs,170197 glutamic-oxaloacetic transaminase 2, mitochondrial (aspartate aminotransferase 2) /FL=gb:BC000525,1 gb:M22632,1 gb:NM_002080,1	0
778	200709_at	NM_000801	956.9	1054.1	959.1	817.9	1097.8	1290.7	1341.9	1395.6	gb:NM_000801,1 /DEF=Homo sapiens FK506-binding protein 1A (12kD) (FKBP1A), mRNA, /FEA=mRNA /GEN=FKBP1A /PROD=FK506-binding protein 1A (12kD) /DB_XREF=gi:4503724 /UG=Hs,752 FK506-binding protein 1A (12kD) /FL=gb:BC001925,1 gb:M34539,1 gb:NM_000801,1	0
779	200710_at	NM_000018	231.3	280.7	337.6	252.1	303	347.3	375.4	368.9	gb:NM_000018,1 /DEF=Homo sapiens acyl-Coenzyme A dehydrogenase, very long chain (ACADVL), nuclear gene encoding mitochondrial protein, mRNA, /FEA=mRNA /GEN=ACADVL /PROD=acyl-Coenzyme A dehydrogenase, very long chainprecursor /DB_XREF=gi:4557234 /UG=Hs,82208 acyl-Coenzyme A dehydrogenase, very long chain /FL=gb:D43682,1 gb:BC000399,1 gb:NM_000018,1	0
780	200711_s_at	NM_003197	672	612.7	705	639.2	407.2	511	484	488.5	gb:NM_003197,2 /DEF=Homo sapiens transcription elongation factor B (SIII), polypeptide 1-like (TCEB1L), mRNA, /FEA=mRNA /GEN=TCEB1L /PROD=transcription elongation factor B polypeptide1-like /DB_XREF=gi:6006030 /UG=Hs,171626 transcription elongation factor B (SIII), polypeptide 1-like /FL=gb:NM_003197,2	0
781	200712_s_at	AI633566	130.7	144	154.3	155.1	206.1	210.6	194.7	216.8	Consensus includes gb:AI633566 /FEA=EST /DB_XREF=gi:4684896 /DB_XREF=est:th68f09,x1 /CLONE=IMAGE:2123849 /UG=Hs,234279 microtubule-associated protein, RPEB family, member 1 /FL=gb:NM_012325,1 gb:U24166,1	0
782	200713_s_at	NM_012325	672.4	629.7	643.2	686.1	683.8	694.9	782.6	714.9	gb:NM_012325,1 /DEF=Homo sapiens microtubule-associated protein, RPEB family, member 1 (MAPRE1), mRNA, /FEA=mRNA /GEN=MAPRE1 /PROD=microtubule-associated protein, RPEB family,member 1 /DB_XREF=gi:6912493 /UG=Hs,234279 microtubule-associated protein, RPEB family, member 1 /FL=gb:NM_012325,1 gb:U24166,1	0
783	200714_x_at	NM_006812	1036	971.3	1053.1	955.1	883.5	906.3	773.8	835.9	gb:NM_006812,1 /DEF=Homo sapiens amplified in osteosarcoma (OS-9), mRNA, /FEA=mRNA /GEN=OS-9 /PROD=amplified in osteosarcoma /DB_XREF=gi:5803108 /UG=Hs,76228 amplified in osteosarcoma /FL=gb:U41635,1 gb:AB002806,1 gb:NM_006812,1	0
784	200715_x_at	BC000514	1514.5	1486.1	1661.7	1429.1	1474	1516.2	1647.7	2041.5	gb:BC000514,1 /DEF=Homo sapiens, ribosomal protein L13a, clone MGC:8547, mRNA, complete cds, /FEA=mRNA /PROD=ribosomal protein L13a /DB_XREF=gi:12653484 /UG=Hs,119122 ribosomal protein L13a /FL=gb:BC000514,1 gb:NM_012423,1	0
785	200716_x_at	NM_012423	3331.1	3238.9	2914.7	3208.4	3053.1	3083.2	3239.4	3604	gb:NM_012423,1 /DEF=Homo sapiens ribosomal protein L13a (RPL13A), mRNA, /FEA=mRNA /GEN=RPL13A /PROD=ribosomal protein L13a /DB_XREF=gi:6912633 /UG=Hs,119122 ribosomal protein L13a /FL=gb:BC000514,1 gb:NM_012423,1	0
786	200717_x_at	NM_000971	3785.8	3863.9	3810	4106.8	3530.4	3657.9	4305.9	3733	gb:NM_000971,1 /DEF=Homo sapiens ribosomal protein L7 (RPL7), mRNA, /FEA=mRNA /GEN=RPL7 /PROD=ribosomal protein L7 /DB_XREF=gi:4506658 /UG=Hs,153 ribosomal protein L7 /FL=gb:L16558,1 gb:NM_000971,1	0
787	200718_s_at	AA927664	1879.1	1698.8	1722.3	1874.4	1354.7	1603.3	1593.7	1825.9	Consensus includes gb:AA927664 /FEA=EST /DB_XREF=gi:3076484 /DB_XREF=est:om71h10,s1 /CLONE=IMAGE:1552675 /UG=Hs,171626 transcription elongation factor B (SIII), polypeptide 1-like /FL=gb:NM_003197,2	0
788	200719_at	BE964043	159.7	121.3	163.4	165.9	76.8	106.7	117.5	80.1	Consensus includes gb:BE964043 /FEA=EST /DB_XREF=gi:11767371 /DB_XREF=est:601657616R1 /CLONE=IMAGE:3875955 /UG=Hs,171626 transcription elongation factor B (SIII), polypeptide 1-like /FL=gb:NM_003197,2	0
789	200720_s_at	AL532341	141.2	157	193.1	129.8	197.2	188.7	183.8	219.4	Consensus includes gb:AL532341 /FEA=EST /DB_XREF=gi:12795834 /DB_XREF=est:AL532341 /CLONE=CS0DM014YJ21 (5 prime) /UG=Hs,153961 ARP1 (actin-related protein 1, yeast) homolog A (centractin alpha) /FL=gb:BC000693,1 gb:NM_005736,2	0
790	200721_s_at	NM_005736	224	218.6	170.9	201.7	227.6	236.2	253.4	231.3	gb:NM_005736,2 /DEF=Homo sapiens ARP1 (actin-related protein 1, yeast) homolog A (centractin alpha) (ACTR1A), mRNA, /FEA=mRNA /GEN=ACTR1A /PROD=actin-related protein 1A /DB_XREF=gi:13325058 /UG=Hs,153961 ARP1 (actin-related protein 1, yeast) homolog A (centractin alpha) /FL=gb:BC000693,1 gb:NM_005736,2	0
791	200722_s_at	BG258784	174.8	196.2	242.1	241.1	272.5	366.5	286.4	384.1	Consensus includes gb:BG258784 /FEA=EST /DB_XREF=gi:12768600 /DB_XREF=est:602378049F1 /CLONE=IMAGE:4508820 /UG=Hs,278672 membrane component, chromosome 11, surface marker 1 /FL=gb:BC001731,1 gb:NM_005898,1	0
792	200723_s_at	NM_005898	612.9	533.5	565	573.9	700.8	887.8	736.3	797.3	gb:NM_005898,1 /DEF=Homo sapiens membrane component, chromosome 11, surface marker 1 (M11S1), mRNA, /FEA=mRNA /GEN=M11S1 /PROD=membrane component, chromosome 11, surfacemarker 1 /DB_XREF=gi:5174502 /UG=Hs,278672 membrane component, chromosome 11, surface marker 1 /FL=gb:BC001731,1 gb:NM_005898,1	0
793	200724_at	BC003358	32.7	16.3	29.5	31.2	19.3	28.4	26.1	34.7	gb:BC003358,1 /DEF=Homo sapiens, ribosomal protein L10, clone MGC:5189, mRNA, complete cds, /FEA=mRNA /PROD=ribosomal protein L10 /DB_XREF=gi:13097176 /UG=Hs,29797 ribosomal protein L10 /FL=gb:BC003358,1 gb:M73791,1 gb:M64241,1 gb:NM_006013,1	8
794	200725_x_at	NM_006013	3047.1	2961.6	3021.7	3415.5	2509.1	2561.3	2681.1	2939.8	gb:NM_006013,1 /DEF=Homo sapiens ribosomal protein L10 (RPL10), mRNA, /FEA=mRNA /GEN=RPL10 /PROD=ribosomal protein L10 /DB_XREF=gi:5174430 /UG=Hs,29797 ribosomal protein L10 /FL=gb:BC003358,1 gb:M73791,1 gb:M64241,1 gb:NM_006013,1	0
795	200726_at	NM_002710	391.1	410.9	455.4	378.9	424.5	503.7	439.2	506.8	gb:NM_002710,1 /DEF=Homo sapiens protein phosphatase 1, catalytic subunit, gamma isoform (PPP1CC), mRNA, /FEA=mRNA /GEN=PPP1CC /PROD=protein phosphatase 1, catalytic subunit, gammaisoform /DB_XREF=gi:4506006 /UG=Hs,79081 protein phosphatase 1, catalytic subunit, gamma isoform /FL=gb:NM_002710,1	0
796	200727_s_at	AA699583	159.6	212.8	285.6	250.2	244.8	443.8	316.1	398.7	Consensus includes gb:AA699583 /FEA=EST /DB_XREF=gi:2703730 /DB_XREF=est:zi42g07,s1 /CLONE=IMAGE:433500 /UG=Hs,42915 ARP2 (actin-related protein 2, yeast) homolog /FL=gb:AF006082,1 gb:NM_005722,1	0
797	200728_at	BE566290	747.2	598.1	554.8	557.3	775	1077.2	702.5	716.9	Consensus includes gb:BE566290 /FEA=EST /DB_XREF=gi:9810010 /DB_XREF=est:601339864F1 /CLONE=IMAGE:3682406 /UG=Hs,42915 ARP2 (actin-related protein 2, yeast) homolog /FL=gb:AF006082,1 gb:NM_005722,1	0
798	200729_s_at	NM_005722	295.3	265.2	343	317.3	419.1	450.9	456.9	463.9	gb:NM_005722,1 /DEF=Homo sapiens ARP2 (actin-related protein 2, yeast) homolog (ACTR2), mRNA, /FEA=mRNA /GEN=ACTR2 /PROD=ARP2 (actin-related protein 2, yeast) homolog /DB_XREF=gi:5031570 /UG=Hs,42915 ARP2 (actin-related protein 2, yeast) homolog /FL=gb:AF006082,1 gb:NM_005722,1	0
799	200730_s_at	BF576710	111.6	95	72.9	153.8	188.3	188.3	166	105	Consensus includes gb:BF576710 /FEA=EST /DB_XREF=gi:11650422 /DB_XREF=est:602135085F1 /CLONE=IMAGE:4290141 /UG=Hs,227777 protein tyrosine phosphatase type IVA, member 1 /FL=gb:U48296,1 gb:NM_003463,1	0
800	200731_s_at	AW165960	130.4	112.8	82.7	160.2	158.6	195.2	133.1	129.3	Consensus includes gb:AW165960 /FEA=EST /DB_XREF=gi:6397485 /DB_XREF=est:xf43a12,x1 /CLONE=IMAGE:2620798 /UG=Hs,227777 protein tyrosine phosphatase type IVA, member 1 /FL=gb:U48296,1 gb:NM_003463,1	0
801	200732_s_at	AL578310	263.5	209.8	244.5	306.6	297.9	281.8	249.2	273.2	Consensus includes gb:AL578310 /FEA=EST /DB_XREF=gi:12942259 /DB_XREF=est:AL578310 /CLONE=CS0DK010YM06 (3 prime) /UG=Hs,227777 protein tyrosine phosphatase type IVA, member 1 /FL=gb:U48296,1 gb:NM_003463,1	0
802	200733_s_at	U48296	55.1	36.4	37.5	67.9	67.3	67	88.7	50.4	gb:U48296,1 /DEF=Homo sapiens protein tyrosine phosphatase PTPCAAX1 (hPTPCAAX1) mRNA, complete cds, /FEA=mRNA /GEN=hPTPCAAX1 /PROD=protein tyrosine phosphatase PTPCAAX1 /DB_XREF=gi:1777754 /UG=Hs,227777 protein tyrosine phosphatase type IVA, member 1 /FL=gb:U48296,1 gb:NM_003463,1	0
803	200734_s_at	BG341906	375.5	444.9	420	413.8	469.7	544.5	515.3	586.2	Consensus includes gb:BG341906 /FEA=EST /DB_XREF=gi:13148344 /DB_XREF=est:602463246F1 /CLONE=IMAGE:4576258 /UG=Hs,119177 ADP-ribosylation factor 3 /FL=gb:M74491,1 gb:NM_001659,1	0
804	200735_x_at	NM_005594	2104.6	1927.3	2079.4	2072.4	2013.2	2047.2	2119.3	1935.7	gb:NM_005594,1 /DEF=Homo sapiens nascent-polypeptide-associated complex alpha polypeptide (NACA), mRNA, /FEA=mRNA /GEN=NACA /PROD=nascent-polypeptide-associated complex alphapolypeptide /DB_XREF=gi:5031930 /UG=Hs,32916 nascent-polypeptide-associated complex alpha polypeptide /FL=gb:AF054187,1 gb:NM_005594,1	0
805	200736_s_at	NM_000581	659.1	687.5	703.5	550.1	924.2	1269.1	1114.7	1700.3	gb:NM_000581,1 /DEF=Homo sapiens glutathione peroxidase 1 (GPX1), mRNA, /FEA=mRNA /GEN=GPX1 /PROD=glutathione peroxidase 1 /DB_XREF=gi:10834975 /UG=Hs,76686 glutathione peroxidase 1 /FL=gb:NM_000581,1 gb:BC000742,1 gb:M21304,1	0
806	200737_at	NM_000291	284.3	194.9	222.5	249.9	364.5	507.6	375.5	353	gb:NM_000291,1 /DEF=Homo sapiens phosphoglycerate kinase 1 (PGK1), mRNA, /FEA=mRNA /GEN=PGK1 /PROD=phosphoglycerate kinase 1 /DB_XREF=gi:4505762 /UG=Hs,78771 phosphoglycerate kinase 1 /FL=gb:NM_000291,1	0
807	200738_s_at	NM_000291	1144.9	864.6	844.9	977	1192	1308.4	1152.4	1164.2	gb:NM_000291,1 /DEF=Homo sapiens phosphoglycerate kinase 1 (PGK1), mRNA, /FEA=mRNA /GEN=PGK1 /PROD=phosphoglycerate kinase 1 /DB_XREF=gi:4505762 /UG=Hs,78771 phosphoglycerate kinase 1 /FL=gb:NM_000291,1	0
808	200739_s_at	BG338532	164.1	113.3	178.5	116.6	138.1	199	195.4	226.9	Consensus includes gb:BG338532 /FEA=EST /DB_XREF=gi:13144970 /DB_XREF=est:602436260F1 /CLONE=IMAGE:4554278 /UG=Hs,85119 SMT3 (suppressor of mif two 3, yeast) homolog 1 /FL=gb:BC000036,1 gb:NM_006936,1	0
809	200740_s_at	NM_006936	480.4	381.3	532.9	350.7	432.5	585.9	511.4	646.7	gb:NM_006936,1 /DEF=Homo sapiens SMT3 (suppressor of mif two 3, yeast) homolog 1 (SMT3H1), mRNA, /FEA=mRNA /GEN=SMT3H1 /PROD=SMT3 (suppressor of mif two 3, yeast) homolog 1 /DB_XREF=gi:5902095 /UG=Hs,85119 SMT3 (suppressor of mif two 3, yeast) homolog 1 /FL=gb:BC000036,1 gb:NM_006936,1	0
810	200741_s_at	NM_001030	2413	2505.1	2459	2424.1	2120.4	2077.9	2362.6	2179.4	gb:NM_001030,1 /DEF=Homo sapiens ribosomal protein S27 (metallopanstimulin 1) (RPS27), mRNA, /FEA=mRNA /GEN=RPS27 /PROD=ribosomal protein S27 (metallopanstimulin 1) /DB_XREF=gi:4506710 /UG=Hs,195453 ribosomal protein S27 (metallopanstimulin 1) /FL=gb:U57847,1 gb:L19739,1 gb:NM_001030,1	0
811	200742_s_at	BG231932	504	672.1	475.2	532.6	516.2	635.7	546.5	832.3	Consensus includes gb:BG231932 /FEA=EST /DB_XREF=gi:12727071 /DB_XREF=est:naf34b12,x1 /CLONE=IMAGE:4142926 /UG=Hs,20478 ceroid-lipofuscinosis, neuronal 2, late infantile (Jansky-Bielschowsky disease) /FL=gb:AF017456,1 gb:NM_000391,2	0
812	200743_s_at	NM_000391	358.2	520.7	358.2	353.8	432.8	529.6	425.8	668.2	gb:NM_000391,2 /DEF=Homo sapiens ceroid-lipofuscinosis, neuronal 2, late infantile (Jansky-Bielschowsky disease) (CLN2), mRNA, /FEA=mRNA /GEN=CLN2 /PROD=ceroid-lipofuscinosis, neuronal 2, lateinfantile (Jansky-Bielschowsky disease) /DB_XREF=gi:5597012 /UG=Hs,20478 ceroid-lipofuscinosis, neuronal 2, late infantile (Jansky-Bielschowsky disease) /FL=gb:AF017456,1 gb:NM_000391,2	0
813	200744_s_at	AI741124	273.5	256.5	306	255.9	352.4	412.7	326.8	388.3	Consensus includes gb:AI741124 /FEA=EST /DB_XREF=gi:5109412 /DB_XREF=est:wg19c04,x1 /CLONE=IMAGE:2365542 /UG=Hs,215595 guanine nucleotide binding protein (G protein), beta polypeptide 1 /FL=gb:NM_002074,1 gb:BC004186,1	0
814	200745_s_at	AF070603	729.8	819.4	798.4	888.5	853.5	881	799.2	703.9	Consensus includes gb:AF070603,1 /DEF=Homo sapiens clone 24584 beta-subunit signal transducing proteins GSGI mRNA, partial cds, /FEA=mRNA /PROD=beta-subunit signal transducing proteins GSGI /DB_XREF=gi:3387983 /UG=Hs,215595 guanine nucleotide binding protein (G protein), beta polypeptide 1 /FL=gb:NM_002074,1 gb:BC004186,1	0
815	200746_s_at	NM_002074	770.3	770	751.2	769.9	819	785.1	765.6	677.4	gb:NM_002074,1 /DEF=Homo sapiens guanine nucleotide binding protein (G protein), beta polypeptide 1 (GNB1), mRNA, /FEA=mRNA /GEN=GNB1 /PROD=guanine nucleotide binding protein (G protein),beta polypeptide 1 /DB_XREF=gi:11321584 /UG=Hs,215595 guanine nucleotide binding protein (G protein), beta polypeptide 1 /FL=gb:NM_002074,1 gb:BC004186,1	0
816	200747_s_at	NM_006185	188.2	146.3	184.4	191.1	96.4	115.1	95.8	90.3	gb:NM_006185,1 /DEF=Homo sapiens nuclear mitotic apparatus protein 1 (NUMA1), mRNA, /FEA=mRNA /GEN=NUMA1 /PROD=nuclear mitotic apparatus protein 1 /DB_XREF=gi:5453819 /UG=Hs,301512 nuclear mitotic apparatus protein 1 /FL=gb:NM_006185,1	0
817	200748_s_at	NM_002032	2333.9	2239.6	2026.3	1911.8	3197.5	2992	3015.5	2416.4	gb:NM_002032,1 /DEF=Homo sapiens ferritin, heavy polypeptide 1 (FTH1), mRNA, /FEA=mRNA /GEN=FTH1 /PROD=ferritin, heavy polypeptide 1 /DB_XREF=gi:4503794 /UG=Hs,62954 ferritin, heavy polypeptide 1 /FL=gb:BC000857,1 gb:BC001399,1 gb:M11146,1 gb:M12937,1 gb:M97164,1 gb:NM_002032,1 gb:L20941,1	0
818	200749_at	BF112006	237.7	182.9	226.2	225.7	375.4	360.2	366	273.1	Consensus includes gb:BF112006 /FEA=EST /DB_XREF=gi:10941619 /DB_XREF=est:7l37e05,x1 /CLONE=IMAGE:3523665 /UG=Hs,10842 RAN, member RAS oncogene family /FL=gb:BC000852,1 gb:BC004272,1 gb:M31469,1 gb:AF052578,1 gb:AF054183,1 gb:NM_006325,2	0
819	200750_s_at	AF054183	437.1	368.1	414.4	373.9	763.5	953.3	889.8	971	gb:AF054183,1 /DEF=Homo sapiens GTP binding protein mRNA, complete cds, /FEA=mRNA /PROD=GTP binding protein /DB_XREF=gi:4092053 /UG=Hs,10842 RAN, member RAS oncogene family /FL=gb:BC000852,1 gb:BC004272,1 gb:M31469,1 gb:AF052578,1 gb:AF054183,1 gb:NM_006325,2	0
820	200751_s_at	BE898861	109.1	117.7	138.9	172.6	205.3	202.3	218.9	231.4	Consensus includes gb:BE898861 /FEA=EST /DB_XREF=gi:10365758 /DB_XREF=est:601682157F1 /CLONE=IMAGE:3952046 /UG=Hs,182447 heterogeneous nuclear ribonucleoprotein C (C1C2) /FL=gb:BC003394,1 gb:M16342,1 gb:NM_004500,1	0
821	200752_s_at	NM_005186	69.8	80.7	78.9	76	97.3	78.9	72.9	91.3	gb:NM_005186,2 /DEF=Homo sapiens calpain 1, (muI) large subunit (CAPN1), mRNA, /FEA=mRNA /GEN=CAPN1 /PROD=calpain 1, large subunit /DB_XREF=gi:12408655 /UG=Hs,2575 calpain 1, (muI) large subunit /FL=gb:NM_005186,2	0
822	200753_x_at	BE866585	159.6	153	177.9	112.7	190.9	248.7	231.6	282.9	Consensus includes gb:BE866585 /FEA=EST /DB_XREF=gi:10315361 /DB_XREF=est:601678773F1 /CLONE=IMAGE:3961243 /UG=Hs,73965 splicing factor, arginineserine-rich 2 /FL=gb:BC000339,1 gb:BC001303,1 gb:M90104,1 gb:NM_003016,1	0
823	200754_x_at	NM_003016	1043.9	726.3	864.8	670.8	856.9	973.1	958.4	1047.7	gb:NM_003016,1 /DEF=Homo sapiens splicing factor, arginineserine-rich 2 (SFRS2), mRNA, /FEA=mRNA /GEN=SFRS2 /PROD=splicing factor, arginineserine-rich 2 /DB_XREF=gi:4506898 /UG=Hs,73965 splicing factor, arginineserine-rich 2 /FL=gb:BC000339,1 gb:BC001303,1 gb:M90104,1 gb:NM_003016,1	0
824	200755_s_at	BF939365	386.3	413.6	385.2	418.1	344.9	324.5	405.1	405	Consensus includes gb:BF939365 /FEA=EST /DB_XREF=gi:12356685 /DB_XREF=est:nad87h04,x1 /CLONE=IMAGE:3410551 /UG=Hs,7753 calumenin /FL=gb:U67280,1 gb:AF013759,1 gb:NM_001219,2	0
825	200756_x_at	U67280	291.9	286.7	261.9	295.8	335.6	307.1	278.4	340.8	gb:U67280,1 /DEF=Homo sapiens calumenin mRNA, complete cds, /FEA=mRNA /PROD=calumenin /DB_XREF=gi:2809323 /UG=Hs,7753 calumenin /FL=gb:U67280,1 gb:AF013759,1 gb:NM_001219,2	0
826	200757_s_at	NM_001219	972	972.9	842.5	972.2	864.8	734.2	822.8	1024.3	gb:NM_001219,2 /DEF=Homo sapiens calumenin (CALU), mRNA, /FEA=mRNA /GEN=CALU /PROD=calumenin precursor /DB_XREF=gi:6005991 /UG=Hs,7753 calumenin /FL=gb:U67280,1 gb:AF013759,1 gb:NM_001219,2	0
827	200758_s_at	AI361227	460.5	421.3	497.6	483.2	423	404.2	385.8	350.6	Consensus includes gb:AI361227 /FEA=EST /DB_XREF=gi:4112848 /DB_XREF=est:qy12a07,x1 /CLONE=IMAGE:2011764 /UG=Hs,83469 nuclear factor (erythroid-derived 2)-like 1 /FL=gb:NM_003204,1 gb:U08853,1	0
828	200759_x_at	NM_003204	763.1	602.9	602	822.6	626	515.9	605.6	497.7	gb:NM_003204,1 /DEF=Homo sapiens nuclear factor (erythroid-derived 2)-like 1 (NFE2L1), mRNA, /FEA=mRNA /GEN=NFE2L1 /PROD=transcription factor 11 (basic leucine zippertype) /DB_XREF=gi:4505378 /UG=Hs,83469 nuclear factor (erythroid-derived 2)-like 1 /FL=gb:NM_003204,1 gb:U08853,1	0
829	200760_s_at	N92494	859.6	816.9	1004.4	1011.9	455.8	648.8	596.7	656.1	Consensus includes gb:N92494 /FEA=EST /DB_XREF=gi:1264803 /DB_XREF=est:zb12h11,s1 /CLONE=IMAGE:301893 /UG=Hs,92384 vitamin A responsive; cytoskeleton related /FL=gb:BC005143,1 gb:AF070523,1 gb:AF125530,1 gb:AF161476,1 gb:NM_006407,2	0
830	200761_s_at	NM_006407	1823.5	1719	1906.4	2053.9	1230.3	1176.6	1418.3	1491	gb:NM_006407,2 /DEF=Homo sapiens vitamin A responsive; cytoskeleton related (JWA), mRNA, /FEA=mRNA /GEN=JWA /PROD=vitamin A responsive; cytoskeleton related /DB_XREF=gi:7669496 /UG=Hs,92384 vitamin A responsive; cytoskeleton related /FL=gb:BC005143,1 gb:AF070523,1 gb:AF125530,1 gb:AF161476,1 gb:NM_006407,2	0
831	200762_at	NM_001386	919.1	1096.9	1032.9	928.8	881.9	785.2	911	719.6	gb:NM_001386,1 /DEF=Homo sapiens dihydropyrimidinase-like 2 (DPYSL2), mRNA, /FEA=mRNA /GEN=DPYSL2 /PROD=dihydropyrimidinase-like 2 /DB_XREF=gi:4503376 /UG=Hs,173381 dihydropyrimidinase-like 2 /FL=gb:U17279,1 gb:D78013,1 gb:U97105,1 gb:NM_001386,1	0
832	200763_s_at	NM_001003	3358.1	3619.9	3205.2	3629.4	2904.9	2739.4	2984.2	2824.6	gb:NM_001003,1 /DEF=Homo sapiens ribosomal protein, large, P1 (RPLP1), mRNA, /FEA=mRNA /GEN=RPLP1 /PROD=ribosomal protein, large, P1 /DB_XREF=gi:4506668 /UG=Hs,177592 ribosomal protein, large, P1 /FL=gb:BC003369,1 gb:M17886,1 gb:NM_001003,1	0
833	200764_s_at	AI826881	272.1	282.7	281.5	255.7	273.5	285	257.2	234.6	Consensus includes gb:AI826881 /FEA=EST /DB_XREF=gi:5447552 /DB_XREF=est:wk75f03,x1 /CLONE=IMAGE:2421245 /UG=Hs,178452 catenin (cadherin-associated protein), alpha 1 (102kD) /FL=gb:L23805,1 gb:NM_001903,1	0
834	200765_x_at	NM_001903	649	653.4	655.6	603.3	579.7	550.5	527.1	474.4	gb:NM_001903,1 /DEF=Homo sapiens catenin (cadherin-associated protein), alpha 1 (102kD) (CTNNA1), mRNA, /FEA=mRNA /GEN=CTNNA1 /PROD=catenin (cadherin-associated protein), alpha 1(102kD) /DB_XREF=gi:4503126 /UG=Hs,178452 catenin (cadherin-associated protein), alpha 1 (102kD) /FL=gb:L23805,1 gb:NM_001903,1	0
835	200766_at	NM_001909	448.6	385.5	315.4	359.3	317.9	680.7	388.8	560.8	gb:NM_001909,1 /DEF=Homo sapiens cathepsin D (lysosomal aspartyl protease) (CTSD), mRNA, /FEA=mRNA /GEN=CTSD /PROD=cathepsin D (lysosomal aspartyl protease) /DB_XREF=gi:4503142 /UG=Hs,79572 cathepsin D (lysosomal aspartyl protease) /FL=gb:M11233,1 gb:NM_001909,1	0
836	200767_s_at	NM_014612	56.6	55.4	67	47.4	67.8	83	82	89.7	gb:NM_014612,1 /DEF=Homo sapiens C9orf10 protein (C9orf10), mRNA, /FEA=mRNA /GEN=C9orf10 /PROD=C9orf10 protein /DB_XREF=gi:8922113 /UG=Hs,76666 C9orf10 protein /FL=gb:AF214737,1 gb:NM_014612,1	0
837	200768_s_at	BC001686	456.3	303.5	290.6	438.7	342	268.4	314.9	212.7	gb:BC001686,1 /DEF=Homo sapiens, methionine adenosyltransferase II, alpha, clone MGC:2907, mRNA, complete cds, /FEA=mRNA /PROD=methionine adenosyltransferase II, alpha /DB_XREF=gi:12804546 /UG=Hs,77502 methionine adenosyltransferase II, alpha /FL=gb:BC001686,1 gb:BC001854,1 gb:NM_005911,1	0
838	200769_s_at	NM_005911	189.7	129.2	153.3	183.4	166	158.3	178.3	158.8	gb:NM_005911,1 /DEF=Homo sapiens methionine adenosyltransferase II, alpha (MAT2A), mRNA, /FEA=mRNA /GEN=MAT2A /PROD=methionine adenosyltransferase II, alpha /DB_XREF=gi:5174528 /UG=Hs,77502 methionine adenosyltransferase II, alpha /FL=gb:BC001686,1 gb:BC001854,1 gb:NM_005911,1	0
839	200770_s_at	J03202	166.8	281.9	276.2	186.8	261.7	210.8	169.5	247.2	gb:J03202,1 /DEF=Human laminin B2 chain mRNA, complete cds, /FEA=mRNA /GEN=LAMB2 /DB_XREF=gi:186916 /UG=Hs,214982 laminin, gamma 1 (formerly LAMB2) /FL=gb:J03202,1 gb:NM_002293,2	0
840	200771_at	NM_002293	920.5	1131.5	1123	885.5	919.3	701.8	610.4	612.9	gb:NM_002293,2 /DEF=Homo sapiens laminin, gamma 1 (formerly LAMB2) (LAMC1), mRNA, /FEA=mRNA /GEN=LAMC1 /PROD=laminin, gamma 1 precursor /DB_XREF=gi:9845497 /UG=Hs,214982 laminin, gamma 1 (formerly LAMB2) /FL=gb:J03202,1 gb:NM_002293,2	0
841	200772_x_at	BF686442	1464.8	1345.2	919.9	1354.6	1430.2	1363.3	1560.9	1127.5	Consensus includes gb:BF686442 /FEA=EST /DB_XREF=gi:11971850 /DB_XREF=est:602143234F1 /CLONE=IMAGE:4304193 /UG=Hs,250655 prothymosin, alpha (gene sequence 28) /FL=gb:BC003510,1 gb:M26708,1 gb:M14630,1 gb:NM_002823,1	0
842	200773_x_at	NM_002823	1287.6	1421.2	1339.4	1363.9	1430.7	1189.5	1601.5	1275.2	gb:NM_002823,1 /DEF=Homo sapiens prothymosin, alpha (gene sequence 28) (PTMA), mRNA, /FEA=mRNA /GEN=PTMA /PROD=prothymosin, alpha (gene sequence 28) /DB_XREF=gi:4506276 /UG=Hs,250655 prothymosin, alpha (gene sequence 28) /FL=gb:BC003510,1 gb:M26708,1 gb:M14630,1 gb:NM_002823,1	0
843	200774_at	BE963765	630	599.4	572.8	544.5	815.1	814	899.8	741.8	Consensus includes gb:BE963765 /FEA=EST /DB_XREF=gi:11767182 /DB_XREF=est:601657412R1 /CLONE=IMAGE:3875738 /UG=Hs,76666 C9orf10 protein /FL=gb:AF214737,1 gb:NM_014612,1	0
844	200775_s_at	BC000355	980.3	1102.1	1081.2	999.3	784.9	1102.2	1307.6	1192.5	gb:BC000355,1 /DEF=Homo sapiens, heterogeneous nuclear ribonucleoprotein K, clone MGC:8660, mRNA, complete cds, /FEA=mRNA /PROD=heterogeneous nuclear ribonucleoprotein K /DB_XREF=gi:12653174 /UG=Hs,129548 heterogeneous nuclear ribonucleoprotein K /FL=gb:BC000355,1 gb:NM_002140,1	0
845	200776_s_at	AL518328	228.5	161.4	210.3	168.7	310.2	462.9	386.9	329	Consensus includes gb:AL518328 /FEA=EST /DB_XREF=gi:12781821 /DB_XREF=est:AL518328 /CLONE=CS0DA009YK18 (3 prime) /UG=Hs,155291 KIAA0005 gene product /FL=gb:D13630,1 gb:NM_014670,1	0
846	200777_s_at	NM_014670	495.7	397.1	432	383.2	650	736.4	813	536.9	gb:NM_014670,1 /DEF=Homo sapiens KIAA0005 gene product (KIAA0005), mRNA, /FEA=mRNA /GEN=KIAA0005 /PROD=KIAA0005 gene product /DB_XREF=gi:7661849 /UG=Hs,155291 KIAA0005 gene product /FL=gb:D13630,1 gb:NM_014670,1	0
847	200778_s_at	AI191427	478.4	595.7	674.8	653.7	613.8	680.2	650.2	698.5	Consensus includes gb:AI191427 /FEA=EST /DB_XREF=gi:3742636 /DB_XREF=est:qe48g03,x1 /CLONE=IMAGE:1742260 /UG=Hs,155595 neural precursor cell expressed, developmentally down-regulated 5 /FL=gb:D28540,1 gb:NM_004404,1 gb:D63878,1	0
848	200779_at	NM_001675	1445.2	792.7	1251.4	1717.9	1295.5	1229.6	1128.3	1059.3	gb:NM_001675,1 /DEF=Homo sapiens activating transcription factor 4 (tax-responsive enhancer element B67) (ATF4), mRNA, /FEA=mRNA /GEN=ATF4 /PROD=activating transcription factor 4 /DB_XREF=gi:4502264 /UG=Hs,181243 activating transcription factor 4 (tax-responsive enhancer element B67) /FL=gb:M86842,1 gb:NM_001675,1	0
849	200780_x_at	NM_000516	3065.4	3215.8	3001.5	3307.7	2163.6	2041.6	2214.7	2481.8	gb:NM_000516,2 /DEF=Homo sapiens guanine nucleotide binding protein (G protein), alpha stimulating activity polypeptide 1 (GNAS1), mRNA, /FEA=mRNA /GEN=GNAS1 /PROD=guanine nucleotide binding protein (G protein),alpha stimulating activity polypeptide 1 /DB_XREF=gi:8659565 /UG=Hs,273385 guanine nucleotide binding protein (G protein), alpha stimulating activity polypeptide 1 /FL=gb:BC002722,1 gb:AF0…	0
850	200781_s_at	NM_001019	2383.2	2104.6	2206.7	2208	1935.7	2113.2	2292.7	2365	gb:NM_001019,1 /DEF=Homo sapiens ribosomal protein S15a (RPS15A), mRNA, /FEA=mRNA /GEN=RPS15A /PROD=ribosomal protein S15a /DB_XREF=gi:4506688 /UG=Hs,2953 ribosomal protein S15a /FL=gb:BC001697,1 gb:NM_001019,1	0
851	200782_at	NM_001154	1481.9	1378.7	1422.3	1459.6	1262.5	1444.4	1226.2	1547.5	gb:NM_001154,2 /DEF=Homo sapiens annexin A5 (ANXA5), mRNA, /FEA=mRNA /GEN=ANXA5 /PROD=annexin V /DB_XREF=gi:4809273 /UG=Hs,300711 annexin A5 /FL=gb:BC001429,1 gb:BC004993,1 gb:M18366,1 gb:J03745,1 gb:M21731,1 gb:M19384,1 gb:D00172,1 gb:NM_001154,2	0
852	200783_s_at	NM_005563	33.8	30.4	26.7	25.2	22.1	36.3	12.4	79.3	gb:NM_005563,2 /DEF=Homo sapiens leukemia-associated phosphoprotein p18 (stathmin) (LAP18), mRNA, /FEA=mRNA /GEN=LAP18 /PROD=leukemia-associated phosphoprotein p18 /DB_XREF=gi:13518023 /UG=Hs,81915 leukemia-associated phosphoprotein p18 (stathmin) /FL=gb:NM_005563,2 gb:J04991,1	1
853	200784_s_at	BF304759	322.1	258.8	266.9	166.5	187.8	190.3	162.9	202	Consensus includes gb:BF304759 /FEA=EST /DB_XREF=gi:11251657 /DB_XREF=est:601888339F1 /CLONE=IMAGE:4122417 /UG=Hs,89137 low density lipoprotein-related protein 1 (alpha-2-macroglobulin receptor) /FL=gb:NM_002332,1	0
854	200785_s_at	NM_002332	659.2	473	483.6	329.1	371.2	291.1	328.4	405.4	gb:NM_002332,1 /DEF=Homo sapiens low density lipoprotein-related protein 1 (alpha-2-macroglobulin receptor) (LRP1), mRNA, /FEA=mRNA /GEN=LRP1 /PROD=low density lipoprotein-related protein 1(alpha-2-macroglobulin receptor) /DB_XREF=gi:4758685 /UG=Hs,89137 low density lipoprotein-related protein 1 (alpha-2-macroglobulin receptor) /FL=gb:NM_002332,1	0
855	200786_at	NM_002799	270.6	237.8	283.5	289.6	363.1	389.9	390.9	398	gb:NM_002799,1 /DEF=Homo sapiens proteasome (prosome, macropain) subunit, beta type, 7 (PSMB7), mRNA, /FEA=mRNA /GEN=PSMB7 /PROD=proteasome (prosome, macropain) subunit, betatype, 7 /DB_XREF=gi:4506202 /UG=Hs,118065 proteasome (prosome, macropain) subunit, beta type, 7 /FL=gb:BC000509,1 gb:D38048,1 gb:NM_002799,1	0
856	200787_s_at	BC002426	312.8	460.6	547.9	514.8	647.6	597.2	573.4	565.7	gb:BC002426,1 /DEF=Homo sapiens, phosphoprotein enriched in astrocytes 15, clone MGC:1685, mRNA, complete cds, /FEA=mRNA /PROD=phosphoprotein enriched in astrocytes 15 /DB_XREF=gi:12803230 /UG=Hs,194673 phosphoprotein enriched in astrocytes 15 /FL=gb:BC002426,1 gb:NM_003768,1	0
857	200788_s_at	NM_003768	1273.2	1396.9	1143	1450.4	1390.5	1123.5	1211.6	1092.1	gb:NM_003768,1 /DEF=Homo sapiens phosphoprotein enriched in astrocytes 15 (PEA15), mRNA, /FEA=mRNA /GEN=PEA15 /PROD=phosphoprotein enriched in astrocytes 15 /DB_XREF=gi:4505704 /UG=Hs,194673 phosphoprotein enriched in astrocytes 15 /FL=gb:BC002426,1 gb:NM_003768,1	0
858	200789_at	NM_001398	207.4	220.3	211.5	188.8	157.2	111.4	172.8	218.1	gb:NM_001398,1 /DEF=Homo sapiens enoyl Coenzyme A hydratase 1, peroxisomal (ECH1), mRNA, /FEA=mRNA /GEN=ECH1 /PROD=peroxisomal enoyl-coenzyme A hydratase-likeprotein /DB_XREF=gi:4503446 /UG=Hs,196176 enoyl Coenzyme A hydratase 1, peroxisomal /FL=gb:NM_001398,1 gb:U16660,1	0
859	200790_at	NM_002539	524.2	432.4	327.7	825.5	1113.4	1367.3	1060.6	667.1	gb:NM_002539,1 /DEF=Homo sapiens ornithine decarboxylase 1 (ODC1) mRNA, /FEA=mRNA /GEN=ODC1 /PROD=ornithine decarboxylase 1 /DB_XREF=gi:4505488 /UG=Hs,75212 ornithine decarboxylase 1 /FL=gb:M16650,1 gb:NM_002539,1	0
860	200791_s_at	NM_003870	733.6	813.3	694.6	824	581.4	704.2	637.9	710.7	gb:NM_003870,1 /DEF=Homo sapiens IQ motif containing GTPase activating protein 1 (IQGAP1), mRNA, /FEA=mRNA /GEN=IQGAP1 /PROD=IQ motif containing GTPase activating protein 1 /DB_XREF=gi:4506786 /UG=Hs,1742 IQ motif containing GTPase activating protein 1 /FL=gb:NM_003870,1 gb:L33075,1	0
861	200792_at	NM_001469	689.8	625.5	728.6	669.7	789.7	893.4	853.5	860.3	gb:NM_001469,1 /DEF=Homo sapiens thyroid autoantigen 70kD (Ku antigen) (G22P1), mRNA, /FEA=mRNA /GEN=G22P1 /PROD=thyroid autoantigen 70kD (Ku antigen) /DB_XREF=gi:4503840 /UG=Hs,197345 thyroid autoantigen 70kD (Ku antigen) /FL=gb:J04611,1 gb:M32865,1 gb:J04607,1 gb:NM_001469,1	0
862	200793_s_at	NM_001098	140.8	262.8	252	180.1	259.4	190.6	242.1	226.4	gb:NM_001098,1 /DEF=Homo sapiens aconitase 2, mitochondrial (ACO2), nuclear gene encoding mitochondrial protein, mRNA, /FEA=mRNA /GEN=ACO2 /PROD=aconitase 2 /DB_XREF=gi:4501866 /UG=Hs,300463 aconitase 2, mitochondrial /FL=gb:U80040,1 gb:NM_001098,1	0
863	200794_x_at	NM_014764	1298.8	1142.2	1393.6	1185.6	900.7	1177.6	1212.3	1069.9	gb:NM_014764,1 /DEF=Homo sapiens DAZ associated protein 2 (DAZAP2), mRNA, /FEA=mRNA /GEN=DAZAP2 /PROD=DAZ associated protein 2 /DB_XREF=gi:7661885 /UG=Hs,75416 DAZ associated protein 2 /FL=gb:BC002334,1 gb:D31767,1 gb:NM_014764,1	0
864	200795_at	NM_004684	3633.7	3944.8	3598.2	3609.7	2267	2352.6	2236.5	2233.6	gb:NM_004684,1 /DEF=Homo sapiens SPARC-like 1 (mast9, hevin) (SPARCL1), mRNA, /FEA=mRNA /GEN=SPARCL1 /PROD=SPARC-like 1 /DB_XREF=gi:4758521 /UG=Hs,75445 SPARC-like 1 (mast9, hevin) /FL=gb:NM_004684,1	0
865	200796_s_at	BF594446	66.2	52	79.9	108.5	160.1	164.1	134	125.9	Consensus includes gb:BF594446 /FEA=EST /DB_XREF=gi:11686770 /DB_XREF=est:7i06c12,x1 /CLONE=IMAGE:3324694 /UG=Hs,86386 myeloid cell leukemia sequence 1 (BCL2-related) /FL=gb:NM_021960,1 gb:AF118124,1	0
866	200797_s_at	AI275690	1407.6	1230.9	1113.2	1526.3	1345.5	1481.9	1436.2	1115	Consensus includes gb:AI275690 /FEA=EST /DB_XREF=gi:3897964 /DB_XREF=est:qw03a03,x1 /CLONE=IMAGE:1989964 /UG=Hs,86386 myeloid cell leukemia sequence 1 (BCL2-related) /FL=gb:NM_021960,1 gb:AF118124,1	0
867	200798_x_at	NM_021960	416.7	419	465.3	591.6	849.1	834.2	893.6	649.4	gb:NM_021960,1 /DEF=Homo sapiens myeloid cell leukemia sequence 1 (BCL2-related) (MCL1), mRNA, /FEA=mRNA /GEN=MCL1 /PROD=myeloid cell leukemia sequence 1 (BCL2-related) /DB_XREF=gi:11386164 /UG=Hs,86386 myeloid cell leukemia sequence 1 (BCL2-related) /FL=gb:NM_021960,1 gb:AF118124,1	0
868	200799_at	NM_005345	1247	1002	1115.4	1401.6	1256.8	916.5	989.1	720.7	gb:NM_005345,3 /DEF=Homo sapiens heat shock 70kD protein 1A (HSPA1A), mRNA, /FEA=mRNA /GEN=HSPA1A /PROD=heat shock 70kD protein 1A /DB_XREF=gi:5579469 /UG=Hs,8997 heat shock 70kD protein 1A /FL=gb:BC002453,1 gb:NM_005345,3	0
869	200800_s_at	NM_005345	412.1	361.2	408.9	630.2	599.9	248.6	395.3	183.8	gb:NM_005345,3 /DEF=Homo sapiens heat shock 70kD protein 1A (HSPA1A), mRNA, /FEA=mRNA /GEN=HSPA1A /PROD=heat shock 70kD protein 1A /DB_XREF=gi:5579469 /UG=Hs,8997 heat shock 70kD protein 1A /FL=gb:BC002453,1 gb:NM_005345,3	0
870	200801_x_at	NM_001101	5944.7	6095	5613.9	5847.5	4318.6	4035.4	4627.7	4327.8	gb:NM_001101,2 /DEF=Homo sapiens actin, beta (ACTB), mRNA, /FEA=mRNA /GEN=ACTB /PROD=beta actin /DB_XREF=gi:5016088 /UG=Hs,288061 actin, beta /FL=gb:BC001301,1 gb:BC002409,1 gb:BC004251,1 gb:NM_001101,2	0
871	200802_at	NM_006513	584.9	485.3	511.2	660.4	577.9	518.4	511.7	498.2	gb:NM_006513,1 /DEF=Homo sapiens seryl-tRNA synthetase (SARS), mRNA, /FEA=mRNA /GEN=SARS /PROD=seryl-tRNA synthetase /DB_XREF=gi:5730028 /UG=Hs,4888 seryl-tRNA synthetase /FL=gb:BC000716,1 gb:NM_006513,1 gb:D49914,1	0
872	200803_s_at	AF033095	728.4	695.6	823.7	789.6	883.6	1116.4	948.2	1327.1	gb:AF033095,1 /DEF=Homo sapiens testis enhanced gene transcript protein (TEGT) mRNA, complete cds, /FEA=mRNA /GEN=TEGT /PROD=testis enhanced gene transcript protein /DB_XREF=gi:2645728 /UG=Hs,74637 testis enhanced gene transcript (BAX inhibitor 1) /FL=gb:BC000916,1 gb:AF033095,1 gb:NM_003217,1	0
873	200804_at	NM_003217	856.2	818.9	871.1	830.1	757.1	1055.4	856	1158.2	gb:NM_003217,1 /DEF=Homo sapiens testis enhanced gene transcript (TEGT), mRNA, /FEA=mRNA /GEN=TEGT /PROD=testis enhanced gene transcript /DB_XREF=gi:4507432 /UG=Hs,74637 testis enhanced gene transcript (BAX inhibitor 1) /FL=gb:BC000916,1 gb:AF033095,1 gb:NM_003217,1	0
874	200805_at	NM_006816	104.4	95.6	102	115	139.4	131.8	118.2	157.9	gb:NM_006816,1 /DEF=Homo sapiens endoplasmic reticulum glycoprotein (GP36B), mRNA, /FEA=mRNA /GEN=GP36B /PROD=endoplasmic reticulum glycoprotein /DB_XREF=gi:5803022 /UG=Hs,75864 endoplasmic reticulum glycoprotein /FL=gb:U10362,1 gb:NM_006816,1	0
875	200806_s_at	BE256479	397.4	367.6	312.3	442.5	761.9	846	833.5	808.8	Consensus includes gb:BE256479 /FEA=EST /DB_XREF=gi:9126938 /DB_XREF=est:601111293F1 /CLONE=IMAGE:3352031 /UG=Hs,79037 heat shock 60kD protein 1 (chaperonin) /FL=gb:BC002676,1 gb:BC003030,1 gb:M34664,1 gb:M22382,1 gb:NM_002156,1	0
876	200807_s_at	NM_002156	887.3	802	630.1	903.4	1607.6	1588	1600	1596.7	gb:NM_002156,1 /DEF=Homo sapiens heat shock 60kD protein 1 (chaperonin) (HSPD1), mRNA, /FEA=mRNA /GEN=HSPD1 /PROD=heat shock 60kD protein 1 (chaperonin) /DB_XREF=gi:4504520 /UG=Hs,79037 heat shock 60kD protein 1 (chaperonin) /FL=gb:BC002676,1 gb:BC003030,1 gb:M34664,1 gb:M22382,1 gb:NM_002156,1	0
877	200808_s_at	NM_003461	627.8	564.1	609.8	586.4	545.9	510.3	504.7	495.8	gb:NM_003461,1 /DEF=Homo sapiens zyxin (ZYX), mRNA, /FEA=mRNA /GEN=ZYX /PROD=zyxin /DB_XREF=gi:4508046 /UG=Hs,75873 zyxin /FL=gb:NM_003461,1	0
878	200809_x_at	NM_000976	2648.6	2303.1	2591.5	2246.8	2562.6	2318.2	2483.1	2913.8	gb:NM_000976,1 /DEF=Homo sapiens ribosomal protein L12 (RPL12), mRNA, /FEA=mRNA /GEN=RPL12 /PROD=ribosomal protein L12 /DB_XREF=gi:4506596 /UG=Hs,182979 ribosomal protein L12 /FL=gb:L06505,1 gb:NM_000976,1	0
879	200810_s_at	NM_001280	504	401	642.3	258.7	248.3	418.9	344.6	326.2	gb:NM_001280,1 /DEF=Homo sapiens cold inducible RNA-binding protein (CIRBP), mRNA, /FEA=mRNA /GEN=CIRBP /PROD=cold inducible RNA-binding protein /DB_XREF=gi:4502846 /UG=Hs,119475 cold inducible RNA-binding protein /FL=gb:D78134,1 gb:BC000403,1 gb:BC000901,1 gb:AF021336,1 gb:NM_001280,1	0
880	200811_at	NM_001280	592.1	512.1	684.7	325.4	367	492.7	452.2	360.1	gb:NM_001280,1 /DEF=Homo sapiens cold inducible RNA-binding protein (CIRBP), mRNA, /FEA=mRNA /GEN=CIRBP /PROD=cold inducible RNA-binding protein /DB_XREF=gi:4502846 /UG=Hs,119475 cold inducible RNA-binding protein /FL=gb:D78134,1 gb:BC000403,1 gb:BC000901,1 gb:AF021336,1 gb:NM_001280,1	0
881	200812_at	NM_006429	372.2	302.4	266.3	357.4	475.6	425.3	462.8	397.4	gb:NM_006429,1 /DEF=Homo sapiens chaperonin containing TCP1, subunit 7 (eta) (CCT7), mRNA, /FEA=mRNA /GEN=CCT7 /PROD=chaperonin containing TCP1, subunit 7 (eta) /DB_XREF=gi:5453606 /UG=Hs,108809 chaperonin containing TCP1, subunit 7 (eta) /FL=gb:AF026292,1 gb:NM_006429,1	0
882	200813_s_at	BE256969	212.2	215.9	265.4	248	167	216.9	163.6	165.8	Consensus includes gb:BE256969 /FEA=EST /DB_XREF=gi:9127437 /DB_XREF=est:601112157F1 /CLONE=IMAGE:3352623 /UG=Hs,77318 platelet-activating factor acetylhydrolase, isoform Ib, alpha subunit (45kD) /FL=gb:L13385,1 gb:L13386,1 gb:NM_000430,2	0
883	200814_at	NM_006263	482.5	414.9	434.2	426.4	612.6	545.8	403.1	496	gb:NM_006263,1 /DEF=Homo sapiens proteasome (prosome, macropain) activator subunit 1 (PA28 alpha) (PSME1), mRNA, /FEA=mRNA /GEN=PSME1 /PROD=proteasome (prosome, macropain) activatorsubunit 1 (PA28 alpha) /DB_XREF=gi:5453989 /UG=Hs,75348 proteasome (prosome, macropain) activator subunit 1 (PA28 alpha) /FL=gb:BC000352,1 gb:L07633,1 gb:NM_006263,1	0
884	200815_s_at	L13386	100.3	118.3	104.7	138.9	139.1	189.4	142.5	192.3	gb:L13386,1 /DEF=Homo sapiens (clone 47) Miller-Dieker lissencephaly protein (LIS1) mRNA, complete cds, /FEA=mRNA /GEN=LIS1 /PROD=Miller-Dieker lissencephaly protein /DB_XREF=gi:349825 /UG=Hs,77318 platelet-activating factor acetylhydrolase, isoform Ib, alpha subunit (45kD) /FL=gb:L13385,1 gb:L13386,1 gb:NM_000430,2	0
885	200816_s_at	NM_000430	455.9	413.5	505.1	528.2	331.5	267.9	350.6	273.1	gb:NM_000430,2 /DEF=Homo sapiens platelet-activating factor acetylhydrolase, isoform Ib, alpha subunit (45kD) (PAFAH1B1), mRNA, /FEA=mRNA /GEN=PAFAH1B1 /PROD=platelet-activating factor acetylhydrolase,isoform Ib, alpha subunit (45kD) /DB_XREF=gi:6031206 /UG=Hs,77318 platelet-activating factor acetylhydrolase, isoform Ib, alpha subunit (45kD) /FL=gb:L13385,1 gb:L13386,1 gb:NM_000430,2	0
886	200817_x_at	NM_001014	3833.5	3200	3665.5	3883.3	3342.4	3488.3	3575.2	4166.9	gb:NM_001014,1 /DEF=Homo sapiens ribosomal protein S10 (RPS10), mRNA, /FEA=mRNA /GEN=RPS10 /PROD=ribosomal protein S10 /DB_XREF=gi:4506678 /UG=Hs,76230 ribosomal protein S10 /FL=gb:BC001032,1 gb:BC001955,1 gb:BC005012,1 gb:NM_001014,1 gb:U14972,1	0
887	200818_at	NM_001697	729.4	718.8	818.7	853.9	737	771.1	734.1	836	gb:NM_001697,1 /DEF=Homo sapiens ATP synthase, H+ transporting, mitochondrial F1 complex, O subunit (oligomycin sensitivity conferring protein) (ATP5O), mRNA, /FEA=mRNA /GEN=ATP5O /PROD=ATP synthase, H+ transporting, mitochondrial F1complex, O subunit (oligomycin sensitivity conferringprotein) /DB_XREF=gi:4502302 /UG=Hs,76572 ATP synthase, H+ transporting, mitochondrial F1 complex, O subunit (oli…	0
888	200819_s_at	NM_001018	3268.4	3458.8	3420.8	3359.7	3115.2	2916.6	3387.6	3350.4	gb:NM_001018,1 /DEF=Homo sapiens ribosomal protein S15 (RPS15), mRNA, /FEA=mRNA /GEN=RPS15 /PROD=ribosomal protein S15 /DB_XREF=gi:4506686 /UG=Hs,133230 ribosomal protein S15 /FL=gb:J02984,1 gb:NM_001018,1	0
889	200820_at	NM_002812	222.8	187.7	202.1	203.6	343.2	381.9	376.9	346.6	gb:NM_002812,1 /DEF=Homo sapiens proteasome (prosome, macropain) 26S subunit, non-ATPase, 8 (PSMD8), mRNA, /FEA=mRNA /GEN=PSMD8 /PROD=proteasome (prosome, macropain) 26S subunit,non-ATPase, 8 /DB_XREF=gi:4506232 /UG=Hs,78466 proteasome (prosome, macropain) 26S subunit, non-ATPase, 8 /FL=gb:D38047,1 gb:BC001164,1 gb:NM_002812,1	0
890	200821_at	NM_013995	125.9	126.8	108.1	113.7	120.6	192.9	135	133.9	gb:NM_013995,1 /DEF=Homo sapiens lysosomal-associated membrane protein 2 (LAMP2), transcript variant LAMP2B, mRNA, /FEA=mRNA /GEN=LAMP2 /PROD=lysosomal-associated membrane protein 2precursor /DB_XREF=gi:7669502 /UG=Hs,8262 lysosomal-associated membrane protein 2 /FL=gb:U36336,1 gb:BC002965,1 gb:NM_013995,1	0
891	200822_x_at	NM_000365	977.3	778.8	628.7	727.7	1180.4	1518.7	1267	1289.8	gb:NM_000365,1 /DEF=Homo sapiens triosephosphate isomerase 1 (TPI1), mRNA, /FEA=mRNA /GEN=TPI1 /PROD=triosephosphate isomerase 1 /DB_XREF=gi:4507644 /UG=Hs,83848 triosephosphate isomerase 1 /FL=gb:BC004230,1 gb:NM_000365,1	0
892	200823_x_at	NM_000992	1294.6	1010.5	1073	1043.8	1185.8	1234.9	1373.4	1786.9	gb:NM_000992,1 /DEF=Homo sapiens ribosomal protein L29 (RPL29), mRNA, /FEA=mRNA /GEN=RPL29 /PROD=ribosomal protein L29 /DB_XREF=gi:4506628 /UG=Hs,183698 ribosomal protein L29 /FL=gb:U49083,1 gb:NM_000992,1 gb:U10248,1	0
893	200824_at	NM_000852	503.8	489.4	540.1	605.8	517.2	468.4	512.8	517.1	gb:NM_000852,2 /DEF=Homo sapiens glutathione S-transferase pi (GSTP1), mRNA, /FEA=mRNA /GEN=GSTP1 /PROD=glutathione transferase /DB_XREF=gi:6552334 /UG=Hs,226795 glutathione S-transferase pi /FL=gb:U62589,1 gb:U30897,1 gb:NM_000852,2	0
894	200825_s_at	NM_006389	518.2	568.2	461.5	673.4	938	686	746.3	490.9	gb:NM_006389,2 /DEF=Homo sapiens oxygen regulated protein (150kD) (ORP150), mRNA, /FEA=mRNA /GEN=ORP150 /PROD=oxygen regulated protein precursor /DB_XREF=gi:13699861 /UG=Hs,277704 oxygen regulated protein (150kD) /FL=gb:NM_006389,2 gb:U65785,1	0
895	200826_at	NM_004597	540.1	588.7	596.1	600.2	551.7	674.3	664.4	901.4	gb:NM_004597,3 /DEF=Homo sapiens small nuclear ribonucleoprotein D2 polypeptide (16,5kD) (SNRPD2), mRNA, /FEA=mRNA /GEN=SNRPD2 /PROD=small nuclear ribonucleoprotein D2 polypeptide(16,5kD) /DB_XREF=gi:7242206 /UG=Hs,53125 small nuclear ribonucleoprotein D2 polypeptide (16,5kD) /FL=gb:BC000486,1 gb:BC001930,1 gb:U15008,1 gb:NM_004597,3	0
896	200827_at	NM_000302	135.4	144.7	95	154.7	192.8	134.3	153.3	158.8	gb:NM_000302,1 /DEF=Homo sapiens procollagen-lysine, 2-oxoglutarate 5-dioxygenase (lysine hydroxylase, Ehlers-Danlos syndrome type VI) (PLOD), mRNA, /FEA=mRNA /GEN=PLOD /PROD=procollagen-lysine 5-dioxygenase /DB_XREF=gi:4557836 /UG=Hs,75093 procollagen-lysine, 2-oxoglutarate 5-dioxygenase (lysine hydroxylase, Ehlers-Danlos syndrome type VI) /FL=gb:L06419,1 gb:NM_000302,1	0
897	200828_s_at	BE871379	560.4	463.9	592.7	440.7	632.6	667.3	628.8	746.9	Consensus includes gb:BE871379 /FEA=EST /DB_XREF=gi:10320155 /DB_XREF=est:601449306F1 /CLONE=IMAGE:3853200 /UG=Hs,62112 zinc finger protein 207 /FL=gb:AF046001,1 gb:NM_003457,1	0
898	200829_x_at	NM_003457	441.4	373	485.1	351.8	464	515.1	446.8	511.2	gb:NM_003457,1 /DEF=Homo sapiens zinc finger protein 207 (ZNF207), mRNA, /FEA=mRNA /GEN=ZNF207 /PROD=zinc finger protein 207 /DB_XREF=gi:4508016 /UG=Hs,62112 zinc finger protein 207 /FL=gb:AF046001,1 gb:NM_003457,1	0
899	200830_at	NM_002808	261.9	226.9	249.6	196.6	306.6	430.9	342	328.3	gb:NM_002808,1 /DEF=Homo sapiens proteasome (prosome, macropain) 26S subunit, non-ATPase, 2 (PSMD2), mRNA, /FEA=mRNA /GEN=PSMD2 /PROD=proteasome (prosome, macropain) 26S subunit,non-ATPase, 2 /DB_XREF=gi:4506226 /UG=Hs,74619 proteasome (prosome, macropain) 26S subunit, non-ATPase, 2 /FL=gb:D78151,1 gb:BC002368,1 gb:BC002997,1 gb:NM_002808,1 gb:U18247,1 gb:U12596,1	0
900	200831_s_at	AA678241	235.1	711	146.6	26.7	231.1	123.6	110.2	125.7	Consensus includes gb:AA678241 /FEA=EST /DB_XREF=gi:2658763 /DB_XREF=est:zi27a06,s1 /CLONE=IMAGE:431986 /UG=Hs,119597 stearoyl-CoA desaturase (delta-9-desaturase) /FL=gb:AF097514,1 gb:NM_005063,1 gb:AB032261,1	6
901	200832_s_at	AB032261	175.1	201.7	157.1	33.1	187.4	169.6	109.6	109.7	gb:AB032261,1 /DEF=Homo sapiens Scd mRNA for stearoyl-CoA desaturase, complete cds, /FEA=mRNA /GEN=Scd /PROD=stearoyl-CoA desaturase /DB_XREF=gi:7415720 /UG=Hs,119597 stearoyl-CoA desaturase (delta-9-desaturase) /FL=gb:AF097514,1 gb:NM_005063,1 gb:AB032261,1	0
902	200833_s_at	NM_015646	469.9	425.5	472.3	417.4	598.6	617.5	615.3	700	gb:NM_015646,1 /DEF=Homo sapiens RAP1B, member of RAS oncogene family (RAP1B), mRNA, /FEA=mRNA /GEN=RAP1B /PROD=DKFZP586H0723 protein /DB_XREF=gi:7661677 /UG=Hs,156764 RAP1B, member of RAS oncogene family /FL=gb:BC000176,2 gb:NM_015646,1	0
903	200834_s_at	NM_001024	1647	1328.8	1531.4	1531.9	1506.7	1572.7	1619.5	1837.7	gb:NM_001024,1 /DEF=Homo sapiens ribosomal protein S21 (RPS21), mRNA, /FEA=mRNA /GEN=RPS21 /PROD=ribosomal protein S21 /DB_XREF=gi:4506698 /UG=Hs,1948 ribosomal protein S21 /FL=gb:L04483,1 gb:NM_001024,1	0
904	200835_s_at	AI553791	4.1	5.5	10.7	6.3	23.2	6.3	6.6	7.6	Consensus includes gb:AI553791 /FEA=EST /DB_XREF=gi:4486154 /DB_XREF=est:tn29a04,x1 /CLONE=IMAGE:2169006 /UG=Hs,239298 microtubule-associated protein 4 /FL=gb:M64571,1 gb:NM_002375,1 gb:U19727,1	8
905	200836_s_at	NM_002375	307.5	266.6	285.8	225.3	201.7	186.5	231.4	180.5	gb:NM_002375,1 /DEF=Homo sapiens microtubule-associated protein 4 (MAP4), mRNA, /FEA=mRNA /GEN=MAP4 /PROD=microtubule-associated protein 4 /DB_XREF=gi:4505098 /UG=Hs,239298 microtubule-associated protein 4 /FL=gb:M64571,1 gb:NM_002375,1 gb:U19727,1	0
906	200837_at	NM_005745	265.7	246.3	394.4	265.6	350.1	361.3	391.2	438.9	gb:NM_005745,3 /DEF=Homo sapiens accessory proteins BAP31BAP29 (DXS1357E), mRNA, /FEA=mRNA /GEN=DXS1357E /PROD=accessory proteins BAP31BAP29 /DB_XREF=gi:10047078 /UG=Hs,291904 accessory proteins BAP31BAP29 /FL=gb:NM_005745,3	0
907	200838_at	NM_001908	1077.9	1359.4	841.2	488.4	1197.1	1422.8	1372.5	2103.1	gb:NM_001908,1 /DEF=Homo sapiens cathepsin B (CTSB), mRNA, /FEA=mRNA /GEN=CTSB /PROD=cathepsin B /DB_XREF=gi:4503138 /UG=Hs,297939 cathepsin B /FL=gb:M14221,1 gb:L16510,1 gb:NM_001908,1	0
908	200839_s_at	NM_001908	2527.9	2662.2	1707	877.9	2220	2607.4	2100	3041.2	gb:NM_001908,1 /DEF=Homo sapiens cathepsin B (CTSB), mRNA, /FEA=mRNA /GEN=CTSB /PROD=cathepsin B /DB_XREF=gi:4503138 /UG=Hs,297939 cathepsin B /FL=gb:M14221,1 gb:L16510,1 gb:NM_001908,1	0
909	200840_at	NM_005548	884.4	907.6	962.3	908.3	1238.2	1346	1236	1196.3	gb:NM_005548,1 /DEF=Homo sapiens lysyl-tRNA synthetase (KARS), mRNA, /FEA=mRNA /GEN=KARS /PROD=lysyl-tRNA synthetase /DB_XREF=gi:5031814 /UG=Hs,3100 lysyl-tRNA synthetase /FL=gb:BC004132,1 gb:D32053,1 gb:NM_005548,1	0
910	200841_s_at	AI142677	49.5	58.5	57.4	38.8	60.9	48.9	42.6	39.7	Consensus includes gb:AI142677 /FEA=EST /DB_XREF=gi:3659036 /DB_XREF=est:ok33h03,s1 /CLONE=IMAGE:1509653 /UG=Hs,55921 glutamyl-prolyl-tRNA synthetase /FL=gb:NM_004446,1	1
911	200842_s_at	AI475965	177.5	156.1	136.2	191.7	195.4	202.5	214.3	132.9	Consensus includes gb:AI475965 /FEA=EST /DB_XREF=gi:4329010 /DB_XREF=est:tl96a09,x1 /CLONE=IMAGE:2154904 /UG=Hs,55921 glutamyl-prolyl-tRNA synthetase /FL=gb:NM_004446,1	0
912	200843_s_at	NM_004446	173.9	155.1	162	192.7	266.7	230.3	198.8	235.2	gb:NM_004446,1 /DEF=Homo sapiens glutamyl-prolyl-tRNA synthetase (EPRS), mRNA, /FEA=mRNA /GEN=EPRS /PROD=glutamyl-prolyl tRNA synthetase /DB_XREF=gi:4758293 /UG=Hs,55921 glutamyl-prolyl-tRNA synthetase /FL=gb:NM_004446,1	0
913	200844_s_at	BE869583	598.2	614	766.9	645.4	826.5	719.7	1056.2	765.7	Consensus includes gb:BE869583 /FEA=EST /DB_XREF=gi:10318463 /DB_XREF=est:601445695F1 /CLONE=IMAGE:3849815 /UG=Hs,120 anti-oxidant protein 2 (non-selenium glutathione peroxidase, acidic calcium-independent phospholipase A2) /FL=gb:D14662,1 gb:NM_004905,1	0
914	200845_s_at	NM_004905	404.6	374.5	386.9	430.6	466	394.1	638.3	438.4	gb:NM_004905,1 /DEF=Homo sapiens anti-oxidant protein 2 (non-selenium glutathione peroxidase, acidic calcium-independent phospholipase A2) (KIAA0106), mRNA, /FEA=mRNA /GEN=KIAA0106 /PROD=anti-oxidant protein 2 (non-selenium glutathioneperoxidase, acidic calcium-independent phospholipase A2) /DB_XREF=gi:4758637 /UG=Hs,120 anti-oxidant protein 2 (non-selenium glutathione peroxidase, acidic calcium-…	0
915	200846_s_at	NM_002708	202.2	211.6	190.2	198.6	233.4	280.8	238.2	337.3	gb:NM_002708,1 /DEF=Homo sapiens protein phosphatase 1, catalytic subunit, alpha isoform (PPP1CA), mRNA, /FEA=mRNA /GEN=PPP1CA /PROD=protein phosphatase 1, catalytic subunit, alphaisoform /DB_XREF=gi:4506002 /UG=Hs,183994 protein phosphatase 1, catalytic subunit, alpha isoform /FL=gb:BC001888,1 gb:BC004482,1 gb:M63960,1 gb:NM_002708,1	0
916	200847_s_at	NM_016127	545.9	481.2	398.4	558.1	385.9	409.7	468.9	503.4	gb:NM_016127,1 /DEF=Homo sapiens HSPC035 protein (LOC51669), mRNA, /FEA=mRNA /GEN=LOC51669 /PROD=HSPC035 protein /DB_XREF=gi:7706384 /UG=Hs,279921 HSPC035 protein /FL=gb:AF100748,1 gb:AF078855,1 gb:NM_016127,1	0
917	200848_at	AA479488	222.7	208.9	216.7	215.4	210.2	175.6	147.9	180.5	Consensus includes gb:AA479488 /FEA=EST /DB_XREF=gi:2208044 /DB_XREF=est:zv21c09,s1 /CLONE=IMAGE:754288 /UG=Hs,4113 S-adenosylhomocysteine hydrolase-like 1 /FL=gb:U82761,1 gb:NM_006621,1	0
918	200849_s_at	AI589266	285.5	265.4	289.9	298.5	274.6	205.9	215	247.1	Consensus includes gb:AI589266 /FEA=EST /DB_XREF=gi:4598314 /DB_XREF=est:tr58c06,x2 /CLONE=IMAGE:2222506 /UG=Hs,4113 S-adenosylhomocysteine hydrolase-like 1 /FL=gb:U82761,1 gb:NM_006621,1	0
919	200850_s_at	NM_006621	440.4	401.2	494	418.5	476.1	395.9	496.6	409.4	gb:NM_006621,1 /DEF=Homo sapiens S-adenosylhomocysteine hydrolase-like 1 (AHCYL1), mRNA, /FEA=mRNA /GEN=AHCYL1 /PROD=S-adenosylhomocysteine hydrolase-like 1 /DB_XREF=gi:5729723 /UG=Hs,4113 S-adenosylhomocysteine hydrolase-like 1 /FL=gb:U82761,1 gb:NM_006621,1	0
920	200851_s_at	NM_014761	411.4	381.5	424.4	483.3	417.2	398.1	408.6	364.5	gb:NM_014761,1 /DEF=Homo sapiens KIAA0174 gene product (KIAA0174), mRNA, /FEA=mRNA /GEN=KIAA0174 /PROD=KIAA0174 gene product /DB_XREF=gi:7661971 /UG=Hs,75824 KIAA0174 gene product /FL=gb:D79996,1 gb:BC000430,1 gb:BC004359,1 gb:NM_014761,1	0
921	200852_x_at	NM_005273	455.2	392	437.4	403	452.8	488.2	464	515.7	gb:NM_005273,1 /DEF=Homo sapiens guanine nucleotide binding protein (G protein), beta polypeptide 2 (GNB2), mRNA, /FEA=mRNA /GEN=GNB2 /PROD=guanine nucleotide binding protein (G protein),beta polypeptide 2 /DB_XREF=gi:4885282 /UG=Hs,91299 guanine nucleotide binding protein (G protein), beta polypeptide 2 /FL=gb:M16538,1 gb:M36429,1 gb:NM_005273,1	0
922	200853_at	NM_002106	343.6	237.6	411	385.4	400.2	430.5	394.6	892.7	gb:NM_002106,1 /DEF=Homo sapiens H2A histone family, member Z (H2AFZ), mRNA, /FEA=mRNA /GEN=H2AFZ /PROD=H2A histone family, member Z /DB_XREF=gi:4504254 /UG=Hs,119192 H2A histone family, member Z /FL=gb:M37583,1 gb:NM_002106,1	0
923	200854_at	AB028970	179.4	184.9	182.9	222.5	138.2	150.8	141.4	118.3	Consensus includes gb:AB028970,1 /DEF=Homo sapiens mRNA for KIAA1047 protein, partial cds, /FEA=mRNA /GEN=KIAA1047 /PROD=KIAA1047 protein /DB_XREF=gi:5689430 /UG=Hs,144904 nuclear receptor co-repressor 1 /FL=gb:AF044209,1 gb:NM_006311,1	0
924	200855_at	AW771910	44.1	38.9	43.2	39.3	32.9	31.4	31.2	35.5	Consensus includes gb:AW771910 /FEA=EST /DB_XREF=gi:7703971 /DB_XREF=est:hn66c11,x1 /CLONE=IMAGE:3032852 /UG=Hs,144904 nuclear receptor co-repressor 1 /FL=gb:AF044209,1 gb:NM_006311,1	0
925	200856_x_at	BF437948	38.6	56.1	46.2	41.9	44.5	39.9	35	32.9	Consensus includes gb:BF437948 /FEA=EST /DB_XREF=gi:11450465 /DB_XREF=est:7q63b10,x1 /CLONE=IMAGE:3702882 /UG=Hs,144904 nuclear receptor co-repressor 1 /FL=gb:AF044209,1 gb:NM_006311,1	0
926	200857_s_at	NM_006311	155.5	155.1	152.9	169.4	145.4	134.8	119.2	123.7	gb:NM_006311,1 /DEF=Homo sapiens nuclear receptor co-repressor 1 (NCOR1), mRNA, /FEA=mRNA /GEN=NCOR1 /PROD=nuclear receptor co-repressor 1 /DB_XREF=gi:5454137 /UG=Hs,144904 nuclear receptor co-repressor 1 /FL=gb:AF044209,1 gb:NM_006311,1	0
927	200858_s_at	NM_001012	884.7	920.2	951.8	925.1	1344.7	1006.1	1168.2	1442.9	gb:NM_001012,1 /DEF=Homo sapiens ribosomal protein S8 (RPS8), mRNA, /FEA=mRNA /GEN=RPS8 /PROD=ribosomal protein S8 /DB_XREF=gi:4506742 /UG=Hs,151604 ribosomal protein S8 /FL=gb:NM_001012,1	0
928	200859_x_at	NM_001456	3350	3810.9	3588.4	3837.1	2218.3	1639.4	2021.8	1188	gb:NM_001456,1 /DEF=Homo sapiens filamin A, alpha (actin-binding protein-280) (FLNA), mRNA, /FEA=mRNA /GEN=FLNA /PROD=filamin 1 (actin-binding protein-280) /DB_XREF=gi:4503744 /UG=Hs,195464 filamin A, alpha (actin-binding protein-280) /FL=gb:NM_001456,1	0
929	200860_s_at	BC000779	279.4	298.3	282.4	261.1	356.7	377.6	342.8	361.4	gb:BC000779,1 /DEF=Homo sapiens, Similar to KIAA1007 protein, clone MGC:692, mRNA, complete cds, /FEA=mRNA /PROD=Similar to KIAA1007 protein /DB_XREF=gi:12653966 /UG=Hs,279949 KIAA1007 protein /FL=gb:BC000779,1 gb:AF110778,1 gb:NM_016284,1	0
930	200861_at	NM_016284	119.7	112.5	131.5	78.2	95.5	104.7	86.4	99.4	gb:NM_016284,1 /DEF=Homo sapiens KIAA1007 protein (KIAA1007), mRNA, /FEA=mRNA /GEN=KIAA1007 /PROD=KIAA1007 protein /DB_XREF=gi:7706213 /UG=Hs,279949 KIAA1007 protein /FL=gb:BC000779,1 gb:AF110778,1 gb:NM_016284,1	0
931	200862_at	NM_014762	132.5	129	136.3	111.3	123.1	161.7	135.5	130.7	gb:NM_014762,1 /DEF=Homo sapiens seladin-1 (KIAA0018), mRNA, /FEA=mRNA /GEN=KIAA0018 /PROD=seladin-1 /DB_XREF=gi:13375617 /UG=Hs,75616 seladin-1 /FL=gb:AF261758,1 gb:BC004375,1 gb:NM_014762,1	0
932	200863_s_at	AI215102	525.6	533.9	533.5	564.6	628.5	653.5	608.1	700.4	Consensus includes gb:AI215102 /FEA=EST /DB_XREF=gi:3778703 /DB_XREF=est:qg69g05,x1 /CLONE=IMAGE:1840472 /UG=Hs,75618 RAB11A, member RAS oncogene family /FL=gb:AF000231,1 gb:NM_004663,1	0
933	200864_s_at	NM_004663	98.6	92.7	111.1	91.1	97.3	102.7	114.8	102.7	gb:NM_004663,1 /DEF=Homo sapiens RAB11A, member RAS oncogene family (RAB11A), mRNA, /FEA=mRNA /GEN=RAB11A /PROD=RAB11A, member RAS oncogene family /DB_XREF=gi:4758983 /UG=Hs,75618 RAB11A, member RAS oncogene family /FL=gb:AF000231,1 gb:NM_004663,1	0
934	200865_at	AI001896	0.6	0.4	0.9	0.6	0.4	1	0.3	0.2	Consensus includes gb:AI001896 /FEA=EST /DB_XREF=gi:3202367 /DB_XREF=est:ot42a05,s1 /CLONE=IMAGE:1619408 /UG=Hs,7811 eukaryotic translation initiation factor 3, subunit 5 (epsilon, 47kD) /FL=gb:BC000490,1 gb:U94855,1 gb:NM_003754,1	8
935	200866_s_at	M32221	1607.9	1696.4	1547.7	1440.8	1278.9	2017.2	1544.7	1822.7	gb:M32221,1 /DEF=Human saposin proteins A-D mRNA, complete cds, /FEA=mRNA /GEN=PSAP /DB_XREF=gi:337761 /UG=Hs,78575 prosaposin (variant Gaucher disease and variant metachromatic leukodystrophy) /FL=gb:NM_002778,1 gb:BC004275,1 gb:J03077,1 gb:D00422,1 gb:M60255,1 gb:M32221,1 gb:M60257,1 gb:M60258,1 gb:M81355,1	0
936	200867_at	AL031685	73.9	63.4	83.4	72.2	87	93.7	88.1	94.5	Consensus includes gb:AL031685 /DEF=Human DNA sequence from clone RP5-963K23 on chromosome 20q13,11-13,2 Contains a KRT18 (Keratin type I, Cytoskeletal 18 (Cytokeratin 18, CK18,CYK18)) pseudogene, a gene for a novel protein, the gene for spermatogenesis associated protein PD1 (KIAA0,,, /FEA=mRNA_2 /DB_XREF=gi:9368423 /UG=Hs,10590 zinc finger protein 313 /FL=gb:AF265215,1 gb:NM_018683,1	0
937	200868_s_at	NM_018683	136	142.4	131.1	177.9	125.2	224.9	178	206.4	gb:NM_018683,1 /DEF=Homo sapiens zinc finger protein 313 (ZNF313), mRNA, /FEA=mRNA /GEN=ZNF313 /PROD=zinc finger protein 313 /DB_XREF=gi:8923897 /UG=Hs,10590 zinc finger protein 313 /FL=gb:AF265215,1 gb:NM_018683,1	0
938	200869_at	NM_000980	2111.5	1870.7	2106.2	1855.9	2137.7	2054.7	2275	2662.8	gb:NM_000980,1 /DEF=Homo sapiens ribosomal protein L18a (RPL18A), mRNA, /FEA=mRNA /GEN=RPL18A /PROD=ribosomal protein L18a /DB_XREF=gi:11415025 /UG=Hs,163593 ribosomal protein L18a /FL=gb:NM_000980,1 gb:L05093,1	0
939	200870_at	NM_007178	595.4	594.7	603.8	664.9	731.5	1137	739.6	784	gb:NM_007178,1 /DEF=Homo sapiens unr-interacting protein (UNRIP), mRNA, /FEA=mRNA /GEN=UNRIP /PROD=unr-interacting protein /DB_XREF=gi:6005931 /UG=Hs,3727 unr-interacting protein /FL=gb:BC000162,1 gb:AB024327,1 gb:NM_007178,1 gb:AL136691,1 gb:AF161496,1	0
940	200871_s_at	NM_002778	2679.9	3369.8	2819.9	2516.7	2368.7	2710.8	2742	2469.6	gb:NM_002778,1 /DEF=Homo sapiens prosaposin (variant Gaucher disease and variant metachromatic leukodystrophy) (PSAP), mRNA, /FEA=mRNA /GEN=PSAP /PROD=prosaposin (variant Gaucher disease and variantmetachromatic leukodystrophy) /DB_XREF=gi:11386146 /UG=Hs,78575 prosaposin (variant Gaucher disease and variant metachromatic leukodystrophy) /FL=gb:NM_002778,1 gb:BC004275,1 gb:J03077,1 gb:D00422,1 gb…	0
941	200872_at	NM_002966	958.3	1057	1029.1	1035.4	1904.5	1969.4	2049.9	1926.3	gb:NM_002966,1 /DEF=Homo sapiens S100 calcium-binding protein A10 (annexin II ligand, calpactin I, light polypeptide (p11)) (S100A10), mRNA, /FEA=mRNA /GEN=S100A10 /PROD=S100 calcium-binding protein A10 /DB_XREF=gi:4506760 /UG=Hs,119301 S100 calcium-binding protein A10 (annexin II ligand, calpactin I, light polypeptide (p11)) /FL=gb:M81457,1 gb:M38591,1 gb:NM_002966,1	0
942	200873_s_at	NM_006585	451.4	650.7	576.4	757	723.2	629.1	720.9	645	gb:NM_006585,1 /DEF=Homo sapiens chaperonin containing TCP1, subunit 8 (theta) (CCT8), mRNA, /FEA=mRNA /GEN=CCT8 /PROD=chaperonin containing TCP1, subunit 8 (theta) /DB_XREF=gi:6005726 /UG=Hs,15071 chaperonin containing TCP1, subunit 8 (theta) /FL=gb:D13627,1 gb:NM_006585,1	0
943	200874_s_at	BE796327	52.9	51.2	59.9	47	75	65.9	76.6	67.1	Consensus includes gb:BE796327 /FEA=EST /DB_XREF=gi:10217525 /DB_XREF=est:601591928F1 /CLONE=IMAGE:3946015 /UG=Hs,296585 nucleolar protein (KKED repeat) /FL=gb:NM_006392,1	0
944	200875_s_at	NM_006392	98.5	88.4	80.9	100.3	183.9	212.5	190.2	201.7	gb:NM_006392,1 /DEF=Homo sapiens nucleolar protein (KKED repeat) (NOP56), mRNA, /FEA=mRNA /GEN=NOP56 /PROD=nucleolar protein (KKED repeat) /DB_XREF=gi:5453793 /UG=Hs,296585 nucleolar protein (KKED repeat) /FL=gb:NM_006392,1	0
945	200876_s_at	NM_002793	559.1	414	600.5	516.5	523.9	657.5	639	655	gb:NM_002793,1 /DEF=Homo sapiens proteasome (prosome, macropain) subunit, beta type, 1 (PSMB1), mRNA, /FEA=mRNA /GEN=PSMB1 /PROD=proteasome (prosome, macropain) subunit, betatype, 1 /DB_XREF=gi:4506192 /UG=Hs,75748 proteasome (prosome, macropain) subunit, beta type, 1 /FL=gb:BC000508,1 gb:NM_002793,1	0
946	200877_at	NM_006430	919.3	846.4	876.6	1069.2	1236.6	1242	1205.7	1265.7	gb:NM_006430,1 /DEF=Homo sapiens chaperonin containing TCP1, subunit 4 (delta) (CCT4), mRNA, /FEA=mRNA /GEN=CCT4 /PROD=chaperonin containing TCP1, subunit 4 (delta) /DB_XREF=gi:5453604 /UG=Hs,79150 chaperonin containing TCP1, subunit 4 (delta) /FL=gb:U38846,1 gb:AF026291,1 gb:NM_006430,1	0
947	200878_at	AF052094	1408.5	1688.7	1709.9	1246.9	1541.1	1400.6	1502.4	1082	Consensus includes gb:AF052094,1 /DEF=Homo sapiens clone 23698 mRNA sequence, /FEA=mRNA /DB_XREF=gi:3360400 /UG=Hs,8136 endothelial PAS domain protein 1 /FL=gb:U51626,1 gb:U81984,1 gb:NM_001430,1	0
948	200879_s_at	NM_001430	70	131	222.1	104.5	179.7	195	160.3	130.3	gb:NM_001430,1 /DEF=Homo sapiens endothelial PAS domain protein 1 (EPAS1), mRNA, /FEA=mRNA /GEN=EPAS1 /PROD=endothelial PAS domain protein 1 /DB_XREF=gi:4503576 /UG=Hs,8136 endothelial PAS domain protein 1 /FL=gb:U51626,1 gb:U81984,1 gb:NM_001430,1	0
949	200880_at	AL534104	367.5	340.9	410.8	516.8	482.7	410.1	444	305.3	Consensus includes gb:AL534104 /FEA=EST /DB_XREF=gi:12797597 /DB_XREF=est:AL534104 /CLONE=CS0DF005YF01 (3 prime) /UG=Hs,94 DnaJ (Hsp40) homolog, subfamily A, member 1 /FL=gb:D13388,1 gb:L08069,1 gb:NM_001539,1	0
950	200881_s_at	NM_001539	318.6	324.7	328.5	414.9	594	545	532	545	gb:NM_001539,1 /DEF=Homo sapiens heat shock protein, DNAJ-like 2 (HSJ2), mRNA, /FEA=mRNA /GEN=HSJ2 /PROD=heat shock protein, DNAJ-like 2 /DB_XREF=gi:4504510 /UG=Hs,94 DnaJ (Hsp40) homolog, subfamily A, member 1 /FL=gb:D13388,1 gb:L08069,1 gb:NM_001539,1	0
951	200882_s_at	NM_002810	201.3	152.5	198	232	239	327.4	320.2	372.9	gb:NM_002810,1 /DEF=Homo sapiens proteasome (prosome, macropain) 26S subunit, non-ATPase, 4 (PSMD4), mRNA, /FEA=mRNA /GEN=PSMD4 /PROD=proteasome (prosome, macropain) 26S subunit,non-ATPase, 4 /DB_XREF=gi:5292160 /UG=Hs,148495 proteasome (prosome, macropain) 26S subunit, non-ATPase, 4 /FL=gb:BC002365,1 gb:U24704,1 gb:NM_002810,1	0
952	200883_at	NM_003366	230.4	225.1	223	241.8	239	246.6	249.1	303.4	gb:NM_003366,1 /DEF=Homo sapiens ubiquinol-cytochrome c reductase core protein II (UQCRC2), mRNA, /FEA=mRNA /GEN=UQCRC2 /PROD=ubiquinol-cytochrome c reductase core proteinII /DB_XREF=gi:4507842 /UG=Hs,173554 ubiquinol-cytochrome c reductase core protein II /FL=gb:BC000484,1 gb:BC003136,1 gb:J04973,1 gb:NM_003366,1	0
953	200884_at	NM_001823	68.1	183.4	180.2	119	50.5	41.8	54.5	57.6	gb:NM_001823,1 /DEF=Homo sapiens creatine kinase, brain (CKB), mRNA, /FEA=mRNA /GEN=CKB /PROD=creatine kinase, brain /DB_XREF=gi:4502850 /UG=Hs,173724 creatine kinase, brain /FL=gb:L47647,1 gb:BC001190,1 gb:BC004914,1 gb:M16364,1 gb:M16451,1 gb:NM_001823,1	1
954	200885_at	NM_005167	1079.6	972.1	959.4	1062.5	855.1	1128.7	991.8	934.3	gb:NM_005167,1 /DEF=Homo sapiens ras homolog gene family, member C (ARHC), mRNA, /FEA=mRNA /GEN=ARHC /PROD=ras homolog gene family, member C /DB_XREF=gi:4885066 /UG=Hs,179735 ras homolog gene family, member C /FL=gb:L25081,1 gb:NM_005167,1	0
955	200886_s_at	NM_002629	991.1	840.1	903.4	960.1	1137.9	1502.3	1144.4	1358.2	gb:NM_002629,1 /DEF=Homo sapiens phosphoglycerate mutase 1 (brain) (PGAM1), mRNA, /FEA=mRNA /GEN=PGAM1 /PROD=phosphoglycerate mutase 1 (brain) /DB_XREF=gi:4505752 /UG=Hs,181013 phosphoglycerate mutase 1 (brain) /FL=gb:BC000455,1 gb:NM_002629,1 gb:J04173,1	0
956	200887_s_at	NM_007315	380.1	404.7	409.6	364.4	337.9	328.3	422.5	410.2	gb:NM_007315,1 /DEF=Homo sapiens signal transducer and activator of transcription 1, 91kD (STAT1), mRNA, /FEA=mRNA /GEN=STAT1 /PROD=signal transducer and activator of transcription1, 91kD /DB_XREF=gi:6274551 /UG=Hs,21486 signal transducer and activator of transcription 1, 91kD /FL=gb:M97935,1 gb:NM_007315,1	0
957	200888_s_at	NM_000978	1074.9	896.5	1010.9	957.8	949.3	1048.6	1169	1171.5	gb:NM_000978,1 /DEF=Homo sapiens ribosomal protein L23 (RPL23), mRNA, /FEA=mRNA /GEN=RPL23 /PROD=ribosomal protein L23 /DB_XREF=gi:4506604 /UG=Hs,234518 ribosomal protein L23 /FL=gb:NM_000978,1	0
958	200889_s_at	AI016620	93.5	172.9	129.6	189	306.5	200	287.9	308.2	Consensus includes gb:AI016620 /FEA=EST /DB_XREF=gi:3230956 /DB_XREF=est:ov30e10,x1 /CLONE=IMAGE:1638858 /UG=Hs,250773 signal sequence receptor, alpha (translocon-associated protein alpha) /FL=gb:AF156965,1 gb:NM_003144,2	0
959	200890_s_at	AW006345	104.6	103.9	93.3	111	146.6	132.3	133.3	150.2	Consensus includes gb:AW006345 /FEA=EST /DB_XREF=gi:5855123 /DB_XREF=est:wt04d05,x1 /CLONE=IMAGE:2506473 /UG=Hs,250773 signal sequence receptor, alpha (translocon-associated protein alpha) /FL=gb:AF156965,1 gb:NM_003144,2	0
960	200891_s_at	NM_003144	912.3	607.3	712.8	621.1	789	917.4	775.2	762.4	gb:NM_003144,2 /DEF=Homo sapiens signal sequence receptor, alpha (translocon-associated protein alpha) (SSR1), mRNA, /FEA=mRNA /GEN=SSR1 /PROD=signal sequence receptor, alpha /DB_XREF=gi:6552340 /UG=Hs,250773 signal sequence receptor, alpha (translocon-associated protein alpha) /FL=gb:AF156965,1 gb:NM_003144,2	0
961	200892_s_at	BC000451	192	187.3	218.1	212.8	282.8	407.8	280.9	331.2	gb:BC000451,1 /DEF=Homo sapiens, splicing factor, arginineserine-rich (transformer 2 Drosophila homolog) 10, clone MGC:8454, mRNA, complete cds, /FEA=mRNA /PROD=splicing factor, arginineserine-rich(transformer 2 Drosophila homolog) 10 /DB_XREF=gi:12653362 /UG=Hs,30035 splicing factor, arginineserine-rich (transformer 2 Drosophila homolog) 10 /FL=gb:BC000160,1 gb:BC000451,1 gb:U61267,1 gb:U68063,1…	0
962	200893_at	NM_004593	594.9	485.8	550.4	578.8	702.8	821.2	698.1	721	gb:NM_004593,1 /DEF=Homo sapiens splicing factor, arginineserine-rich (transformer 2 Drosophila homolog) 10 (SFRS10), mRNA, /FEA=mRNA /GEN=SFRS10 /PROD=splicing factor, arginineserine-rich(transformer 2 Drosophila homolog) 10 /DB_XREF=gi:4759097 /UG=Hs,30035 splicing factor, arginineserine-rich (transformer 2 Drosophila homolog) 10 /FL=gb:BC000160,1 gb:BC000451,1 gb:U61267,1 gb:U68063,1 gb:NM_004…	0
963	200894_s_at	AA894574	61.8	53.7	42.7	77.7	96.2	93.6	80.9	86.2	Consensus includes gb:AA894574 /FEA=EST /DB_XREF=gi:3030975 /DB_XREF=est:of91h10,s1 /CLONE=IMAGE:1437763 /UG=Hs,848 FK506-binding protein 4 (59kD) /FL=gb:BC001786,1 gb:M88279,1 gb:NM_002014,1	0
964	200895_s_at	NM_002014	161.9	187.6	114.9	287.6	369.5	266.3	212.7	207	gb:NM_002014,1 /DEF=Homo sapiens FK506-binding protein 4 (59kD) (FKBP4), mRNA, /FEA=mRNA /GEN=FKBP4 /PROD=FK506-binding protein 4 (59kD) /DB_XREF=gi:4503728 /UG=Hs,848 FK506-binding protein 4 (59kD) /FL=gb:BC001786,1 gb:M88279,1 gb:NM_002014,1	0
965	200896_x_at	NM_004494	601.6	481.7	537.9	495.4	707.9	607.5	758.7	710.8	gb:NM_004494,1 /DEF=Homo sapiens hepatoma-derived growth factor (high-mobility group protein 1-like) (HDGF), mRNA, /FEA=mRNA /GEN=HDGF /PROD=hepatoma-derived growth factor (high-mobilitygroup protein 1-like) /DB_XREF=gi:4758515 /UG=Hs,89525 hepatoma-derived growth factor (high-mobility group protein 1-like) /FL=gb:NM_004494,1 gb:D16431,1	0
966	200897_s_at	NM_016081	1967.3	1952.9	2097	2141.6	1336.8	1249.6	1326.3	1192.8	gb:NM_016081,1 /DEF=Homo sapiens palladin (KIAA0992), mRNA, /FEA=mRNA /GEN=KIAA0992 /PROD=palladin /DB_XREF=gi:7706354 /UG=Hs,194431 palladin /FL=gb:AF077041,1 gb:AF151909,1 gb:NM_016081,1	0
967	200898_s_at	AK002091	105.4	96.2	140.4	135.6	71.8	132.4	76.4	84.1	Consensus includes gb:AK002091,1 /DEF=Homo sapiens cDNA FLJ11229 fis, clone PLACE1008356, highly similar to Homo sapiens mRNA for KIAA0679 protein, /FEA=mRNA /DB_XREF=gi:7023763 /UG=Hs,5734 meningioma expressed antigen 5 (hyaluronidase) /FL=gb:AF036144,2 gb:NM_012215,1	0
968	200899_s_at	NM_012215	185.5	149.7	189.5	236.2	111.3	126.2	132.9	113.2	gb:NM_012215,1 /DEF=Homo sapiens meningioma expressed antigen 5 (hyaluronidase) (MGEA5), mRNA, /FEA=mRNA /GEN=MGEA5 /PROD=meningioma expressed antigen 5 (hyaluronidase) /DB_XREF=gi:11024697 /UG=Hs,5734 meningioma expressed antigen 5 (hyaluronidase) /FL=gb:AF036144,2 gb:NM_012215,1	0
969	200900_s_at	AI583537	103	96.5	81.5	100.8	142.1	259.3	160.4	204.2	Consensus includes gb:AI583537 /FEA=EST /DB_XREF=gi:4569434 /DB_XREF=est:ts12d03,x1 /CLONE=IMAGE:2228357 /UG=Hs,75709 mannose-6-phosphate receptor (cation dependent) /FL=gb:NM_002355,2 gb:M16985,1	0
970	200901_s_at	NM_002355	243	193.2	199.5	169.1	229.9	321.3	197.4	350	gb:NM_002355,2 /DEF=Homo sapiens mannose-6-phosphate receptor (cation dependent) (M6PR), mRNA, /FEA=mRNA /GEN=M6PR /PROD=cation-dependent mannose-6-phosphate receptorprecursor /DB_XREF=gi:10947032 /UG=Hs,75709 mannose-6-phosphate receptor (cation dependent) /FL=gb:NM_002355,2 gb:M16985,1	0
971	200902_at	NM_004261	279.7	232.3	287.3	171.2	373.9	383	303.3	411.2	gb:NM_004261,1 /DEF=Homo sapiens 15 kDa selenoprotein (SEP15), mRNA, /FEA=mRNA /GEN=SEP15 /PROD=15 kDa selenoprotein /DB_XREF=gi:4759095 /UG=Hs,90606 15 kDa selenoprotein /FL=gb:AF288991,1 gb:BC005294,1 gb:AF051894,1 gb:NM_004261,1	0
972	200903_s_at	NM_000687	147.4	132.9	149.7	141.2	261.5	259.1	269.8	313.7	gb:NM_000687,1 /DEF=Homo sapiens S-adenosylhomocysteine hydrolase (AHCY), mRNA, /FEA=mRNA /GEN=AHCY /PROD=S-adenosylhomocysteine hydrolase /DB_XREF=gi:9951914 /UG=Hs,172673 S-adenosylhomocysteine hydrolase /FL=gb:M61832,1 gb:NM_000687,1	0
973	200904_at	X56841	441.4	336.1	434.9	430.5	289.3	367.1	331.5	273	Consensus includes gb:X56841,1 /DEF=H,sapiens HLA-E gene, /FEA=mRNA /GEN=HLA-E /PROD=HLA-E /DB_XREF=gi:433491 /UG=Hs,181392 major histocompatibility complex, class I, E /FL=gb:BC002578,1 gb:NM_005516,1	0
974	200905_x_at	NM_005516	1122.4	879.1	1113.9	903.2	887.6	1129.3	968.9	1313.1	gb:NM_005516,1 /DEF=Homo sapiens major histocompatibility complex, class I, E (HLA-E), mRNA, /FEA=mRNA /GEN=HLA-E /PROD=major histocompatibility complex, class I, E /DB_XREF=gi:5031744 /UG=Hs,181392 major histocompatibility complex, class I, E /FL=gb:BC002578,1 gb:NM_005516,1	0
975	200906_s_at	AK025843	313.2	361.3	433.8	382.5	191.9	204.6	152.6	161.6	Consensus includes gb:AK025843,1 /DEF=Homo sapiens cDNA: FLJ22190 fis, clone HRC01053, /FEA=mRNA /DB_XREF=gi:10438481 /UG=Hs,194431 palladin /FL=gb:AF077041,1 gb:AF151909,1 gb:NM_016081,1	0
976	200907_s_at	AU157932	1342.6	1321.9	1544.9	1487	767.3	747.8	719.9	629.2	Consensus includes gb:AU157932 /FEA=EST /DB_XREF=gi:11019453 /DB_XREF=est:AU157932 /CLONE=PLACE1010217 /UG=Hs,194431 palladin /FL=gb:AF077041,1 gb:AF151909,1 gb:NM_016081,1	0
977	200908_s_at	BC005354	3.8	29.6	13.1	4.3	25.8	12.4	18.8	22.1	Consensus includes gb:BC005354,1 /DEF=Homo sapiens, ribosomal protein, large P2, clone MGC:12453, mRNA, complete cds, /FEA=mRNA /PROD=ribosomal protein, large P2 /DB_XREF=gi:13529169 /UG=Hs,119500 ribosomal protein, large P2 /FL=gb:BC005354,1 gb:M17887,1 gb:NM_001004,1	8
978	200909_s_at	NM_001004	1955.6	1788.7	2182.6	1731.8	1898.5	2097.6	2126.3	2478.5	gb:NM_001004,1 /DEF=Homo sapiens ribosomal protein, large P2 (RPLP2), mRNA, /FEA=mRNA /GEN=RPLP2 /PROD=ribosomal protein, large P2 /DB_XREF=gi:4506670 /UG=Hs,119500 ribosomal protein, large P2 /FL=gb:BC005354,1 gb:M17887,1 gb:NM_001004,1	0
979	200910_at	NM_005998	421.4	351.1	419.7	406.6	614.7	554.4	595	534.8	gb:NM_005998,1 /DEF=Homo sapiens chaperonin containing TCP1, subunit 3 (gamma) (CCT3), mRNA, /FEA=mRNA /GEN=CCT3 /PROD=chaperonin containing TCP1, subunit 3 (gamma) /DB_XREF=gi:5174726 /UG=Hs,1708 chaperonin containing TCP1, subunit 3 (gamma) /FL=gb:NM_005998,1	0
980	200911_s_at	NM_006283	916.1	967.3	1050.3	1026.6	766.6	676.6	755.3	819	gb:NM_006283,1 /DEF=Homo sapiens transforming, acidic coiled-coil containing protein 1 (TACC1), mRNA, /FEA=mRNA /GEN=TACC1 /PROD=transforming, acidic coiled-coil containingprotein 1 /DB_XREF=gi:5454099 /UG=Hs,173159 transforming, acidic coiled-coil containing protein 1 /FL=gb:AF049910,1 gb:NM_006283,1	0
981	200912_s_at	NM_001967	1612.1	1766.2	1507.7	2019.9	1489.8	1406.2	1464.5	1362.1	gb:NM_001967,2 /DEF=Homo sapiens eukaryotic translation initiation factor 4A, isoform 2 (EIF4A2), mRNA, /FEA=mRNA /GEN=EIF4A2 /PROD=eukaryotic translation initiation factor 4A,isoform 2 /DB_XREF=gi:9945313 /UG=Hs,173912 eukaryotic translation initiation factor 4A, isoform 2 /FL=gb:D30655,1 gb:NM_001967,2	0
982	200913_at	NM_002707	68.9	111.8	81.3	98.3	89.9	122	79.4	75.3	gb:NM_002707,1 /DEF=Homo sapiens protein phosphatase 1G (formerly 2C), magnesium-dependent, gamma isoform (PPM1G), mRNA, /FEA=mRNA /GEN=PPM1G /PROD=protein phosphatase 1G (formerly 2C),magnesium-dependent, gamma isoform /DB_XREF=gi:4505998 /UG=Hs,17883 protein phosphatase 1G (formerly 2C), magnesium-dependent, gamma isoform /FL=gb:BC000057,1 gb:NM_002707,1	0
983	200914_x_at	BF589024	161.7	156.1	127.8	137.5	133.3	136	116.5	102.6	Consensus includes gb:BF589024 /FEA=EST /DB_XREF=gi:11681348 /DB_XREF=est:naa40c08,x1 /CLONE=IMAGE:3258639 /UG=Hs,211577 kinectin 1 (kinesin receptor) /FL=gb:D13629,1 gb:L25616,1 gb:NM_004986,1	0
984	200915_x_at	NM_004986	614.3	673.2	570.8	630.9	578.8	589.4	587.5	493.9	gb:NM_004986,1 /DEF=Homo sapiens kinectin 1 (kinesin receptor) (KTN1), mRNA, /FEA=mRNA /GEN=KTN1 /PROD=kinectin 1 (kinesin receptor) /DB_XREF=gi:4826813 /UG=Hs,211577 kinectin 1 (kinesin receptor) /FL=gb:D13629,1 gb:L25616,1 gb:NM_004986,1	0
985	200916_at	NM_003564	1062.1	991.1	786.1	906.7	1238.2	1174.6	1402.4	1222.1	gb:NM_003564,1 /DEF=Homo sapiens transgelin 2 (TAGLN2), mRNA, /FEA=mRNA /GEN=TAGLN2 /PROD=transgelin 2 /DB_XREF=gi:4507356 /UG=Hs,75725 transgelin 2 /FL=gb:D21261,1 gb:NM_003564,1	0
986	200917_s_at	BG474541	71	111.2	115.4	98.5	110.2	107.3	123	104.1	Consensus includes gb:BG474541 /FEA=EST /DB_XREF=gi:13406818 /DB_XREF=est:602517313F1 /CLONE=IMAGE:4649162 /UG=Hs,75730 signal recognition particle receptor (docking protein) /FL=gb:BC001162,1 gb:NM_003139,1	0
987	200918_s_at	NM_003139	544.9	530.3	599.8	567.1	606.7	540	587.1	533.4	gb:NM_003139,1 /DEF=Homo sapiens signal recognition particle receptor (docking protein) (SRPR), mRNA, /FEA=mRNA /GEN=SRPR /PROD=signal recognition particle receptor (dockingprotein) /DB_XREF=gi:4507222 /UG=Hs,75730 signal recognition particle receptor (docking protein) /FL=gb:BC001162,1 gb:NM_003139,1	0
988	200919_at	NM_004427	581.2	404.3	413.7	475.6	617	642.3	734.3	401.9	gb:NM_004427,1 /DEF=Homo sapiens early development regulator 2 (homolog of polyhomeotic 2) (EDR2), mRNA, /FEA=mRNA /GEN=EDR2 /PROD=early development regulator 2 /DB_XREF=gi:4758241 /UG=Hs,75878 early development regulator 2 (homolog of polyhomeotic 2) /FL=gb:U89278,1 gb:NM_004427,1	0
989	200920_s_at	AL535380	361.7	354.6	356	209.9	414.8	678.4	455.7	496.1	Consensus includes gb:AL535380 /FEA=EST /DB_XREF=gi:12798873 /DB_XREF=est:AL535380 /CLONE=CS0DF009YN13 (5 prime) /UG=Hs,77054 B-cell translocation gene 1, anti-proliferative /FL=gb:NM_001731,1	0
990	200921_s_at	NM_001731	464.3	536.9	507	465.6	530.6	695.9	651.3	598.4	gb:NM_001731,1 /DEF=Homo sapiens B-cell translocation gene 1, anti-proliferative (BTG1), mRNA, /FEA=mRNA /GEN=BTG1 /PROD=B-cell translocation protein 1 /DB_XREF=gi:4502472 /UG=Hs,77054 B-cell translocation gene 1, anti-proliferative /FL=gb:NM_001731,1	0
991	200922_at	NM_006801	222.1	226.3	228.8	203.6	218.5	205.2	211.2	246	gb:NM_006801,1 /DEF=Homo sapiens KDEL (Lys-Asp-Glu-Leu) endoplasmic reticulum protein retention receptor 1 (KDELR1), mRNA, /FEA=mRNA /GEN=KDELR1 /PROD=KDEL receptor 1 /DB_XREF=gi:5803047 /UG=Hs,78040 KDEL (Lys-Asp-Glu-Leu) endoplasmic reticulum protein retention receptor 1 /FL=gb:NM_006801,1	0
992	200923_at	NM_005567	558.9	489.2	523.9	630.3	431.6	262.6	358	328.7	gb:NM_005567,2 /DEF=Homo sapiens lectin, galactoside-binding, soluble, 3 binding protein (galectin 6 binding protein) (LGALS3BP), mRNA, /FEA=mRNA /GEN=LGALS3BP /PROD=galectin 6 binding protein /DB_XREF=gi:6006016 /UG=Hs,79339 lectin, galactoside-binding, soluble, 3 binding protein (galectin 6 binding protein) /FL=gb:BC002403,1 gb:BC002998,1 gb:L13210,1 gb:NM_005567,2	0
993	200924_s_at	NM_002394	75.6	65	65.6	151.2	149.1	126.9	137.3	105.2	gb:NM_002394,1 /DEF=Homo sapiens solute carrier family 3 (activators of dibasic and neutral amino acid transport), member 2 (SLC3A2), mRNA, /FEA=mRNA /GEN=SLC3A2 /PROD=antigen identified by monoclonal antibodies 4F2,TRA1,10, TROP4, and T43 /DB_XREF=gi:4505140 /UG=Hs,79748 solute carrier family 3 (activators of dibasic and neutral amino acid transport), member 2 /FL=gb:BC001061,1 gb:J02769,1 gb:J0…	0
994	200925_at	NM_004373	1221.9	1115.3	1208.5	1074.9	1057	989.6	1027.9	1211.5	gb:NM_004373,1 /DEF=Homo sapiens cytochrome c oxidase subunit VIa polypeptide 1 (COX6A1), mRNA, /FEA=mRNA /GEN=COX6A1 /PROD=cytochrome c oxidase subunit VIa polypeptide 1 /DB_XREF=gi:10047079 /UG=Hs,180714 cytochrome c oxidase subunit VIa polypeptide 1 /FL=gb:NM_004373,1	0
995	200926_at	NM_001025	3495.4	3485	3426.2	3501.1	2890.7	2872.3	3204	3021	gb:NM_001025,1 /DEF=Homo sapiens ribosomal protein S23 (RPS23), mRNA, /FEA=mRNA /GEN=RPS23 /PROD=ribosomal protein S23 /DB_XREF=gi:4506700 /UG=Hs,3463 ribosomal protein S23 /FL=gb:D14530,1 gb:NM_001025,1	0
996	200927_s_at	AA919115	219.3	199.5	227.4	231.8	220.3	200.8	201.1	201.3	Consensus includes gb:AA919115 /FEA=EST /DB_XREF=gi:3059005 /DB_XREF=est:ol85g11,s1 /CLONE=IMAGE:1536452 /UG=Hs,5807 GTPase Rab14 /FL=gb:AF152463,1 gb:AF203689,1 gb:AL162081,1 gb:NM_016322,1	0
997	200928_s_at	AL162081	12.7	12.9	8.7	12.4	9.6	10.7	11	7.9	gb:AL162081,1 /DEF=Homo sapiens mRNA; cDNA DKFZp762K0911 (from clone DKFZp762K0911); complete cds, /FEA=mRNA /GEN=DKFZp762K0911 /PROD=hypothetical protein /DB_XREF=gi:7328165 /UG=Hs,5807 GTPase Rab14 /FL=gb:AF152463,1 gb:AF203689,1 gb:AL162081,1 gb:NM_016322,1	0
998	200929_at	NM_006827	392	398.2	418.6	364.1	439.6	546.4	433.6	575.7	gb:NM_006827,1 /DEF=Homo sapiens transmembrane trafficking protein (TMP21), mRNA, /FEA=mRNA /GEN=TMP21 /PROD=transmembrane trafficking protein /DB_XREF=gi:5803200 /UG=Hs,74137 transmembrane trafficking protein /FL=gb:BC001825,1 gb:NM_006827,1	0
999	200930_s_at	AA156675	61.6	102.1	103.2	67.8	79.5	39	72.9	32.6	Consensus includes gb:AA156675 /FEA=EST /DB_XREF=gi:1728354 /DB_XREF=est:zl18h03,s1 /CLONE=IMAGE:502325 /UG=Hs,75350 vinculin /FL=gb:NM_014000,1	0
1000	200931_s_at	NM_014000	2092.5	2284.5	2027.5	2392.7	1356.4	1492.2	1452.5	1075.6	gb:NM_014000,1 /DEF=Homo sapiens vinculin (VCL), transcript variant meta-VCL, mRNA, /FEA=mRNA /GEN=VCL /PROD=VCL isoform meta-VCL /DB_XREF=gi:7669549 /UG=Hs,75350 vinculin /FL=gb:NM_014000,1	0
1001	200932_s_at	NM_006400	324.2	268.6	296.6	300.3	256	202.8	240.1	260	gb:NM_006400,2 /DEF=Homo sapiens dynactin 2 (p50) (DCTN2), mRNA, /FEA=mRNA /GEN=DCTN2 /PROD=dynactin 2 /DB_XREF=gi:13259506 /UG=Hs,84153 dynactin 2 (p50) /FL=gb:U50733,1 gb:BC000718,1 gb:NM_006400,2	0
1002	200933_x_at	NM_001007	2964.4	3410.4	3336.4	3473.3	2430.5	2471.6	2699.4	2617.1	gb:NM_001007,1 /DEF=Homo sapiens ribosomal protein S4, X-linked (RPS4X), mRNA, /FEA=mRNA /GEN=RPS4X /PROD=ribosomal protein S4, X-linked /DB_XREF=gi:4506724 /UG=Hs,108124 ribosomal protein S4, X-linked /FL=gb:BC000472,1 gb:BC002569,1 gb:M58458,1 gb:M22146,1 gb:NM_001007,1	0
1003	200934_at	NM_003472	360.5	285.6	302.1	202	303.2	496.2	329.5	442.1	gb:NM_003472,1 /DEF=Homo sapiens DEK oncogene (DNA binding) (DEK), mRNA, /FEA=mRNA /GEN=DEK /PROD=DEK oncogene (DNA binding) /DB_XREF=gi:4503248 /UG=Hs,110713 DEK oncogene (DNA binding) /FL=gb:NM_003472,1	0
1004	200935_at	NM_004343	238.6	217.4	153.4	293.6	269.6	231.3	342.6	452.6	gb:NM_004343,2 /DEF=Homo sapiens calreticulin (CALR), mRNA, /FEA=mRNA /GEN=CALR /PROD=calreticulin precursor /DB_XREF=gi:5921996 /UG=Hs,16488 calreticulin /FL=gb:BC002500,1 gb:M84739,1 gb:M32294,1 gb:NM_004343,2	0
1005	200936_at	NM_000973	1983.1	1693.7	1852	1886.4	2046.5	2336.3	2325.8	2242.1	gb:NM_000973,1 /DEF=Homo sapiens ribosomal protein L8 (RPL8), mRNA, /FEA=mRNA /GEN=RPL8 /PROD=ribosomal protein L8 /DB_XREF=gi:4506662 /UG=Hs,178551 ribosomal protein L8 /FL=gb:BC000077,1 gb:NM_000973,1	0
1006	200937_s_at	NM_000969	1448.2	1682.4	1582.8	1553.8	1974.5	1581.1	1666.8	1660.6	gb:NM_000969,1 /DEF=Homo sapiens ribosomal protein L5 (RPL5), mRNA, /FEA=mRNA /GEN=RPL5 /PROD=ribosomal protein L5 /DB_XREF=gi:4506654 /UG=Hs,180946 ribosomal protein L5 /FL=gb:AF113210,1 gb:NM_000969,1 gb:U14966,1	0
1007	200938_s_at	AI920976	2.3	7.1	1.8	10.6	2.3	2.4	2.5	1.1	Consensus includes gb:AI920976 /FEA=EST /DB_XREF=gi:5656940 /DB_XREF=est:wo16h05,x1 /CLONE=IMAGE:2455545 /UG=Hs,194369 arginine-glutamic acid dipeptide (RE) repeats /FL=gb:AF118275,1 gb:NM_012102,1 gb:AB036737,1	8
1008	200939_s_at	NM_012102	70.9	33.7	38.7	7.8	58	30.7	44.5	22.2	gb:NM_012102,1 /DEF=Homo sapiens arginine-glutamic acid dipeptide (RE) repeats (RERE), mRNA, /FEA=mRNA /GEN=RERE /PROD=arginine-glutamic acid dipeptide (RE) repeats /DB_XREF=gi:6912253 /UG=Hs,194369 arginine-glutamic acid dipeptide (RE) repeats /FL=gb:AF118275,1 gb:NM_012102,1 gb:AB036737,1	8
1009	200940_s_at	AB036737	358.9	408.9	409.8	369.4	279	284.6	237.9	231.1	gb:AB036737,1 /DEF=Homo sapiens mRNA for RERE, complete cds, /FEA=mRNA /PROD=RERE /DB_XREF=gi:8096339 /UG=Hs,194369 arginine-glutamic acid dipeptide (RE) repeats /FL=gb:AF118275,1 gb:NM_012102,1 gb:AB036737,1	0
1010	200941_at	AK026575	201.8	220.9	223	274	189.3	216.7	246.3	268.6	Consensus includes gb:AK026575,1 /DEF=Homo sapiens cDNA: FLJ22922 fis, clone KAT06722, /FEA=mRNA /DB_XREF=gi:10439459 /UG=Hs,250899 heat shock factor binding protein 1 /FL=gb:AF068754,1 gb:NM_001537,1	0
1011	200942_s_at	NM_001537	377.5	324.2	312.7	427.4	251.1	373.8	417.7	441.6	gb:NM_001537,1 /DEF=Homo sapiens heat shock factor binding protein 1 (HSBP1), mRNA, /FEA=mRNA /GEN=HSBP1 /PROD=heat shock factor binding protein 1 /DB_XREF=gi:4557646 /UG=Hs,250899 heat shock factor binding protein 1 /FL=gb:AF068754,1 gb:NM_001537,1	0
1012	200943_at	NM_004965	272.7	507.6	352.1	594	628.5	785.3	767.1	697.5	gb:NM_004965,1 /DEF=Homo sapiens high-mobility group (nonhistone chromosomal) protein 14 (HMG14), mRNA, /FEA=mRNA /GEN=HMG14 /PROD=high-mobility group (nonhistone chromosomal)protein 14 /DB_XREF=gi:4826757 /UG=Hs,251064 high-mobility group (nonhistone chromosomal) protein 14 /FL=gb:BC000075,1 gb:J02621,1 gb:NM_004965,1	0
1013	200944_s_at	NM_004965	438.8	437.6	334.9	478.7	535.8	563.9	529.2	761.9	gb:NM_004965,1 /DEF=Homo sapiens high-mobility group (nonhistone chromosomal) protein 14 (HMG14), mRNA, /FEA=mRNA /GEN=HMG14 /PROD=high-mobility group (nonhistone chromosomal)protein 14 /DB_XREF=gi:4826757 /UG=Hs,251064 high-mobility group (nonhistone chromosomal) protein 14 /FL=gb:BC000075,1 gb:J02621,1 gb:NM_004965,1	0
1014	200945_s_at	NM_014933	821.6	852.2	803	888	772.9	707.5	736.5	669.7	gb:NM_014933,1 /DEF=Homo sapiens yeast Sec31p homolog (KIAA0905), mRNA, /FEA=mRNA /GEN=KIAA0905 /PROD=yeast Sec31p homolog /DB_XREF=gi:7662369 /UG=Hs,70266 yeast Sec31p homolog /FL=gb:AB018359,1 gb:NM_014933,1 gb:AF139184,1	0
1015	200946_x_at	AI339331	273.6	274.8	307.4	303.5	331.9	360	342.4	316.5	Consensus includes gb:AI339331 /FEA=EST /DB_XREF=gi:4076258 /DB_XREF=est:qt01g12,x1 /CLONE=IMAGE:1946374 /UG=Hs,77508 glutamate dehydrogenase 1 /FL=gb:J03248,1 gb:M37154,1 gb:M20867,1 gb:NM_005271,1	0
1016	200947_s_at	NM_005271	259	327.1	417.8	366.3	279.3	267.4	274.2	290.2	gb:NM_005271,1 /DEF=Homo sapiens glutamate dehydrogenase 1 (GLUD1), mRNA, /FEA=mRNA /GEN=GLUD1 /PROD=glutamate dehydrogenase 1 /DB_XREF=gi:4885280 /UG=Hs,77508 glutamate dehydrogenase 1 /FL=gb:J03248,1 gb:M37154,1 gb:M20867,1 gb:NM_005271,1	0
1017	200948_at	NM_005439	309.4	329.1	370.7	386.7	408.5	351.1	376.9	329	gb:NM_005439,1 /DEF=Homo sapiens myeloid leukemia factor 2 (MLF2), mRNA, /FEA=mRNA /GEN=MLF2 /PROD=myeloid leukemia factor 2 /DB_XREF=gi:4885486 /UG=Hs,79026 myeloid leukemia factor 2 /FL=gb:BC000898,1 gb:BC002340,1 gb:U57342,1 gb:AF070539,1 gb:NM_005439,1	0
1018	200949_x_at	NM_001023	1982.3	1843.8	1887.9	1947.5	1653.8	1630.9	1836.6	1764.1	gb:NM_001023,1 /DEF=Homo sapiens ribosomal protein S20 (RPS20), mRNA, /FEA=mRNA /GEN=RPS20 /PROD=ribosomal protein S20 /DB_XREF=gi:4506696 /UG=Hs,8102 ribosomal protein S20 /FL=gb:L06498,1 gb:NM_001023,1	0
1019	200950_at	NM_006409	396.8	398.9	327	473.3	415	394.4	392.1	386.7	gb:NM_006409,1 /DEF=Homo sapiens actin related protein 23 complex, subunit 1A (41 kD) (ARPC1A), mRNA, /FEA=mRNA /GEN=ARPC1A /PROD=actin related protein 23 complex, subunit 1A(41 kD) /DB_XREF=gi:5454077 /UG=Hs,90370 actin related protein 23 complex, subunit 1A (41 kD) /FL=gb:NM_006409,1	0
1020	200951_s_at	AW026491	38.3	34.8	46.5	43.7	62.3	49	54.8	43.2	Consensus includes gb:AW026491 /FEA=EST /DB_XREF=gi:5880021 /DB_XREF=est:wv14b06,x1 /CLONE=IMAGE:2529491 /UG=Hs,75586 cyclin D2 /FL=gb:M90813,1 gb:D13639,1 gb:NM_001759,1	0
1021	200952_s_at	AI635187	87.3	82.3	81.4	69.1	91.8	82.5	91.6	62.1	Consensus includes gb:AI635187 /FEA=EST /DB_XREF=gi:4686517 /DB_XREF=est:tz22b10,x1 /CLONE=IMAGE:2289307 /UG=Hs,75586 cyclin D2 /FL=gb:M90813,1 gb:D13639,1 gb:NM_001759,1	0
1022	200953_s_at	NM_001759	1056.8	847	861.5	892.2	990.6	902.6	870.6	631.8	gb:NM_001759,1 /DEF=Homo sapiens cyclin D2 (CCND2), mRNA, /FEA=mRNA /GEN=CCND2 /PROD=cyclin D2 /DB_XREF=gi:4502616 /UG=Hs,75586 cyclin D2 /FL=gb:M90813,1 gb:D13639,1 gb:NM_001759,1	0
1023	200954_at	NM_001694	163.7	180.8	142.9	168.8	241.8	243.1	260.2	232.4	gb:NM_001694,1 /DEF=Homo sapiens ATPase, H+ transporting, lysosomal (vacuolar proton pump) 16kD (ATP6L), mRNA, /FEA=mRNA /GEN=ATP6L /PROD=ATPase, H+ transporting, lysosomal (vacuolarproton pump) 16kD /DB_XREF=gi:4502312 /UG=Hs,76159 ATPase, H+ transporting, lysosomal (vacuolar proton pump) 16kD /FL=gb:BC004537,1 gb:M62762,1 gb:NM_001694,1	6
1024	200955_at	NM_006839	245	181.1	221.3	204	244.5	265.9	225.2	302.7	gb:NM_006839,1 /DEF=Homo sapiens inner membrane protein, mitochondrial (mitofilin) (IMMT), mRNA, /FEA=mRNA /GEN=IMMT /PROD=inner membrane protein, mitochondrial(mitofilin) /DB_XREF=gi:5803114 /UG=Hs,78504 inner membrane protein, mitochondrial (mitofilin) /FL=gb:L42572,1 gb:BC002412,1 gb:D21094,1 gb:NM_006839,1	0
1025	200956_s_at	BE795648	90.4	95.6	105.9	94.3	176.8	176.1	162.4	161.4	Consensus includes gb:BE795648 /FEA=EST /DB_XREF=gi:10216846 /DB_XREF=est:601590631F1 /CLONE=IMAGE:3945006 /UG=Hs,79162 structure specific recognition protein 1 /FL=gb:BC005116,1 gb:M86737,1 gb:NM_003146,1	0
1026	200957_s_at	NM_003146	72.6	74	76.6	71.8	133.8	142.1	147.7	146.7	gb:NM_003146,1 /DEF=Homo sapiens structure specific recognition protein 1 (SSRP1), mRNA, /FEA=mRNA /GEN=SSRP1 /PROD=structure specific recognition protein 1 /DB_XREF=gi:4507240 /UG=Hs,79162 structure specific recognition protein 1 /FL=gb:BC005116,1 gb:M86737,1 gb:NM_003146,1	0
1027	200958_s_at	NM_005625	847.2	884.6	855.1	690.2	885.1	832.6	944.9	918.7	gb:NM_005625,1 /DEF=Homo sapiens syndecan binding protein (syntenin) (SDCBP), mRNA, /FEA=mRNA /GEN=SDCBP /PROD=syndecan binding protein (syntenin) /DB_XREF=gi:5032082 /UG=Hs,8180 syndecan binding protein (syntenin) /FL=gb:AF000652,1 gb:NM_005625,1	0
1028	200959_at	NM_004960	160.4	102.6	148.8	96.3	171.4	177.4	184.4	217.9	gb:NM_004960,1 /DEF=Homo sapiens fusion, derived from t(12;16) malignant liposarcoma (FUS), mRNA, /FEA=mRNA /GEN=FUS /PROD=fusion, derived from t(12;16) malignantliposarcoma /DB_XREF=gi:4826733 /UG=Hs,99969 fusion, derived from t(12;16) malignant liposarcoma /FL=gb:BC000402,1 gb:BC002459,1 gb:NM_004960,1	0
1029	200960_x_at	NM_007096	544.3	677.7	591.9	743.9	702.2	816.7	688.4	851	gb:NM_007096,1 /DEF=Homo sapiens clathrin, light polypeptide (Lca) (CLTA), transcript variant brain-specific, mRNA, /FEA=mRNA /GEN=CLTA /PROD=clathrin, light polypeptide A (Lca) isoform b /DB_XREF=gi:6005992 /UG=Hs,104143 clathrin, light polypeptide (Lca) /FL=gb:M20471,1 gb:NM_007096,1	0
1030	200961_at	NM_012248	184.6	147.9	170.1	148.8	142.5	131.3	171.9	154.4	gb:NM_012248,1 /DEF=Homo sapiens selenophosphate synthetase 2 (SPS2), mRNA, /FEA=mRNA /GEN=SPS2 /PROD=selenophosphate synthetase 2 /DB_XREF=gi:7657612 /UG=Hs,118725 selenophosphate synthetase 2 /FL=gb:BC002381,1 gb:U43286,1 gb:NM_012248,1	0
1031	200962_at	AI348010	137.7	108.6	66.2	124.3	62.9	29.8	96.7	111.4	Consensus includes gb:AI348010 /FEA=EST /DB_XREF=gi:4085216 /DB_XREF=est:qp61b10,x1 /CLONE=IMAGE:1927483 /UG=Hs,184014 ribosomal protein L31 /FL=gb:NM_000993,1	0
1032	200963_x_at	NM_000993	2740.7	2276.3	2644.5	2545.4	2046.3	2480	2488.5	2860.2	gb:NM_000993,1 /DEF=Homo sapiens ribosomal protein L31 (RPL31), mRNA, /FEA=mRNA /GEN=RPL31 /PROD=ribosomal protein L31 /DB_XREF=gi:4506632 /UG=Hs,184014 ribosomal protein L31 /FL=gb:NM_000993,1	0
1033	200964_at	NM_003334	603.8	636.4	569.2	599.7	713.9	684.5	626.7	747.7	gb:NM_003334,1 /DEF=Homo sapiens ubiquitin-activating enzyme E1 (A1S9T and BN75 temperature sensitivity complementing) (UBE1), mRNA, /FEA=mRNA /GEN=UBE1 /PROD=ubiquitin-activating enzyme E1 (A1S9T and BN75temperature sensitivity complementing) /DB_XREF=gi:4507762 /UG=Hs,2055 ubiquitin-activating enzyme E1 (A1S9T and BN75 temperature sensitivity complementing) /FL=gb:M58028,1 gb:NM_003334,1	0
1034	200965_s_at	NM_006720	255.8	328.8	386.2	270.4	281.8	140.8	247.8	206.8	gb:NM_006720,1 /DEF=Homo sapiens actin binding LIM protein 1 (ABLIM), transcript variant ABLIM-s, mRNA, /FEA=mRNA /GEN=ABLIM /PROD=actin-binding LIM protein 1, isoform s /DB_XREF=gi:5921987 /UG=Hs,158203 actin binding LIM protein 1 /FL=gb:D31883,1 gb:NM_006720,1	0
1035	200966_x_at	NM_000034	2510.9	1889.9	2009.5	2058.6	2214.2	2430	2036.6	1928.2	gb:NM_000034,1 /DEF=Homo sapiens aldolase A, fructose-bisphosphate (ALDOA), mRNA, /FEA=mRNA /GEN=ALDOA /PROD=aldolase A /DB_XREF=gi:4557304 /UG=Hs,273415 aldolase A, fructose-bisphosphate /FL=gb:BC004333,1 gb:M11560,1 gb:NM_000034,1	0
1036	200967_at	NM_000942	648.6	641.1	611.5	702.4	837.9	654.4	810.9	831.7	gb:NM_000942,1 /DEF=Homo sapiens peptidylprolyl isomerase B (cyclophilin B) (PPIB), mRNA, /FEA=mRNA /GEN=PPIB /PROD=peptidylprolyl isomerase B (cyclophilin B) /DB_XREF=gi:4758949 /UG=Hs,699 peptidylprolyl isomerase B (cyclophilin B) /FL=gb:BC001125,1 gb:M60857,1 gb:M63573,1 gb:NM_000942,1	0
1037	200968_s_at	NM_000942	764	643.1	547	700.2	816	721.1	772.9	998	gb:NM_000942,1 /DEF=Homo sapiens peptidylprolyl isomerase B (cyclophilin B) (PPIB), mRNA, /FEA=mRNA /GEN=PPIB /PROD=peptidylprolyl isomerase B (cyclophilin B) /DB_XREF=gi:4758949 /UG=Hs,699 peptidylprolyl isomerase B (cyclophilin B) /FL=gb:BC001125,1 gb:M60857,1 gb:M63573,1 gb:NM_000942,1	0
1038	200969_at	BG107676	175.8	110	150.6	177.1	164.6	162.9	201.6	155	Consensus includes gb:BG107676 /FEA=EST /DB_XREF=gi:12601522 /DB_XREF=est:602277844F1 /CLONE=IMAGE:4365370 /UG=Hs,76698 stress-associated endoplasmic reticulum protein 1; ribosome associated membrane protein 4 /FL=gb:AL136807,1 gb:AF136975,1 gb:AB022427,1 gb:NM_014445,1	0
1039	200970_s_at	AL136807	292.6	165.9	255	287.2	270.5	354.9	291.8	272	gb:AL136807,1 /DEF=Homo sapiens mRNA; cDNA DKFZp434L1621 (from clone DKFZp434L1621); complete cds, /FEA=mRNA /GEN=DKFZp434L1621 /PROD=hypothetical protein /DB_XREF=gi:12053124 /UG=Hs,76698 stress-associated endoplasmic reticulum protein 1; ribosome associated membrane protein 4 /FL=gb:AL136807,1 gb:AF136975,1 gb:AB022427,1 gb:NM_014445,1	0
1040	200971_s_at	NM_014445	578.5	593.3	441.2	925.7	821.2	778.6	867.6	903.9	gb:NM_014445,1 /DEF=Homo sapiens stress-associated endoplasmic reticulum protein 1; ribosome associated membrane protein 4 (SERP1), mRNA, /FEA=mRNA /GEN=SERP1 /PROD=stress-associated endoplasmic reticulum protein1; ribosome associated membrane protein 4 /DB_XREF=gi:7657551 /UG=Hs,76698 stress-associated endoplasmic reticulum protein 1; ribosome associated membrane protein 4 /FL=gb:AL136807,1 gb:A…	0
1041	200972_at	BC000704	563.3	516.8	527.1	574.1	493.3	544.7	517.9	649.9	gb:BC000704,1 /DEF=Homo sapiens, tetraspan 3, clone MGC:965, mRNA, complete cds, /FEA=mRNA /PROD=tetraspan 3 /DB_XREF=gi:12653830 /UG=Hs,100090 tetraspan 3 /FL=gb:BC000704,1 gb:BC004280,1 gb:AF054840,1 gb:NM_005724,1 gb:AF133423,1	0
1042	200973_s_at	NM_005724	257.1	245.7	294.9	241.8	197.5	212.1	244	258.5	gb:NM_005724,1 /DEF=Homo sapiens tetraspan 3 (TSPAN-3), mRNA, /FEA=mRNA /GEN=TSPAN-3 /PROD=tetraspan 3 /DB_XREF=gi:5032200 /UG=Hs,100090 tetraspan 3 /FL=gb:BC000704,1 gb:BC004280,1 gb:AF054840,1 gb:NM_005724,1 gb:AF133423,1	0
1043	200974_at	NM_001613	4639.2	4654.9	4540.3	4591	2973.6	1849.5	2528.9	2229.8	gb:NM_001613,1 /DEF=Homo sapiens actin, alpha 2, smooth muscle, aorta (ACTA2), mRNA, /FEA=mRNA /GEN=ACTA2 /PROD=alpha 2 actin /DB_XREF=gi:4501882 /UG=Hs,195851 actin, alpha 2, smooth muscle, aorta /FL=gb:J05192,1 gb:NM_001613,1	0
1044	200975_at	NM_000310	523.3	526.1	532.1	519.1	511.7	689.4	553.1	956.2	gb:NM_000310,1 /DEF=Homo sapiens palmitoyl-protein thioesterase 1 (ceroid-lipofuscinosis, neuronal 1, infantile) (PPT1), mRNA, /FEA=mRNA /GEN=PPT1 /PROD=palmitoyl-protein thioesterase 1(ceroid-lipofuscinosis, neuronal 1, infantile) /DB_XREF=gi:4506030 /UG=Hs,3873 palmitoyl-protein thioesterase 1 (ceroid-lipofuscinosis, neuronal 1, infantile) /FL=gb:U44772,1 gb:NM_000310,1	0
1045	200976_s_at	NM_006024	487.8	468.9	476	559.2	351.8	423.7	413.6	398.9	gb:NM_006024,2 /DEF=Homo sapiens Tax1 (human T-cell leukemia virus type I) binding protein 1 (TAX1BP1), mRNA, /FEA=mRNA /GEN=TAX1BP1 /PROD=Tax1 (human T-cell leukemia virus type I)binding protein 1 /DB_XREF=gi:5803188 /UG=Hs,5437 Tax1 (human T-cell leukemia virus type I) binding protein 1 /FL=gb:U33821,2 gb:NM_006024,2 gb:AF090891,1 gb:AF268075,1	0
1046	200977_s_at	AF090891	247.3	249.1	261.4	271.2	203.6	233.4	249.3	198.6	gb:AF090891,1 /DEF=Homo sapiens clone HQ0105 PRO0105 mRNA, complete cds, /FEA=mRNA /PROD=PRO0105 /DB_XREF=gi:6690159 /UG=Hs,5437 Tax1 (human T-cell leukemia virus type I) binding protein 1 /FL=gb:U33821,2 gb:NM_006024,2 gb:AF090891,1 gb:AF268075,1	0
1047	200978_at	NM_005917	512.2	529.1	636.2	618.6	537.3	583.2	565.4	727.7	gb:NM_005917,1 /DEF=Homo sapiens malate dehydrogenase 1, NAD (soluble) (MDH1), mRNA, /FEA=mRNA /GEN=MDH1 /PROD=malate dehydrogenase 1, NAD (soluble) /DB_XREF=gi:5174538 /UG=Hs,75375 malate dehydrogenase 1, NAD (soluble) /FL=gb:D55654,1 gb:U20352,1 gb:NM_005917,1	0
1048	200979_at	BF739979	77.3	89.7	102.1	133.1	98.7	66.8	115	76.5	Consensus includes gb:BF739979 /FEA=EST /DB_XREF=gi:12066655 /DB_XREF=est:7o41g06,x1 /CLONE=IMAGE:3576778 /UG=Hs,1023 pyruvate dehydrogenase (lipoamide) alpha 1 /FL=gb:L48690,1 gb:BC002406,1 gb:J03575,1 gb:M24848,1 gb:L13318,1 gb:NM_000284,1	0
1049	200980_s_at	NM_000284	246.3	252.4	250.3	295.5	271.2	271.5	266.9	281	gb:NM_000284,1 /DEF=Homo sapiens pyruvate dehydrogenase (lipoamide) alpha 1 (PDHA1), mRNA, /FEA=mRNA /GEN=PDHA1 /PROD=pyruvate dehydrogenase (lipoamide) alpha 1 /DB_XREF=gi:4505684 /UG=Hs,1023 pyruvate dehydrogenase (lipoamide) alpha 1 /FL=gb:L48690,1 gb:BC002406,1 gb:J03575,1 gb:M24848,1 gb:L13318,1 gb:NM_000284,1	0
1050	200981_x_at	NM_016592	2997.1	2948.7	3035.1	3269.6	1938.2	1934.4	2174.8	2331.3	gb:NM_016592,1 /DEF=Homo sapiens neuroendocrine secretory protein 55 (NESP55), mRNA, /FEA=mRNA /GEN=NESP55 /PROD=neuroendocrine secretory protein 55 /DB_XREF=gi:7706588 /UG=Hs,113368 neuroendocrine secretory protein 55 /FL=gb:AF105253,1 gb:NM_016592,1	0
1051	200982_s_at	NM_001155	813.8	838	933.4	828	775.6	550.7	565.4	851.4	gb:NM_001155,2 /DEF=Homo sapiens annexin A6 (ANXA6), transcript variant 1, mRNA, /FEA=mRNA /GEN=ANXA6 /PROD=annexin VI isoform 1 /DB_XREF=gi:4809274 /UG=Hs,118796 annexin A6 /FL=gb:J03578,1 gb:D00510,1 gb:NM_001155,2	0
1052	200983_x_at	BF983379	1305.7	1402.4	1235	1181.8	2063	2106.2	2411	1619.7	Consensus includes gb:BF983379 /FEA=EST /DB_XREF=gi:12386191 /DB_XREF=est:602305270F1 /CLONE=IMAGE:4396576 /UG=Hs,119663 CD59 antigen p18-20 (antigen identified by monoclonal antibodies 16,3A5, EJ16, EJ30, EL32 and G344) /FL=gb:NM_000611,1 gb:M34671,1	0
1053	200984_s_at	X16447	1063.2	1027.1	905.6	897.5	1447.6	1593.5	1751.5	1157.1	Consensus includes gb:X16447,1 /DEF=Human mRNA for CD59, an LY-6-like protein regulating complement membrane attack, /FEA=mRNA /PROD=precursor polypeptide (AA -25 to 103) /DB_XREF=gi:29805 /UG=Hs,119663 CD59 antigen p18-20 (antigen identified by monoclonal antibodies 16,3A5, EJ16, EJ30, EL32 and G344) /FL=gb:NM_000611,1 gb:M34671,1	0
1054	200985_s_at	NM_000611	1066.8	1015.7	1167.5	869.3	1690.1	1539	1854.8	1165.2	gb:NM_000611,1 /DEF=Homo sapiens CD59 antigen p18-20 (antigen identified by monoclonal antibodies 16,3A5, EJ16, EJ30, EL32 and G344) (CD59), mRNA, /FEA=mRNA /GEN=CD59 /PROD=CD59 antigen p18-20 (antigen identified bymonoclonal antibodies 16,3A5, EJ16, EJ30, EL32 and G344) /DB_XREF=gi:10835164 /UG=Hs,119663 CD59 antigen p18-20 (antigen identified by monoclonal antibodies 16,3A5, EJ16, EJ30, EL32 an…	0
1055	200986_at	NM_000062	1604.4	1626.7	1723	1684.2	1268.9	696.5	1141	654.2	gb:NM_000062,1 /DEF=Homo sapiens serine (or cysteine) proteinase inhibitor, clade G (C1 inhibitor), member 1 (SERPING1), mRNA, /FEA=mRNA /GEN=SERPING1 /PROD=complement component 1 inhibitor precursor /DB_XREF=gi:4557378 /UG=Hs,151242 serine (or cysteine) proteinase inhibitor, clade G (C1 inhibitor), member 1 /FL=gb:M13690,1 gb:M13656,1 gb:NM_000062,1	0
1056	200987_x_at	AA758755	154.8	145.9	179.9	154.9	252.1	344.6	287	289.9	Consensus includes gb:AA758755 /FEA=EST /DB_XREF=gi:2806618 /DB_XREF=est:ah80c08,s1 /CLONE=1321934 /UG=Hs,152978 proteasome (prosome, macropain) activator subunit 3 (PA28 gamma; Ki) /FL=gb:NM_005789,1 gb:U11292,1	0
1057	200988_s_at	NM_005789	71.3	65.1	65.6	70.8	118.1	104.9	100.2	80.6	gb:NM_005789,1 /DEF=Homo sapiens proteasome (prosome, macropain) activator subunit 3 (PA28 gamma; Ki) (PSME3), mRNA, /FEA=mRNA /GEN=PSME3 /PROD=proteasome (prosome, macropain) activatorsubunit 3 (PA28 gamma; Ki) /DB_XREF=gi:5031996 /UG=Hs,152978 proteasome (prosome, macropain) activator subunit 3 (PA28 gamma; Ki) /FL=gb:NM_005789,1 gb:U11292,1	0
1058	200989_at	NM_001530	946.3	847.7	537.9	512	1175.2	1121.3	1293.7	1215.6	gb:NM_001530,1 /DEF=Homo sapiens hypoxia-inducible factor 1, alpha subunit (basic helix-loop-helix transcription factor) (HIF1A), mRNA, /FEA=mRNA /GEN=HIF1A /PROD=hypoxia-inducible factor 1, alpha subunit (basichelix-loop-helix transcription factor) /DB_XREF=gi:4504384 /UG=Hs,197540 hypoxia-inducible factor 1, alpha subunit (basic helix-loop-helix transcription factor) /FL=gb:U29165,1 gb:AF304431…	0
1059	200990_at	NM_005762	364.2	356.3	345.6	347.9	488.1	486.6	378.4	476.9	gb:NM_005762,1 /DEF=Homo sapiens KRAB-associated protein 1 (TIF1B), mRNA, /FEA=mRNA /GEN=TIF1B /PROD=KRAB-associated protein 1 /DB_XREF=gi:5032178 /UG=Hs,228059 KRAB-associated protein 1 /FL=gb:BC004978,1 gb:U78773,1 gb:U95040,1 gb:NM_005762,1	0
1060	200991_s_at	NM_014748	203.1	169.7	189.6	214.6	200.6	256.1	208.4	254.3	gb:NM_014748,1 /DEF=Homo sapiens KIAA0064 gene product (KIAA0064), mRNA, /FEA=mRNA /GEN=KIAA0064 /PROD=KIAA0064 gene product /DB_XREF=gi:7661889 /UG=Hs,278569 sorting nexin 17 /FL=gb:BC002524,1 gb:BC002610,1 gb:D31764,1 gb:NM_014748,1	0
1061	200992_at	AL137335	434.4	536.8	394.6	513	515.3	542.6	522.6	485.1	Consensus includes gb:AL137335,1 /DEF=Homo sapiens mRNA; cDNA DKFZp434A179 (from clone DKFZp434A179); partial cds, /FEA=mRNA /GEN=DKFZp434A179 /PROD=hypothetical protein /DB_XREF=gi:6807827 /UG=Hs,5151 RAN binding protein 7 /FL=gb:AF098799,1 gb:NM_006391,1	0
1062	200993_at	AA939270	405	454.3	371	354.3	417.9	528.5	395.6	403.9	Consensus includes gb:AA939270 /FEA=EST /DB_XREF=gi:3099183 /DB_XREF=est:oq31b02,s1 /CLONE=IMAGE:1587915 /UG=Hs,5151 RAN binding protein 7 /FL=gb:AF098799,1 gb:NM_006391,1	0
1063	200994_at	BG291787	279.7	311.5	255.2	283.7	309.5	367	308.7	303.4	Consensus includes gb:BG291787 /FEA=EST /DB_XREF=gi:13050002 /DB_XREF=est:602386007F1 /CLONE=IMAGE:4515240 /UG=Hs,5151 RAN binding protein 7 /FL=gb:AF098799,1 gb:NM_006391,1	0
1064	200995_at	AI741392	137.2	131.9	155.1	134.8	144.4	208.3	196.6	176.8	Consensus includes gb:AI741392 /FEA=EST /DB_XREF=gi:5109680 /DB_XREF=est:wg27b08,x1 /CLONE=IMAGE:2366295 /UG=Hs,5151 RAN binding protein 7 /FL=gb:AF098799,1 gb:NM_006391,1	0
1065	200996_at	NM_005721	468.4	486.7	474.9	452.1	738.3	794.1	604.4	785.3	gb:NM_005721,2 /DEF=Homo sapiens ARP3 (actin-related protein 3, yeast) homolog (ACTR3), mRNA, /FEA=mRNA /GEN=ACTR3 /PROD=ARP3 (actin-related protein 3, yeast) homolog /DB_XREF=gi:7262289 /UG=Hs,5321 ARP3 (actin-related protein 3, yeast) homolog /FL=gb:AF006083,1 gb:NM_005721,2	0
1066	200997_at	NM_002896	154	156.1	100.5	174.6	190.1	196.7	201.2	161.1	gb:NM_002896,1 /DEF=Homo sapiens RNA binding motif protein 4 (RBM4), mRNA, /FEA=mRNA /GEN=RBM4 /PROD=RNA binding motif protein 4 /DB_XREF=gi:4506444 /UG=Hs,6106 RNA binding motif protein 4 /FL=gb:BC000307,1 gb:U89505,1 gb:NM_002896,1	0
1067	200998_s_at	AW029619	418.8	382.9	340.9	363.4	529.7	577.6	499.7	537.4	Consensus includes gb:AW029619 /FEA=EST /DB_XREF=gi:5888375 /DB_XREF=est:wx14e05,x1 /CLONE=IMAGE:2543648 /UG=Hs,74368 transmembrane protein (63kD), endoplasmic reticulumGolgi intermediate compartment /FL=gb:NM_006825,1	0
1068	200999_s_at	NM_006825	747.7	550.9	577.6	759.9	1092.3	1206.9	1180	1077.7	gb:NM_006825,1 /DEF=Homo sapiens transmembrane protein (63kD), endoplasmic reticulumGolgi intermediate compartment (P63), mRNA, /FEA=mRNA /GEN=P63 /PROD=transmembrane protein (63kD), endoplasmicreticulumGolgi intermediate compartment /DB_XREF=gi:5803112 /UG=Hs,74368 transmembrane protein (63kD), endoplasmic reticulumGolgi intermediate compartment /FL=gb:NM_006825,1	0
1069	201000_at	NM_001605	414.5	400.2	435.6	498.3	546.3	413.9	405.5	386.6	gb:NM_001605,1 /DEF=Homo sapiens alanyl-tRNA synthetase (AARS), mRNA, /FEA=mRNA /GEN=AARS /PROD=alanyl-tRNA synthetase /DB_XREF=gi:4501840 /UG=Hs,75102 alanyl-tRNA synthetase /FL=gb:D32050,1 gb:NM_001605,1	0
1070	201001_s_at	BG164064	128.6	157.8	189.2	172.5	164.3	195.7	204.3	210.4	Consensus includes gb:BG164064 /FEA=EST /DB_XREF=gi:12670767 /DB_XREF=est:602341091F1 /CLONE=IMAGE:4449022 /UG=Hs,75875 ubiquitin-conjugating enzyme E2 variant 1 /FL=gb:U39361,1 gb:NM_003349,2 gb:BC000468,1	0
1071	201002_s_at	U39361	352.4	400.7	382.2	359.4	430.5	430.2	446.6	366.6	gb:U39361,1 /DEF=Homo sapiens DNA-binding protein (CROC-1B) mRNA, complete cds, /FEA=mRNA /GEN=CROC-1B /PROD=DNA-binding protein /DB_XREF=gi:1066081 /UG=Hs,75875 ubiquitin-conjugating enzyme E2 variant 1 /FL=gb:U39361,1 gb:NM_003349,2 gb:BC000468,1	0
1072	201003_x_at	NM_003349	191.1	185.4	260.4	205.6	186.6	224.3	218.6	243	gb:NM_003349,2 /DEF=Homo sapiens ubiquitin-conjugating enzyme E2 variant 1 (UBE2V1), transcript variant 2, mRNA, /FEA=mRNA /GEN=UBE2V1 /PROD=ubiquitin-conjugating enzyme E2 variant 1,isoform b /DB_XREF=gi:12025659 /UG=Hs,75875 ubiquitin-conjugating enzyme E2 variant 1 /FL=gb:U39361,1 gb:NM_003349,2 gb:BC000468,1	0
1073	201004_at	NM_006280	778.8	710.1	707.5	749.8	784.8	653.1	763	1155.5	gb:NM_006280,1 /DEF=Homo sapiens signal sequence receptor, delta (translocon-associated protein delta) (SSR4), mRNA, /FEA=mRNA /GEN=SSR4 /PROD=signal sequence receptor, delta /DB_XREF=gi:5454089 /UG=Hs,102135 signal sequence receptor, delta (translocon-associated protein delta) /FL=gb:BC003371,1 gb:NM_006280,1	0
1074	201005_at	NM_001769	1628.2	1506.3	1162.6	1664.9	782.7	623.1	785.1	570.7	gb:NM_001769,1 /DEF=Homo sapiens CD9 antigen (p24) (CD9), mRNA, /FEA=mRNA /GEN=CD9 /PROD=CD9 antigen (p24) /DB_XREF=gi:4502692 /UG=Hs,1244 CD9 antigen (p24) /FL=gb:M38690,1 gb:NM_001769,1 gb:L34068,1	0
1075	201006_at	NM_005809	36.4	31.7	34.4	40.8	21.2	23.4	21.1	25.3	gb:NM_005809,1 /DEF=Homo sapiens peroxiredoxin 2 (PRDX2), mRNA, /FEA=mRNA /GEN=PRDX2 /PROD=peroxiredoxin 2 /DB_XREF=gi:5902725 /UG=Hs,146354 peroxiredoxin 2 /FL=gb:BC000452,1 gb:BC003022,1 gb:NM_005809,1	3
1076	201007_at	NM_000183	349.1	378.8	360.2	321.7	444.5	417.1	502.1	553.3	gb:NM_000183,1 /DEF=Homo sapiens hydroxyacyl-Coenzyme A dehydrogenase3-ketoacyl-Coenzyme A thiolaseenoyl-Coenzyme A hydratase (trifunctional protein), beta subunit (HADHB), mRNA, /FEA=mRNA /GEN=HADHB /PROD=hydroxyacyl-Coenzyme Adehydrogenase3-ketoacyl-Coenzyme Athiolaseenoyl-Coenzyme A hydratase (trifunctionalprotein), beta subunit /DB_XREF=gi:4504326 /UG=Hs,146812 hydroxyacyl-Coenzyme A dehydrog…	0
1077	201008_s_at	AA812232	560.3	324.4	874.6	415.5	329.8	388.7	595	461.3	Consensus includes gb:AA812232 /FEA=EST /DB_XREF=gi:2881843 /DB_XREF=est:ob84h09,s1 /CLONE=IMAGE:1338113 /UG=Hs,179526 upregulated by 1,25-dihydroxyvitamin D-3 /FL=gb:NM_006472,1 gb:S73591,1	0
1078	201009_s_at	AI439556	959.1	656.8	1504.2	684.5	561.9	665.2	864	643	Consensus includes gb:AI439556 /FEA=EST /DB_XREF=gi:4305149 /DB_XREF=est:tc90c12,x1 /CLONE=IMAGE:2073430 /UG=Hs,179526 upregulated by 1,25-dihydroxyvitamin D-3 /FL=gb:NM_006472,1 gb:S73591,1	0
1079	201010_s_at	NM_006472	1537.2	913	2057.5	1131.9	750.5	781.3	1149.4	901	gb:NM_006472,1 /DEF=Homo sapiens upregulated by 1,25-dihydroxyvitamin D-3 (VDUP1), mRNA, /FEA=mRNA /GEN=VDUP1 /PROD=upregulated by 1,25-dihydroxyvitamin D-3 /DB_XREF=gi:5454161 /UG=Hs,179526 upregulated by 1,25-dihydroxyvitamin D-3 /FL=gb:NM_006472,1 gb:S73591,1	0
1080	201011_at	NM_002950	201.5	204.4	205.5	146.9	228.4	232.7	262.1	241.2	gb:NM_002950,1 /DEF=Homo sapiens ribophorin I (RPN1), mRNA, /FEA=mRNA /GEN=RPN1 /PROD=ribophorin I /DB_XREF=gi:4506674 /UG=Hs,2280 ribophorin I /FL=gb:NM_002950,1	0
1081	201012_at	NM_000700	1714.2	1753	1746.6	1994.5	1674.1	1743.7	2012.2	1900.3	gb:NM_000700,1 /DEF=Homo sapiens annexin A1 (ANXA1), mRNA, /FEA=mRNA /GEN=ANXA1 /PROD=annexin I /DB_XREF=gi:4502100 /UG=Hs,78225 annexin A1 /FL=gb:BC001275,1 gb:NM_000700,1	0
1082	201013_s_at	AA902652	166.6	138.9	132.9	117.8	344.5	348.5	337.6	298	Consensus includes gb:AA902652 /FEA=EST /DB_XREF=gi:3037775 /DB_XREF=est:ok71a12,s1 /CLONE=IMAGE:1519390 /UG=Hs,117950 multifunctional polypeptide similar to SAICAR synthetase and AIR carboxylase /FL=gb:NM_006452,1	0
1083	201014_s_at	NM_006452	83.8	68	77.7	70.7	178.8	161.2	184.2	201	gb:NM_006452,1 /DEF=Homo sapiens multifunctional polypeptide similar to SAICAR synthetase and AIR carboxylase (ADE2H1), mRNA, /FEA=mRNA /GEN=ADE2H1 /PROD=multifunctional polypeptide similar to SAICARsynthetase and AIR carboxylase /DB_XREF=gi:5453538 /UG=Hs,117950 multifunctional polypeptide similar to SAICAR synthetase and AIR carboxylase /FL=gb:NM_006452,1	0
1084	201015_s_at	NM_021991	76.2	94.9	77.7	70.8	80.1	64.4	58.7	72.6	gb:NM_021991,1 /DEF=Homo sapiens junction plakoglobin (JUP), transcript variant 2, mRNA, /FEA=mRNA /GEN=JUP /PROD=junction plakoglobin, isoform 1 /DB_XREF=gi:12056467 /UG=Hs,2340 junction plakoglobin /FL=gb:NM_021991,1 gb:BC000441,1	3
1085	201016_at	BE542684	64.9	75.3	70.7	87.9	105.4	156.9	148.8	106.3	Consensus includes gb:BE542684 /FEA=EST /DB_XREF=gi:9771329 /DB_XREF=est:601067180F1 /CLONE=IMAGE:3453571 /UG=Hs,4310 eukaryotic translation initiation factor 1A /FL=gb:BC000793,1 gb:L18960,1 gb:NM_001412,1	0
1086	201017_at	BG149698	114.1	140.4	124.2	180.1	127.5	160.9	172.6	91.8	Consensus includes gb:BG149698 /FEA=EST /DB_XREF=gi:12661728 /DB_XREF=est:nad32e01,x1 /CLONE=IMAGE:3367368 /UG=Hs,4310 eukaryotic translation initiation factor 1A /FL=gb:BC000793,1 gb:L18960,1 gb:NM_001412,1	0
1087	201018_at	AL079283	211.2	253.2	297.9	328.6	180.9	214.9	219.1	144.6	Consensus includes gb:AL079283,1 /DEF=Homo sapiens mRNA full length insert cDNA clone EUROIMAGE 39515, /FEA=mRNA /DB_XREF=gi:5102744 /UG=Hs,4310 eukaryotic translation initiation factor 1A /FL=gb:BC000793,1 gb:L18960,1 gb:NM_001412,1	0
1088	201019_s_at	NM_001412	189.7	294.8	268.7	348.2	332.5	328.5	397.2	272.7	gb:NM_001412,1 /DEF=Homo sapiens eukaryotic translation initiation factor 1A (EIF1A), mRNA, /FEA=mRNA /GEN=EIF1A /PROD=eukaryotic translation initiation factor 1A /DB_XREF=gi:4503498 /UG=Hs,4310 eukaryotic translation initiation factor 1A /FL=gb:BC000793,1 gb:L18960,1 gb:NM_001412,1	0
1089	201020_at	NM_003405	519.4	523.5	564.6	558.3	469.4	415.5	398.6	487.5	gb:NM_003405,1 /DEF=Homo sapiens tyrosine 3-monooxygenasetryptophan 5-monooxygenase activation protein, eta polypeptide (YWHAH), mRNA, /FEA=mRNA /GEN=YWHAH /PROD=tyrosine 3-monooxygenasetryptophan5-monooxygenase activation protein, eta polypeptide /DB_XREF=gi:4507950 /UG=Hs,75544 tyrosine 3-monooxygenasetryptophan 5-monooxygenase activation protein, eta polypeptide /FL=gb:BC003047,1 gb:L20422,1 g…	0
1090	201021_s_at	BF697964	1924.5	2172.3	2410.3	2596.4	1181.2	906.6	1196.2	1065.6	Consensus includes gb:BF697964 /FEA=EST /DB_XREF=gi:11983372 /DB_XREF=est:602130050F1 /CLONE=IMAGE:4286556 /UG=Hs,82306 destrin (actin depolymerizing factor) /FL=gb:NM_006870,2	0
1091	201022_s_at	NM_006870	3556.2	3624.1	3936.1	4055.3	2222.1	2082	2247.1	2035.1	gb:NM_006870,2 /DEF=Homo sapiens destrin (actin depolymerizing factor) (ADF), mRNA, /FEA=mRNA /GEN=ADF /PROD=destrin (actin depolymerizing factor) /DB_XREF=gi:6466447 /UG=Hs,82306 destrin (actin depolymerizing factor) /FL=gb:NM_006870,2	0
1092	201023_at	NM_005642	382.5	311.1	375	457.8	305.7	321.1	301.4	291	gb:NM_005642,1 /DEF=Homo sapiens TATA box binding protein (TBP)-associated factor, RNA polymerase II, F, 55kD (TAF2F), mRNA, /FEA=mRNA /GEN=TAF2F /PROD=TATA box binding protein (TBP)-associatedfactor, RNA polymerase II, F, 55kD /DB_XREF=gi:5032148 /UG=Hs,155188 TATA box binding protein (TBP)-associated factor, RNA polymerase II, F, 55kD /FL=gb:NM_005642,1 gb:U18062,1	0
1093	201024_x_at	BG261322	270.7	181.6	190.8	154.2	252.6	275.3	266	149	Consensus includes gb:BG261322 /FEA=EST /DB_XREF=gi:12771138 /DB_XREF=est:602373079F1 /CLONE=IMAGE:4484563 /UG=Hs,158688 KIAA0741 gene product /FL=gb:AB018284,1 gb:AF078035,1 gb:NM_015904,1	0
1094	201025_at	AB018284	77.5	77.8	100.3	78.8	94.6	108.6	84.9	92.5	Consensus includes gb:AB018284,1 /DEF=Homo sapiens mRNA for KIAA0741 protein, complete cds, /FEA=mRNA /GEN=KIAA0741 /PROD=KIAA0741 protein /DB_XREF=gi:3882202 /UG=Hs,158688 KIAA0741 gene product /FL=gb:AB018284,1 gb:AF078035,1 gb:NM_015904,1	0
1095	201026_at	AB018284	58.1	35.2	37.2	30.6	39.7	46.1	48.3	34.2	Consensus includes gb:AB018284,1 /DEF=Homo sapiens mRNA for KIAA0741 protein, complete cds, /FEA=mRNA /GEN=KIAA0741 /PROD=KIAA0741 protein /DB_XREF=gi:3882202 /UG=Hs,158688 KIAA0741 gene product /FL=gb:AB018284,1 gb:AF078035,1 gb:NM_015904,1	0
1096	201027_s_at	NM_015904	145	101.8	159.2	123.3	155.9	200.5	158.1	133.9	gb:NM_015904,1 /DEF=Homo sapiens KIAA0741 gene product (IF2), mRNA, /FEA=mRNA /GEN=IF2 /PROD=translation initiation factor IF2 /DB_XREF=gi:7706231 /UG=Hs,158688 KIAA0741 gene product /FL=gb:AB018284,1 gb:AF078035,1 gb:NM_015904,1	0
1097	201028_s_at	U82164	726	572.7	582.9	525.2	564.2	496.2	636.9	859.9	gb:U82164,1 /DEF=Human transmembrane protein CD99 type II mRNA, complete cds, /FEA=mRNA /GEN=CD99 /PROD=CD99 typeII /DB_XREF=gi:2149134 /UG=Hs,177543 antigen identified by monoclonal antibodies 12E7, F21 and O13 /FL=gb:BC002584,1 gb:BC003147,1 gb:M16279,1 gb:U82164,1 gb:NM_002414,1	0
1098	201029_s_at	NM_002414	1789	1472.2	1515	1567.1	1338.2	1192.1	1419.4	1597.5	gb:NM_002414,1 /DEF=Homo sapiens antigen identified by monoclonal antibodies 12E7, F21 and O13 (MIC2), mRNA, /FEA=mRNA /GEN=MIC2 /PROD=antigen identified by monoclonal antibodies12E7, F21 and O13 /DB_XREF=gi:4505182 /UG=Hs,177543 antigen identified by monoclonal antibodies 12E7, F21 and O13 /FL=gb:BC002584,1 gb:BC003147,1 gb:M16279,1 gb:U82164,1 gb:NM_002414,1	0
1099	201030_x_at	NM_002300	946.3	932.8	941.9	939.8	1149	1213.4	1261.4	1427.1	gb:NM_002300,1 /DEF=Homo sapiens lactate dehydrogenase B (LDHB), mRNA, /FEA=mRNA /GEN=LDHB /PROD=lactate dehydrogenase B /DB_XREF=gi:4557031 /UG=Hs,234489 lactate dehydrogenase B /FL=gb:BC002362,1 gb:NM_002300,1	0
1100	201031_s_at	NM_005520	433.4	354.7	420.5	364.9	470.5	376.3	447.4	443.1	gb:NM_005520,1 /DEF=Homo sapiens heterogeneous nuclear ribonucleoprotein H1 (H) (HNRPH1), mRNA, /FEA=mRNA /GEN=HNRPH1 /PROD=heterogeneous nuclear ribonucleoprotein H1 (H) /DB_XREF=gi:5031752 /UG=Hs,245710 heterogeneous nuclear ribonucleoprotein H1 (H) /FL=gb:BC001348,1 gb:L22009,1 gb:NM_005520,1	0
1101	201032_at	NM_006698	251.9	299.3	360.8	292.5	236.6	254.1	259.8	288.2	gb:NM_006698,1 /DEF=Homo sapiens bladder cancer associated protein (BLCAP), mRNA, /FEA=mRNA /GEN=BLCAP /PROD=bladder cancer associated protein /DB_XREF=gi:5729737 /UG=Hs,5300 bladder cancer associated protein /FL=gb:AF053470,1 gb:NM_006698,1	0
1102	201033_x_at	NM_001002	3595.6	3810.4	3946.5	3593.9	3565.7	3802.8	4152.1	4046.1	gb:NM_001002,1 /DEF=Homo sapiens ribosomal protein, large, P0 (RPLP0), mRNA, /FEA=mRNA /GEN=RPLP0 /PROD=ribosomal protein, large, P0 /DB_XREF=gi:4506666 /UG=Hs,73742 ribosomal protein, large, P0 /FL=gb:BC000345,1 gb:BC000752,1 gb:BC001127,1 gb:AF274958,1 gb:BC001834,1 gb:M17885,1 gb:NM_001002,1	0
1103	201034_at	BE545756	582.7	639	548.5	555.2	483.1	375.2	518.3	650.5	Consensus includes gb:BE545756 /FEA=EST /DB_XREF=gi:9774401 /DB_XREF=est:601076920F1 /CLONE=IMAGE:3462940 /UG=Hs,8110 L-3-hydroxyacyl-Coenzyme A dehydrogenase, short chain /FL=gb:BC000306,1 gb:NM_005327,1	0
1104	201035_s_at	BC000306	168	186	221.6	194	123.4	94.8	120.9	196.9	gb:BC000306,1 /DEF=Homo sapiens, L-3-hydroxyacyl-Coenzyme A dehydrogenase, short chain, clone MGC:8392, mRNA, complete cds, /FEA=mRNA /PROD=L-3-hydroxyacyl-Coenzyme A dehydrogenase, shortchain /DB_XREF=gi:12653080 /UG=Hs,8110 L-3-hydroxyacyl-Coenzyme A dehydrogenase, short chain /FL=gb:BC000306,1 gb:NM_005327,1	0
1105	201036_s_at	NM_005327	118.1	147.6	168.6	159.9	86.7	81.3	81.7	127.2	gb:NM_005327,1 /DEF=Homo sapiens L-3-hydroxyacyl-Coenzyme A dehydrogenase, short chain (HADHSC), mRNA, /FEA=mRNA /GEN=HADHSC /PROD=L-3-hydroxyacyl-Coenzyme A dehydrogenase, shortchain /DB_XREF=gi:4885386 /UG=Hs,8110 L-3-hydroxyacyl-Coenzyme A dehydrogenase, short chain /FL=gb:BC000306,1 gb:NM_005327,1	0
1106	201037_at	NM_002627	538	484.9	457.7	580.7	554.6	515.9	448.6	299.1	gb:NM_002627,1 /DEF=Homo sapiens phosphofructokinase, platelet (PFKP), mRNA, /FEA=mRNA /GEN=PFKP /PROD=phosphofructokinase, platelet /DB_XREF=gi:11321600 /UG=Hs,99910 phosphofructokinase, platelet /FL=gb:NM_002627,1 gb:BC002536,1 gb:M64784,1 gb:D25328,1	0
1107	201038_s_at	T67821	67	76.7	97.1	71.1	87.9	115.8	102.1	106.3	Consensus includes gb:T67821 /FEA=EST /DB_XREF=gi:678969 /DB_XREF=est:yc39d08,s1 /CLONE=IMAGE:83055 /UG=Hs,285013 putative human HLA class II associated protein I /FL=gb:U60823,1 gb:U73477,1 gb:AF025684,1 gb:NM_006305,1	0
1108	201039_s_at	BF572938	202	198.7	220	203.8	307.9	289.5	252.8	241.8	Consensus includes gb:BF572938 /FEA=EST /DB_XREF=gi:11646661 /DB_XREF=est:602078949F2 /CLONE=IMAGE:4253100 /UG=Hs,180455 RAD23 (S, cerevisiae) homolog A /FL=gb:NM_005053,1 gb:D21235,1	0
1109	201040_at	NM_002070	449.4	327.9	270.6	286.5	305.3	316.6	279.4	402.1	gb:NM_002070,1 /DEF=Homo sapiens guanine nucleotide binding protein (G protein), alpha inhibiting activity polypeptide 2 (GNAI2), mRNA, /FEA=mRNA /GEN=GNAI2 /PROD=guanine nucleotide binding protein (G protein),alpha inhibiting activity polypeptide 2 /DB_XREF=gi:4504040 /UG=Hs,77269 guanine nucleotide binding protein (G protein), alpha inhibiting activity polypeptide 2 /FL=gb:J03004,1 gb:NM_002070…	0
1110	201041_s_at	NM_004417	804.3	2308	1970	1954.8	2221.6	1986.2	1679.9	1323.1	gb:NM_004417,2 /DEF=Homo sapiens dual specificity phosphatase 1 (DUSP1), mRNA, /FEA=mRNA /GEN=DUSP1 /PROD=dual specificity phosphatase 1 /DB_XREF=gi:7108342 /UG=Hs,171695 dual specificity phosphatase 1 /FL=gb:NM_004417,2	0
1111	201042_at	AL031651	1036.5	651.1	513.9	601.7	1060.2	1651.5	1224.8	492.9	Consensus includes gb:AL031651 /DEF=Human DNA sequence from clone RP5-1054A22 on chromosome 20q11,22-12 Contains two isoforms of the gene for TGM2 (transglutaminase 2 (C polypeptide, protein-glutamine-gamma-glutamyltransferase), ESTs, STSs, GSSs and a CpG island /FEA=mRNA_1 /DB_XREF=gi:6065866 /UG=Hs,8265 transglutaminase 2 (C polypeptide, protein-glutamine-gamma-glutamyltransferase) /FL=gb:M5515…	0
1112	201043_s_at	NM_006305	65.5	70.3	73.3	65.5	75.4	84.1	97.6	84.2	gb:NM_006305,1 /DEF=Homo sapiens putative human HLA class II associated protein I (PHAP1), mRNA, /FEA=mRNA /GEN=PHAP1 /PROD=putative human HLA class II associated proteinI /DB_XREF=gi:5453879 /UG=Hs,285013 putative human HLA class II associated protein I /FL=gb:U60823,1 gb:U73477,1 gb:AF025684,1 gb:NM_006305,1	0
1113	201044_x_at	AA530892	30	94.5	87.2	60	143.3	130.6	72	63.4	Consensus includes gb:AA530892 /FEA=EST /DB_XREF=gi:2273598 /DB_XREF=est:ni97d11,s1 /CLONE=IMAGE:984789 /UG=Hs,171695 dual specificity phosphatase 1 /FL=gb:NM_004417,2	1
1114	201045_s_at	BF513857	11.1	9	20	13.8	6	3.6	2.2	1.1	Consensus includes gb:BF513857 /FEA=EST /DB_XREF=gi:11599036 /DB_XREF=est:UI-H-BW1-amz-e-01-0-UI,s1 /CLONE=IMAGE:3071689 /UG=Hs,5636 RAB6A, member RAS oncogene family /FL=gb:BC003617,1 gb:NM_002869,1 gb:AF130986,1 gb:AF130122,1 gb:M28212,1 gb:AF119836,1 gb:AF198616,1	8
1115	201046_s_at	NM_005053	387.1	344.8	357	344.5	600.1	428.2	501.8	312.5	gb:NM_005053,1 /DEF=Homo sapiens RAD23 (S, cerevisiae) homolog A (RAD23A), mRNA, /FEA=mRNA /GEN=RAD23A /PROD=RAD23 (S, cerevisiae) homolog A /DB_XREF=gi:4826963 /UG=Hs,180455 RAD23 (S, cerevisiae) homolog A /FL=gb:NM_005053,1 gb:D21235,1	0
1116	201047_x_at	BC003617	537.7	521.6	526.8	597.5	518.2	484.8	499.9	456.6	gb:BC003617,1 /DEF=Homo sapiens, RAB6, member RAS oncogene family, clone MGC:1654, mRNA, complete cds, /FEA=mRNA /PROD=RAB6, member RAS oncogene family /DB_XREF=gi:13177663 /UG=Hs,5636 RAB6A, member RAS oncogene family /FL=gb:BC003617,1 gb:NM_002869,1 gb:AF130986,1 gb:AF130122,1 gb:M28212,1 gb:AF119836,1 gb:AF198616,1	0
1117	201048_x_at	NM_002869	22.4	25.2	33.8	19.5	28.9	40.4	20.5	44.3	gb:NM_002869,1 /DEF=Homo sapiens RAB6, member RAS oncogene family (RAB6), mRNA, /FEA=mRNA /GEN=RAB6 /PROD=RAB6, member RAS oncogene family /DB_XREF=gi:4506372 /UG=Hs,5636 RAB6A, member RAS oncogene family /FL=gb:BC003617,1 gb:NM_002869,1 gb:AF130986,1 gb:AF130122,1 gb:M28212,1 gb:AF119836,1 gb:AF198616,1	5
1118	201049_s_at	NM_022551	3516.6	3512.9	3592.9	3434.2	3076	2865.4	3251.1	3655	gb:NM_022551,1 /DEF=Homo sapiens ribosomal protein S18 (RPS18), mRNA, /FEA=mRNA /GEN=RPS18 /PROD=ribosomal protein S18 /DB_XREF=gi:11968181 /UG=Hs,275865 ribosomal protein S18 /FL=gb:NM_022551,1	0
1119	201050_at	NM_012268	377.7	348.4	357.6	255.8	271	175.4	246.7	311.1	gb:NM_012268,1 /DEF=Homo sapiens similar to vaccinia virus HindIII K4L ORF (HU-K4), mRNA, /FEA=mRNA /GEN=HU-K4 /PROD=similar to vaccinia virus HindIII K4L ORF /DB_XREF=gi:7110640 /UG=Hs,74573 similar to vaccinia virus HindIII K4L ORF /FL=gb:BC000553,1 gb:U60644,1 gb:NM_012268,1	0
1120	201051_at	BE560202	382.1	333.9	358.7	422	346.7	425	407.7	397.9	Consensus includes gb:BE560202 /FEA=EST /DB_XREF=gi:9803834 /DB_XREF=est:601347428F1 /CLONE=IMAGE:3688350 /UG=Hs,285013 putative human HLA class II associated protein I /FL=gb:U60823,1 gb:U73477,1 gb:AF025684,1 gb:NM_006305,1	0
1121	201052_s_at	BG029917	146.9	161.7	139.6	152.7	225	188.9	193.9	183.5	Consensus includes gb:BG029917 /FEA=EST /DB_XREF=gi:12419014 /DB_XREF=est:602297261F1 /CLONE=IMAGE:4391534 /UG=Hs,75925 proteasome (prosome, macropain) inhibitor subunit 1 (PI31) /FL=gb:D88378,1 gb:NM_006814,1	0
1122	201053_s_at	NM_006814	121.7	126.7	129.1	140.7	132.9	96.4	133.7	105.8	gb:NM_006814,1 /DEF=Homo sapiens proteasome (prosome, macropain) inhibitor subunit 1 (PI31) (PSMF1), mRNA, /FEA=mRNA /GEN=PSMF1 /PROD=proteasome inhibitor /DB_XREF=gi:5803122 /UG=Hs,75925 proteasome (prosome, macropain) inhibitor subunit 1 (PI31) /FL=gb:D88378,1 gb:NM_006814,1	0
1123	201054_at	BE966599	474.2	424.3	517.5	510.7	479.8	422.5	484.8	429.8	Consensus includes gb:BE966599 /FEA=EST /DB_XREF=gi:11772191 /DB_XREF=est:601660283R1 /CLONE=IMAGE:3906044 /UG=Hs,77492 heterogeneous nuclear ribonucleoprotein A0 /FL=gb:BC001008,1 gb:NM_006805,1 gb:U23803,1	0
1124	201055_s_at	NM_006805	130.2	172.3	195.7	146.7	198.2	191.9	187.2	198	gb:NM_006805,1 /DEF=Homo sapiens heterogeneous nuclear ribonucleoprotein A0 (HNRPA0), mRNA, /FEA=mRNA /GEN=HNRPA0 /PROD=heterogeneous nuclear ribonucleoprotein A0 /DB_XREF=gi:5803035 /UG=Hs,77492 heterogeneous nuclear ribonucleoprotein A0 /FL=gb:BC001008,1 gb:NM_006805,1 gb:U23803,1	0
1125	201056_at	N53479	124.6	108.6	124.9	121.6	62	81.9	65.7	61.7	Consensus includes gb:N53479 /FEA=EST /DB_XREF=gi:1194645 /DB_XREF=est:yv42c11,s1 /CLONE=IMAGE:245396 /UG=Hs,7844 golgi autoantigen, golgin subfamily b, macrogolgin (with transmembrane signal), 1 /FL=gb:NM_004487,1	0
1126	201057_s_at	NM_004487	341.1	295.5	318.2	374.3	259.1	236.7	250.7	183.9	gb:NM_004487,1 /DEF=Homo sapiens golgi autoantigen, golgin subfamily b, macrogolgin (with transmembrane signal), 1 (GOLGB1), mRNA, /FEA=mRNA /GEN=GOLGB1 /PROD=golgi autoantigen, golgin subfamily b,macrogolgin (with transmembrane signal), 1 /DB_XREF=gi:4758453 /UG=Hs,7844 golgi autoantigen, golgin subfamily b, macrogolgin (with transmembrane signal), 1 /FL=gb:NM_004487,1	0
1127	201058_s_at	NM_006097	3407.5	4091.1	3982.6	3932.6	2392.1	1568	2017.4	1467.2	gb:NM_006097,1 /DEF=Homo sapiens myosin regulatory light chain 2, smooth muscle isoform (MYRL2), mRNA, /FEA=mRNA /GEN=MYRL2 /PROD=myosin regulatory light chain 2, smooth muscleisoform /DB_XREF=gi:5174602 /UG=Hs,9615 myosin regulatory light chain 2, smooth muscle isoform /FL=gb:J02854,1 gb:NM_006097,1	0
1128	201059_at	NM_005231	456.7	391.3	438	369.6	268.4	260.1	249.7	299.4	gb:NM_005231,1 /DEF=Homo sapiens ems1 sequence (mammary tumor and squamous cell carcinoma-associated (p8085 src substrate) (EMS1), mRNA, /FEA=mRNA /GEN=EMS1 /PROD=cortactin /DB_XREF=gi:4885204 /UG=Hs,119257 ems1 sequence (mammary tumor and squamous cell carcinoma-associated (p8085 src substrate) /FL=gb:M98343,1 gb:NM_005231,1	0
1129	201060_x_at	AI537887	923.3	1009.2	859.3	865.6	913.5	610.9	1015	670.9	Consensus includes gb:AI537887 /FEA=EST /DB_XREF=gi:4452022 /DB_XREF=est:tp32g06,x1 /CLONE=IMAGE:2189530 /UG=Hs,160483 erythrocyte membrane protein band 7,2 (stomatin) /FL=gb:M81635,1 gb:NM_004099,1	0
1130	201061_s_at	M81635	1237.5	1072.5	1101.1	1017.1	929.6	815.6	1117	749.8	gb:M81635,1 /DEF=Homo sapiens erythrocyte membrane protein mRNA, complete cds, /FEA=mRNA /GEN=stomatin peptide /PROD=stomatin peptide /DB_XREF=gi:181183 /UG=Hs,160483 erythrocyte membrane protein band 7,2 (stomatin) /FL=gb:M81635,1 gb:NM_004099,1	0
1131	201062_at	M81635	0.6	0.4	0.5	0.3	0.4	0.5	0.6	0.4	gb:M81635,1 /DEF=Homo sapiens erythrocyte membrane protein mRNA, complete cds, /FEA=mRNA /GEN=stomatin peptide /PROD=stomatin peptide /DB_XREF=gi:181183 /UG=Hs,160483 erythrocyte membrane protein band 7,2 (stomatin) /FL=gb:M81635,1 gb:NM_004099,1	8
1132	201063_at	NM_002901	281.5	258	259.7	245.7	315.8	253.4	380.6	331.7	gb:NM_002901,1 /DEF=Homo sapiens reticulocalbin 1, EF-hand calcium binding domain (RCN1), mRNA, /FEA=mRNA /GEN=RCN1 /PROD=reticulocalbin 1 precursor /DB_XREF=gi:4506454 /UG=Hs,167791 reticulocalbin 1, EF-hand calcium binding domain /FL=gb:D42073,1 gb:NM_002901,1	0
1133	201064_s_at	NM_003819	196	222.6	167	257.8	374	349.9	371.6	409.5	gb:NM_003819,2 /DEF=Homo sapiens poly(A)-binding protein, cytoplasmic 4 (inducible form) (PABPC4), mRNA, /FEA=mRNA /GEN=PABPC4 /PROD=poly(A)-binding protein, cytoplasmic 4(inducible form) /DB_XREF=gi:6552335 /UG=Hs,169900 poly(A)-binding protein, cytoplasmic 4 (inducible form) /FL=gb:NM_003819,2	0
1134	201065_s_at	NM_001518	245.8	261.5	243.6	227.5	234.3	181.1	201.7	181.6	gb:NM_001518,1 /DEF=Homo sapiens general transcription factor II, i (GTF2I), mRNA, /FEA=mRNA /GEN=GTF2I /PROD=general transcription factor II, i /DB_XREF=gi:4504202 /UG=Hs,278589 general transcription factor II, i /FL=gb:U77948,1 gb:AF015553,1 gb:AF038969,1 gb:NM_001518,1	0
1135	201066_at	NM_001916	191.3	155	236.4	223.5	232.4	292.7	280.4	300	gb:NM_001916,1 /DEF=Homo sapiens cytochrome c-1 (CYC1), mRNA, /FEA=mRNA /GEN=CYC1 /PROD=cytochrome c-1 /DB_XREF=gi:4503184 /UG=Hs,289271 cytochrome c-1 /FL=gb:BC001006,1 gb:NM_001916,1	0
1136	201067_at	BF215487	194.6	176.9	251.7	200.5	137.7	163.9	145	132.3	Consensus includes gb:BF215487 /FEA=EST /DB_XREF=gi:11109176 /DB_XREF=est:601881048F1 /CLONE=IMAGE:4093691 /UG=Hs,61153 proteasome (prosome, macropain) 26S subunit, ATPase, 2 /FL=gb:BC002589,1 gb:D11094,1 gb:NM_002803,1	0
1137	201068_s_at	NM_002803	510.7	434.6	499.3	611.4	680.9	523.2	626.5	629.7	gb:NM_002803,1 /DEF=Homo sapiens proteasome (prosome, macropain) 26S subunit, ATPase, 2 (PSMC2), mRNA, /FEA=mRNA /GEN=PSMC2 /PROD=proteasome (prosome, macropain) 26S subunit,ATPase, 2 /DB_XREF=gi:4506208 /UG=Hs,61153 proteasome (prosome, macropain) 26S subunit, ATPase, 2 /FL=gb:BC002589,1 gb:D11094,1 gb:NM_002803,1	0
1138	201069_at	NM_004530	1194.8	1209	966.1	934.2	991.9	666.8	834.4	718.3	gb:NM_004530,1 /DEF=Homo sapiens matrix metalloproteinase 2 (gelatinase A, 72kD gelatinase, 72kD type IV collagenase) (MMP2), mRNA, /FEA=mRNA /GEN=MMP2 /PROD=matrix metalloproteinase 2 preproprotein /DB_XREF=gi:11342665 /UG=Hs,111301 matrix metalloproteinase 2 (gelatinase A, 72kD gelatinase, 72kD type IV collagenase) /FL=gb:NM_004530,1 gb:BC002576,1	0
1139	201070_x_at	AI739389	98.6	150.2	193.7	157.1	121	208.1	147	148.7	Consensus includes gb:AI739389 /FEA=EST /DB_XREF=gi:5101370 /DB_XREF=est:wi29f09,x1 /CLONE=IMAGE:2391689 /UG=Hs,13453 splicing factor 3b, subunit 1, 155kD /FL=gb:AF054284,1 gb:NM_012433,1	0
1140	201071_x_at	NM_012433	598.2	574.7	655.9	561.6	539.7	641.4	608.5	630.1	gb:NM_012433,1 /DEF=Homo sapiens splicing factor 3b, subunit 1, 155kD (SF3B1), mRNA, /FEA=mRNA /GEN=SF3B1 /PROD=splicing factor 3b, subunit 1, 155kD /DB_XREF=gi:6912653 /UG=Hs,13453 splicing factor 3b, subunit 1, 155kD /FL=gb:AF054284,1 gb:NM_012433,1	0
1141	201072_s_at	AW152160	64.7	73.3	83	53.1	67.8	87	56.1	63	Consensus includes gb:AW152160 /FEA=EST /DB_XREF=gi:6200058 /DB_XREF=est:xf75e01,x1 /CLONE=IMAGE:2623896 /UG=Hs,172280 SWISNF related, matrix associated, actin dependent regulator of chromatin, subfamily c, member 1 /FL=gb:U66615,1 gb:NM_003074,1	1
1142	201073_s_at	AL040633	76.8	83.8	77	88.2	92.5	116	101.1	62.6	Consensus includes gb:AL040633 /FEA=EST /DB_XREF=gi:5409580 /DB_XREF=est:DKFZp434M2414_s1 /CLONE=DKFZp434M2414 /UG=Hs,172280 SWISNF related, matrix associated, actin dependent regulator of chromatin, subfamily c, member 1 /FL=gb:U66615,1 gb:NM_003074,1	0
1143	201074_at	AA593983	147.7	146.3	115.8	113.7	206.5	189.6	156	165.6	Consensus includes gb:AA593983 /FEA=EST /DB_XREF=gi:2409333 /DB_XREF=est:nn16d01,s1 /CLONE=IMAGE:1084033 /UG=Hs,172280 SWISNF related, matrix associated, actin dependent regulator of chromatin, subfamily c, member 1 /FL=gb:U66615,1 gb:NM_003074,1	0
1144	201075_s_at	NM_003074	60.7	63.6	49.9	34.6	93.8	131.6	84.6	86.5	gb:NM_003074,1 /DEF=Homo sapiens SWISNF related, matrix associated, actin dependent regulator of chromatin, subfamily c, member 1 (SMARCC1), mRNA, /FEA=mRNA /GEN=SMARCC1 /PROD=SWISNF related, matrix associated, actindependent regulator of chromatin, subfamily c, member 1 /DB_XREF=gi:4507078 /UG=Hs,172280 SWISNF related, matrix associated, actin dependent regulator of chromatin, subfamily c, membe…	0
1145	201076_at	NM_005008	157.9	178.7	168.1	201.9	129.1	156.6	134.6	201.4	gb:NM_005008,1 /DEF=Homo sapiens non-histone chromosome protein 2 (S, cerevisiae)-like 1 (NHP2L1), mRNA, /FEA=mRNA /GEN=NHP2L1 /PROD=non-histone chromosome protein 2 (S,cerevisiae)-like 1 /DB_XREF=gi:4826859 /UG=Hs,182255 non-histone chromosome protein 2 (S, cerevisiae)-like 1 /FL=gb:BC005358,1 gb:D50420,1 gb:AF091076,1 gb:NM_005008,1 gb:AF155235,1	0
1146	201077_s_at	AF155235	436.6	466.6	357	456.4	629.3	720.4	659.1	634.2	gb:AF155235,1 /DEF=Homo sapiens 15,5 kD RNA binding protein mRNA, complete cds, /FEA=mRNA /PROD=15,5 kD RNA binding protein /DB_XREF=gi:6318598 /UG=Hs,182255 non-histone chromosome protein 2 (S, cerevisiae)-like 1 /FL=gb:BC005358,1 gb:D50420,1 gb:AF091076,1 gb:NM_005008,1 gb:AF155235,1	0
1147	201078_at	NM_004800	671.3	708.1	635.7	651.8	711.4	631.4	603.7	761.9	gb:NM_004800,1 /DEF=Homo sapiens transmembrane 9 superfamily member 2 (TM9SF2), mRNA, /FEA=mRNA /GEN=TM9SF2 /PROD=transmembrane 9 superfamily member 2 /DB_XREF=gi:4758873 /UG=Hs,28757 transmembrane 9 superfamily member 2 /FL=gb:U81006,1 gb:NM_004800,1	0
1148	201079_at	NM_004710	441.4	370.1	384.9	473.3	274.2	318.7	315.2	327.2	gb:NM_004710,1 /DEF=Homo sapiens synaptogyrin 2 (SYNGR2), mRNA, /FEA=mRNA /GEN=SYNGR2 /PROD=synaptogyrin 2 /DB_XREF=gi:4759201 /UG=Hs,5097 synaptogyrin 2 /FL=gb:BC000407,1 gb:NM_004710,1	0
1149	201080_at	BF338509	91.9	111.6	89.3	124.2	110.3	105.5	77	84	Consensus includes gb:BF338509 /FEA=EST /DB_XREF=gi:11284912 /DB_XREF=est:602034176F2 /CLONE=IMAGE:4182187 /UG=Hs,6335 phosphatidylinositol-4-phosphate 5-kinase, type II, beta /FL=gb:U85245,1 gb:NM_003559,1	0
1150	201081_s_at	NM_003559	36.3	47.6	64.8	51	43.2	70.8	69.2	57.6	gb:NM_003559,1 /DEF=Homo sapiens phosphatidylinositol-4-phosphate 5-kinase, type II, beta (PIP5K2B), mRNA, /FEA=mRNA /GEN=PIP5K2B /PROD=phosphatidylinositol-4-phosphate 5-kinase, typeII, beta /DB_XREF=gi:4505818 /UG=Hs,6335 phosphatidylinositol-4-phosphate 5-kinase, type II, beta /FL=gb:U85245,1 gb:NM_003559,1	1
1151	201082_s_at	NM_004082	175.3	177.5	168.5	189.7	210.3	172.5	171.8	153.1	gb:NM_004082,2 /DEF=Homo sapiens dynactin 1 (p150, Glued (Drosophila) homolog) (DCTN1), transcript variant 1, mRNA, /FEA=mRNA /GEN=DCTN1 /PROD=dynactin 1, isoform 1 /DB_XREF=gi:13259509 /UG=Hs,74617 dynactin 1 (p150, Glued (Drosophila) homolog) /FL=gb:NM_023019,1 gb:NM_004082,2	0
1152	201083_s_at	AA740754	26.3	27.2	21.2	20.1	31	22	25.8	22.5	Consensus includes gb:AA740754 /FEA=EST /DB_XREF=gi:2779346 /DB_XREF=est:nz03b05,s1 /CLONE=IMAGE:1286673 /UG=Hs,80338 KIAA0164 gene product /FL=gb:D79986,1 gb:NM_014739,1	0
1153	201084_s_at	NM_014739	563.8	554.2	480.4	547.5	555	581.7	546.6	579.7	gb:NM_014739,1 /DEF=Homo sapiens KIAA0164 gene product (KIAA0164), mRNA, /FEA=mRNA /GEN=KIAA0164 /PROD=KIAA0164 gene product /DB_XREF=gi:7661957 /UG=Hs,80338 KIAA0164 gene product /FL=gb:D79986,1 gb:NM_014739,1	0
1154	201085_s_at	AA664291	83.4	99.9	104.2	88.7	71.5	81.5	61.5	68.1	Consensus includes gb:AA664291 /FEA=EST /DB_XREF=gi:2618282 /DB_XREF=est:ac08d09,s1 /CLONE=IMAGE:855857 /UG=Hs,92909 SON DNA binding protein /FL=gb:NM_003103,1	0
1155	201086_x_at	NM_003103	497.7	502.7	479.6	428.7	384.8	370.2	374.8	351.6	gb:NM_003103,1 /DEF=Homo sapiens SON DNA binding protein (SON), mRNA, /FEA=mRNA /GEN=SON /PROD=SON DNA binding protein /DB_XREF=gi:4507152 /UG=Hs,92909 SON DNA binding protein /FL=gb:NM_003103,1	0
1156	201087_at	NM_002859	180.6	169.2	205.1	146.3	180.3	217.9	193.6	187.9	gb:NM_002859,1 /DEF=Homo sapiens paxillin (PXN), mRNA, /FEA=mRNA /GEN=PXN /PROD=paxillin /DB_XREF=gi:4506344 /UG=Hs,102497 paxillin /FL=gb:NM_002859,1 gb:U14588,1	0
1157	201088_at	NM_002266	126.2	146.7	147.4	118.9	255.7	206.9	256.1	388.8	gb:NM_002266,1 /DEF=Homo sapiens karyopherin alpha 2 (RAG cohort 1, importin alpha 1) (KPNA2), mRNA, /FEA=mRNA /GEN=KPNA2 /PROD=karyopherin alpha 2 /DB_XREF=gi:4504896 /UG=Hs,159557 karyopherin alpha 2 (RAG cohort 1, importin alpha 1) /FL=gb:NM_002266,1 gb:U09559,1 gb:U28386,1	0
1158	201089_at	NM_001693	324.2	359.5	317.1	259.4	426.1	547	476.5	452.2	gb:NM_001693,1 /DEF=Homo sapiens ATPase, H+ transporting, lysosomal (vacuolar proton pump), beta polypeptide, 5658kD, isoform 2 (ATP6B2), mRNA, /FEA=mRNA /GEN=ATP6B2 /PROD=ATPase, H+ transporting, lysosomal (vacuolarproton pump), beta polypeptide, 5658kD, isoform 2 /DB_XREF=gi:4502310 /UG=Hs,1697 ATPase, H+ transporting, lysosomal (vacuolar proton pump), beta polypeptide, 5658kD, isoform 2 /FL=gb…	0
1159	201090_x_at	NM_006082	3685.9	3625.7	3181.7	3766.3	3317.7	3093	3568.1	3253.2	gb:NM_006082,1 /DEF=Homo sapiens tubulin, alpha, ubiquitous (K-ALPHA-1), mRNA, /FEA=mRNA /GEN=K-ALPHA-1 /PROD=tubulin, alpha, ubiquitous /DB_XREF=gi:5174476 /UG=Hs,278242 tubulin, alpha, ubiquitous /FL=gb:BC000696,1 gb:BC001128,1 gb:BC001209,1 gb:K00558,1 gb:AF081484,1 gb:NM_006082,1	0
1160	201091_s_at	BE748755	64.7	52.6	65	59.1	103.6	141.9	96.9	127.3	Consensus includes gb:BE748755 /FEA=EST /DB_XREF=gi:10162747 /DB_XREF=est:601571933T1 /CLONE=IMAGE:3838737 /UG=Hs,278554 heterochromatin-like protein 1 /FL=gb:AF136630,1 gb:NM_016587,1	0
1161	201092_at	NM_002893	406.6	440.7	450.5	414.5	380.2	333.6	364.9	431.4	gb:NM_002893,2 /DEF=Homo sapiens retinoblastoma-binding protein 7 (RBBP7), mRNA, /FEA=mRNA /GEN=RBBP7 /PROD=retinoblastoma-binding protein 7 /DB_XREF=gi:13259504 /UG=Hs,31314 retinoblastoma-binding protein 7 /FL=gb:U35143,1 gb:NM_002893,2	0
1162	201093_x_at	NM_004168	151.5	149	147.6	155.4	94.8	93.2	86.9	140.9	gb:NM_004168,1 /DEF=Homo sapiens succinate dehydrogenase complex, subunit A, flavoprotein (Fp) (SDHA), nuclear gene encoding mitochondrial protein, mRNA, /FEA=mRNA /GEN=SDHA /PROD=succinate dehydrogenase complex, subunit A,flavoprotein precursor /DB_XREF=gi:4759079 /UG=Hs,469 succinate dehydrogenase complex, subunit A, flavoprotein (Fp) /FL=gb:BC001380,1 gb:L21936,1 gb:NM_004168,1 gb:D30648,1	0
1163	201094_at	NM_001032	1752.2	1680.4	1726.1	1639.3	1751.7	1887	2093.7	2176.3	gb:NM_001032,1 /DEF=Homo sapiens ribosomal protein S29 (RPS29), mRNA, /FEA=mRNA /GEN=RPS29 /PROD=ribosomal protein S29 /DB_XREF=gi:4506716 /UG=Hs,539 ribosomal protein S29 /FL=gb:L31610,1 gb:NM_001032,1 gb:U14973,1	0
1164	201095_at	NM_004394	401.3	398.7	433.1	344.2	251.4	290.5	232.8	267.9	gb:NM_004394,1 /DEF=Homo sapiens death-associated protein (DAP), mRNA, /FEA=mRNA /GEN=DAP /PROD=death-associated protein /DB_XREF=gi:4758119 /UG=Hs,75189 death-associated protein /FL=gb:BC002726,1 gb:NM_004394,1	0
1165	201096_s_at	AL537042	563.3	475.3	567.1	586	591.9	516.7	592	604.7	Consensus includes gb:AL537042 /FEA=EST /DB_XREF=gi:12800535 /DB_XREF=est:AL537042 /CLONE=CS0DF017YF17 (5 prime) /UG=Hs,75290 ADP-ribosylation factor 4 /FL=gb:BC003364,1 gb:M36341,1 gb:NM_001660,2	0
1166	201097_s_at	NM_001660	1036.2	1006.5	976.7	1059.6	1031.2	930.3	1010.1	920	gb:NM_001660,2 /DEF=Homo sapiens ADP-ribosylation factor 4 (ARF4), mRNA, /FEA=mRNA /GEN=ARF4 /PROD=ADP-ribosylation factor 4 /DB_XREF=gi:6995998 /UG=Hs,75290 ADP-ribosylation factor 4 /FL=gb:BC003364,1 gb:M36341,1 gb:NM_001660,2	0
1167	201098_at	NM_004766	272.2	243.9	282.6	283.2	266.6	289.9	281.1	329.7	gb:NM_004766,1 /DEF=Homo sapiens coatomer protein complex, subunit beta 2 (beta prime) (COPB2), mRNA, /FEA=mRNA /GEN=COPB2 /PROD=coatomer protein complex, subunit beta 2 (betaprime) /DB_XREF=gi:4758031 /UG=Hs,75724 coatomer protein complex, subunit beta 2 (beta prime) /FL=gb:BC000326,1 gb:NM_004766,1	0
1168	201099_at	AA824386	173.9	200	218.8	215.5	154.8	154.1	178.8	148.5	Consensus includes gb:AA824386 /FEA=EST /DB_XREF=gi:2896270 /DB_XREF=est:aj29c05,s1 /CLONE=1391720 /UG=Hs,77578 ubiquitin specific protease 9, X chromosome (Drosophila fat facets related) /FL=gb:NM_004652,2	0
1169	201100_s_at	NM_004652	321.6	308.4	294.2	306.8	200.3	168.3	279.5	305.6	gb:NM_004652,2 /DEF=Homo sapiens ubiquitin specific protease 9, X chromosome (Drosophila fat facets related) (USP9X), transcript variant 1, mRNA, /FEA=mRNA /GEN=USP9X /PROD=Drosophila fat facets related, X-linked, isoform1 /DB_XREF=gi:11641424 /UG=Hs,77578 ubiquitin specific protease 9, X chromosome (Drosophila fat facets related) /FL=gb:NM_004652,2	0
1170	201101_s_at	BE963370	71.3	83.3	101.4	71.4	108.9	161.7	112.4	114	Consensus includes gb:BE963370 /FEA=EST /DB_XREF=gi:11766788 /DB_XREF=est:601657132R1 /CLONE=IMAGE:3866335 /UG=Hs,80338 KIAA0164 gene product /FL=gb:D79986,1 gb:NM_014739,1	0
1171	201102_s_at	NM_002626	153.6	128.7	126.7	125.2	130.3	142.8	104.8	170.2	gb:NM_002626,1 /DEF=Homo sapiens phosphofructokinase, liver (PFKL), mRNA, /FEA=mRNA /GEN=PFKL /PROD=phosphofructokinase, liver /DB_XREF=gi:4505746 /UG=Hs,155455 phosphofructokinase, liver /FL=gb:BC004920,1 gb:X15573,1 gb:NM_002626,1	0
1172	201103_x_at	BE299495	981.2	1092.3	1003.5	913.6	729.1	789.7	813.3	687.7	Consensus includes gb:BE299495 /FEA=EST /DB_XREF=gi:9183243 /DB_XREF=est:600944774T1 /CLONE=IMAGE:2960610 /UG=Hs,218329 hypothetical protein /FL=gb:NM_015383,1	0
1173	201104_x_at	NM_015383	484.2	718.4	639.9	544.4	365.8	490	419.3	373.1	gb:NM_015383,1 /DEF=Homo sapiens hypothetical protein (DJ328E19,C1,1), mRNA, /FEA=mRNA /GEN=DJ328E19,C1,1 /PROD=hypothetical protein /DB_XREF=gi:7657016 /UG=Hs,218329 hypothetical protein /FL=gb:NM_015383,1	0
1174	201105_at	NM_002305	2825	2935.2	2710	2918.2	2245.9	2290	2116.4	2755	gb:NM_002305,2 /DEF=Homo sapiens lectin, galactoside-binding, soluble, 1 (galectin 1) (LGALS1), mRNA, /FEA=mRNA /GEN=LGALS1 /PROD=beta-galactosidase binding lectin precursor /DB_XREF=gi:6006015 /UG=Hs,227751 lectin, galactoside-binding, soluble, 1 (galectin 1) /FL=gb:BC001693,1 gb:J04456,1 gb:NM_002305,2	0
1175	201106_at	NM_002085	600.6	650.9	631.2	541.2	426.5	318.9	380.1	422.9	gb:NM_002085,1 /DEF=Homo sapiens glutathione peroxidase 4 (phospholipid hydroperoxidase) (GPX4), mRNA, /FEA=mRNA /GEN=GPX4 /PROD=glutathione peroxidase 4 /DB_XREF=gi:4504106 /UG=Hs,2706 glutathione peroxidase 4 (phospholipid hydroperoxidase) /FL=gb:NM_002085,1	0
1176	201107_s_at	AI812030	16.9	34.1	4.5	4.4	37.8	22.7	39.5	36.1	Consensus includes gb:AI812030 /FEA=EST /DB_XREF=gi:5398596 /DB_XREF=est:tw46c12,x1 /CLONE=IMAGE:2262742 /UG=Hs,87409 thrombospondin 1 /FL=gb:NM_003246,1	6
1177	201108_s_at	BF055462	212.7	344.4	75.8	149.6	424	174.4	543.7	284.4	Consensus includes gb:BF055462 /FEA=EST /DB_XREF=gi:10809358 /DB_XREF=est:7j80e06,x1 /CLONE=IMAGE:3392770 /UG=Hs,87409 thrombospondin 1 /FL=gb:NM_003246,1	0
1178	201109_s_at	AV726673	214.5	274.5	68.8	178.8	403.2	171.7	534.6	225.1	Consensus includes gb:AV726673 /FEA=EST /DB_XREF=gi:10836094 /DB_XREF=est:AV726673 /CLONE=HTCBGC12 /UG=Hs,87409 thrombospondin 1 /FL=gb:NM_003246,1	0
1179	201110_s_at	NM_003246	222.8	201.4	45.7	114.5	294.9	146	306.1	195.2	gb:NM_003246,1 /DEF=Homo sapiens thrombospondin 1 (THBS1), mRNA, /FEA=mRNA /GEN=THBS1 /PROD=thrombospondin 1 /DB_XREF=gi:4507484 /UG=Hs,87409 thrombospondin 1 /FL=gb:NM_003246,1	0
1180	201111_at	AF053641	90.7	108.5	90.6	111.8	198.5	139.2	152.8	161.9	gb:AF053641,1 /DEF=Homo sapiens brain cellular apoptosis susceptibility protein (CSE1) mRNA, complete cds, /FEA=mRNA /GEN=CSE1 /PROD=cellular apoptosis susceptibility protein /DB_XREF=gi:3560556 /UG=Hs,90073 chromosome segregation 1 (yeast homolog)-like /FL=gb:U33286,1 gb:AF053641,1 gb:NM_001316,1	0
1181	201112_s_at	NM_001316	200.2	249.4	226.3	227.2	371	365.4	375.2	390.9	gb:NM_001316,1 /DEF=Homo sapiens chromosome segregation 1 (yeast homolog)-like (CSE1L), mRNA, /FEA=mRNA /GEN=CSE1L /PROD=chromosome segregation 1 (yeast homolog)-like /DB_XREF=gi:4503072 /UG=Hs,90073 chromosome segregation 1 (yeast homolog)-like /FL=gb:U33286,1 gb:AF053641,1 gb:NM_001316,1	0
1182	201113_at	NM_003321	302.6	318.3	267.8	362.2	491.1	435.5	534.1	541.2	gb:NM_003321,1 /DEF=Homo sapiens Tu translation elongation factor, mitochondrial (TUFM), mRNA, /FEA=mRNA /GEN=TUFM /PROD=Tu translation elongation factor, mitochondrial /DB_XREF=gi:4507732 /UG=Hs,12084 Tu translation elongation factor, mitochondrial /FL=gb:BC001633,1 gb:NM_003321,1 gb:L38995,1	0
1183	201114_x_at	NM_002792	539.8	431.2	593	711.3	530.7	664.5	666.7	726.8	gb:NM_002792,1 /DEF=Homo sapiens proteasome (prosome, macropain) subunit, alpha type, 7 (PSMA7), mRNA, /FEA=mRNA /GEN=PSMA7 /PROD=proteasome (prosome, macropain) subunit, alphatype, 7 /DB_XREF=gi:4506188 /UG=Hs,233952 proteasome (prosome, macropain) subunit, alpha type, 7 /FL=gb:BC004427,1 gb:AF022815,1 gb:AF054185,1 gb:NM_002792,1	0
1184	201115_at	NM_006230	71.2	87.1	61.2	80.4	103.6	114.1	109.1	134.1	gb:NM_006230,1 /DEF=Homo sapiens polymerase (DNA directed), delta 2, regulatory subunit (50kD) (POLD2), mRNA, /FEA=mRNA /GEN=POLD2 /PROD=polymerase (DNA directed), delta 2, regulatorysubunit (50kD) /DB_XREF=gi:5453923 /UG=Hs,74598 polymerase (DNA directed), delta 2, regulatory subunit (50kD) /FL=gb:U21090,1 gb:BC000459,1 gb:NM_006230,1	0
1185	201116_s_at	AI922855	1208.7	1331.4	1289.5	1702.6	677.2	725.8	883.6	497.4	Consensus includes gb:AI922855 /FEA=EST /DB_XREF=gi:5658819 /DB_XREF=est:wo14h05,x1 /CLONE=IMAGE:2455353 /UG=Hs,75360 carboxypeptidase E /FL=gb:NM_001873,1	0
1186	201117_s_at	NM_001873	731.2	816	716.5	738	517.5	473.3	518.1	369.3	gb:NM_001873,1 /DEF=Homo sapiens carboxypeptidase E (CPE), mRNA, /FEA=mRNA /GEN=CPE /PROD=carboxypeptidase E precursor /DB_XREF=gi:4503008 /UG=Hs,75360 carboxypeptidase E /FL=gb:NM_001873,1	0
1187	201118_at	NM_002631	91.8	96.3	138.9	66.2	180.4	216.3	196	233.7	gb:NM_002631,1 /DEF=Homo sapiens phosphogluconate dehydrogenase (PGD), mRNA, /FEA=mRNA /GEN=PGD /PROD=phosphogluconate dehydrogenase /DB_XREF=gi:4505758 /UG=Hs,75888 phosphogluconate dehydrogenase /FL=gb:BC000368,1 gb:NM_002631,1 gb:U30255,1	0
1188	201119_s_at	NM_004074	840	721.6	786.2	809.4	803.6	821.9	751.4	933.3	gb:NM_004074,1 /DEF=Homo sapiens cytochrome c oxidase subunit VIII (COX8), nuclear gene encoding mitochondrial protein, mRNA, /FEA=mRNA /GEN=COX8 /PROD=cytochrome c oxidase subunit VIII /DB_XREF=gi:4758043 /UG=Hs,81097 cytochrome c oxidase subunit VIII /FL=gb:NM_004074,1	0
1189	201120_s_at	AL547946	317.6	289.4	428.5	333.6	248.1	271.4	300.6	332.6	Consensus includes gb:AL547946 /FEA=EST /DB_XREF=gi:12882489 /DB_XREF=est:AL547946 /CLONE=CS0DI035YB22 (5 prime) /UG=Hs,90061 progesterone binding protein /FL=gb:NM_006667,2	0
1190	201121_s_at	NM_006667	641.3	783.1	795	793.1	600.1	493.6	592.8	578	gb:NM_006667,2 /DEF=Homo sapiens progesterone binding protein (HPR6,6), mRNA, /FEA=mRNA /GEN=HPR6,6 /PROD=progesterone binding protein /DB_XREF=gi:6857798 /UG=Hs,90061 progesterone binding protein /FL=gb:NM_006667,2	0
1191	201122_x_at	BC000751	300	285.4	273.5	171.7	295	139.7	205.4	268.4	gb:BC000751,1 /DEF=Homo sapiens, eukaryotic translation initiation factor 5A, clone MGC:2453, mRNA, complete cds, /FEA=mRNA /PROD=eukaryotic translation initiation factor 5A /DB_XREF=gi:12653914 /UG=Hs,119140 eukaryotic translation initiation factor 5A /FL=gb:BC000751,1 gb:BC001832,1 gb:M23419,1 gb:NM_001970,1	0
1192	201123_s_at	NM_001970	744.7	553.5	451.6	252	842.4	253.7	479.2	844	gb:NM_001970,1 /DEF=Homo sapiens eukaryotic translation initiation factor 5A (EIF5A), mRNA, /FEA=mRNA /GEN=EIF5A /PROD=eukaryotic translation initiation factor 5A /DB_XREF=gi:4503544 /UG=Hs,119140 eukaryotic translation initiation factor 5A /FL=gb:BC000751,1 gb:BC001832,1 gb:M23419,1 gb:NM_001970,1	0
1193	201124_at	AL048423	207.4	167.3	188.9	255.7	86.1	71.4	86.9	86.8	Consensus includes gb:AL048423 /FEA=EST /DB_XREF=gi:5936493 /DB_XREF=est:DKFZp586H2324_s1 /CLONE=DKFZp586H2324 /UG=Hs,149846 integrin, beta 5 /FL=gb:M35011,1 gb:J05633,1 gb:NM_002213,1	0
1194	201125_s_at	NM_002213	1202.2	1070.4	1081.9	1252.9	919	706.6	756.5	523.5	gb:NM_002213,1 /DEF=Homo sapiens integrin, beta 5 (ITGB5), mRNA, /FEA=mRNA /GEN=ITGB5 /PROD=integrin, beta 5 /DB_XREF=gi:4504772 /UG=Hs,149846 integrin, beta 5 /FL=gb:M35011,1 gb:J05633,1 gb:NM_002213,1	0
1195	201126_s_at	NM_002406	304.9	235.8	270.7	201.7	272.8	298.5	278.9	366.2	gb:NM_002406,2 /DEF=Homo sapiens mannosyl (alpha-1,3-)-glycoprotein beta-1,2-N-acetylglucosaminyltransferase (MGAT1), mRNA, /FEA=mRNA /GEN=MGAT1 /PROD=mannosyl (alpha-1,3-)-glycoproteinbeta-1,2-N-acetylglucosaminyltransferase /DB_XREF=gi:6031182 /UG=Hs,151513 mannosyl (alpha-1,3-)-glycoprotein beta-1,2-N-acetylglucosaminyltransferase /FL=gb:M55621,1 gb:NM_002406,2	0
1196	201127_s_at	AI971281	63.8	56.1	70.8	47	62.5	90.5	83.1	84.8	Consensus includes gb:AI971281 /FEA=EST /DB_XREF=gi:5768107 /DB_XREF=est:wr27d10,x1 /CLONE=IMAGE:2488915 /UG=Hs,174140 ATP citrate lyase /FL=gb:NM_001096,1	0
1197	201128_s_at	NM_001096	400.3	441.4	571.4	455	598.1	648.1	582.1	688.7	gb:NM_001096,1 /DEF=Homo sapiens ATP citrate lyase (ACLY), mRNA, /FEA=mRNA /GEN=ACLY /PROD=ATP citrate lyase /DB_XREF=gi:4501864 /UG=Hs,174140 ATP citrate lyase /FL=gb:NM_001096,1	0
1198	201129_at	NM_006276	175.7	127.8	132.1	248.3	189.3	106.1	165.2	174.8	gb:NM_006276,2 /DEF=Homo sapiens splicing factor, arginineserine-rich 7 (35kD) (SFRS7), mRNA, /FEA=mRNA /GEN=SFRS7 /PROD=splicing factor, arginineserine-rich 7 (35kD) /DB_XREF=gi:6857827 /UG=Hs,184167 splicing factor, arginineserine-rich 7 (35kD) /FL=gb:BC000997,2 gb:L22253,1 gb:NM_006276,2	0
1199	201130_s_at	L08599	10.7	10	3.9	8.2	7.1	2.2	7	7	gb:L08599,1 /DEF=Human uvomorulin (E-cadherin) (UVO) mRNA, complete cds, /FEA=mRNA /GEN=UVO /PROD=uvomorulin /DB_XREF=gi:340184 /UG=Hs,194657 cadherin 1, type 1, E-cadherin (epithelial) /FL=gb:L08599,1 gb:NM_004360,1	8
1200	201131_s_at	NM_004360	1.7	14.3	2.3	11.8	1.4	0.5	0.9	1.4	gb:NM_004360,1 /DEF=Homo sapiens cadherin 1, type 1, E-cadherin (epithelial) (CDH1), mRNA, /FEA=mRNA /GEN=CDH1 /PROD=cadherin 1, type 1, E-cadherin (epithelial) /DB_XREF=gi:4757959 /UG=Hs,194657 cadherin 1, type 1, E-cadherin (epithelial) /FL=gb:L08599,1 gb:NM_004360,1	6
1201	201132_at	NM_019597	189.6	166.8	187.8	174	200.9	221.9	225	216	gb:NM_019597,1 /DEF=Homo sapiens heterogeneous nuclear ribonucleoprotein H2 (H) (HNRPH2), mRNA, /FEA=mRNA /GEN=HNRPH2 /PROD=heterogeneous nuclear ribonucleoprotein H2 (H) /DB_XREF=gi:9624997 /UG=Hs,278857 heterogeneous nuclear ribonucleoprotein H2 (H) /FL=gb:NM_019597,1	0
1202	201133_s_at	AA142966	344.3	352.9	438.9	492.6	264.6	323.1	263	246.7	Consensus includes gb:AA142966 /FEA=EST /DB_XREF=gi:1712344 /DB_XREF=est:zl43b05,s1 /CLONE=IMAGE:504657 /UG=Hs,279849 KIAA0438 gene product /FL=gb:AB007898,1 gb:NM_014819,1	0
1203	201134_x_at	NM_001867	847	829.7	871	921.4	829.9	660.8	925.3	609.9	gb:NM_001867,1 /DEF=Homo sapiens cytochrome c oxidase subunit VIIc (COX7C), mRNA, /FEA=mRNA /GEN=COX7C /PROD=cytochrome c oxidase subunit VIIc /DB_XREF=gi:4502992 /UG=Hs,3462 cytochrome c oxidase subunit VIIc /FL=gb:BC001005,1 gb:NM_001867,1	0
1204	201135_at	NM_004092	428.1	574	509.9	480.4	457.1	360.9	452	470.7	gb:NM_004092,2 /DEF=Homo sapiens enoyl Coenzyme A hydratase, short chain, 1, mitochondrial (ECHS1), nuclear gene encoding mitochondrial protein, mRNA, /FEA=mRNA /GEN=ECHS1 /PROD=mitochondrial short-chain enoyl-coenzyme Ahydratase 1 precursor /DB_XREF=gi:12707569 /UG=Hs,76394 enoyl Coenzyme A hydratase, short chain, 1, mitochondrial /FL=gb:NM_004092,2 gb:D13900,1	0
1205	201136_at	NM_002668	713	789	605.5	771.2	751.8	808.2	710.7	684.4	gb:NM_002668,1 /DEF=Homo sapiens proteolipid protein 2 (colonic epithelium-enriched) (PLP2), mRNA, /FEA=mRNA /GEN=PLP2 /PROD=proteolipid protein 2 (colonicepithelium-enriched) /DB_XREF=gi:4505892 /UG=Hs,77422 proteolipid protein 2 (colonic epithelium-enriched) /FL=gb:L09604,1 gb:NM_002668,1	0
1206	201137_s_at	NM_002121	623.8	402.4	354	516	491	563.1	506.8	785.3	gb:NM_002121,1 /DEF=Homo sapiens major histocompatibility complex, class II, DP beta 1 (HLA-DPB1), mRNA, /FEA=mRNA /GEN=HLA-DPB1 /PROD=major histocompatibility complex, class II, DPbeta 1 /DB_XREF=gi:4504404 /UG=Hs,814 major histocompatibility complex, class II, DP beta 1 /FL=gb:J03041,1 gb:M57466,1 gb:M83664,1 gb:NM_002121,1 gb:M28200,1 gb:M28202,1	0
1207	201138_s_at	BG532929	125.5	103.3	124.7	149	103.9	121.2	137.5	114.2	Consensus includes gb:BG532929 /FEA=EST /DB_XREF=gi:13524468 /DB_XREF=est:602580582F1 /CLONE=IMAGE:4718180 /UG=Hs,83715 Sjogren syndrome antigen B (autoantigen La) /FL=gb:NM_003142,1 gb:BC001289,1 gb:J04205,1	0
1208	201139_s_at	NM_003142	102	93	96.4	114.7	99.4	93.8	104.6	103.7	gb:NM_003142,1 /DEF=Homo sapiens Sjogren syndrome antigen B (autoantigen La) (SSB), mRNA, /FEA=mRNA /GEN=SSB /PROD=autoantigen La /DB_XREF=gi:10835066 /UG=Hs,83715 Sjogren syndrome antigen B (autoantigen La) /FL=gb:NM_003142,1 gb:BC001289,1 gb:J04205,1	0
1209	201140_s_at	NM_004583	251.6	265.3	261.6	188.3	318.8	346	300.6	412.2	gb:NM_004583,1 /DEF=Homo sapiens RAB5C, member RAS oncogene family (RAB5C), mRNA, /FEA=mRNA /GEN=RAB5C /PROD=RAB5C, member RAS oncogene family /DB_XREF=gi:4759019 /UG=Hs,479 RAB5C, member RAS oncogene family /FL=gb:NM_004583,1 gb:U11293,1 gb:U18420,1 gb:AF141304,1	0
1210	201141_at	NM_002510	1280.2	1378.9	1126.8	1403.4	937.8	1029.4	1041.9	1258	gb:NM_002510,1 /DEF=Homo sapiens glycoprotein (transmembrane) nmb (GPNMB), mRNA, /FEA=mRNA /GEN=GPNMB /PROD=glycoprotein (transmembrane) nmb /DB_XREF=gi:4505404 /UG=Hs,82226 glycoprotein (transmembrane) nmb /FL=gb:AF322909,1 gb:NM_002510,1	0
1211	201142_at	AA577698	329.1	194.9	294.5	226.3	273.6	424	343.1	293.8	Consensus includes gb:AA577698 /FEA=EST /DB_XREF=gi:2355882 /DB_XREF=est:nn22h05,s1 /CLONE=IMAGE:1084665 /UG=Hs,151777 eukaryotic translation initiation factor 2, subunit 1 (alpha, 35kD ) /FL=gb:BC002513,1 gb:J02645,1 gb:NM_004094,1	0
1212	201143_s_at	BC002513	81.2	53.8	87.6	63.3	60.2	87.8	66.1	61.9	gb:BC002513,1 /DEF=Homo sapiens, eukaryotic translation initiation factor 2, subunit 1 (alpha, 35kD ), clone MGC:1511, mRNA, complete cds, /FEA=mRNA /PROD=eukaryotic translation initiation factor 2,subunit 1 (alpha, 35kD ) /DB_XREF=gi:12803384 /UG=Hs,151777 eukaryotic translation initiation factor 2, subunit 1 (alpha, 35kD ) /FL=gb:BC002513,1 gb:J02645,1 gb:NM_004094,1	0
1213	201144_s_at	NM_004094	210.4	196.1	161.7	279.5	308.6	331.6	421.7	319.7	gb:NM_004094,1 /DEF=Homo sapiens eukaryotic translation initiation factor 2, subunit 1 (alpha, 35kD ) (EIF2S1), mRNA, /FEA=mRNA /GEN=EIF2S1 /PROD=eukaryotic translation initiation factor 2,subunit 1 (alpha, 35kD ) /DB_XREF=gi:4758255 /UG=Hs,151777 eukaryotic translation initiation factor 2, subunit 1 (alpha, 35kD ) /FL=gb:BC002513,1 gb:J02645,1 gb:NM_004094,1	0
1214	201145_at	NM_006118	314.1	291.8	317	367.3	315.9	298.9	302.6	309.6	gb:NM_006118,2 /DEF=Homo sapiens HS1 binding protein (HAX1), mRNA, /FEA=mRNA /GEN=HAX1 /PROD=HS1 binding protein /DB_XREF=gi:13435355 /UG=Hs,15318 HS1 binding protein /FL=gb:NM_006118,2 gb:BC005240,1 gb:U68566,1	0
1215	201146_at	NM_006164	487.7	512.6	421.8	521.9	615.2	558.4	497.6	525.9	gb:NM_006164,1 /DEF=Homo sapiens nuclear factor (erythroid-derived 2)-like 2 (NFE2L2), mRNA, /FEA=mRNA /GEN=NFE2L2 /PROD=nuclear factor (erythroid-derived 2)-like 2 /DB_XREF=gi:5453775 /UG=Hs,155396 nuclear factor (erythroid-derived 2)-like 2 /FL=gb:NM_006164,1	0
1216	201147_s_at	BF347089	199.8	210.2	395.3	203.9	293	147.9	264	170.4	Consensus includes gb:BF347089 /FEA=EST /DB_XREF=gi:11294684 /DB_XREF=est:602020842F1 /CLONE=IMAGE:4156354 /UG=Hs,245188 tissue inhibitor of metalloproteinase 3 (Sorsby fundus dystrophy, pseudoinflammatory) /FL=gb:U67195,1 gb:U02571,1 gb:U14394,1 gb:NM_000362,2	0
1217	201148_s_at	AW338933	178.2	216.9	383.6	204.3	278	131.5	204.3	127	Consensus includes gb:AW338933 /FEA=EST /DB_XREF=gi:6835559 /DB_XREF=est:ha68g07,x1 /CLONE=IMAGE:2878908 /UG=Hs,245188 tissue inhibitor of metalloproteinase 3 (Sorsby fundus dystrophy, pseudoinflammatory) /FL=gb:U67195,1 gb:U02571,1 gb:U14394,1 gb:NM_000362,2	0
1218	201149_s_at	U67195	218.2	243	524.8	249.3	376.4	224.8	290.3	224.2	gb:U67195,1 /DEF=Human tissue inhibitor of metalloproteinase-3 mRNA, complete cds, /FEA=mRNA /PROD=tissue inhibitor of metalloproteinase-3 /DB_XREF=gi:1519557 /UG=Hs,245188 tissue inhibitor of metalloproteinase 3 (Sorsby fundus dystrophy, pseudoinflammatory) /FL=gb:U67195,1 gb:U02571,1 gb:U14394,1 gb:NM_000362,2	0
1219	201150_s_at	NM_000362	447.3	505.3	1008	492.9	685.3	289.2	527.1	260.8	gb:NM_000362,2 /DEF=Homo sapiens tissue inhibitor of metalloproteinase 3 (Sorsby fundus dystrophy, pseudoinflammatory) (TIMP3), mRNA, /FEA=mRNA /GEN=TIMP3 /PROD=tissue inhibitor of metalloproteinase 3precursor /DB_XREF=gi:9257248 /UG=Hs,245188 tissue inhibitor of metalloproteinase 3 (Sorsby fundus dystrophy, pseudoinflammatory) /FL=gb:U67195,1 gb:U02571,1 gb:U14394,1 gb:NM_000362,2	0
1220	201151_s_at	BF512200	132.5	188.4	243.9	172.1	149.6	133.2	151	139.6	Consensus includes gb:BF512200 /FEA=EST /DB_XREF=gi:11597379 /DB_XREF=est:UI-H-BI3-alq-d-11-0-UI,s1 /CLONE=IMAGE:3068228 /UG=Hs,28578 muscleblind (Drosophila)-like /FL=gb:NM_021038,1 gb:AB007888,1	0
1221	201152_s_at	N31913	1103.5	1403.7	1077.9	1327.8	782.5	781.4	833.5	715.2	Consensus includes gb:N31913 /FEA=EST /DB_XREF=gi:1152312 /DB_XREF=est:yy21f10,s1 /CLONE=IMAGE:271915 /UG=Hs,28578 muscleblind (Drosophila)-like /FL=gb:NM_021038,1 gb:AB007888,1	0
1222	201153_s_at	NM_021038	695.7	824.4	797.9	672.3	548.7	510.3	564.1	533.8	gb:NM_021038,1 /DEF=Homo sapiens muscleblind (Drosophila)-like (MBNL), mRNA, /FEA=mRNA /GEN=MBNL /PROD=muscleblind (Drosophila)-like /DB_XREF=gi:10518339 /UG=Hs,28578 muscleblind (Drosophila)-like /FL=gb:NM_021038,1 gb:AB007888,1	0
1223	201154_x_at	NM_000968	1876.8	1644.1	1852.8	1778.9	1751	1935.7	1927.9	2076.7	gb:NM_000968,1 /DEF=Homo sapiens ribosomal protein L4 (RPL4), mRNA, /FEA=mRNA /GEN=RPL4 /PROD=ribosomal protein L4 /DB_XREF=gi:4506652 /UG=Hs,286 ribosomal protein L4 /FL=gb:BC001365,1 gb:L20868,1 gb:D23660,1 gb:NM_000968,1	0
1224	201155_s_at	NM_014874	212.9	167.2	176.1	183.2	208.4	227.6	178.9	185.7	gb:NM_014874,1 /DEF=Homo sapiens KIAA0214 gene product (KIAA0214), mRNA, /FEA=mRNA /GEN=KIAA0214 /PROD=KIAA0214 gene product /DB_XREF=gi:7662003 /UG=Hs,3363 KIAA0214 gene product /FL=gb:D86987,1 gb:AF036536,1 gb:NM_014874,1	0
1225	201156_s_at	AF141304	175.2	190.8	180.9	153.7	196.2	210	199.4	232.3	Consensus includes gb:AF141304,1 /DEF=Homo sapiens small GTPase (RAB5C) mRNA, complete cds, /FEA=CDS /GEN=RAB5C /PROD=small GTPase /DB_XREF=gi:7672664 /UG=Hs,479 RAB5C, member RAS oncogene family /FL=gb:NM_004583,1 gb:U11293,1 gb:U18420,1 gb:AF141304,1	0
1226	201157_s_at	AF020500	158.8	168.3	140.6	156.7	205.2	207.9	227.7	235.4	Consensus includes gb:AF020500,1 /DEF=Homo sapiens myristoyl CoA:protein N-myristoyltransferase mRNA, complete cds, /FEA=CDS /PROD=myristoyl CoA:protein N-myristoyltransferase /DB_XREF=gi:2760893 /UG=Hs,111039 N-myristoyltransferase 1 /FL=gb:NM_021079,1 gb:AF020500,1 gb:AF043324,1	0
1227	201158_at	AI570834	55.6	68.6	65.5	54	73.5	66.2	64.9	54.6	Consensus includes gb:AI570834 /FEA=EST /DB_XREF=gi:4534208 /DB_XREF=est:tr67g09,x1 /CLONE=IMAGE:2223424 /UG=Hs,111039 N-myristoyltransferase 1 /FL=gb:NM_021079,1 gb:AF020500,1 gb:AF043324,1	4
1228	201159_s_at	NM_021079	39.7	72.5	39.1	50.4	54.9	36.9	49.4	31.9	gb:NM_021079,1 /DEF=Homo sapiens N-myristoyltransferase 1 (NMT1), mRNA, /FEA=mRNA /GEN=NMT1 /PROD=N-myristoyltransferase 1 /DB_XREF=gi:10835072 /UG=Hs,111039 N-myristoyltransferase 1 /FL=gb:NM_021079,1 gb:AF020500,1 gb:AF043324,1	6
1229	201160_s_at	AL556190	1441.1	1400.7	1168	1113	1705.9	1762.1	1582.7	1203.6	Consensus includes gb:AL556190 /FEA=EST /DB_XREF=gi:12898634 /DB_XREF=est:AL556190 /CLONE=CS0DK011YH09 (5 prime) /UG=Hs,1139 cold shock domain protein A /FL=gb:NM_003651,1	0
1230	201161_s_at	NM_003651	1094.9	923.9	829	695.8	1341.4	1355.4	1398.5	823.4	gb:NM_003651,1 /DEF=Homo sapiens cold shock domain protein A (CSDA), mRNA, /FEA=mRNA /GEN=CSDA /PROD=cold shock domain protein A /DB_XREF=gi:4503070 /UG=Hs,1139 cold shock domain protein A /FL=gb:NM_003651,1	0
1231	201162_at	NM_001553	5329.6	4901.3	4856.9	5320.7	3335	3617.9	3703	3516	gb:NM_001553,1 /DEF=Homo sapiens insulin-like growth factor binding protein 7 (IGFBP7), mRNA, /FEA=mRNA /GEN=IGFBP7 /PROD=insulin-like growth factor binding protein 7 /DB_XREF=gi:4504618 /UG=Hs,119206 insulin-like growth factor binding protein 7 /FL=gb:L19182,1 gb:NM_001553,1	0
1232	201163_s_at	NM_001553	1212.9	1176.6	1169.8	1157.8	1096.5	953.7	1202.2	1027.2	gb:NM_001553,1 /DEF=Homo sapiens insulin-like growth factor binding protein 7 (IGFBP7), mRNA, /FEA=mRNA /GEN=IGFBP7 /PROD=insulin-like growth factor binding protein 7 /DB_XREF=gi:4504618 /UG=Hs,119206 insulin-like growth factor binding protein 7 /FL=gb:L19182,1 gb:NM_001553,1	0
1233	201164_s_at	BG474429	150.3	153.3	131.1	109.1	167.1	178.4	128	136.2	Consensus includes gb:BG474429 /FEA=EST /DB_XREF=gi:13406706 /DB_XREF=est:602517152F1 /CLONE=IMAGE:4648765 /UG=Hs,153834 pumilio (Drosophila) homolog 1 /FL=gb:AF315592,1 gb:NM_014676,1	0
1234	201165_s_at	BE670915	350	290.7	307.1	284.7	343.4	435.3	360.9	347.7	Consensus includes gb:BE670915 /FEA=EST /DB_XREF=gi:10031456 /DB_XREF=est:7e43a09,x1 /CLONE=IMAGE:3285208 /UG=Hs,153834 pumilio (Drosophila) homolog 1 /FL=gb:AF315592,1 gb:NM_014676,1	0
1235	201166_s_at	NM_014676	389.3	438.5	382.5	414.7	369.9	300.3	317	335.3	gb:NM_014676,1 /DEF=Homo sapiens pumilio (Drosophila) homolog 1 (PUM1), mRNA, /FEA=mRNA /GEN=PUM1 /PROD=pumilio (Drosophila) homolog 1 /DB_XREF=gi:13491165 /UG=Hs,153834 pumilio (Drosophila) homolog 1 /FL=gb:AF315592,1 gb:NM_014676,1	0
1236	201167_x_at	D13989	252.8	238.6	232	213.2	385.5	381.4	332.7	356.6	gb:D13989,1 /DEF=Human rho GDI mRNA, complete cds, /FEA=mRNA /PROD=human rho GDI /DB_XREF=gi:285978 /UG=Hs,159161 Rho GDP dissociation inhibitor (GDI) alpha /FL=gb:D13989,1 gb:M97579,1 gb:NM_004309,1	0
1237	201168_x_at	NM_004309	842	800.8	752	826.2	961.6	931.1	909.2	792.5	gb:NM_004309,1 /DEF=Homo sapiens Rho GDP dissociation inhibitor (GDI) alpha (ARHGDIA), mRNA, /FEA=mRNA /GEN=ARHGDIA /PROD=Rho GDP dissociation inhibitor (GDI) alpha /DB_XREF=gi:4757767 /UG=Hs,159161 Rho GDP dissociation inhibitor (GDI) alpha /FL=gb:D13989,1 gb:M97579,1 gb:NM_004309,1	0
1238	201169_s_at	BG326045	89.4	75.6	49.9	227.7	205.5	276.6	166.2	96.1	Consensus includes gb:BG326045 /FEA=EST /DB_XREF=gi:13132482 /DB_XREF=est:602424821F1 /CLONE=IMAGE:4562789 /UG=Hs,171825 basic helix-loop-helix domain containing, class B, 2 /FL=gb:AB004066,1 gb:NM_003670,1	0
1239	201170_s_at	NM_003670	414.7	383.8	202.2	783.6	740.8	656.3	590.2	362.6	gb:NM_003670,1 /DEF=Homo sapiens basic helix-loop-helix domain containing, class B, 2 (BHLHB2), mRNA, /FEA=mRNA /GEN=BHLHB2 /PROD=differentiated embryo chondrocyte expressed gene1 /DB_XREF=gi:4503298 /UG=Hs,171825 basic helix-loop-helix domain containing, class B, 2 /FL=gb:AB004066,1 gb:NM_003670,1	0
1240	201171_at	NM_003945	9.3	15.5	10.6	16.7	17.4	12.2	14.7	11.1	Consensus includes gb:NM_003945,1 /DEF=Homo sapiens ATPase, H+ transporting, lysosomal (vacuolar proton pump) 9kD (ATP6H), mRNA, /FEA=mRNA /GEN=ATP6H /PROD=ATPase, H+ transporting, lysosomal (vacuolarproton pump) 9kD /DB_XREF=gi:4502318 /UG=Hs,24322 ATPase, H+ transporting, lysosomal (vacuolar proton pump) 9kD /FL=gb:NM_003945,1	3
1241	201172_x_at	NM_003945	1049.7	1056	922	1057	880.4	953.6	1135.8	1038.2	gb:NM_003945,1 /DEF=Homo sapiens ATPase, H+ transporting, lysosomal (vacuolar proton pump) 9kD (ATP6H), mRNA, /FEA=mRNA /GEN=ATP6H /PROD=ATPase, H+ transporting, lysosomal (vacuolarproton pump) 9kD /DB_XREF=gi:4502318 /UG=Hs,24322 ATPase, H+ transporting, lysosomal (vacuolar proton pump) 9kD /FL=gb:NM_003945,1	0
1242	201173_x_at	NM_006600	282.5	227.6	211.9	304.9	335.2	314.5	343.6	263.8	gb:NM_006600,1 /DEF=Homo sapiens nuclear distribution gene C (A,nidulans) homolog (NUDC), mRNA, /FEA=mRNA /GEN=NUDC /PROD=nuclear distribution gene C (A,nidulans)homolog /DB_XREF=gi:5729952 /UG=Hs,263812 nuclear distribution gene C (A,nidulans) homolog /FL=gb:BC002399,1 gb:BC003132,1 gb:AB019408,1 gb:AF130736,1 gb:AF125465,1 gb:AF100760,1 gb:NM_006600,1	0
1243	201174_s_at	NM_018975	274.8	299	274.2	276.9	233.1	195.8	242.2	222.7	gb:NM_018975,1 /DEF=Homo sapiens TRF2-interacting telomeric RAP1 protein (RAP1), mRNA, /FEA=mRNA /GEN=RAP1 /PROD=TRF2-interacting telomeric RAP1 protein /DB_XREF=gi:9507032 /UG=Hs,274428 TRF2-interacting telomeric RAP1 protein /FL=gb:BC004465,1 gb:AF262988,1 gb:NM_018975,1	0
1244	201175_at	NM_015959	230.6	278.6	310.4	299.2	358.3	334.4	375.9	329.7	gb:NM_015959,1 /DEF=Homo sapiens CGI-31 protein (LOC51075), mRNA, /FEA=mRNA /GEN=LOC51075 /PROD=CGI-31 protein /DB_XREF=gi:7705725 /UG=Hs,279861 CGI-31 protein /FL=gb:AF059753,1 gb:BC000666,1 gb:AF132965,1 gb:NM_015959,1	0
1245	201176_s_at	NM_001655	335.7	348.6	337	400.5	379.6	355.6	346.9	292.9	gb:NM_001655,2 /DEF=Homo sapiens archain 1 (ARCN1), mRNA, /FEA=mRNA /GEN=ARCN1 /PROD=archain /DB_XREF=gi:11863153 /UG=Hs,33642 archain 1 /FL=gb:NM_001655,2	0
1246	201177_s_at	NM_005499	229.7	231.7	272.6	257	217	252.5	248.8	231.2	gb:NM_005499,1 /DEF=Homo sapiens SUMO-1 activating enzyme subunit 2 (UBA2), mRNA, /FEA=mRNA /GEN=UBA2 /PROD=SUMO-1 activating enzyme subunit 2 /DB_XREF=gi:4885648 /UG=Hs,4311 SUMO-1 activating enzyme subunit 2 /FL=gb:BC003153,1 gb:U35832,1 gb:AF090384,1 gb:AF079566,1 gb:AF110957,1 gb:NM_005499,1 gb:AL136905,1	0
1247	201178_at	NM_012179	393.8	381.8	416.6	437.5	431	413.6	409	415.8	gb:NM_012179,1 /DEF=Homo sapiens F-box only protein 7 (FBXO7), mRNA, /FEA=mRNA /GEN=FBXO7 /PROD=F-box only protein 7 /DB_XREF=gi:7106310 /UG=Hs,5912 F-box only protein 7 /FL=gb:AF129537,1 gb:NM_012179,1 gb:AF233225,1	0
1248	201179_s_at	J03005	89.6	81.2	95.5	86.9	119.5	184.1	127.3	172.1	gb:J03005,1 /DEF=Human alternative guanine nucleotide-binding regulatory protein (G) alpha-inhibitory-subunit mRNA, complete cds, /FEA=mRNA /GEN=GNAI1 /DB_XREF=gi:183183 /UG=Hs,73799 guanine nucleotide binding protein (G protein), alpha inhibiting activity polypeptide 3 /FL=gb:J03005,1 gb:J03198,1 gb:M27543,1 gb:J03238,1 gb:NM_006496,1	0
1249	201180_s_at	J03198	454.9	407.6	397.7	471.3	604.6	656.8	644.4	611.1	gb:J03198,1 /DEF=Human stimulatory G protein (of receptor-regulated K+ channels) alpha subunit mRNA, complete cds, /FEA=mRNA /DB_XREF=gi:183224 /UG=Hs,73799 guanine nucleotide binding protein (G protein), alpha inhibiting activity polypeptide 3 /FL=gb:J03005,1 gb:J03198,1 gb:M27543,1 gb:J03238,1 gb:NM_006496,1	0
1250	201181_at	NM_006496	72.1	59.1	55.1	51.9	62.3	92.6	80.9	51.9	gb:NM_006496,1 /DEF=Homo sapiens guanine nucleotide binding protein (G protein), alpha inhibiting activity polypeptide 3 (GNAI3), mRNA, /FEA=mRNA /GEN=GNAI3 /PROD=guanine nucleotide binding protein (G protein),alpha inhibiting activity polypeptide 3 /DB_XREF=gi:5729849 /UG=Hs,73799 guanine nucleotide binding protein (G protein), alpha inhibiting activity polypeptide 3 /FL=gb:J03005,1 gb:J03198,1 …	0
1251	201182_s_at	AI761771	43.3	43.7	50.8	46.3	40.3	66	36.3	54.5	Consensus includes gb:AI761771 /FEA=EST /DB_XREF=gi:5177362 /DB_XREF=est:wi62b06,x1 /CLONE=IMAGE:2394803 /UG=Hs,74441 chromodomain helicase DNA binding protein 4 /FL=gb:NM_001273,1	0
1252	201183_s_at	AI613273	216.3	156.8	187.3	161.7	134.8	175.7	153.1	145.7	Consensus includes gb:AI613273 /FEA=EST /DB_XREF=gi:4622440 /DB_XREF=est:ty35e03,x1 /CLONE=IMAGE:2281084 /UG=Hs,74441 chromodomain helicase DNA binding protein 4 /FL=gb:NM_001273,1	0
1253	201184_s_at	NM_001273	312.1	231.7	286.6	258.2	220.9	246.7	261.3	295.6	gb:NM_001273,1 /DEF=Homo sapiens chromodomain helicase DNA binding protein 4 (CHD4), mRNA, /FEA=mRNA /GEN=CHD4 /PROD=chromodomain helicase DNA binding protein 4 /DB_XREF=gi:4557452 /UG=Hs,74441 chromodomain helicase DNA binding protein 4 /FL=gb:NM_001273,1	0
1254	201185_at	NM_002775	1546.5	1854	1412.2	1712.1	971.7	1130.6	968.6	958.5	gb:NM_002775,1 /DEF=Homo sapiens protease, serine, 11 (IGF binding) (PRSS11), mRNA, /FEA=mRNA /GEN=PRSS11 /PROD=protease, serine, 11 (IGF binding) /DB_XREF=gi:4506140 /UG=Hs,75111 protease, serine, 11 (IGF binding) /FL=gb:D87258,1 gb:NM_002775,1	0
1255	201186_at	NM_002337	187.7	188.5	187.1	203.3	153.5	146.4	145.8	176.2	gb:NM_002337,1 /DEF=Homo sapiens low density lipoprotein-related protein-associated protein 1 (alpha-2-macroglobulin receptor-associated protein 1) (LRPAP1), mRNA, /FEA=mRNA /GEN=LRPAP1 /PROD=low density lipoprotein-relatedprotein-associated protein 1 (alpha-2-macroglobulinreceptor-associated protein 1) /DB_XREF=gi:4505020 /UG=Hs,75140 low density lipoprotein-related protein-associated protein 1 …	0
1256	201187_s_at	BF001241	25.5	10.4	9.3	8.8	10.9	16.5	14.1	21.5	Consensus includes gb:BF001241 /FEA=EST /DB_XREF=gi:10701516 /DB_XREF=est:7g96c02,x1 /CLONE=IMAGE:3314306 /UG=Hs,77515 inositol 1,4,5-triphosphate receptor, type 3 /FL=gb:D26351,1 gb:NM_002224,1 gb:U01062,1	7
1257	201188_s_at	D26351	29.7	22.5	33.3	12.3	40.8	8.5	32.6	32.3	gb:D26351,1 /DEF=Human mRNA for type 3 inositol 1,4,5-trisphosphate receptor, complete cds, /FEA=mRNA /PROD=human type 3 inositol 1,4,5-trisphosphatereceptor /DB_XREF=gi:450470 /UG=Hs,77515 inositol 1,4,5-triphosphate receptor, type 3 /FL=gb:D26351,1 gb:NM_002224,1 gb:U01062,1	8
1258	201189_s_at	NM_002224	26.1	48	42.2	16.7	84.1	27	55.5	35.4	gb:NM_002224,1 /DEF=Homo sapiens inositol 1,4,5-triphosphate receptor, type 3 (ITPR3), mRNA, /FEA=mRNA /GEN=ITPR3 /PROD=inositol 1,4,5-triphosphate receptor, type 3 /DB_XREF=gi:4504794 /UG=Hs,77515 inositol 1,4,5-triphosphate receptor, type 3 /FL=gb:D26351,1 gb:NM_002224,1 gb:U01062,1	6
1259	201190_s_at	H15647	209.8	249.6	196.2	215.5	210.6	240.5	284.1	153.4	Consensus includes gb:H15647 /FEA=EST /DB_XREF=gi:880467 /DB_XREF=est:ym27b09,s1 /CLONE=IMAGE:49287 /UG=Hs,79709 phosphotidylinositol transfer protein /FL=gb:D30036,1 gb:M73704,1 gb:NM_006224,1	0
1260	201191_at	H15647	97.9	68.3	70.6	55.3	85.4	101.4	95.5	57.1	Consensus includes gb:H15647 /FEA=EST /DB_XREF=gi:880467 /DB_XREF=est:ym27b09,s1 /CLONE=IMAGE:49287 /UG=Hs,79709 phosphotidylinositol transfer protein /FL=gb:D30036,1 gb:M73704,1 gb:NM_006224,1	0
1261	201192_s_at	NM_006224	135.3	131.1	147.5	128.9	182.5	239.7	224.7	195.2	gb:NM_006224,1 /DEF=Homo sapiens phosphotidylinositol transfer protein (PITPN), mRNA, /FEA=mRNA /GEN=PITPN /PROD=phosphotidylinositol transfer protein /DB_XREF=gi:5453907 /UG=Hs,79709 phosphotidylinositol transfer protein /FL=gb:D30036,1 gb:M73704,1 gb:NM_006224,1	0
1262	201193_at	NM_005896	134.3	202.8	213.2	281	267.6	170.5	323.2	319.8	gb:NM_005896,1 /DEF=Homo sapiens isocitrate dehydrogenase 1 (NADP+), soluble (IDH1), mRNA, /FEA=mRNA /GEN=IDH1 /PROD=isocitrate dehydrogenase 1 (NADP+), soluble /DB_XREF=gi:5174470 /UG=Hs,11223 isocitrate dehydrogenase 1 (NADP+), soluble /FL=gb:AF020038,1 gb:AF113917,1 gb:NM_005896,1 gb:AL136702,1	0
1263	201194_at	NM_003009	1020.8	971.9	1017.3	1020.3	616	579.2	698.4	739.9	gb:NM_003009,1 /DEF=Homo sapiens selenoprotein W, 1 (SEPW1), mRNA, /FEA=mRNA /GEN=SEPW1 /PROD=selenoprotein W, 1 /DB_XREF=gi:4506886 /UG=Hs,14231 selenoprotein W, 1 /FL=gb:U67171,1 gb:AF015283,1 gb:NM_003009,1	0
1264	201195_s_at	AB018009	70.4	31.2	27.5	126.3	191	185.6	135.8	106.2	gb:AB018009,1 /DEF=Homo sapiens mRNA for L-type amino acid transporter 1, complete cds, /FEA=mRNA /GEN=hLAT1 /PROD=L-type amino acid transporter 1 /DB_XREF=gi:5926731 /UG=Hs,184601 solute carrier family 7 (cationic amino acid transporter, y+ system), member 5 /FL=gb:AF077866,1 gb:AB018542,1 gb:AF104032,1 gb:NM_003486,1 gb:AB017908,1 gb:AB018009,1	2
1265	201196_s_at	M21154	114.6	124.8	141.1	136.2	175.3	239.5	213.6	192.6	gb:M21154,1 /DEF=Human S-adenosylmethionine decarboxylase mRNA, complete cds, /FEA=mRNA /GEN=AMD2 /DB_XREF=gi:178517 /UG=Hs,262476 S-adenosylmethionine decarboxylase 1 /FL=gb:BC000171,2 gb:M21154,1 gb:NM_001634,3	0
1266	201197_at	NM_001634	161.5	108.7	147	143.7	136.3	188	196	187.4	gb:NM_001634,3 /DEF=Homo sapiens S-adenosylmethionine decarboxylase 1 (AMD1), mRNA, /FEA=mRNA /GEN=AMD1 /PROD=S-adenosylmethionine decarboxylase 1 precursor /DB_XREF=gi:5209326 /UG=Hs,262476 S-adenosylmethionine decarboxylase 1 /FL=gb:BC000171,2 gb:M21154,1 gb:NM_001634,3	0
1267	201198_s_at	AI860431	224.4	225.7	218.8	198.8	240.4	326.2	248.4	283.9	Consensus includes gb:AI860431 /FEA=EST /DB_XREF=gi:5514047 /DB_XREF=est:wl13h07,x1 /CLONE=IMAGE:2424829 /UG=Hs,3887 proteasome (prosome, macropain) 26S subunit, non-ATPase, 1 /FL=gb:D44466,1 gb:NM_002807,1	0
1268	201199_s_at	NM_002807	292.9	274.1	302	334.4	277.8	359	346.2	391.8	gb:NM_002807,1 /DEF=Homo sapiens proteasome (prosome, macropain) 26S subunit, non-ATPase, 1 (PSMD1), mRNA, /FEA=mRNA /GEN=PSMD1 /PROD=proteasome (prosome, macropain) 26S subunit,non-ATPase, 1 /DB_XREF=gi:4506224 /UG=Hs,3887 proteasome (prosome, macropain) 26S subunit, non-ATPase, 1 /FL=gb:D44466,1 gb:NM_002807,1	0
1269	201200_at	NM_003851	619.8	599.6	596.5	545.7	411.2	540.8	577.1	680	gb:NM_003851,1 /DEF=Homo sapiens cellular repressor of E1A-stimulated genes (CREG), mRNA, /FEA=mRNA /GEN=CREG /PROD=cellular repressor of E1A-stimulated genes /DB_XREF=gi:4503036 /UG=Hs,5710 cellular repressor of E1A-stimulated genes /FL=gb:AF084523,1 gb:NM_003851,1	0
1270	201201_at	NM_000100	870.2	1158.8	913.8	1424.5	882.7	1208.6	882.3	1299	gb:NM_000100,1 /DEF=Homo sapiens cystatin B (stefin B) (CSTB), mRNA, /FEA=mRNA /GEN=CSTB /PROD=cystatin B (stefin B) /DB_XREF=gi:4503116 /UG=Hs,695 cystatin B (stefin B) /FL=gb:BC003370,1 gb:L03558,1 gb:NM_000100,1	0
1271	201202_at	NM_002592	62.6	73.6	83	64.2	165.4	156.8	122	389.8	gb:NM_002592,1 /DEF=Homo sapiens proliferating cell nuclear antigen (PCNA), mRNA, /FEA=mRNA /GEN=PCNA /PROD=proliferating cell nuclear antigen /DB_XREF=gi:4505640 /UG=Hs,78996 proliferating cell nuclear antigen /FL=gb:BC000491,1 gb:M15796,1 gb:NM_002592,1	0
1272	201203_s_at	AI921320	109.7	78.8	64.8	50.7	107.8	51.7	75.9	76.1	Consensus includes gb:AI921320 /FEA=EST /DB_XREF=gi:5657284 /DB_XREF=est:wo23c10,x1 /CLONE=IMAGE:2456178 /UG=Hs,98614 ribosome binding protein 1 (dog 180kD homolog) /FL=gb:AF006751,1 gb:NM_004587,1	4
1273	201204_s_at	AA706065	552.3	493.1	385.3	404.5	457.2	368.5	319.9	378.2	Consensus includes gb:AA706065 /FEA=EST /DB_XREF=gi:2715983 /DB_XREF=est:zf44f12,s1 /CLONE=IMAGE:379823 /UG=Hs,98614 ribosome binding protein 1 (dog 180kD homolog) /FL=gb:AF006751,1 gb:NM_004587,1	0
1274	201205_at	AF006751	27.2	32.1	36.3	28.8	22.8	27.9	25.9	20.7	Consensus includes gb:AF006751,1 /DEF=Homo sapiens ES130 mRNA, complete cds, /FEA=mRNA /PROD=ES130 /DB_XREF=gi:3299884 /UG=Hs,98614 ribosome binding protein 1 (dog 180kD homolog) /FL=gb:AF006751,1 gb:NM_004587,1	1
1275	201206_s_at	NM_004587	195.9	132.1	92.4	104	156.4	156.5	108.6	111.5	gb:NM_004587,1 /DEF=Homo sapiens ribosome binding protein 1 (dog 180kD homolog) (RRBP1), mRNA, /FEA=mRNA /GEN=RRBP1 /PROD=ribosome binding protein 1 /DB_XREF=gi:4759055 /UG=Hs,98614 ribosome binding protein 1 (dog 180kD homolog) /FL=gb:AF006751,1 gb:NM_004587,1	0
1276	201207_at	NM_021137	307.7	307.8	245.7	361.6	256.7	220.4	233.6	228.2	gb:NM_021137,1 /DEF=Homo sapiens tumor necrosis factor, alpha-induced protein 1 (endothelial) (TNFAIP1), mRNA, /FEA=mRNA /GEN=TNFAIP1 /PROD=tumor necrosis factor, alpha-induced protein 1(endothelial) /DB_XREF=gi:10863936 /UG=Hs,76090 tumor necrosis factor, alpha-induced protein 1 (endothelial) /FL=gb:NM_021137,1 gb:BC001643,1 gb:BC001949,1 gb:BC003694,1 gb:M80783,1	0
1277	201208_s_at	BC001643	53.7	45.4	61	57.2	45.8	61.1	51.3	57.6	gb:BC001643,1 /DEF=Homo sapiens, tumor necrosis factor, alpha-induced protein 1 (endothelial), clone MGC:2317, mRNA, complete cds, /FEA=mRNA /PROD=tumor necrosis factor, alpha-induced protein 1(endothelial) /DB_XREF=gi:12804470 /UG=Hs,76090 tumor necrosis factor, alpha-induced protein 1 (endothelial) /FL=gb:NM_021137,1 gb:BC001643,1 gb:BC001949,1 gb:BC003694,1 gb:M80783,1	8
1278	201209_at	NM_004964	118.1	137.9	107.3	169.3	150.5	148.3	142.3	179.5	gb:NM_004964,2 /DEF=Homo sapiens histone deacetylase 1 (HDAC1), mRNA, /FEA=mRNA /GEN=HDAC1 /PROD=histone deacetylase 1 /DB_XREF=gi:13128859 /UG=Hs,88556 histone deacetylase 1 /FL=gb:BC000301,1 gb:U50079,1 gb:NM_004964,2 gb:D50405,1	0
1279	201210_at	NM_001356	529.5	599	691.1	583.5	674.5	612.3	639.9	482.7	gb:NM_001356,2 /DEF=Homo sapiens DEADH (Asp-Glu-Ala-AspHis) box polypeptide 3 (DDX3), transcript variant 2, mRNA, /FEA=mRNA /GEN=DDX3 /PROD=DEADH (Asp-Glu-Ala-AspHis) box polypeptide 3 /DB_XREF=gi:13514812 /UG=Hs,147916 DEADH (Asp-Glu-Ala-AspHis) box polypeptide 3 /FL=gb:NM_001356,2 gb:U50553,1 gb:AF000982,1 gb:AF061337,1	0
1280	201211_s_at	AF061337	65.9	91.4	153.5	125.4	100.8	137.4	118.4	83	gb:AF061337,1 /DEF=Homo sapiens DEAD box RNA helicase DDX3 (DDX3) mRNA, complete cds, /FEA=mRNA /GEN=DDX3 /PROD=DEAD box RNA helicase DDX3 /DB_XREF=gi:3523149 /UG=Hs,147916 DEADH (Asp-Glu-Ala-AspHis) box polypeptide 3 /FL=gb:NM_001356,2 gb:U50553,1 gb:AF000982,1 gb:AF061337,1	0
1281	201212_at	D55696	387	743.9	354.8	115.1	165	678	208.7	544.4	gb:D55696,1 /DEF=Homo sapiens mRNA for cysteine protease, complete cds, /FEA=mRNA /PROD=cysteine protease /DB_XREF=gi:1890049 /UG=Hs,18069 protease, cysteine, 1 (legumain) /FL=gb:BC003061,1 gb:D55696,1 gb:NM_005606,1	0
1282	201213_at	AI090331	24.1	17	19.4	20.2	22.9	20.7	15.9	23.7	Consensus includes gb:AI090331 /FEA=EST /DB_XREF=gi:3429390 /DB_XREF=est:oy81f08,s1 /CLONE=IMAGE:1672263 /UG=Hs,36587 protein phosphatase 1, regulatory subunit 7 /FL=gb:BC000910,1 gb:NM_002712,1	5
1283	201214_s_at	NM_002712	82.9	88.2	92.8	119.1	126.6	107.6	124.1	105.1	gb:NM_002712,1 /DEF=Homo sapiens protein phosphatase 1, regulatory subunit 7 (PPP1R7), mRNA, /FEA=mRNA /GEN=PPP1R7 /PROD=protein phosphatase 1, regulatory subunit 7 /DB_XREF=gi:4506012 /UG=Hs,36587 protein phosphatase 1, regulatory subunit 7 /FL=gb:BC000910,1 gb:NM_002712,1	0
1284	201215_at	NM_005032	2067.7	2150.9	1947.1	1926.2	1267.7	1227.9	1207.4	1100.7	gb:NM_005032,2 /DEF=Homo sapiens plastin 3 (T isoform) (PLS3), mRNA, /FEA=mRNA /GEN=PLS3 /PROD=plastin 3 precursor /DB_XREF=gi:7549808 /UG=Hs,4114 plastin 3 (T isoform) /FL=gb:M22299,1 gb:NM_005032,2	0
1285	201216_at	NM_006817	324.9	344.7	319.5	438.3	303.8	210.9	311.1	436.4	gb:NM_006817,2 /DEF=Homo sapiens endoplasmic reticulum lumenal protein (ERP28), mRNA, /FEA=mRNA /GEN=ERP28 /PROD=endoplasmic reticulum lumenal protein ERp28precursor /DB_XREF=gi:13124889 /UG=Hs,75841 endoplasmic reticulum lumenal protein /FL=gb:NM_006817,2	0
1286	201217_x_at	NM_000967	3510	3363.4	3391.2	3381.1	2881.3	2895.8	3226.3	3426.9	gb:NM_000967,1 /DEF=Homo sapiens ribosomal protein L3 (RPL3), mRNA, /FEA=mRNA /GEN=RPL3 /PROD=ribosomal protein L3 /DB_XREF=gi:4506648 /UG=Hs,119598 ribosomal protein L3 /FL=gb:BC002408,1 gb:BC004323,1 gb:NM_000967,1	0
1287	201218_at	N23018	252.1	223.1	204.1	352.6	242.5	278.3	258.6	222.3	Consensus includes gb:N23018 /FEA=EST /DB_XREF=gi:1137168 /DB_XREF=est:yx65d12,s1 /CLONE=IMAGE:266615 /UG=Hs,171391 C-terminal binding protein 2 /FL=gb:AF016507,1 gb:NM_001329,1	0
1288	201219_at	AW269836	62.6	55.2	72.6	72.2	54.2	60.2	44.7	68.2	Consensus includes gb:AW269836 /FEA=EST /DB_XREF=gi:6656866 /DB_XREF=est:xv45h03,x1 /CLONE=IMAGE:2816117 /UG=Hs,171391 C-terminal binding protein 2 /FL=gb:AF016507,1 gb:NM_001329,1	0
1289	201220_x_at	NM_001329	525.8	456	393.2	607.5	329.2	409.3	341.5	357.8	gb:NM_001329,1 /DEF=Homo sapiens C-terminal binding protein 2 (CTBP2), transcript variant 1, mRNA, /FEA=mRNA /GEN=CTBP2 /PROD=C-terminal binding protein 2, isoform 1 /DB_XREF=gi:4557498 /UG=Hs,171391 C-terminal binding protein 2 /FL=gb:AF016507,1 gb:NM_001329,1	0
1290	201221_s_at	NM_003089	324.4	305.6	364.6	281.4	306.1	320.1	326	383.2	gb:NM_003089,1 /DEF=Homo sapiens small nuclear ribonucleoprotein 70kD polypeptide (RNP antigen) (SNRP70), mRNA, /FEA=mRNA /GEN=SNRP70 /PROD=small nuclear ribonucleoprotein 70kD polypeptide(RNP antigen) /DB_XREF=gi:4507118 /UG=Hs,174051 small nuclear ribonucleoprotein 70kD polypeptide (RNP antigen) /FL=gb:BC000342,1 gb:M22636,1 gb:NM_003089,1	0
1291	201222_s_at	AL527365	258.3	316.9	305.5	313.9	448.3	391.6	450.3	332.2	Consensus includes gb:AL527365 /FEA=EST /DB_XREF=gi:12790858 /DB_XREF=est:AL527365 /CLONE=CS0DC021YG08 (5 prime) /UG=Hs,178658 RAD23 (S, cerevisiae) homolog B /FL=gb:NM_002874,1 gb:D21090,1	0
1292	201223_s_at	NM_002874	144.6	135.5	115.8	196	209.3	177.2	183.5	285.5	gb:NM_002874,1 /DEF=Homo sapiens RAD23 (S, cerevisiae) homolog B (RAD23B), mRNA, /FEA=mRNA /GEN=RAD23B /PROD=RAD23 (S, cerevisiae) homolog B /DB_XREF=gi:4506386 /UG=Hs,178658 RAD23 (S, cerevisiae) homolog B /FL=gb:NM_002874,1 gb:D21090,1	0
1293	201224_s_at	AU147713	112.1	124.3	129.7	119	96	125.7	109.2	84.2	Consensus includes gb:AU147713 /FEA=EST /DB_XREF=gi:11009234 /DB_XREF=est:AU147713 /CLONE=MAMMA1001474 /UG=Hs,18192 SerArg-related nuclear matrix protein (plenty of prolines 101-like) /FL=gb:AF048977,1 gb:NM_005839,1	3
1294	201225_s_at	NM_005839	400	350.9	389.5	319.2	356.7	413.9	327.5	414.1	gb:NM_005839,1 /DEF=Homo sapiens SerArg-related nuclear matrix protein (plenty of prolines 101-like) (SRM160), mRNA, /FEA=mRNA /GEN=SRM160 /PROD=SerArg-related nuclear matrix protein (plentyof prolines 101-like) /DB_XREF=gi:5032118 /UG=Hs,18192 SerArg-related nuclear matrix protein (plenty of prolines 101-like) /FL=gb:AF048977,1 gb:NM_005839,1	0
1295	201226_at	NM_005004	364.7	248.8	397.5	396.2	286.3	415.9	352.1	475	gb:NM_005004,1 /DEF=Homo sapiens NADH dehydrogenase (ubiquinone) 1 beta subcomplex, 8 (19kD, ASHI) (NDUFB8), mRNA, /FEA=mRNA /GEN=NDUFB8 /PROD=NADH dehydrogenase (ubiquinone) 1 betasubcomplex, 8 (19kD, ASHI) /DB_XREF=gi:4826853 /UG=Hs,198273 NADH dehydrogenase (ubiquinone) 1 beta subcomplex, 8 (19kD, ASHI) /FL=gb:BC000466,1 gb:AF044958,1 gb:AF077028,1 gb:NM_005004,1 gb:AL080056,1	0
1296	201227_s_at	NM_005004	436	368.4	501.3	477.5	404.6	386.8	521.4	549.5	gb:NM_005004,1 /DEF=Homo sapiens NADH dehydrogenase (ubiquinone) 1 beta subcomplex, 8 (19kD, ASHI) (NDUFB8), mRNA, /FEA=mRNA /GEN=NDUFB8 /PROD=NADH dehydrogenase (ubiquinone) 1 betasubcomplex, 8 (19kD, ASHI) /DB_XREF=gi:4826853 /UG=Hs,198273 NADH dehydrogenase (ubiquinone) 1 beta subcomplex, 8 (19kD, ASHI) /FL=gb:BC000466,1 gb:AF044958,1 gb:AF077028,1 gb:NM_005004,1 gb:AL080056,1	0
1297	201228_s_at	AW074830	33.7	28.3	32.3	29.5	36.9	52.7	36.6	44.9	Consensus includes gb:AW074830 /FEA=EST /DB_XREF=gi:6029828 /DB_XREF=est:xa08a08,x1 /CLONE=IMAGE:2567702 /UG=Hs,241558 ariadne (Drosophila) homolog 2 /FL=gb:BC000422,1 gb:AF099149,1 gb:NM_006321,1 gb:AF183427,1	3
1298	201229_s_at	BC000422	81.7	77.7	69	62.4	82.8	91.7	78.2	58.2	gb:BC000422,1 /DEF=Homo sapiens, ariadne (Drosophila) homolog 2, clone MGC:8671, mRNA, complete cds, /FEA=mRNA /PROD=ariadne (Drosophila) homolog 2 /DB_XREF=gi:12653306 /UG=Hs,241558 ariadne (Drosophila) homolog 2 /FL=gb:BC000422,1 gb:AF099149,1 gb:NM_006321,1 gb:AF183427,1	0
1299	201230_s_at	NM_006321	120	107.1	105.2	105.6	86.5	116.9	83.5	92.5	gb:NM_006321,1 /DEF=Homo sapiens ariadne (Drosophila) homolog 2 (ARIH2), mRNA, /FEA=mRNA /GEN=ARIH2 /PROD=ariadne (Drosophila) homolog 2 /DB_XREF=gi:5453556 /UG=Hs,241558 ariadne (Drosophila) homolog 2 /FL=gb:BC000422,1 gb:AF099149,1 gb:NM_006321,1 gb:AF183427,1	0
1300	201231_s_at	NM_001428	1471.1	1623.3	1355.7	1209.8	1872	2336.9	1884.3	1931.2	gb:NM_001428,1 /DEF=Homo sapiens enolase 1, (alpha) (ENO1), mRNA, /FEA=mRNA /GEN=ENO1 /PROD=enolase 1, (alpha) /DB_XREF=gi:4503570 /UG=Hs,254105 enolase 1, (alpha) /FL=gb:BC001810,1 gb:BC004458,1 gb:M14328,1 gb:NM_001428,1	0
1301	201232_s_at	NM_002817	127.6	99.1	126.6	93.2	135.1	158.8	134.5	147	gb:NM_002817,1 /DEF=Homo sapiens proteasome (prosome, macropain) 26S subunit, non-ATPase, 13 (PSMD13), mRNA, /FEA=mRNA /GEN=PSMD13 /PROD=proteasome (prosome, macropain) 26S subunit,non-ATPase, 13 /DB_XREF=gi:4506222 /UG=Hs,279554 proteasome (prosome, macropain) 26S subunit, non-ATPase, 13 /FL=gb:BC001100,1 gb:BC001747,1 gb:AB009398,1 gb:NM_002817,1 gb:AF083245,1 gb:AF107837,1	0
1302	201233_at	NM_002817	57.3	43.5	65.2	47.9	57.6	89.9	80.8	62.1	gb:NM_002817,1 /DEF=Homo sapiens proteasome (prosome, macropain) 26S subunit, non-ATPase, 13 (PSMD13), mRNA, /FEA=mRNA /GEN=PSMD13 /PROD=proteasome (prosome, macropain) 26S subunit,non-ATPase, 13 /DB_XREF=gi:4506222 /UG=Hs,279554 proteasome (prosome, macropain) 26S subunit, non-ATPase, 13 /FL=gb:BC001100,1 gb:BC001747,1 gb:AB009398,1 gb:NM_002817,1 gb:AF083245,1 gb:AF107837,1	0
1303	201234_at	NM_004517	1411.1	1506.6	1592	1528.3	768.4	506.7	605.5	604.9	gb:NM_004517,1 /DEF=Homo sapiens integrin-linked kinase (ILK), mRNA, /FEA=mRNA /GEN=ILK /PROD=integrin-linked kinase /DB_XREF=gi:4758605 /UG=Hs,6196 integrin-linked kinase /FL=gb:U40282,1 gb:NM_004517,1	0
1304	201235_s_at	BG339064	40	49.7	65.5	80.2	100.2	84.3	64.2	65.7	Consensus includes gb:BG339064 /FEA=EST /DB_XREF=gi:13145502 /DB_XREF=est:602436889F1 /CLONE=IMAGE:4554551 /UG=Hs,75462 BTG family, member 2 /FL=gb:U72649,1 gb:NM_006763,1	0
1305	201236_s_at	NM_006763	208	234.6	202.8	437.8	439.8	225	216.8	205.7	gb:NM_006763,1 /DEF=Homo sapiens BTG family, member 2 (BTG2), mRNA, /FEA=mRNA /GEN=BTG2 /PROD=BTG family, member 2 /DB_XREF=gi:5802987 /UG=Hs,75462 BTG family, member 2 /FL=gb:U72649,1 gb:NM_006763,1	0
1306	201237_at	AV685920	203.1	171	252.8	177.3	171.6	204.7	229.5	208.3	Consensus includes gb:AV685920 /FEA=EST /DB_XREF=gi:10287783 /DB_XREF=est:AV685920 /CLONE=GKCEGD05 /UG=Hs,75546 capping protein (actin filament) muscle Z-line, alpha 2 /FL=gb:BC005338,1 gb:NM_006136,1 gb:U03269,1	0
1307	201238_s_at	BC005338	447.1	410.4	467.8	391.5	379.8	488	441.9	529.8	gb:BC005338,1 /DEF=Homo sapiens, capping protein (actin filament) muscle Z-line, alpha 2, clone MGC:12426, mRNA, complete cds, /FEA=mRNA /PROD=capping protein (actin filament) muscle Z-line,alpha 2 /DB_XREF=gi:13529130 /UG=Hs,75546 capping protein (actin filament) muscle Z-line, alpha 2 /FL=gb:BC005338,1 gb:NM_006136,1 gb:U03269,1	0
1308	201239_s_at	BF530535	375	359.2	313.3	336.4	417.9	537	407	534.3	Consensus includes gb:BF530535 /FEA=EST /DB_XREF=gi:11617898 /DB_XREF=est:602071788F1 /CLONE=IMAGE:4214660 /UG=Hs,77665 KIAA0102 gene product /FL=gb:D14658,1 gb:NM_014752,1	0
1309	201240_s_at	NM_014752	821.8	765.6	756.5	960.3	868.4	700.3	870.4	805.9	gb:NM_014752,1 /DEF=Homo sapiens KIAA0102 gene product (KIAA0102), mRNA, /FEA=mRNA /GEN=KIAA0102 /PROD=KIAA0102 gene product /DB_XREF=gi:7661907 /UG=Hs,77665 KIAA0102 gene product /FL=gb:D14658,1 gb:NM_014752,1	0
1310	201241_at	NM_004939	412.7	332.9	414.2	397.7	433.2	482.9	455.6	412.5	gb:NM_004939,1 /DEF=Homo sapiens DEADH (Asp-Glu-Ala-AspHis) box polypeptide 1 (DDX1), mRNA, /FEA=mRNA /GEN=DDX1 /PROD=DEADH (Asp-Glu-Ala-AspHis) box polypeptide 1 /DB_XREF=gi:4826685 /UG=Hs,78580 DEADH (Asp-Glu-Ala-AspHis) box polypeptide 1 /FL=gb:X70649,1 gb:NM_004939,1	0
1311	201242_s_at	BC000006	289.2	399.3	275.6	219.9	211.7	218.7	163.3	137.7	gb:BC000006,1 /DEF=Homo sapiens, ATPase, Na+K+ transporting, beta 1 polypeptide, clone MGC:1798, mRNA, complete cds, /FEA=mRNA /PROD=ATPase, Na+K+ transporting, beta 1 polypeptide /DB_XREF=gi:12652534 /UG=Hs,78629 ATPase, Na+K+ transporting, beta 1 polypeptide /FL=gb:BC000006,1 gb:NM_001677,1	0
1312	201243_s_at	NM_001677	296	322.6	273.5	236.6	220.4	208.7	200.9	187.2	gb:NM_001677,1 /DEF=Homo sapiens ATPase, Na+K+ transporting, beta 1 polypeptide (ATP1B1), mRNA, /FEA=mRNA /GEN=ATP1B1 /PROD=ATPase, Na+K+ transporting, beta 1 polypeptide /DB_XREF=gi:4502276 /UG=Hs,78629 ATPase, Na+K+ transporting, beta 1 polypeptide /FL=gb:BC000006,1 gb:NM_001677,1	0
1313	201244_s_at	NM_002880	307	328.2	356	325.6	198.1	223.2	207.1	224.1	gb:NM_002880,1 /DEF=Homo sapiens v-raf-1 murine leukemia viral oncogene homolog 1 (RAF1), mRNA, /FEA=mRNA /GEN=RAF1 /PROD=v-raf-1 murine leukemia viral oncogene homolog1 /DB_XREF=gi:4506400 /UG=Hs,85181 v-raf-1 murine leukemia viral oncogene homolog 1 /FL=gb:NM_002880,1	0
1314	201245_s_at	AL523776	163.2	134.9	145.6	148.3	166.7	192.9	171.1	185.2	Consensus includes gb:AL523776 /FEA=EST /DB_XREF=gi:12787269 /DB_XREF=est:AL523776 /CLONE=CS0DC003YC23 (5 prime) /UG=Hs,108504 hypothetical protein FLJ20113 /FL=gb:NM_017670,1	0
1315	201246_s_at	NM_017670	12.7	18	14.4	2	32	29.1	25.7	28.2	gb:NM_017670,1 /DEF=Homo sapiens hypothetical protein FLJ20113 (FLJ20113), mRNA, /FEA=mRNA /GEN=FLJ20113 /PROD=hypothetical protein FLJ20113 /DB_XREF=gi:8923113 /UG=Hs,108504 hypothetical protein FLJ20113 /FL=gb:NM_017670,1	5
1316	201247_at	BE513151	70.9	72	88.5	94.1	79.8	61.4	70.7	75.2	Consensus includes gb:BE513151 /FEA=EST /DB_XREF=gi:9720362 /DB_XREF=est:601171940F1 /CLONE=IMAGE:3545697 /UG=Hs,108689 sterol regulatory element binding transcription factor 2 /FL=gb:U02031,1 gb:NM_004599,1	0
1317	201248_s_at	NM_004599	73	75.6	93	63.6	76.9	72.2	55.2	72.3	gb:NM_004599,1 /DEF=Homo sapiens sterol regulatory element binding transcription factor 2 (SREBF2), mRNA, /FEA=mRNA /GEN=SREBF2 /PROD=sterol regulatory element binding transcriptionfactor 2 /DB_XREF=gi:4759169 /UG=Hs,108689 sterol regulatory element binding transcription factor 2 /FL=gb:U02031,1 gb:NM_004599,1	0
1318	201249_at	AI091047	21.1	6.3	19.5	12.6	13.3	14.9	9.6	18.2	Consensus includes gb:AI091047 /FEA=EST /DB_XREF=gi:3430106 /DB_XREF=est:qa53b03,s1 /CLONE=IMAGE:1690445 /UG=Hs,169902 solute carrier family 2 (facilitated glucose transporter), member 1 /FL=gb:K03195,1 gb:NM_006516,1	8
1319	201250_s_at	NM_006516	197.2	202.2	106.3	158.1	176	228.7	128.8	113.7	gb:NM_006516,1 /DEF=Homo sapiens solute carrier family 2 (facilitated glucose transporter), member 1 (SLC2A1), mRNA, /FEA=mRNA /GEN=SLC2A1 /PROD=solute carrier family 2 (facilitated glucosetransporter), member 1 /DB_XREF=gi:5730050 /UG=Hs,169902 solute carrier family 2 (facilitated glucose transporter), member 1 /FL=gb:K03195,1 gb:NM_006516,1	0
1320	201251_at	NM_002654	1210.9	1008.5	956.2	1001.5	1711.7	1789.6	1463.2	1638	gb:NM_002654,1 /DEF=Homo sapiens pyruvate kinase, muscle (PKM2), mRNA, /FEA=mRNA /GEN=PKM2 /PROD=pyruvate kinase, muscle /DB_XREF=gi:4505838 /UG=Hs,198281 pyruvate kinase, muscle /FL=gb:BC000481,1 gb:M23725,1 gb:M26252,1 gb:NM_002654,1	0
1321	201252_at	NM_006503	95	90.4	109.5	97	183.3	158.3	190.8	143.9	gb:NM_006503,1 /DEF=Homo sapiens proteasome (prosome, macropain) 26S subunit, ATPase, 4 (PSMC4), mRNA, /FEA=mRNA /GEN=PSMC4 /PROD=proteasome (prosome, macropain) 26S subunit,ATPase, 4 /DB_XREF=gi:5729990 /UG=Hs,211594 proteasome (prosome, macropain) 26S subunit, ATPase, 4 /FL=gb:BC000343,1 gb:AF038965,1 gb:AF020736,1 gb:U27515,1 gb:NM_006503,1	0
1322	201253_s_at	NM_006319	835.4	1046.6	726.8	484.3	493.2	411	599.2	363.1	gb:NM_006319,1 /DEF=Homo sapiens CDP-diacylglycerol--inositol 3-phosphatidyltransferase (phosphatidylinositol synthase) (CDIPT), mRNA, /FEA=mRNA /GEN=CDIPT /PROD=CDP-diacylglycerol--inositol3-phosphatidyltransferase (phosphatidylinositol synthase) /DB_XREF=gi:5453905 /UG=Hs,227107 CDP-diacylglycerol--inositol 3-phosphatidyltransferase (phosphatidylinositol synthase) /FL=gb:BC001444,1 gb:AF014807,…	0
1323	201254_x_at	NM_001010	3633.6	3693.1	3625	3592.1	3233.5	3592.7	3733.9	3957.3	gb:NM_001010,1 /DEF=Homo sapiens ribosomal protein S6 (RPS6), mRNA, /FEA=mRNA /GEN=RPS6 /PROD=ribosomal protein S6 /DB_XREF=gi:4506730 /UG=Hs,241507 ribosomal protein S6 /FL=gb:M20020,1 gb:NM_001010,1	0
1324	201255_x_at	NM_004639	295.6	198.7	250.7	237.9	316.7	305	243.1	257.9	gb:NM_004639,1 /DEF=Homo sapiens HLA-B associated transcript-3 (D6S52E), mRNA, /FEA=mRNA /GEN=D6S52E /PROD=HLA-B associated transcript-3 /DB_XREF=gi:4758109 /UG=Hs,274348 HLA-B associated transcript-3 /FL=gb:M33519,1 gb:NM_004639,1	0
1325	201256_at	NM_004718	380.5	312.3	375.9	536.3	352.9	395.1	415	486.5	gb:NM_004718,1 /DEF=Homo sapiens cytochrome c oxidase subunit VIIa polypeptide 2 like (COX7A2L), mRNA, /FEA=mRNA /GEN=COX7A2L /PROD=cytochrome c oxidase subunit VIIa polypeptide 2like /DB_XREF=gi:4758041 /UG=Hs,30888 cytochrome c oxidase subunit VIIa polypeptide 2 like /FL=gb:BC005251,1 gb:AB007618,1 gb:NM_004718,1	0
1326	201257_x_at	NM_001006	3513	3347.2	3589.8	3586.1	2791	3180.3	3490.6	3620.3	gb:NM_001006,1 /DEF=Homo sapiens ribosomal protein S3A (RPS3A), mRNA, /FEA=mRNA /GEN=RPS3A /PROD=ribosomal protein S3A /DB_XREF=gi:4506722 /UG=Hs,77039 ribosomal protein S3A /FL=gb:BC000204,1 gb:BC001708,1 gb:BC004981,1 gb:M84711,1 gb:M77234,1 gb:L13802,1 gb:NM_001006,1	0
1327	201258_at	NM_001020	1514.3	1192.5	1367.1	1317.2	1327.2	1480.5	1448.4	1887.1	gb:NM_001020,1 /DEF=Homo sapiens ribosomal protein S16 (RPS16), mRNA, /FEA=mRNA /GEN=RPS16 /PROD=ribosomal protein S16 /DB_XREF=gi:4506690 /UG=Hs,80617 ribosomal protein S16 /FL=gb:BC004324,1 gb:M60854,1 gb:NM_001020,1	0
1328	201259_s_at	AI768845	380.7	508.1	599.3	520.2	449.6	430.8	441.3	426.5	Consensus includes gb:AI768845 /FEA=EST /DB_XREF=gi:5235354 /DB_XREF=est:wj12e10,x1 /CLONE=IMAGE:2402634 /UG=Hs,80919 synaptophysin-like protein /FL=gb:NM_006754,1	0
1329	201260_s_at	NM_006754	179.5	196.7	222.2	237	233.8	212.7	230.1	186.1	gb:NM_006754,1 /DEF=Homo sapiens synaptophysin-like protein (SYPL), mRNA, /FEA=mRNA /GEN=SYPL /PROD=synaptophysin-like protein /DB_XREF=gi:5803184 /UG=Hs,80919 synaptophysin-like protein /FL=gb:NM_006754,1	0
1330	201261_x_at	BC002416	1863.8	1838.5	1496.2	1810.2	1346.4	1290.2	1327.6	1172.7	gb:BC002416,1 /DEF=Homo sapiens, biglycan, clone MGC:2298, mRNA, complete cds, /FEA=mRNA /PROD=biglycan /DB_XREF=gi:12803216 /UG=Hs,821 biglycan /FL=gb:BC002416,1 gb:BC004244,1 gb:J04599,1 gb:NM_001711,1	0
1331	201262_s_at	NM_001711	1206.8	1222.6	1206	946.6	1363.1	1006.2	1346.4	877.7	gb:NM_001711,1 /DEF=Homo sapiens biglycan (BGN), mRNA, /FEA=mRNA /GEN=BGN /PROD=biglycan /DB_XREF=gi:4502402 /UG=Hs,821 biglycan /FL=gb:BC002416,1 gb:BC004244,1 gb:J04599,1 gb:NM_001711,1	0
1332	201263_at	NM_003191	199	163.6	188.6	300.1	291	283.2	267.3	216.2	gb:NM_003191,1 /DEF=Homo sapiens threonyl-tRNA synthetase (TARS), mRNA, /FEA=mRNA /GEN=TARS /PROD=threonyl-tRNA synthetase /DB_XREF=gi:4507366 /UG=Hs,84131 threonyl-tRNA synthetase /FL=gb:BC000517,1 gb:M63180,1 gb:NM_003191,1	0
1333	201264_at	NM_007263	221.6	214.7	290.4	167.9	244.1	275.8	281.6	286.6	gb:NM_007263,1 /DEF=Homo sapiens coatomer protein complex, subunit epsilon (COPE), mRNA, /FEA=mRNA /GEN=COPE /PROD=coatomer protein complex, subunit epsilon /DB_XREF=gi:6005734 /UG=Hs,10326 coatomer protein complex, subunit epsilon /FL=gb:AL136928,1 gb:BC003155,1 gb:NM_007263,1	0
1334	201265_at	AF119897	20	19.8	27.6	31.4	19.3	11.3	15	15.1	gb:AF119897,1 /DEF=Homo sapiens PRO2760 mRNA, complete cds, /FEA=mRNA /PROD=PRO2760 /DB_XREF=gi:7770230 /UG=Hs,111334 ferritin, light polypeptide /FL=gb:BC004245,1 gb:M11147,1 gb:M10119,1 gb:NM_000146,1 gb:AF119897,1	5
1335	201266_at	NM_003330	525.4	627	636.7	716.9	639.6	616.4	598.9	429.1	gb:NM_003330,1 /DEF=Homo sapiens thioredoxin reductase 1 (TXNRD1), mRNA, /FEA=mRNA /GEN=TXNRD1 /PROD=thioredoxin reductase 1 /DB_XREF=gi:4507746 /UG=Hs,13046 thioredoxin reductase 1 /FL=gb:D88687,1 gb:AF077367,1 gb:NM_003330,1 gb:AF208018,1	0
1336	201267_s_at	AL545523	204.4	174.5	197.7	193.9	263.5	290.1	308.6	284.8	Consensus includes gb:AL545523 /FEA=EST /DB_XREF=gi:12878005 /DB_XREF=est:AL545523 /CLONE=CS0DI015YE19 (5 prime) /UG=Hs,250758 proteasome (prosome, macropain) 26S subunit, ATPase, 3 /FL=gb:M34079,1 gb:NM_002804,1	0
1337	201268_at	NM_002512	552.5	524	527.5	486.1	847.9	1065.6	991.2	1224.1	gb:NM_002512,1 /DEF=Homo sapiens non-metastatic cells 2, protein (NM23B) expressed in (NME2), nuclear gene encoding mitochondrial protein, mRNA, /FEA=mRNA /GEN=NME2 /PROD=non-metastatic cells 2, protein (NM23B)expressed in /DB_XREF=gi:4505408 /UG=Hs,275163 non-metastatic cells 2, protein (NM23B) expressed in /FL=gb:BC002476,1 gb:M36981,1 gb:L16785,1 gb:NM_002512,1	0
1338	201269_s_at	AB028991	13.9	19.2	29.3	20.5	12.6	16.3	11.5	10.3	Consensus includes gb:AB028991,1 /DEF=Homo sapiens mRNA for KIAA1068 protein, partial cds, /FEA=mRNA /GEN=KIAA1068 /PROD=KIAA1068 protein /DB_XREF=gi:5689472 /UG=Hs,4770 KIAA1068 protein /FL=gb:BC003691,1 gb:NM_015332,1	7
1339	201270_x_at	NM_015332	263.3	248.1	267.7	358	239.2	242.6	219.1	238.4	gb:NM_015332,1 /DEF=Homo sapiens KIAA1068 protein (KIAA1068), mRNA, /FEA=mRNA /GEN=KIAA1068 /PROD=KIAA1068 protein /DB_XREF=gi:13357209 /UG=Hs,4770 KIAA1068 protein /FL=gb:BC003691,1 gb:NM_015332,1	0
1340	201271_s_at	NM_016732	135.5	168.4	143.3	193.9	127.8	113.1	122.2	95	gb:NM_016732,1 /DEF=Homo sapiens RNA-binding protein (autoantigenic) (RALY), transcript variant 1, mRNA, /FEA=mRNA /GEN=RALY /PROD=RNA-binding protein (autoantigenic) longisoform /DB_XREF=gi:8051630 /UG=Hs,74111 RNA-binding protein (autoantigenic) /FL=gb:AF148457,1 gb:NM_016732,1	0
1341	201272_at	NM_001628	353.9	327.6	369.6	282.9	386.8	256	360.4	441.1	gb:NM_001628,1 /DEF=Homo sapiens aldo-keto reductase family 1, member B1 (aldose reductase) (AKR1B1), mRNA, /FEA=mRNA /GEN=AKR1B1 /PROD=aldo-keto reductase family 1, member B1 (aldosereductase) /DB_XREF=gi:4502048 /UG=Hs,75313 aldo-keto reductase family 1, member B1 (aldose reductase) /FL=gb:BC000260,1 gb:BC005387,1 gb:J04795,1 gb:J05017,1 gb:J05474,1 gb:M34720,1 gb:NM_001628,1	0
1342	201273_s_at	NM_003133	598.3	595.2	649.6	720.9	669.9	612.6	816.6	709.4	gb:NM_003133,1 /DEF=Homo sapiens signal recognition particle 9kD (SRP9), mRNA, /FEA=mRNA /GEN=SRP9 /PROD=signal recognition particle 9kD /DB_XREF=gi:4507216 /UG=Hs,75975 signal recognition particle 9kD /FL=gb:NM_003133,1 gb:U20998,1	0
1343	201274_at	NM_002790	255.7	176.9	232.5	215	295.2	419.9	333.3	372.7	gb:NM_002790,1 /DEF=Homo sapiens proteasome (prosome, macropain) subunit, alpha type, 5 (PSMA5), mRNA, /FEA=mRNA /GEN=PSMA5 /PROD=proteasome (prosome, macropain) subunit, alphatype, 5 /DB_XREF=gi:4506186 /UG=Hs,76913 proteasome (prosome, macropain) subunit, alpha type, 5 /FL=gb:NM_002790,1	0
1344	201275_at	NM_002004	100	78.8	131.4	98	94.1	91.9	81.8	155.1	gb:NM_002004,1 /DEF=Homo sapiens farnesyl diphosphate synthase (farnesyl pyrophosphate synthetase, dimethylallyltranstransferase, geranyltranstransferase) (FDPS), mRNA, /FEA=mRNA /GEN=FDPS /PROD=farnesyl diphosphate synthase (farnesylpyrophosphate synthetase, dimethylallyltranstransferase,geranyltranstransferase) /DB_XREF=gi:4503684 /UG=Hs,77393 farnesyl diphosphate synthase (farnesyl pyrophospha…	0
1345	201276_at	AF267863	223.7	266.5	178.5	222	159.9	161	133.6	104.7	gb:AF267863,1 /DEF=Homo sapiens DC43 mRNA, complete cds, /FEA=mRNA /PROD=DC43 /DB_XREF=gi:12006052 /UG=Hs,77690 RAB5B, member RAS oncogene family /FL=gb:AF267863,1 gb:NM_002868,1	0
1346	201277_s_at	NM_004499	687.4	557.1	661.6	729.2	958	917.9	1026	901.9	gb:NM_004499,1 /DEF=Homo sapiens heterogeneous nuclear ribonucleoprotein AB (HNRPAB), mRNA, /FEA=mRNA /GEN=HNRPAB /PROD=heterogeneous nuclear ribonucleoprotein AB /DB_XREF=gi:4758541 /UG=Hs,81361 heterogeneous nuclear ribonucleoprotein AB /FL=gb:BC002625,1 gb:BC004561,1 gb:M65028,1 gb:NM_004499,1	0
1347	201278_at	N21202	393.6	500.8	364.1	272.1	407.5	373.3	299.7	355.2	Consensus includes gb:N21202 /FEA=EST /DB_XREF=gi:1126372 /DB_XREF=est:yx41e12,s1 /CLONE=IMAGE:264334 /UG=Hs,81988 disabled (Drosophila) homolog 2 (mitogen-responsive phosphoprotein) /FL=gb:U39050,1 gb:U53446,1 gb:BC003064,1 gb:NM_001343,1	0
1348	201279_s_at	BC003064	476.2	749	603.7	395.5	671.8	741.6	539.5	820.3	gb:BC003064,1 /DEF=Homo sapiens, disabled (Drosophila) homolog 2 (mitogen-responsive phosphoprotein), clone MGC:1764, mRNA, complete cds, /FEA=mRNA /PROD=disabled (Drosophila) homolog 2(mitogen-responsive phosphoprotein) /DB_XREF=gi:13111753 /UG=Hs,81988 disabled (Drosophila) homolog 2 (mitogen-responsive phosphoprotein) /FL=gb:U39050,1 gb:U53446,1 gb:BC003064,1 gb:NM_001343,1	0
1349	201280_s_at	NM_001343	229.6	410.1	295.2	196.3	296	298.5	259.8	240.7	gb:NM_001343,1 /DEF=Homo sapiens disabled (Drosophila) homolog 2 (mitogen-responsive phosphoprotein) (DAB2), mRNA, /FEA=mRNA /GEN=DAB2 /PROD=disabled (Drosophila) homolog 2 /DB_XREF=gi:4503250 /UG=Hs,81988 disabled (Drosophila) homolog 2 (mitogen-responsive phosphoprotein) /FL=gb:U39050,1 gb:U53446,1 gb:BC003064,1 gb:NM_001343,1	0
1350	201281_at	NM_007002	327.4	264.2	330	275.1	337.9	395.6	403.5	425.5	gb:NM_007002,1 /DEF=Homo sapiens cell membrane glycoprotein, 110000M(r) (surface antigen) (GP110), mRNA, /FEA=mRNA /GEN=GP110 /PROD=cell membrane glycoprotein, 110000M(r) (surfaceantigen) /DB_XREF=gi:5901959 /UG=Hs,90107 cell membrane glycoprotein, 110000M(r) (surface antigen) /FL=gb:NM_007002,1 gb:D64154,1	0
1351	201282_at	NM_002541	127.6	152.1	144.5	114.8	162	131.7	142.9	139.7	gb:NM_002541,1 /DEF=Homo sapiens oxoglutarate dehydrogenase (lipoamide) (OGDH), mRNA, /FEA=mRNA /GEN=OGDH /PROD=oxoglutarate dehydrogenase (lipoamide) /DB_XREF=gi:4505492 /UG=Hs,168669 oxoglutarate dehydrogenase (lipoamide) /FL=gb:BC004964,1 gb:NM_002541,1 gb:D10523,1	0
1352	201283_s_at	J03068	7.8	15.3	11.8	15.8	9.6	6.6	16.3	13.1	gb:J03068,1 /DEF=Human DNF1552 (lung) mRNA, complete cds, /FEA=mRNA /DB_XREF=gi:181629 /UG=Hs,78223 N-acylaminoacyl-peptide hydrolase /FL=gb:BC000362,1 gb:BC001826,1 gb:J03068,1 gb:D38441,1 gb:AF141383,1 gb:NM_001640,2	8
1353	201284_s_at	NM_001640	96.7	91.9	95.5	101.3	123.3	107.9	109	140.2	gb:NM_001640,2 /DEF=Homo sapiens N-acylaminoacyl-peptide hydrolase (APEH), mRNA, /FEA=mRNA /GEN=APEH /PROD=N-acylaminoacyl-peptide hydrolase /DB_XREF=gi:9951916 /UG=Hs,78223 N-acylaminoacyl-peptide hydrolase /FL=gb:BC000362,1 gb:BC001826,1 gb:J03068,1 gb:D38441,1 gb:AF141383,1 gb:NM_001640,2	1
1354	201285_at	NM_013446	264.3	333	305.6	279.8	280	323.9	302.5	303.2	gb:NM_013446,1 /DEF=Homo sapiens makorin, ring finger protein, 1 (MKRN1), mRNA, /FEA=mRNA /GEN=MKRN1 /PROD=makorin, ring finger protein, 1 /DB_XREF=gi:7305272 /UG=Hs,7838 makorin, ring finger protein, 1 /FL=gb:AL136812,1 gb:AF192784,1 gb:NM_013446,1	0
1355	201286_at	Z48199	34.7	15.5	16.6	11.4	23.2	23.5	13.7	20.7	Consensus includes gb:Z48199 /DEF=H,sapiens syndecan-1 gene (exons 2-5) /FEA=mRNA /DB_XREF=gi:666051 /UG=Hs,82109 syndecan 1 /FL=gb:J05392,1 gb:NM_002997,1	4
1356	201287_s_at	NM_002997	51.3	31.2	28.4	26.2	51.6	61.5	34.9	117.5	gb:NM_002997,1 /DEF=Homo sapiens syndecan 1 (SDC1), mRNA, /FEA=mRNA /GEN=SDC1 /PROD=syndecan 1 /DB_XREF=gi:4506858 /UG=Hs,82109 syndecan 1 /FL=gb:J05392,1 gb:NM_002997,1	3
1357	201288_at	NM_001175	417.8	509.1	493.7	571.3	625.3	738.1	768.4	967.2	gb:NM_001175,1 /DEF=Homo sapiens Rho GDP dissociation inhibitor (GDI) beta (ARHGDIB), mRNA, /FEA=mRNA /GEN=ARHGDIB /PROD=Rho GDP dissociation inhibitor (GDI) beta /DB_XREF=gi:10835001 /UG=Hs,83656 Rho GDP dissociation inhibitor (GDI) beta /FL=gb:NM_001175,1 gb:L20688,1	0
1358	201289_at	NM_001554	901.4	1349.5	1023.9	825.5	892.4	749.5	792	543.8	gb:NM_001554,1 /DEF=Homo sapiens cysteine-rich, angiogenic inducer, 61 (CYR61), mRNA, /FEA=mRNA /GEN=CYR61 /PROD=cysteine-rich, angiogenic inducer, 61 /DB_XREF=gi:4504612 /UG=Hs,8867 cysteine-rich, angiogenic inducer, 61 /FL=gb:BC001271,1 gb:U62015,1 gb:AF003594,1 gb:AF031385,1 gb:NM_001554,1	0
1359	201290_at	NM_014300	599.6	584.4	620.3	645.7	600.1	527.1	691.7	636.6	gb:NM_014300,1 /DEF=Homo sapiens signal peptidase complex (18kD) (SPC18), mRNA, /FEA=mRNA /GEN=SPC18 /PROD=signal peptidase complex (18kD) /DB_XREF=gi:7657608 /UG=Hs,9534 signal peptidase complex (18kD) /FL=gb:BC000359,1 gb:AF061737,1 gb:AF108945,1 gb:NM_014300,1	0
1360	201291_s_at	AU159942	7.1	6.2	1.2	0.8	0.9	1.4	5.1	40.3	Consensus includes gb:AU159942 /FEA=EST /DB_XREF=gi:11021463 /DB_XREF=est:AU159942 /CLONE=Y79AA1000724 /UG=Hs,156346 topoisomerase (DNA) II alpha (170kD) /FL=gb:J04088,1 gb:NM_001067,1	7
1361	201292_at	AL561834	8.7	22.2	12.6	4	1.8	6.5	5.5	157.5	Consensus includes gb:AL561834 /FEA=EST /DB_XREF=gi:12909658 /DB_XREF=est:AL561834 /CLONE=CS0DB005YC15 (3 prime) /UG=Hs,156346 topoisomerase (DNA) II alpha (170kD) /FL=gb:J04088,1 gb:NM_001067,1	6
1362	201293_x_at	NM_021130	3156.6	2915.6	3091.1	3092.1	3140.5	3339.5	3730.7	3762.5	gb:NM_021130,1 /DEF=Homo sapiens peptidylprolyl isomerase A (cyclophilin A) (PPIA), mRNA, /FEA=mRNA /GEN=PPIA /PROD=peptidylprolyl isomerase A (cyclophilin A) /DB_XREF=gi:10863926 /UG=Hs,182937 peptidylprolyl isomerase A (cyclophilin A) /FL=gb:NM_021130,1 gb:BC000689,1 gb:BC005320,1	0
1363	201294_s_at	N24643	73.3	71.7	88.1	47.2	35.2	54.3	45.6	34.2	Consensus includes gb:N24643 /FEA=EST /DB_XREF=gi:1138793 /DB_XREF=est:yx89f11,s1 /CLONE=IMAGE:268941 /UG=Hs,187991 DKFZP564A122 protein /FL=gb:AF106684,1 gb:NM_015626,1	0
1364	201295_s_at	BF111821	17.3	46.7	73.4	20.2	4.5	19.7	15.9	5	Consensus includes gb:BF111821 /FEA=EST /DB_XREF=gi:10941511 /DB_XREF=est:7l36a06,x1 /CLONE=IMAGE:3523474 /UG=Hs,187991 DKFZP564A122 protein /FL=gb:AF106684,1 gb:NM_015626,1	1
1365	201296_s_at	NM_015626	251.4	243.6	308.6	215	204.9	208.2	235	188.1	gb:NM_015626,1 /DEF=Homo sapiens DKFZP564A122 protein (DKFZP564A122), mRNA, /FEA=mRNA /GEN=DKFZP564A122 /PROD=DKFZP564A122 protein /DB_XREF=gi:7661595 /UG=Hs,187991 DKFZP564A122 protein /FL=gb:AF106684,1 gb:NM_015626,1	0
1366	201297_s_at	AK023321	28.3	28.9	46.6	37.6	49.7	82	65	86.2	Consensus includes gb:AK023321,1 /DEF=Homo sapiens cDNA FLJ13259 fis, clone OVARC1000876, moderately similar to MOB1 PROTEIN, /FEA=mRNA /DB_XREF=gi:10435206 /UG=Hs,196437 hypothetical protein FLJ10788 /FL=gb:AB016839,1 gb:BC003398,1 gb:NM_018221,1	0
1367	201298_s_at	BC003398	94.5	99.3	143.1	173.3	201.1	263.3	242.2	312	gb:BC003398,1 /DEF=Homo sapiens, hypothetical protein FLJ10788, clone MGC:4929, mRNA, complete cds, /FEA=mRNA /PROD=hypothetical protein FLJ10788 /DB_XREF=gi:13097287 /UG=Hs,196437 hypothetical protein FLJ10788 /FL=gb:AB016839,1 gb:BC003398,1 gb:NM_018221,1	0
1368	201299_s_at	NM_018221	54.5	68.5	93.6	77.1	76.9	104.8	101.4	104.8	gb:NM_018221,1 /DEF=Homo sapiens hypothetical protein FLJ10788 (FLJ10788), mRNA, /FEA=mRNA /GEN=FLJ10788 /PROD=hypothetical protein FLJ10788 /DB_XREF=gi:8922670 /UG=Hs,196437 hypothetical protein FLJ10788 /FL=gb:AB016839,1 gb:BC003398,1 gb:NM_018221,1	0
1369	201300_s_at	NM_000311	596.7	616.8	599.6	617.1	546.8	579	559.8	426.3	gb:NM_000311,1 /DEF=Homo sapiens prion protein (p27-30) (Creutzfeld-Jakob disease, Gerstmann-Strausler-Scheinker syndrome, fatal familial insomnia) (PRNP), mRNA, /FEA=mRNA /GEN=PRNP /PROD=prion protein /DB_XREF=gi:4506112 /UG=Hs,74621 prion protein (p27-30) (Creutzfeld-Jakob disease, Gerstmann-Strausler-Scheinker syndrome, fatal familial insomnia) /FL=gb:AY008282,1 gb:M13899,1 gb:NM_000311,1	0
1370	201301_s_at	BC000182	399	489.1	363.8	550.4	346.8	365.7	337.9	435.6	gb:BC000182,1 /DEF=Homo sapiens, annexin A4, clone MGC:2271, mRNA, complete cds, /FEA=mRNA /PROD=annexin A4 /DB_XREF=gi:12652858 /UG=Hs,77840 annexin A4 /FL=gb:D78152,1 gb:BC000182,1 gb:M82809,1 gb:M19383,1 gb:NM_001153,2	0
1371	201302_at	NM_001153	438.8	476.2	488.1	501.7	360.5	358.8	348.9	468.8	gb:NM_001153,2 /DEF=Homo sapiens annexin A4 (ANXA4), mRNA, /FEA=mRNA /GEN=ANXA4 /PROD=annexin IV /DB_XREF=gi:4809272 /UG=Hs,77840 annexin A4 /FL=gb:D78152,1 gb:BC000182,1 gb:M82809,1 gb:M19383,1 gb:NM_001153,2	0
1372	201303_at	NM_014740	388.7	345.7	358.2	358.1	493.2	406.2	439.7	497.3	gb:NM_014740,1 /DEF=Homo sapiens KIAA0111 gene product (KIAA0111), mRNA, /FEA=mRNA /GEN=KIAA0111 /PROD=KIAA0111 gene product /DB_XREF=gi:7661919 /UG=Hs,79768 KIAA0111 gene product /FL=gb:BC003662,1 gb:BC004386,1 gb:D21853,1 gb:NM_014740,1	0
1373	201304_at	NM_005000	116.8	115	149.5	147.6	230.9	133.7	143.1	109.1	gb:NM_005000,2 /DEF=Homo sapiens NADH dehydrogenase (ubiquinone) 1 alpha subcomplex, 5 (13kD, B13) (NDUFA5), nuclear gene encoding mitochondrial protein, mRNA, /FEA=mRNA /GEN=NDUFA5 /PROD=NADH dehydrogenase (ubiquinone) 1 alphasubcomplex, 5 /DB_XREF=gi:13699821 /UG=Hs,83916 NADH dehydrogenase (ubiquinone) 1 alpha subcomplex, 5 (13kD, B13) /FL=gb:BC000813,1 gb:NM_005000,2 gb:U53468,1 gb:U64028,1	0
1374	201305_x_at	AV712577	269.1	233.6	261.4	273.9	279.3	271.5	289.6	265.5	Consensus includes gb:AV712577 /FEA=EST /DB_XREF=gi:10731883 /DB_XREF=est:AV712577 /CLONE=DCAAUH03 /UG=Hs,84264 acidic protein rich in leucines /FL=gb:U70439,1 gb:NM_006401,1	0
1375	201306_s_at	NM_006401	1125.8	1024.9	999.9	1139.3	1028.8	1117.7	1115.4	1250	gb:NM_006401,1 /DEF=Homo sapiens acidic protein rich in leucines (SSP29), mRNA, /FEA=mRNA /GEN=SSP29 /PROD=acidic protein rich in leucines /DB_XREF=gi:5454087 /UG=Hs,84264 acidic protein rich in leucines /FL=gb:U70439,1 gb:NM_006401,1	0
1376	201307_at	AL534972	410.9	409.8	413.1	363.9	277.8	276.7	252	379.3	Consensus includes gb:AL534972 /FEA=EST /DB_XREF=gi:12798465 /DB_XREF=est:AL534972 /CLONE=CS0DF007YI02 (5 prime) /UG=Hs,8768 hypothetical protein FLJ10849 /FL=gb:NM_018243,1	0
1377	201308_s_at	NM_018243	26.7	29.9	33.6	34	29.6	40.2	31.2	34.2	gb:NM_018243,1 /DEF=Homo sapiens hypothetical protein FLJ10849 (FLJ10849), mRNA, /FEA=mRNA /GEN=FLJ10849 /PROD=hypothetical protein FLJ10849 /DB_XREF=gi:8922711 /UG=Hs,8768 hypothetical protein FLJ10849 /FL=gb:NM_018243,1	0
1378	201309_x_at	U36189	42.4	52.3	38.3	48.3	88.1	100.5	63.5	68.9	gb:U36189,1 /DEF=Human p311 protein (hP311) mRNA, complete cds, /FEA=mRNA /GEN=hP311 /PROD=p311 protein /DB_XREF=gi:1244509 /UG=Hs,142827 P311 protein /FL=gb:U36189,1 gb:NM_004772,1 gb:U30521,1	0
1379	201310_s_at	NM_004772	232.2	300.4	212	302.5	514	563.2	358.5	309.2	gb:NM_004772,1 /DEF=Homo sapiens P311 protein (P311), mRNA, /FEA=mRNA /GEN=P311 /PROD=P311 protein /DB_XREF=gi:4758865 /UG=Hs,142827 P311 protein /FL=gb:U36189,1 gb:NM_004772,1 gb:U30521,1	0
1380	201311_s_at	AL515318	325.8	496.9	460.4	421.4	234.3	300.5	259.3	339.1	Consensus includes gb:AL515318 /FEA=EST /DB_XREF=gi:12778811 /DB_XREF=est:AL515318 /CLONE=CL0BB030ZH05 (5 prime) /UG=Hs,14368 SH3 domain binding glutamic acid-rich protein like /FL=gb:AL136718,1 gb:AF042081,1 gb:NM_003022,1	0
1381	201312_s_at	NM_003022	795.3	924.3	890.1	902.5	652.4	588.9	649.6	644.3	gb:NM_003022,1 /DEF=Homo sapiens SH3 domain binding glutamic acid-rich protein like (SH3BGRL), mRNA, /FEA=mRNA /GEN=SH3BGRL /PROD=SH3 domain binding glutamic acid-rich proteinlike /DB_XREF=gi:4506924 /UG=Hs,14368 SH3 domain binding glutamic acid-rich protein like /FL=gb:AL136718,1 gb:AF042081,1 gb:NM_003022,1	0
1382	201313_at	NM_001975	166.2	155.7	143.5	246.6	181.6	147.7	102.8	79.1	gb:NM_001975,1 /DEF=Homo sapiens enolase 2, (gamma, neuronal) (ENO2), mRNA, /FEA=mRNA /GEN=ENO2 /PROD=enolase 2, (gamma, neuronal) /DB_XREF=gi:5803010 /UG=Hs,146580 enolase 2, (gamma, neuronal) /FL=gb:BC002745,1 gb:NM_001975,1 gb:M22349,1	0
1383	201314_at	NM_006374	113.1	128.7	93.7	139.1	123.1	92.8	131.9	105.8	gb:NM_006374,1 /DEF=Homo sapiens serinethreonine kinase 25 (Ste20, yeast homolog) (STK25), mRNA, /FEA=mRNA /GEN=STK25 /PROD=serinethreonine kinase 25 (Ste20, yeasthomolog) /DB_XREF=gi:5454173 /UG=Hs,155206 serinethreonine kinase 25 (Ste20, yeast homolog) /FL=gb:D63780,1 gb:NM_006374,1	0
1384	201315_x_at	NM_006435	2563.5	2570	2539	2122.3	2832.7	2734.2	2916.5	2972.1	gb:NM_006435,1 /DEF=Homo sapiens interferon induced transmembrane protein 2 (1-8D) (IFITM2), mRNA, /FEA=mRNA /GEN=IFITM2 /PROD=interferon induced transmembrane protein 2(1-8D) /DB_XREF=gi:10835237 /UG=Hs,174195 interferon induced transmembrane protein 2 (1-8D) /FL=gb:NM_006435,1	0
1385	201316_at	AL523904	67.3	78	89.2	86.1	95.6	89.4	121.4	97.9	Consensus includes gb:AL523904 /FEA=EST /DB_XREF=gi:12787397 /DB_XREF=est:AL523904 /CLONE=CS0DC003YB07 (3 prime) /UG=Hs,181309 proteasome (prosome, macropain) subunit, alpha type, 2 /FL=gb:NM_002787,1	0
1386	201317_s_at	NM_002787	379.2	316.3	383	363.3	475.8	550.1	480.6	561.6	gb:NM_002787,1 /DEF=Homo sapiens proteasome (prosome, macropain) subunit, alpha type, 2 (PSMA2), mRNA, /FEA=mRNA /GEN=PSMA2 /PROD=proteasome (prosome, macropain) subunit, alphatype, 2 /DB_XREF=gi:4506180 /UG=Hs,181309 proteasome (prosome, macropain) subunit, alpha type, 2 /FL=gb:NM_002787,1	0
1387	201318_s_at	NM_006471	739.2	828.1	919.5	804.7	668.6	575.2	676.9	732.1	gb:NM_006471,1 /DEF=Homo sapiens myosin, light polypeptide, regulatory, non-sarcomeric (20kD) (MLCB), mRNA, /FEA=mRNA /GEN=MLCB /PROD=myosin, light polypeptide, regulatory,non-sarcomeric (20kD) /DB_XREF=gi:5453739 /UG=Hs,233936 myosin, light polypeptide, regulatory, non-sarcomeric (20kD) /FL=gb:NM_006471,1	0
1388	201319_at	NM_006471	276	309.8	312	247.3	253.7	229.2	233.9	257.1	gb:NM_006471,1 /DEF=Homo sapiens myosin, light polypeptide, regulatory, non-sarcomeric (20kD) (MLCB), mRNA, /FEA=mRNA /GEN=MLCB /PROD=myosin, light polypeptide, regulatory,non-sarcomeric (20kD) /DB_XREF=gi:5453739 /UG=Hs,233936 myosin, light polypeptide, regulatory, non-sarcomeric (20kD) /FL=gb:NM_006471,1	0
1389	201320_at	BF663402	99.7	130.6	78.6	137.6	103.2	59.8	78.1	82.5	Consensus includes gb:BF663402 /FEA=EST /DB_XREF=gi:11937297 /DB_XREF=est:602144558F1 /CLONE=IMAGE:4297695 /UG=Hs,236030 SWISNF related, matrix associated, actin dependent regulator of chromatin, subfamily c, member 2 /FL=gb:U66616,1 gb:NM_003075,1	0
1390	201321_s_at	NM_003075	88.4	83.1	76.2	83.2	78.7	48.1	67.5	66	gb:NM_003075,1 /DEF=Homo sapiens SWISNF related, matrix associated, actin dependent regulator of chromatin, subfamily c, member 2 (SMARCC2), mRNA, /FEA=mRNA /GEN=SMARCC2 /PROD=SWISNF related, matrix associated, actindependent regulator of chromatin, subfamily c, member 2 /DB_XREF=gi:4507080 /UG=Hs,236030 SWISNF related, matrix associated, actin dependent regulator of chromatin, subfamily c, membe…	0
1391	201322_at	NM_001686	1230.5	1077.8	1281.1	1190.6	1253.7	1325.9	1485.1	1532.5	gb:NM_001686,1 /DEF=Homo sapiens ATP synthase, H+ transporting, mitochondrial F1 complex, beta polypeptide (ATP5B), nuclear gene encoding mitochondrial protein, mRNA, /FEA=mRNA /GEN=ATP5B /PROD=ATP synthase, H+ transporting, mitochondrial F1complex, beta polypeptide /DB_XREF=gi:4502294 /UG=Hs,25 ATP synthase, H+ transporting, mitochondrial F1 complex, beta polypeptide /FL=gb:D00022,1 gb:NM_001686…	0
1392	201323_at	NM_006824	56.7	48.9	57.6	60.5	131.5	143	145	100.1	gb:NM_006824,1 /DEF=Homo sapiens nucleolar protein p40; homolog of yeast EBNA1-binding protein (P40), mRNA, /FEA=mRNA /GEN=P40 /PROD=nucleolar protein p40; homolog of yeastEBNA1-binding protein /DB_XREF=gi:5803110 /UG=Hs,74407 nucleolar protein p40; homolog of yeast EBNA1-binding protein /FL=gb:U86602,1 gb:NM_006824,1	0
1393	201324_at	NM_001423	215.9	194.6	268.1	140.2	300.2	177.3	404	259	gb:NM_001423,1 /DEF=Homo sapiens epithelial membrane protein 1 (EMP1), mRNA, /FEA=mRNA /GEN=EMP1 /PROD=epithelial membrane protein 1 /DB_XREF=gi:4503558 /UG=Hs,79368 epithelial membrane protein 1 /FL=gb:U77085,1 gb:U43916,1 gb:NM_001423,1	0
1394	201325_s_at	NM_001423	193.4	178.7	229.7	133.4	274.5	131.1	394.7	219.8	gb:NM_001423,1 /DEF=Homo sapiens epithelial membrane protein 1 (EMP1), mRNA, /FEA=mRNA /GEN=EMP1 /PROD=epithelial membrane protein 1 /DB_XREF=gi:4503558 /UG=Hs,79368 epithelial membrane protein 1 /FL=gb:U77085,1 gb:U43916,1 gb:NM_001423,1	0
1395	201326_at	BE737030	114.1	88.4	96.7	117.4	291.3	265.9	259.3	181.3	Consensus includes gb:BE737030 /FEA=EST /DB_XREF=gi:10151022 /DB_XREF=est:601304610F1 /CLONE=IMAGE:3639098 /UG=Hs,82916 chaperonin containing TCP1, subunit 6A (zeta 1) /FL=gb:M94083,1 gb:NM_001762,1 gb:L27706,1	0
1396	201327_s_at	NM_001762	144	117.2	133	117	230.7	258.1	238.2	215.2	gb:NM_001762,1 /DEF=Homo sapiens chaperonin containing TCP1, subunit 6A (zeta 1) (CCT6A), mRNA, /FEA=mRNA /GEN=CCT6A /PROD=chaperonin containing TCP1, subunit 6A (zeta 1) /DB_XREF=gi:4502642 /UG=Hs,82916 chaperonin containing TCP1, subunit 6A (zeta 1) /FL=gb:M94083,1 gb:NM_001762,1 gb:L27706,1	0
1397	201328_at	AL575509	510.4	323.8	284.3	290.4	588.5	544.6	427.2	306.2	Consensus includes gb:AL575509 /FEA=EST /DB_XREF=gi:12936742 /DB_XREF=est:AL575509 /CLONE=CS0DI059YP21 (3 prime) /UG=Hs,85146 v-ets avian erythroblastosis virus E26 oncogene homolog 2 /FL=gb:J04102,1 gb:NM_005239,1	0
1398	201329_s_at	NM_005239	206.4	155.9	138.1	149.9	254.9	299	213.4	167.6	gb:NM_005239,1 /DEF=Homo sapiens v-ets avian erythroblastosis virus E26 oncogene homolog 2 (ETS2), mRNA, /FEA=mRNA /GEN=ETS2 /PROD=v-ets avian erythroblastosis virus E26 oncogenehomolog 2 /DB_XREF=gi:4885220 /UG=Hs,85146 v-ets avian erythroblastosis virus E26 oncogene homolog 2 /FL=gb:J04102,1 gb:NM_005239,1	0
1399	201330_at	NM_002887	196.2	136	143.8	164.5	125.8	195.7	150.4	235.1	gb:NM_002887,1 /DEF=Homo sapiens arginyl-tRNA synthetase (RARS), mRNA, /FEA=mRNA /GEN=RARS /PROD=arginyl-tRNA synthetase /DB_XREF=gi:4506428 /UG=Hs,180832 arginyl-tRNA synthetase /FL=gb:BC000528,1 gb:NM_002887,1	0
1400	201331_s_at	BC004973	788.2	657.2	452.1	613.5	624.4	613.6	482.7	528.3	gb:BC004973,1 /DEF=Homo sapiens, signal transducer and activator of transcription 6, interleukin-4 induced, clone MGC:3649, mRNA, complete cds, /FEA=mRNA /PROD=signal transducer and activator of transcription6, interleukin-4 induced /DB_XREF=gi:13436385 /UG=Hs,181015 signal transducer and activator of transcription 6, interleukin-4 induced /FL=gb:BC004973,1 gb:NM_003153,1 gb:U16031,1	0
1401	201332_s_at	NM_003153	89.9	121.9	105.4	103.6	119.2	113.3	116.2	121.5	gb:NM_003153,1 /DEF=Homo sapiens signal transducer and activator of transcription 6, interleukin-4 induced (STAT6), mRNA, /FEA=mRNA /GEN=STAT6 /PROD=signal transducer and activator of transcription6, interleukin-4 induced /DB_XREF=gi:4507258 /UG=Hs,181015 signal transducer and activator of transcription 6, interleukin-4 induced /FL=gb:BC004973,1 gb:NM_003153,1 gb:U16031,1	0
1402	201333_s_at	AI807672	25.9	31.2	34.4	38.6	26.8	31.8	40.5	33.9	Consensus includes gb:AI807672 /FEA=EST /DB_XREF=gi:5394238 /DB_XREF=est:wf49f10,x1 /CLONE=IMAGE:2358955 /UG=Hs,6582 Rho guanine exchange factor (GEF) 12 /FL=gb:AF180681,1 gb:NM_015313,1	8
1403	201334_s_at	AB002380	301.1	366.6	304.6	237.1	319.1	236.2	256.6	201.6	Consensus includes gb:AB002380,1 /DEF=Human mRNA for KIAA0382 gene, partial cds, /FEA=mRNA /GEN=KIAA0382 /DB_XREF=gi:2224704 /UG=Hs,6582 Rho guanine exchange factor (GEF) 12 /FL=gb:AF180681,1 gb:NM_015313,1	0
1404	201335_s_at	NM_015313	22.4	27.7	20.3	28.7	16.6	15.3	14	13.6	gb:NM_015313,1 /DEF=Homo sapiens KIAA0382 protein; leukemia-associated rho guanine nucleotide exchange factor (GEF) (ARHGEF12), mRNA, /FEA=mRNA /GEN=ARHGEF12 /PROD=KIAA0382 protein; leukemia-associated rhoguanine nucleotide exchange factor (GEF) /DB_XREF=gi:7662087 /UG=Hs,6582 Rho guanine exchange factor (GEF) 12 /FL=gb:AF180681,1 gb:NM_015313,1	7
1405	201336_at	BC003570	811.9	807.4	865.8	757.3	643.9	672.1	824.8	663.3	gb:BC003570,1 /DEF=Homo sapiens, Similar to vesicle-associated membrane protein 3, clone MGC:2110, mRNA, complete cds, /FEA=mRNA /PROD=Similar to vesicle-associated membrane protein3 /DB_XREF=gi:13097737 /UG=Hs,66708 vesicle-associated membrane protein 3 (cellubrevin) /FL=gb:BC003570,1 gb:NM_004781,2	0
1406	201337_s_at	NM_004781	259.5	306.2	281.3	223.5	221.3	276.2	243.1	254	gb:NM_004781,2 /DEF=Homo sapiens vesicle-associated membrane protein 3 (cellubrevin) (VAMP3), mRNA, /FEA=mRNA /GEN=VAMP3 /PROD=vesicle-associated membrane protein 3 /DB_XREF=gi:9257252 /UG=Hs,66708 vesicle-associated membrane protein 3 (cellubrevin) /FL=gb:BC003570,1 gb:NM_004781,2	0
1407	201338_x_at	NM_002097	501.9	534.7	575.4	490.7	784.1	768.2	816.2	895.3	gb:NM_002097,1 /DEF=Homo sapiens general transcription factor IIIA (GTF3A), mRNA, /FEA=mRNA /GEN=GTF3A /PROD=general transcription factor IIIA /DB_XREF=gi:4753158 /UG=Hs,75113 general transcription factor IIIA /FL=gb:D32257,1 gb:NM_002097,1	0
1408	201339_s_at	NM_002979	323.4	342	401.1	338.1	292.1	324.9	314.6	404.5	gb:NM_002979,1 /DEF=Homo sapiens sterol carrier protein 2 (SCP2), mRNA, /FEA=mRNA /GEN=SCP2 /PROD=sterol carrier protein 2 /DB_XREF=gi:4506822 /UG=Hs,75760 sterol carrier protein 2 /FL=gb:M75883,1 gb:M75884,1 gb:M55421,1 gb:NM_002979,1	0
1409	201340_s_at	AF010314	6	4.2	12.6	10.1	15	31.5	21.2	13.5	gb:AF010314,1 /DEF=Homo sapiens Pig10 (PIG10) mRNA, complete cds, /FEA=mRNA /GEN=PIG10 /PROD=Pig10 /DB_XREF=gi:2415303 /UG=Hs,104925 ectodermal-neural cortex (with BTB-like domain) /FL=gb:BC000418,1 gb:AF010314,1 gb:AF059611,1 gb:AF005381,1 gb:NM_003633,1	6
1410	201341_at	NM_003633	40.6	62.6	71.3	38.7	77.1	160.4	101	100.3	gb:NM_003633,1 /DEF=Homo sapiens ectodermal-neural cortex (with BTB-like domain) (ENC1), mRNA, /FEA=mRNA /GEN=ENC1 /PROD=ectodermal-neural cortex (with BTB-like domain) /DB_XREF=gi:4505460 /UG=Hs,104925 ectodermal-neural cortex (with BTB-like domain) /FL=gb:BC000418,1 gb:AF010314,1 gb:AF059611,1 gb:AF005381,1 gb:NM_003633,1	4
1411	201342_at	NM_003093	102.3	120.5	159.7	112	161.6	163.9	146.3	189.9	gb:NM_003093,1 /DEF=Homo sapiens small nuclear ribonucleoprotein polypeptide C (SNRPC), mRNA, /FEA=mRNA /GEN=SNRPC /PROD=small nuclear ribonucleoprotein polypeptide C /DB_XREF=gi:4507126 /UG=Hs,1063 small nuclear ribonucleoprotein polypeptide C /FL=gb:NM_003093,1	0
1412	201343_at	BE621259	199	200.3	238	201.1	251.6	250	217.8	215.6	Consensus includes gb:BE621259 /FEA=EST /DB_XREF=gi:9892197 /DB_XREF=est:601493415F1 /CLONE=IMAGE:3895850 /UG=Hs,108332 ubiquitin-conjugating enzyme E2D 2 (homologous to yeast UBC45) /FL=gb:U39317,1 gb:NM_003339,1	0
1413	201344_at	BF196642	27.9	33.1	33.5	46.8	45.9	38	27.3	28.1	Consensus includes gb:BF196642 /FEA=EST /DB_XREF=gi:11084786 /DB_XREF=est:7m93c12,x1 /CLONE=IMAGE:3562750 /UG=Hs,108332 ubiquitin-conjugating enzyme E2D 2 (homologous to yeast UBC45) /FL=gb:U39317,1 gb:NM_003339,1	0
1414	201345_s_at	NM_003339	293.1	246	316.8	322.5	279.8	357.3	309	377.4	gb:NM_003339,1 /DEF=Homo sapiens ubiquitin-conjugating enzyme E2D 2 (homologous to yeast UBC45) (UBE2D2), mRNA, /FEA=mRNA /GEN=UBE2D2 /PROD=ubiquitin-conjugating enzyme E2D 2 (homologousto yeast UBC45) /DB_XREF=gi:4507774 /UG=Hs,108332 ubiquitin-conjugating enzyme E2D 2 (homologous to yeast UBC45) /FL=gb:U39317,1 gb:NM_003339,1	0
1415	201346_at	NM_024551	188.2	153.4	219.2	156.3	166	146.1	168.2	220.5	gb:NM_024551,1 /DEF=Homo sapiens hypothetical protein FLJ21432 (FLJ21432), mRNA, /FEA=mRNA /GEN=FLJ21432 /PROD=hypothetical protein FLJ21432 /DB_XREF=gi:13375714 /UG=Hs,11641 hypothetical protein FLJ21432 /FL=gb:NM_024551,1 gb:BC004906,1	0
1416	201347_x_at	NM_012203	262.9	218.7	206.4	212.9	229.4	190.1	207.1	230.5	gb:NM_012203,1 /DEF=Homo sapiens glyoxylate reductasehydroxypyruvate reductase (GRHPR), mRNA, /FEA=mRNA /GEN=GRHPR /PROD=glyoxylate reductasehydroxypyruvate reductase /DB_XREF=gi:6912395 /UG=Hs,155742 glyoxylate reductasehydroxypyruvate reductase /FL=gb:AF113215,1 gb:BC000605,1 gb:BC003131,1 gb:AF146018,1 gb:AF113251,1 gb:AF134895,1 gb:NM_012203,1	0
1417	201348_at	NM_002084	2907.1	2255.6	3015.7	2089.2	1763.6	1301.8	2404.4	1150.7	gb:NM_002084,2 /DEF=Homo sapiens glutathione peroxidase 3 (plasma) (GPX3), mRNA, /FEA=mRNA /GEN=GPX3 /PROD=plasma glutathione peroxidase 3 precursor /DB_XREF=gi:6006000 /UG=Hs,172153 glutathione peroxidase 3 (plasma) /FL=gb:D00632,1 gb:NM_002084,2 gb:AF217787,1	0
[truncated: 20,867 more rows]
