# Supplementary material for: Gene expression in acute Stanford type A dissection: a comparative microarray study
Source: J Transl Med. 2006 Jul 6;4:29. doi: 10.1186/1479-5876-4-29 (PMC1557406; doi:10.1186/1479-5876-4-29)
Supplement: Additional File 9 — Contains raw expression data obtained from Human Broad I arrays (Clontech platform). [file 1479-5876-4-29-S9.xls]

## Sheet: Tabelle1
Cardiovascular arrays raw data from AIDA software				Controls												Stanford A :
				control 1	control 1	control 2	control 2	control 3	control 4	control 5	control 6	control 6	control 7	control 8			patient 1	patient 1	patient 2	patient 2	patient 3	patient 3	patient 4	patient 4	patinet 5	patinet 5	patient 6	patient 7	patient 8
				2002-11-14	2003-02-06	2002-11-14	2003-02-06	2002-10-28	2002-11-14	2003-04-03	2003-03-06	2003-04-03	2003-03-06	2003-02-06			2002-10-28	2003-03-27	2002-10-28	2003-03-27	2002-10-10	2003-03-27	2003-02-06	2003-03-27	2003-03-06	2003-04-03	2003-03-06	2003-04-03	2002-11-14
										6 days exposure																6 day exposure
Index	Label	Name		Normalized-Bkg [%]		Normalized-Bkg [%]		Normalized-Bkg [%]		Normalized-Bkg [%]		Normalized-Bkg [%]		Normalized-Bkg [%]		Label	Normalized-Bkg [%]		Normalized-Bkg [%]		Normalized-Bkg [%]		Normalized-Bkg [%]		Normalized-Bkg [%]		Normalized-Bkg [%]	Normalized-Bkg [%]	Normalized-Bkg [%]
1	A01a	Von Hippel-Lindau tumor suppressor protein (VHL)		-9.1	-0.9	22.6	-5.8	8.8	-22.9	13.1	8.1	2.1	33.9	-3.3		A01a	-14.7	-4.1	7.1	1	43.5	-3.7	-0.6	9.8	0.1	14.5	-0.3	31.8	-3
2	A01b	cadherin1 (CDH1); epithelial cadherin (E-cadherin; CDHE); uvomorulin (UVO); CAM 120/80		13.6	-4.6	17.7	-0.9	0.3	4.4	0.4	-19	5.6	-11.4	-9.3		A01b	9.6	6.7	-1.7	0.4	4	4	-14.6	-5.6	-0.4	-0.3	-12.3	-19.5	-19.9
3	A01c	LUCA2; lysosomal hyaluronidase 2 (HYAL2) ; PH-20 homolog		153.3	86.9	142.8	145.9	169.7	76	48.3	24.7	40.2	142.5	190.2		A01c	144.8	128.2	89	125	216.6	195.4	60.3	66	202.5	263.7	93.9	131.1	232.2
4	A01d	N-myc proto-oncogene		29.1	-4	15.7	-9.9	10.8	11.9	-21	-40.4	-20.2	4.9	-1.7		A01d	-9	-12.5	22.1	-6.4	-31	-3.8	19.2	0.6	-23.2	-24.8	-16.5	-11.9	1
5	A01e	B-raf proto-oncogene (RAFB1)		48	34.4	1	60.8	69.3	9.7	56.5	25.7	13.2	6.2	-11.7		A01e	31	39.6	35.5	66.3	42.8	50.9	30.3	27.2	-14.6	22.1	-4.6	45.1	20.2
6	A01f	fms-related tyrosine kinase 1 (FLT1); vascular endothelial growth factor receptor 1 (VEGFR1); vascular permeability factor receptor		36.3	136.4	-134.7	171.6	75.5	-15.8	73.5	178.8	45.1	181.5	183.9		A01f	88.8	108.2	141.3	119.5	211	125.1	124.5	84.6	207.2	153.3	183.1	120.5	-12.9
7	A01g	ras homolog gene family member A (RHOA; ARHA); aplysia ras-related homolog 12 (ARH12; RHOH12)		2078.2	1665.6	1392.5	1836	2436.5	1912.4	1194.7	2046.9	726.5	2681.6	2073.5		A01g	1203	1526.2	1364.2	1707.2	2718.3	2171.2	1309.2	1060.4	3103.6	1819.7	1909.3	1252.6	2054.9
8	A01h	G2/mitotic-specific cyclin A (CCNA; CCN1)		-37.4	-3.4	-42.5	-15.8	-33.5	-29.1	-19	-29.2	-11.4	-50.2	-26.6		A01h	10.3	-12.7	-10.9	-19.5	-42.5	-34	-14.3	-11.3	-29.4	-41.2	-24	-14.9	-29.4
9	A01i	BUBR1 protein kinase		-10	-11.3	5.7	-11.8	3.5	-5.9	-18.3	-34.2	138.1	-31.8	-0.2		A01i	-18.6	-9.8	21.7	1.4	-30.4	-4.9	2.3	-0.3	-27.5	-20.1	-30.7	-6.8	-15.8
10	A01j	wee1Hu CDK tyrosine 15-kinase; wee-1-like protein kinase		1.5	-33.4	8.3	-7.4	-2.8	6.2	-7.3	326.6	1.8	-18.8	-6.8		A01j	0.7	-7.8	16.8	2.5	-17.1	-12.9	-1.6	-9.5	-7.2	15.6	22.8	10.2	-0.6
11	A01k	aurora-related kinase 1 (ARK1)		-2.6	-12.2	-3.5	-10.5	-12.5	-29.6	2.6	-13.8	-25.8	-32	-1.9		A01k	-2.9	2.6	-6.2	1.7	3.1	-11.2	-5.3	-0.4	19.3	26.7	-6.6	-1.2	0.7
12	A01l	cell division cycle 25 homolog B (CDC25B); CDC25HU2; M-phase inducer phosphatase 2 (MPI2)		56.8	37.6	77.2	57.8	30.1	-13	37.7	-5.3	-10.6	71.1	35.4		A01l	25.9	51.3	31.7	48	184.8	135.1	13	20.6	68.5	98	6.2	34.4	3.5
13	A01m	sarcoma-amplified sequence protein (SAS)		43.9	56.6	20.1	55.5	21.6	33.1	48.8	86.7	30.8	94.4	59		A01m	87.1	52.8	126.3	54.5	215.7	62.8	72.6	43.4	143.9	95.5	119.6	69.6	22.2
14	A01n	calcium-activated potassium channel beta subunit; maxi K channel beta subunit; BK channel beta subunit; SLO-beta; K(VCA)beta		141.6	113.9	151	91.8	86.3	126.2	106.3	47	97.8	94.7	81.3		A01n	31	34.4	32.7	22.3	35	18.6	33.7	27	40.1	32.2	4.1	34.1	35.5
15	A02a	mothers against decapentaplegic homolog 4 (DPC4; MADH4; SMAD4)		53.1	75.3	11.6	66	82.8	1.9	75	85.9	82.4	114.7	65.1		A02a	97.1	71	84.6	62.6	114.1	89.8	79.6	68.6	100.6	116.5	99.4	94.6	53.8
16	A02b	ras-related protein RAP-1A; C21KG; KREV-1 protein; GTP-binding protein SMG-p21A; G-22K		1.8	-9.1	13.5	1.2	4.1	-11.2	-8	5.6	2.6	-16	-8.4		A02b	24.4	-3.6	-7.2	4.3	-18	-2.9	-16.4	-1.5	-19.9	-21.6	-30.6	-10.3	-0.5
17	A02c	LUCA15 putative tumor suppressor		-12.4	-3.7	25.9	6.1	-8.7	-18.9	19.4	-4.9	24.6	56.1	2.6		A02c	27	1.4	-1.1	10.9	-18.9	7.4	-10.6	5.9	-29.8	10.1	8.4	-4.1	-4
18	A02d	ets1 proto-oncogene		43.5	40.2	23.1	37.8	47.9	19.5	39	12.6	34.4	97.9	50.6		A02d	32.3	44.8	36	76.7	44	95.8	60.8	69	54.3	111.7	44.2	38.8	47.2
19	A02e	pim-1 proto-oncogene		-0.7	20	-5.8	-2.4	3.9	-110	-4.6	-13.4	1.5	-9.9	-13		A02e	-14.1	5.2	2.3	1.8	-20.6	-0.9	-3.9	-4.4	-8.6	-24.5	-15.3	4.9	-14.5
20	A02f	TYRO3 tyrosine-protein kinase receptor; RSE; SKY; DTK		35.3	15.7	81.4	60	49.6	60.3	32.9	45.4	24.4	20.3	82.8		A02f	46.2	47.3	44.9	37.5	119.6	72.7	25.1	30.8	16	17.8	36.7	47.7	38.3
21	A02g	v-Ki-RAS2B proto-oncogene (KRAS2)		-54.6	-26.5	-58.1	-18.2	-19.9	-32.2	0.6	-48.3	-47.2	-23.6	-40.7		A02g	-24.5	-20.5	-1.9	-21.9	-15.2	-18.2	-29	-22.6	-26.4	-34.9	-22.8	-26.5	-37.7
22	A02h	G2/mitotic-specific cyclin B1 (CCNB1)		-8.2	-23.3	-3.6	-2.9	-14.9	-27.7	3.3	-19.6	-22	-32.8	-16.4		A02h	6.8	-4	-7.6	-12.7	67.2	11.8	-18.3	-11	-4.3	1.4	-18.7	-6.2	-12.1
23	A02i	cell division control protein 2 homolog (CDC2); p34 protein kinase; cyclin-dependent kinase 1 (CDK1)		2.1	-28.6	-12.1	-9.8	-0.6	-26.1	-1.7	-0.4	-6.1	4.6	1.8		A02i	-4.2	-3.3	0.8	2.2	-45.2	-10.8	-2.5	4.1	-16.2	1.8	-1.8	1.8	-20.1
24	A02j	polo-like kinase (PLK)		-1.4	-38.3	15.8	-6.1	4.8	-35.4	3.6	-0.6	-7	1.6	0.6		A02j	0.7	-2.4	14.5	0	45.3	22	0	-0.7	-16	26.6	-12.4	-4.2	20.7
25	A02k	aurora- & IPL1-like midbody-associated protein kinase 1 (AIM1); ARK2		7.1	-12.4	2.1	0	12.3	26.5	-5.6	-34	-11	-23.1	-14.5		A02k	-12.1	-3.3	8.1	-1.9	12.8	5.3	-12.7	-4	-19.6	-5.5	3.6	3	-0.6
26	A02l	cell division cycle 25 homolog C (CDC25C)		-0.8	25.2	-11.7	-8.8	-8.6	-5	-20.9	-21.5	-15.8	-41	12.3		A02l	-13.2	11.7	8.9	-8.1	-18.5	15.4	2.2	5.7	-16.1	-5.1	-19.3	-5.1	-4.5
27	A02m	C-1 protein; prefoldin 4 (PFDN4; PFD4)		4.6	-1.2	-5.2	-8.2	-4.7	-26.7	10.9	-1.7	-19.4	-19	0.4		A02m	-4.4	-7.5	3.9	-7.1	18.6	13.6	2.3	-0.5	31.5	6.7	14.3	14.2	18.3
28	A02n	G protein-activated inward rectifier potassium channel 1 (GIRK1); KIR31		-1.7	-9.7	25	-9.3	-0.2	-0.1	-13.3	-12.4	-16.5	2	-5.4		A02n	5.5	-4.7	16.7	-10.9	-19.5	-3.1	-4.5	-5.4	17.5	0.2	-16.5	-4.9	-1
29	A03a	adenomatous polyposis coli protein (APC); DP2,5		4.1	2.6	-27.6	14.6	21.7	-1.1	50	7.2	14	-0.5	14.3		A03a	-10.9	-2.7	25.3	9.6	24.4	19.3	0.2	14.6	12.3	32.8	5.5	31.7	-20.3
30	A03b	EB1 protein		240.1	218.5	49.4	237.1	309.4	39.7	290.3	122.2	260.8	210.8	236.5		A03b	189	219.3	168.7	149.7	344.6	278.6	155.7	166.1	141.2	278.1	218.8	351.4	140
31	A03c	neogenin		23.3	37.1	-9.5	29.4	42.5	26.3	44.6	44.2	94.5	18.2	37.9		A03c	30.6	13.2	15.6	8.5	46.6	15.2	26.1	15.6	12.6	23.6	57.6	49.1	18.3
32	A03d	MAX dimerization protein (MAD)		20.8	20.5	-7.7	4.8	4.5	-7.4	34.2	23.5	45.4	70.3	19.9		A03d	51.7	41.9	77.9	47.2	10.3	12.9	20.9	12.9	40.8	20.5	65	37.1	99.7
33	A03e	raf1 proto-oncogene		-3.8	11.2	-10.6	25.5	25	-556.4	53.2	29.3	86.3	84.2	24.8		A03e	5.3	17.9	8.8	19.9	21.7	28.9	25.9	26.2	16.2	35.3	31.3	57.6	-4.2
34	A03f	c-ros-1 tyrosine-protein kinase proto-oncogene		12.2	5	-7.9	8.3	4.3	-29.2	21.4	38	-15.8	22.7	11		A03f	0.9	-2.2	2.1	-6.7	-5.6	-2.8	10.8	1.6	34.5	-1	0.9	3.5	6.7
35	A03g	n-ras proto-oncogene; transforming protein p21		15.7	-12.9	-28.7	9.3	21.7	-25.3	41	14.2	47.9	50.9	3.4		A03g	11.6	20	5.4	21	95.1	38.1	9.2	9.6	10.5	61.9	1.2	47.3	-4.5
36	A03h	G1/S-specific cyclin D1 (CCND1); cyclin parathyroid adenomatosis 1 (PRAD1); bcl-1 oncogene		90.6	85	153	174.4	60.2	139.1	60.2	186.6	84.4	137.7	199.1		A03h	48.1	64	87	87.8	7.6	44.3	69.8	51.8	38.5	25.3	83.9	46.3	61.6
37	A03i	cyclin-dependent protein kinase 2 (CDK2)		-14.8	-11.1	-20.3	-7.1	7	0.2	9	22.6	10.5	13.7	-7.9		A03i	18.5	0.7	0.2	20.7	-19	2.5	-4.9	-9	-10.8	-8.2	7.4	3.9	-16.9
38	A03j	cell division protein kinase 9 (CDK9); serine/threonine protein kinase PITALRE		79	37.3	77.7	33.7	37.2	64	20.2	2.5	7.4	13.2	45		A03j	53.8	38.3	53	36.8	44.5	45.3	35.6	25.4	18.7	48.1	16.1	31.3	52.8
39	A03k	cyclin-dependent kinase 4 inhibitor 2B (CDKN2B); p14-INK4B; multiple tumor suppressor 2 (MTS2)		9.1	-9	48.8	12.5	9.7	46	2.2	-9.4	8.3	17.5	41.6		A03k	13.2	10.5	36.1	10.4	33.4	8.4	-6	-0.4	32.9	19	1.2	13.8	-16.1
40	A03l	prothymosin alpha (PROT-alpha; PTMA)		336.2	408.3	301.3	344.2	185.4	172.6	268.6	452.9	127.7	479.8	327.4		A03l	295.9	341	224.9	368.4	418.4	447	387.6	317.6	433.5	222.3	702.6	374.2	323.3
41	A03m	cyclin D-binding MYB-like protein (hDMP1)		-7.2	3.2	13.9	-4.4	-8.3	31.8	0.3	-38.2	-8.4	-35.4	0.7		A03m	-14.4	-4.1	-20.6	-10.6	-35.9	-6.4	-3.6	-6.1	-12.2	-15.7	-9.3	-7.1	2.8
42	A03n	G protein-activated inward rectifier potassium channel 2 (GIRK2); KATP-2; BIR1; KIR32		4.9	-0.6	6.1	-2.7	-1.8	59.7	-3.6	-29.6	-13.8	-17.8	-12.5		A03n	18.3	-3.4	14.3	4.2	-6.5	0.4	-6.6	-1.5	-19	-9.4	-23.4	6.1	0.9
43	A04a	breast cancer type 2 susceptibility protein (BRCA2)		3.1	-6.2	-30.2	-0.9	-12.7	-36.2	3.9	10.4	-7.9	11	-0.8		A04a	-2.1	-4.4	-3.9	2.1	57.5	-39.8	-8.8	-0.6	-6.4	-17.5	-35.2	-4.7	-15.9
44	A04b	ezrin; cytovillin 2; villin 2 (VIL2)		136.6	111.1	158.1	140.7	88.9	341.5	78.8	175.9	91.5	122	115.7		A04b	176.3	74.5	127.1	43.3	168	89.8	118.7	81.7	153.3	76.4	170	70.5	241.1
45	A04c	mothers against decapentaplegic homolog 1 (MADH1; SMAD1); TGF-beta signaling protein 1 (BSP1)		24.2	-6.3	-3.4	33.5	55.3	-11.9	38.8	10.9	56.6	15.4	30.8		A04c	21.2	34.8	29.3	33.2	169.8	65.5	22.2	28.8	38.9	125.1	22.6	49.5	-29.2
46	A04d	junD proto-oncogene		51.8	7.1	101.3	55.1	35.8	229.6	36.1	51	43.3	8.3	49.7		A04d	41.6	14.7	43.5	16.5	139	24.2	31.7	19	33.1	40.1	16.4	13.1	75.7
47	A04e	A-raf proto-oncogene serine/threonine-protein kinase; PKS2		13.3	6	0.8	11.1	22	20	45.3	29.9	45.1	38.6	11.7		A04e	32	30.3	19.8	-9.9	107.1	12.4	4.5	36.9	-3.2	-1	8.9	9.6	9
48	A04f	c-abl proto-oncogene		26.8	13.4	12.8	28.1	24.7	31.2	24.2	4.7	26	4.7	17.1		A04f	20.3	21.6	36.1	3.8	84.2	20.2	31.8	13.3	-7.5	17.3	4.8	13.3	24.5
49	A04g	C-cbl proto-oncogene		10	10.9	-17.9	8.4	1	-54.8	19.4	16.9	37.9	-14.8	9.7		A04g	1	8.3	13.6	13.4	108	5.6	16.1	7.6	-9.1	6.2	15.5	21.7	-3.6
50	A04h	cyclin D2 (CCND2)		172.1	196	54.9	174.4	209.1	18.6	180.9	49.3	237.1	102.7	133.8		A04h	114.1	163	102.3	152.6	166.5	173.6	112.3	130.1	26	62.7	89.5	160.6	85.1
51	A04i	cell division protein kinase 4; cyclin-dependent kinase 4 (CDK4); PSK-J3		21.7	17.8	-12.7	14	5.6	47.6	-4.5	3.6	-6.8	-41.4	18.4		A04i	39.9	6.3	6.6	3	120.8	23.7	12.5	4	-31.5	-11.8	-36	-3.2	19.2
52	A04j	stem cell tyrosine kinase 1 (STK1); FL cytokine receptor; tyrosine-protein kinase receptor flt3; CD135 antigen		17.5	62.1	-16	70.2	30.9	11	70.1	152	70.7	52.7	64.6		A04j	53.8	44.1	65.6	40.6	231.6	65.4	50.3	48.6	96.7	96.1	71.9	43.7	-14.4
53	A04k	cyclin-dependent kinase 4 inhibitor 2 (CDK4I; CDKN2); p16-INK4; multiple tumor suppressor 1 (MTS1)		2.3	-13.2	-6.9	-5.8	-2	-13.7	-1.4	-22.5	-0.3	-35.6	-6.9		A04k	11.9	-1.3	14	0.1	92.9	-6	-5.4	-1.8	41.1	34.9	-0.9	-10.3	-21.4
54	A04l	inhibitor of DNA binding 1 protein (ID1)		80.5	115	218.4	156	126.8	218.4	131.2	447.7	292.6	139.6	155.4		A04l	100.4	115.7	52.4	54.8	294.3	135.1	88	77.3	74.8	52.4	194.8	132.9	174
55	A04m	aquaporin 3 (AQP3)		1.5	0	17.4	-8	8.1	34.1	1.3	-7.7	-11.6	-48.1	-2.2		A04m	22.7	5.3	1	-9.5	68.7	4.9	1	3	0	21.3	-4	1.2	-16.3
56	A04n	ASIC3 proton gated cation channel		9.4	-8.4	-1.3	-0.4	13.7	-18.4	14.2	-23.1	-8	-11.4	4.2		A04n	2	-1.9	-3.6	-1	46.2	0.8	1.5	2.5	-12.1	7.7	1.1	-5.2	-4.1
57	A05a	colorectal cancer suppressor protein (DCC)		12.2	2.5	-8.2	0.9	5.1	-7.6	8.8	14.6	50.2	41.6	-2.2		A05a	23.5	-4.4	11.9	3.1	6.8	10.9	3.1	13.7	5.7	2.6	-20.9	9.4	13.1
58	A05b	transforming growth factor beta 3 (TGF-beta3; TGFB3)		28.7	14.4	1.2	30.1	32.5	-8.9	24.9	-65.2	13.9	-43.5	10.1		A05b	19.6	20.1	-76.1	29.6	49.4	38.7	9.8	23.7	8.6	58.3	-2.4	43.5	22
59	A05c	MAP/microtubule affinity-regulating kinase 3 (MARK3)		17.5	-39.9	-17.2	5.2	20.5	-46	15	-7	21.4	1.6	-6.7		A05c	-25.8	16.6	-1.8	14.4	27.5	20.6	7.2	17.2	2.2	12.1	17.2	32	54.8
60	A05d	MYB-related protein B (B-MYB); avian myeloblastosis viral oncogene homolog-like 2 (MYBL2)		18.5	-30.9	-10.5	4.8	18	39.3	1.1	-6.8	4	23.1	-2.3		A05d	26.8	19.3	28.2	10.7	69	38.2	-0.7	5.1	14.5	21.5	13.1	7.2	36.1
61	A05e	tyrosine-protein kinase receptor UFO; axl oncogene		127.5	105.6	95.5	141.2	120.1	110.1	132.8	98.8	174.4	140.1	157.3		A05e	123.9	131.2	53.2	101.4	100	112.4	125.2	137.8	61.6	57.9	79.2	88.4	119.9
62	A05f	Abelson murine leukemia viral oncogene homolog 2 (ABL2); Abelson-related gene (ARG)		36.2	53.9	28.4	69.3	33.8	67.6	62.2	70.3	75	89.3	64.3		A05f	58.2	39.1	53	36.5	66.7	31.4	45.5	38.5	79.2	47.5	77.6	47.1	64.1
63	A05g	INT-2 proto-oncogene protein (fibroblast growth factor-3) (FGF-3) (HBGF-3)		0.9	-6.3	-22.7	-2.5	-4.3	-11.4	2	-18.4	-54	-39.6	-5.2		A05g	11.8	14.8	24.4	12.9	18.2	4.5	-6.2	4.9	-23.5	-10.1	-12.8	16.8	5.4
64	A05h	G1/S-specific cyclin D3 (CCND3)		13.5	-12.3	14.9	2.9	-11.9	11.3	-2.1	4.2	-27.6	-29.9	-5.4		A05h	14.1	8.3	7	-2.7	-40.8	-3.5	-3.1	-3.4	-29.6	-8.2	-7.2	-15.8	38.2
65	A05i	cell division protein kinase 6 (CDK6); serine/threonine protein kinase PLSTIRE		1388.4	1341.2	1263.1	1480.2	1155.6	1852.6	763.2	1371.8	925.4	1380.8	1428.9		A05i	1506.2	1545.8	1641.5	1729	1232.5	1661.2	1358.8	1184.3	1411.6	1008	1769.3	1099.6	1622.2
66	A05j	cyclin-dependent kinase-like 1 (CDKL1); KKIALRE		-25.3	-5.1	-75.8	-25.8	-19.6	-45.2	-10.9	-15.4	-8.2	-45.9	-18.2		A05j	-29.5	-12	-9.4	-15.3	-26.8	-26.6	-35	-14.4	-6.9	-11	-16.7	-18.9	-60.7
67	A05k	cyclin-dependent kinase 4 inhibitor 2D (CDKN2D); p19-INK4D		93.6	80.8	152.4	72.7	44.2	331.4	59.4	140.3	56.4	162.9	112.2		A05k	55.1	80	43.3	69.7	34.1	82.8	58.2	50.6	71.3	34.6	129.3	52.2	101.4
68	A05l	transcription factor DP2 (Humdp2); E2F dimerization partner 2		14.6	30.8	17.5	27.8	8.8	10	7.9	31.5	29.3	-32	5.9		A05l	-2.7	8.2	19.7	18.9	-6.4	11.7	-1.6	5.5	1.1	3.8	13.3	18.4	-5.2
69	A05m	sulfate transporter; diastrophic dysplasia protein		4.2	-11.7	-21.4	-12.3	-4.8	-12.1	0.3	-39.3	1.9	19.1	-1.5		A05m	18.8	-1.6	-1.1	-2.2	16.1	-2.7	-9.1	-1.7	-15.1	-3.5	5.2	15.5	-28.4
70	A05n	G protein-activated inward rectifier potassium channel 3 (GIRK3); KIR3,3		4.3	-6.3	8.5	1.7	2.9	-12.6	-1.1	-29.8	-3	-27	-1.2		A05n	25.6	14	2.9	-3.7	0.6	-1.5	-3.1	-1.8	-33	0.1	-17.7	4.7	5.5
71	A06a	p53-binding mouse double minute 2 homolog (MDM2)		15.2	-3.7	-18.5	-4.2	12	-13.4	-8.3	-15.9	-7.7	20.3	-7.4		A06a	-15.1	7.9	-2.9	1.9	-5.2	8.1	-15.1	1.4	-21.6	-22.9	4	3.5	-4.8
72	A06b	transforming growth factor beta receptor III (TGF beta receptor III; TGFR3); betaglycan		-3.3	7.9	1.7	1	7.9	-13.6	-3.7	-25.9	-4	-23.2	4		A06b	13.8	-3.9	-0.2	-2	-20	11.8	0.6	-1	54.7	33.7	-5.3	9.4	-20
73	A06c	C-maf transcription factor		75.2	34.5	83.7	97.3	62.2	97.7	24	28.3	36.1	48.7	29.1		A06c	50.9	32.1	23.7	26.8	50.2	67.5	17.3	7.7	72.8	71.3	15.8	3.9	90.4
74	A06d	fos-related antigen 2 (FRA2); fos-like antigen 2 (FOSL2)		19	20.5	38.4	12	10.7	88.4	8.1	12.3	22.7	47	13.3		A06d	33.4	8.7	21	6.2	15.2	12.8	-3.3	4	7	12.7	33.7	14.5	62.7
75	A06e	colony-stimulating factor 1 receptor (CSF1R); fms proto-oncogene		86.6	118.8	72.2	150.2	107.9	76.9	77.9	7.5	105.7	89.2	98.2		A06e	112.5	158.3	132.7	210.2	332.2	267.8	69.8	77.3	228	423.4	142.2	209	271.5
76	A06f	C-src proto-oncogene (SRC1)		23.3	38.8	16.5	15.7	27.2	4.4	20.6	23	16.7	27.7	19.5		A06f	50.4	16.1	41.6	14.8	0.6	11.6	17.8	12.9	-5	-6.2	32.3	8.2	36.9
77	A06g	mas proto-oncogene		-13	-1.4	2.6	-8.1	-7.3	9.7	-2.1	-3.9	119.9	-25.2	3.9		A06g	32.5	0.2	12.3	-0.9	-39	-1.9	-11.2	1.6	-18.5	-4.2	-5.8	2.5	3.8
78	A06h	G1/S-specific cyclin E (CCNE)		-8.5	-20	-17.3	-12.1	1	10.7	12	-7.6	137.8	-9.1	-3.5		A06h	10.7	-1.8	9.4	-7.7	-24.7	-23.2	-10.2	-6.3	-37.5	-23.1	-2.8	-1.1	-12.1
79	A06i	cell division protein kinase 5 (CDK5); tau protein kinase II catalytic subunit (TPKII catalytic subunit); serine/threonine protein kinase PSSALRE		9.7	0.9	-39.5	1.1	36.4	-18.7	15.3	-10.4	-12.4	-3.6	2.3		A06i	50.4	28.1	27.1	11.8	39	65.6	-3.9	4.6	22.8	21.6	22.5	9.1	32.9
80	A06j	CDC2-related protein kinase CHED		-15.9	-8.1	-36.5	6.6	9	-19.4	18.9	0.1	9.4	-20	7.8		A06j	-6.7	-5.8	4.5	1.9	-11.7	6.9	-8.4	2.4	-6.1	-12.7	-8.8	1.4	-17.8
81	A06k	cyclin-dependent kinase inhibitor 1C (CDKN1C); p57; KIP2		35.7	20.6	42.7	64.2	73.2	112.8	27.5	39	23.1	68.1	48.7		A06k	35	21.6	11.9	-0.6	-9.8	39.9	-9.1	0.6	30.3	36.5	-8	-2.8	34.8
82	A06l	inhibitor of DNA binding 3 (ID3); dominant negative helix-loop-helix protein; HEIR1		105.6	142.6	132	83.1	62.1	189.2	83.4	198.9	197.6	141.2	95.8		A06l	98.9	78.9	51.9	56.5	165.6	91.5	72.1	26.9	80.4	95.8	97.3	57.9	151.8
83	A06m	solute carrier family 2 member 1 (SLC2A1); glucose transporter 1 (GLUT1)		13.4	25.8	16.9	15.9	11.3	-2.7	1.6	23.7	0.1	3.1	16.2		A06m	46.7	18.4	71.9	40.4	-11.2	-0.2	55.1	43.3	-22.5	-16.1	-13.3	6.6	16
84	A06n	ATP-sensitive inward rectifier potassium channel 8 ; UKATP-1; ATP-sensitive inwardly rectifying K+ channel KIR6,1		14.8	-2.9	24.3	-5.1	22.5	0	-8.3	-24.3	-4	-81	-3.3		A06n	4	4.8	4.2	-0.4	33.5	17.3	-3.8	0.2	2.6	-0.8	-41	10	-7.9
85	A07a	neurofibromatosis protein type I (NF1); neurofibromin		-11.4	-4.9	-23.9	-4.4	-4.5	-3.2	-6.4	1.2	9.1	1.7	-5.8		A07a	-17.8	2.4	3	3.4	-12.7	-3.7	-1.8	-5	-4.8	20.7	153.3	14.1	-9.7
86	A07b	prohibitin (PHB)		30.1	14.1	14.1	7.4	34.6	2.5	-0.6	1.9	7.4	-5.1	38.9		A07b	20.6	20.3	15.6	19.7	31.2	30.5	10.4	9.3	-10.7	-7.2	34.5	48.9	38
87	A07c	elk-1; ets-related proto-oncogene		5.4	17.9	-3.5	-1.6	1	17.9	3.8	-7.5	1.9	8.9	3		A07c	6.3	9.2	25.1	14.6	-15.1	13.2	-3.3	4.4	8.3	12.8	-1.8	5.2	8.1
88	A07d	FOS-related antigen 1 (FRA1); FOS-like antigen 1 (FOSL1)		48	42.6	26	29.2	26.2	25.2	46.6	44.7	43.3	3.4	44		A07d	137.2	220.7	175.3	228.6	47.8	78	450.3	389.6	62.3	59.8	175.5	171.2	163.4
89	A07e	c-kit proto-oncogene; mast/stem cell growth factor receptor (SCFR); CD117 antigen		-16.8	-3.5	-6.8	-10.4	-9	0.8	4.7	-0.6	-15.5	-20.1	-11.8		A07e	7.6	-9.7	11.1	-9	-4.1	-17.5	1.2	-0.8	3.2	-16	-17.5	-15.2	-11.1
90	A07f	c-yes proto-oncogene; YES1		17.4	29.8	1.1	27.8	46	61.6	27.8	14.7	17.2	20.5	30.6		A07f	79.8	29.2	95.3	36.5	106.3	31.5	21.4	30.7	45.5	32.8	64.7	19.1	38.1
91	A07g	thrombopoietin receptor (TPOR); myeloproliferative leukemia protein (MPL)		-24.9	-20.9	-41.6	-20.7	-15.3	-29.7	-17	-19.5	-119	-45.7	-20.9		A07g	8.9	-4.6	4.3	-7.7	-22.6	-18.7	-9.5	-5.7	-17.2	-22.4	-6.9	2.5	-15.5
92	A07h	G2/mitotic-specific cyclin G1 (CCNG1; CYCG1)		-1.5	-5.9	-15.3	-6.7	-7.7	-18.2	12.2	6.5	21.7	-14.4	-5.9		A07h	-7.7	-0.2	-0.8	1.3	-8.2	-8.7	-9.3	-0.6	-8.7	-51.1	5.3	157.7	-13.3
93	A07i	protein serine/threonine kinase STK1; cell division protein kinase 7 (CDK7); CDK-activating kinase (CAK); 39-kDa protein kinase		1.4	-7.4	-20	-2.5	0	-34.9	-1.2	-21.6	-51.9	-18.8	-72.3		A07i	10.9	-1.2	7.2	2.8	-31.5	88.6	-5.5	-2.6	-9	-8	-2.9	-3.1	-6.2
94	A07j	menage a trois 1 protein (MNAT1; MAT1); CDK-activating kinase assembly factor (CAK assembly factor); CDK7/cyclin H assembly factor		12.3	8.2	-16.1	20.6	43.1	-22.4	26.6	19.2	18.1	7.2	12.8		A07j	45.6	27.2	32.7	24.4	21.7	2.5	4.2	12.2	5	7.1	12.3	21	-1.5
95	A07k	cyclin-dependent kinase inhibitor 1A (CDKN1A); melanoma differentiation-associated protein 6 (MDA6); CDK-interacting protein 1 (CIP1); WAF1; SDI1		312.1	666.8	128.7	489.7	150.4	90.2	450.4	503.5	597.1	253.5	674.6		A07k	317.3	510	247.2	512.8	334.9	274.9	966.1	956.1	584.7	660.4	506.9	626.3	227.1
96	A07l	40S ribosomal protein S19 (RPS19)		442	453.7	415.6	483.5	432.1	366.5	260.8	260.3	343.9	285	468.6		A07l	427.2	396.7	306	348.5	550.8	496.4	320.3	217.9	531.2	502.4	328.4	301.7	828.9
97	A07m	liver glucose transporter 2		-1.4	6.5	-24.7	-4.3	-0.5	-24.6	-10.5	-24.8	-10.5	-18.1	-20.2		A07m	-8.5	-0.9	-6.4	4.6	-9.5	-8	-8.2	-8.8	1.6	-2.5	-31.3	-8	-16.5
98	A07n	calcium-activated potassium channel HSK1		0.3	1.5	-3	-0.1	4.4	-25.4	11.5	3.4	-9	-4.8	-4.1		A07n	9.1	-0.3	-6.9	-2	0.8	23	-8.6	-2.1	-17.3	-1.9	1.1	11	-1.3
99	A08a	MOESIN-ezrin-radixin-like protein (MERLIN); schwannomin (SCH); neurofibromatosis 2 (NF2)		0.8	-9.3	-105.3	-10	-1.4	-7.8	-0.9	-2.2	14.1	12.1	-3		A08a	6.2	-1.9	-7.1	-10.3	-16.6	-4.8	-5.4	2.4	11.5	-6.3	3.9	-5.8	-0.2
100	A08b	tight junction protein 1 (TJP1); zonula occludens (ZO1)		-3.3	-0.1	-22.6	-15.5	6.1	-34	-17	-31.8	-1.9	-22.7	9.5		A08b	-14.8	-17.8	-37.8	-28.3	-44.9	-34.8	-6.1	-2.6	-37.8	-63.9	-5.1	-3.6	-37.2
101	A08c	A-myb proto-oncogene; myb-related protein A		24.8	4.5	-31.9	-3.3	31.5	-20.4	31.7	-3.7	-15.8	-9.5	12.1		A08c	131.1	4.5	120.7	0.7	227.8	33.1	27.5	9.8	-27.7	-11.3	6.1	1.5	22.8
102	A08d	v-erbA homolog-like 2 (EAR2); nuclear receptor subfamily 2 group F member 6 (NR2F6)		17.9	16.4	57.9	36.7	53.4	99.9	25.7	62	-95.5	-56.4	23.7		A08d	2.6	38.7	56.3	30.5	35.3	59.8	35.8	28.6	61.3	33	57.8	30.3	62
103	A08e	met proto-oncogene; hepatocyte growth factor receptor (HGF receptor; HGFR)		-16.4	-1.2	-31.8	-6.4	-2.1	24.3	14.9	7.6	-142.2	-233.6	3.1		A08e	-10.3	6	9.7	6.1	-1	0.1	3.3	13.2	-3.8	-8.2	-12.5	13.5	-7.1
104	A08f	C-fes proto-oncogene		-5.6	-7.8	12.9	-19.5	6.7	-12.7	-16.6	-3.9	-18.1	-48.7	-21.2		A08f	16	2.4	5.6	-0.9	-2.5	-10.4	-9.6	-11.8	3.6	-7.3	3.7	6.5	-29.1
105	A08g	cell surface glycoprotein MUC18; melanoma-associated antigen A32; CD146 antigen; melanoma adhesion molecule		764.9	934.8	1220.7	1327.7	1052.1	545.4	764.4	1013.9	845.9	822.8	1171.7		A08g	363.4	332.4	319.9	268.2	278.4	435.6	320.6	299.4	105.4	150	204.7	176.2	150.1
106	A08h	cyclin H (CCNH); MO15-associated protein		-18	5.5	-31.8	-34.8	-0.5	-9.3	-6.3	-29.1	153.1	-38.6	-3.2		A08h	6.6	-1	10.3	4.3	-15.8	7.2	-9.8	-4.3	0.4	-16.2	1.4	14.1	-21.5
107	A08i	mitogen-activated protein kinase 3 (MAP kinase 3; MAPK3; PRKM3); extracellular signal-regulated kinase 1 (ERK1); ERT2		59.8	61.7	99.6	79.4	69.5	67.8	56.2	52	18.2	27.1	-214.4		A08i	80.3	59.7	45.6	57.3	99.2	52.7	48.3	35.8	43.1	50.5	35.7	39.8	23
108	A08j	cyclin G-associated kinase (GAK)		20	10.9	34.9	19.9	30.2	9.8	20.8	21.7	10.2	12.8	14.6		A08j	24.2	20.8	38.3	2.9	15.7	17.8	17.6	19.5	-3.6	44	6.3	26	16.5
109	A08k	cyclin-dependent kinase inhibitor 3 (CDKN3); CDK2-associated dual-specificity phosphatase; kinase-associated phosphatase (KAP); cyclin-dependent kinase interacting protein 2 (CIP2); cyclin-dependent kinase interactor 1 (CDI1)		-13.5	0.8	3.3	-2.2	10	7.5	0.7	-28	24.2	56.4	-19.3		A08k	21.4	-4.1	-0.7	-3	45.9	13.5	-12.5	-16.7	12.1	-6	1.6	-6.2	-9
110	A08l	bullous pemphigoid antigen 1 (BPAG1; BPA); 230/240-kDa bullous pemphigoid antigen (BP240)		-0.6	98.1	3.6	79.2	13.2	11.8	-8.9	-12.3	-8.1	-14.4	-11.6		A08l	6.1	6.8	11.5	-3.9	0.1	2	-11.4	-8	-11.1	-2.8	-11.9	-5.5	-12.4
111	A08m	brain glucose transporter 3 (GTR3)		12.3	-14.6	12.3	-3.6	13.4	23.8	15.1	10.1	5.3	-25.4	-6.5		A08m	18.1	11.4	13.3	5.4	-31.7	-4	-1.4	4.9	-7.1	-0.7	-18.7	-11.7	-1
112	A08n	chloride conductance regulatory protein ICLN; nucleotide-sensitive chloride channel 1A; chloride ion current inducer protein (CLCI); reticulocyte PICLN		0	6.3	10.1	-3.6	1.3	-14.2	2.4	-7.2	5.9	-6.5	0.8		A08n	24	17.7	5	-7.3	-5.3	-3.3	-11.8	-2	-17.8	5.8	-8.7	3	4.7
113	A09a	retinoblastoma-like protein 2 (RBL2; RB2); 130-kDa retinoblastoma-associated protein		-0.3	-10.8	-2.5	5.4	5.5	13.8	-14.2	2.7	-9.9	-7.9	-21.7		A09a	-0.6	-8.2	7	11.3	-17.7	-12.1	-8.9	-0.6	-56.3	-13.7	5	10	-28.7
114	A09b	nucleoside diphosphate kinase B (NDP kinase B; NDKB); expressed in non-metastatic cells 2 protein (NME2); myc purine-binding transcription factor (PUF); NM23B		1061.6	972.8	726.4	930.7	1091.3	577.3	569.5	443.7	720.6	607.3	918.7		A09b	1099.8	1308.7	1032.7	1323.3	1314.1	1669.9	810.4	723.1	877	1259.6	1004	1405.1	1945.8
115	A09c	c-fos proto-oncogene; G0S7 protein		35.9	14.6	228.3	122.1	101.7	477.1	164.5	79.8	68.6	112.4	259		A09c	152.2	120	194.2	207.4	49.7	117.5	99.7	80.2	305.3	212.6	213.4	103.5	250.8
116	A09d	ets translocation variant 6 (ETV6); TEL proto-oncogene		116.5	152.6	132	130.9	136.4	75	102.2	88.1	138.2	125	75.6		A09d	50.5	104.5	88.4	105.3	67.5	107.6	97.6	72.5	98.4	102.2	103.9	82	135.3
117	A09e	papillary thyroid carcinoma-encoded protein + RET proto-oncogene		28.2	-4.6	-9.4	-7.8	-7.2	13.3	0.3	-3.3	5.8	-23.6	1.3		A09e	-18.5	2.5	5.1	2.1	-10.9	3.7	-6	-1	-10	-9.1	-6.4	-5.7	-12.7
118	A09f	c-fgr proto-oncogene (p55-FGR); SRC2		11.9	10.7	22	-2.6	21.1	91	8.3	-14.1	11.4	-44.2	88.1		A09f	127.8	141.1	95.8	102.1	41.9	87	148.9	125.7	51.2	107.1	68.1	77.3	67.3
119	A09g	insulin-like growth factor-binding protein 2 (IGF-binding protein 2; IGFBP2; IBP2)		824.7	949.2	1359.2	726.7	522.4	1704	345.2	1031.9	1057.1	462.8	1169.5		A09g	205.8	229.5	170.9	214.9	64.4	198.6	501.9	492.7	209.5	186.8	258	200.1	110.7
120	A09h	40S ribosomal protein S3A (RPS3A); v-fos transformation effector protein 1 (FTE1)		114.9	176.2	24.1	154.7	298.7	-69.4	334.4	184.9	242.4	83.8	207.2		A09h	180.3	209.3	96.3	227.2	334.5	333	165.1	216.7	221	404.7	145.6	378.4	75.1
121	A09i	mitogen-activated protein kinase 1 (MAP kinase 1; MAPK1; PRKM1); extracellular signal-regulated kinase 2 (ERK2)		-19.2	28.6	17.8	23.9	18.9	5.7	80.7	29.6	22.9	29.7	9.7		A09i	24.5	26.1	28.8	33.7	50.1	22.9	10.9	17.4	15.9	35.8	31	57.3	-10
122	A09j	serine/threonine-protein kinase NEK3; NIMA-related protein kinase 3; HSPK 36		-33.2	11.9	-13.6	-3.6	-14.7	-7.6	20.9	0	-10.2	-5.5	-11.8		A09j	1.4	1.4	6.2	-4	-7.7	-5.9	-3.3	-2.8	-13.7	-16.1	-19.4	-4.8	-22.9
123	A09k	ubiquitin-conjugating enzyme E2 H10; ubiquitin-protein ligase; ubiquitin carrier protein		13.1	-5.2	1.2	1.7	9.3	8	-3.8	-25.5	-15.7	9.5	7.1		A09k	6.7	-1.7	19.6	-1.3	35.7	59.9	-2.8	3.5	31.3	16.4	6.9	6.9	16
124	A09l	120-kDa nucleolar protein 1 (NOL1; NOP120)		48.4	47.6	43.7	29.4	46.9	9.9	5.1	2.1	13.6	-3.2	21.7		A09l	59	91.7	55.1	85.5	43.6	58.9	70.9	71.5	48.8	30	55.6	55	26.2
125	A09m	membrane protein E16 (MPE16); solute carrier family 7 member 5 (SLC7A5); cationic amino acid transporter y+ system		6	5.2	0.8	-10.7	11.5	5.1	0.9	-11.8	24.3	-9.5	19		A09m	35.2	18.8	43.7	28	-21	19.8	40.1	28.3	15.4	19.2	6.1	18.6	32.4
126	A09n	voltage-gated potassium channel protein 12 (KV12); HUKIV; HBK5; RBK2; NGK1		5.1	0.8	-8	-2.5	8.7	-0.4	14.2	4.6	5.6	2.5	1.9		A09n	1	-2	-6.6	-1.9	-2.8	-6.2	11	0	-21.7	7.1	0.7	6	-17.3
127	A10a	p53 cellular tumor antigen		5.7	0.7	20.3	-6.5	1.6	9.2	-14	-36.6	-10.9	-15.4	-12.7		A10a	-6.1	-0.3	11.6	-6.4	-15.8	-5.9	-11.3	-2.6	-59.4	6.8	21.5	-6.4	-0.4
128	A10b	nucleoside diphosphate kinase A (NDKA); NDP kinase A; tumor metastatic process-associated protein; metastasis inhibition factor NM23 (NM23-H1)		-7.5	3.8	-40.1	10.3	-6.5	16.3	-39.7	14.5	8.5	-9.4	-18.6		A10b	25.9	25.9	24.2	4.8	-39	-3.4	16.5	14	10.9	-14.4	79	22.6	40.8
129	A10c	c-jun proto-oncogene		628	616.5	676.2	1191.8	1858.5	1048.4	1185.8	422.6	820.4	763.3	895.6		A10c	775.8	562.4	833.1	751.4	674.2	661.3	500.2	432.5	531.9	1017.9	542	794.3	497.9
130	A10d	triiodothyronine receptor; thyroid hormone receptor (THRA1); v-erbA-related protein ear-1		-1.9	-11.5	-17.2	-26.2	-0.4	1.9	-7.2	-22.5	4.8	-11.3	-17.7		A10d	-0.5	3.5	16.7	-1.2	-41.1	16.4	-10.3	0.8	-10.8	-13.5	-15.1	-1.3	23.3
131	A10e	epidermal growth factor receptor (EGF receptor; EGFR); erbB proto-oncogene		68.6	73.1	51.3	47.5	55.9	72.3	43.6	23	41.4	131	51.6		A10e	36.3	38.9	65.4	40.3	3	18.6	49.6	33.4	28.4	17.9	45.1	24.3	33.5
132	A10f	src homology 2 protein (SHB)		188.5	106	183.8	50.5	115.4	237.7	60.5	97.6	56.2	110.1	33.8		A10f	94.1	81.3	214.1	140.9	-4.4	81.6	138.2	139.1	98.2	38.1	157.7	53.7	81.2
133	A10g	T-lymphoma invasion and metastasis inducing TIAM1		-8.7	-29.5	-38.7	-18.7	-9.4	-66	-3.7	-25	-4	-6.3	-26.6		A10g	4.7	-11.7	0	-20.8	-102.4	-15.7	-12.9	-6.9	11.6	-27.4	-24.1	-10.6	-46.3
134	A10h	insulin-like growth factor 2 receptor (IGF2R); cation-independent mannose-6-phosphate receptor (MPIR)		29	20	-89.8	33.8	41.7	7.6	27.2	46.5	49.3	30.7	43.4		A10h	75.5	39.1	48.2	36.3	27.4	31.9	28.1	17.3	72.5	80.5	67.9	49.5	-3.8
135	A10i	mitogen-activated protein kinase 6 (MAP kinase 6; MAPK6; PRKM6); p97-MAPK; extracellular signal-regulated kinase 3 (ERK3)		314.5	-12.7	223	-8.9	471	599.8	-16.3	-22.8	23.4	-18	-10.3		A10i	463	-7.3	251.5	-0.5	371.7	0	-5.6	1.7	-3.5	-19.1	-7.3	2.5	121.4
136	A10j	CDC-like kinase 2 (CLK2)		-57.4	2.2	-8.4	-1	-47.9	6.8	-1.8	-18.8	14.9	-13	-1.6		A10j	4.7	0.4	21.6	1.7	2.2	2.8	8.8	6.5	2.6	5.7	4.6	17.9	-17.6
137	A10k	geminin		-13.9	-11.2	-140.8	-7.4	-5.9	-8.8	12.9	1.4	0.5	5.5	-13.6		A10k	-38.1	-4.7	6.5	-0.1	-7.4	-2.5	-5.7	-0.4	-2.4	-1.5	-7.6	-11	-8.5
138	A10l	NuMA		-0.4	-0.4	13.7	-4.3	-0.1	-7.1	2.7	0.3	16	-4.6	3.3		A10l	7.9	12.4	15.8	12.3	-8	17.3	15.7	5.9	8.4	7.9	-2	5.8	-12.5
139	A10m	aquaporin 4 (AQP4); mercurial-insensitive water channel (MIWC); WCH4		5.1	-7.4	-5.4	2.1	-0.1	-3.9	-4.4	82.4	-20.3	6.9	8.2		A10m	-6.7	5.1	13.3	4.6	-10.2	-2.6	7.5	3.3	-8.4	15.4	1	-4.7	-2.2
140	A10n	voltage-gated potassium channel protein 11 (KV11); HUKI; HBK1		7.4	-21.4	-4	5.2	4.2	6.9	2.4	-7.8	146.1	-1.7	12.9		A10n	14	12.5	17.6	7	-16.5	11.1	3.7	7.4	-17.8	7	8.1	4.6	2.4
141	A11a	retinoblastoma-associated protein1 (RB1); phosphoprotein 110 (pp110)		2.2	-12.5	-13.2	-18.9	-1.3	-34.1	-11	-23.5	-1.8	-11.4	-7.2		A11a	-16	-5	7.1	2.1	-11.5	0.2	-8.3	-0.7	-21.2	-1.9	-12	-14.8	-11.9
142	A11b	TSG101 tumor susceptibility protein		19.5	25.6	-2.6	14.9	23.4	-9.4	24.2	5.3	32.9	-1.7	21.4		A11b	-2.8	36.3	1.9	33.4	-29.1	19.3	11.9	20.7	14	10.8	-3.8	33.1	16.2
143	A11c	myb proto-oncogene		-28.2	-22.1	-18.2	-38.1	2.3	4.1	-31.7	-14.2	-29.6	-7.4	-18.7		A11c	-3	-47.4	-4.1	-55.2	9.1	11.4	-17.7	-68.4	-32.5	-56.3	-10.9	-39.2	-42.4
144	A11d	v-erbA related protein 3 (EAR3); transcription factor COUP2 (TFCOUP2); nuclear receptor subfamily 2 group F member 2 (NR2F2)		47.5	35.4	87	66.9	28.6	4.5	6.6	9.4	22.2	-6.7	57.8		A11d	15.8	33.5	6.2	12.7	20.7	42.8	-3.1	10.2	113.7	119.1	18.7	21.4	29.1
145	A11e	erbB2 proto-oncogene; neu proto-oncogene; HER2		12.7	9.3	4.5	-0.4	17.7	44.5	14.2	9.9	23.6	37.3	8.9		A11e	6	-1.4	9.9	4.9	-27.6	31.3	-1	-4.5	3.6	-7.1	-10	1.6	11.1
146	A11f	ski oncogene		8.8	12.4	7.8	-4.9	37.6	-9.5	132.2	19.6	115.1	38.7	12.5		A11f	23.5	-0.8	46.5	-21.5	34.7	-22.2	0.5	-6.9	-1	32.4	0.2	101.9	-21.9
147	A11g	matrix metalloproteinase 11 (MMP11); stromelysin 3		456.5	905.9	716.1	1046.9	377.8	610.5	631.2	796.1	558.7	630.8	1025.3		A11g	1586.7	1767.9	1578.7	1528.3	1483.4	1900.2	1043.6	999.6	2922.2	1861.4	2890.4	1772.4	639
148	A11h	cyclin A1 (CCNA1)		-15	1.7	-113.9	-21	-11	-45.9	-18.4	-19.1	1.3	-3.3	-12.2		A11h	-11	-19.1	-15.8	-18.2	-41.8	-27.1	-25.7	-16.2	5.4	-17	-24.5	3.1	-35.2
149	A11i	mitogen-activated protein kinase 4 (MAP kinase 4; MAPK4; PRKM4); p63-MAPK; extracellular signal-regulated kinase 4 (ERK4)		0.6	4.6	-14	2	10.6	-28.8	42.4	-23.2	7.7	10.7	-11.2		A11i	5.5	2.4	-3.6	-4.6	-19.8	3	-2.9	-1.9	-6.2	-2.1	-8.2	-1.2	-22.1
150	A11j	CDC-like kinase 3 (CLK3)		27.3	14.2	27.8	17.1	23.2	17.1	21.3	8.3	26.9	21.5	14.4		A11j	33.2	17.6	27.4	20	39.7	28.7	21.3	19.8	4.9	15.1	-5.1	21.8	11
151	A11k	katanin p80 subunit		11.7	-8.5	-83.3	-12.7	4	-2.5	-0.8	-9.3	-9.9	-14.2	2.1		A11k	5.5	-5.6	13.8	-8.4	12.1	0.1	-1.5	0.1	16.3	16.3	-14.1	4.6	-8
152	A11l	myeloid cell nuclear differentiation antigen (MNDA)		49.2	45.8	48.8	34.4	22.1	57.9	58.9	26.3	58.2	64.9	101.9		A11l	221	298.5	-11.8	283.4	123.9	249.7	240.7	196.1	182.6	151.9	216.6	196.5	270
153	A11m	aquaporin 9 (AQP9)		-11.6	-3	-43	0.1	-0.7	31.4	-2.1	-7.7	-6.5	-6.1	-5.3		A11m	-2.9	3.3	11.5	4	0.1	-6.4	9.7	6.2	6.7	5.3	-22.9	5.2	-2.4
154	A11n	voltage-gated potassium channel protein 14 (KV14); HUKII; HBK4; HPCN2		0.4	-2.2	-1.6	-7.9	4.1	16.6	-11.8	-8	18.3	-24.9	5.3		A11n	-5.4	4.1	6.7	-3.8	-15.8	6.7	-3.3	11.2	0.4	-4.2	-11.4	8.1	-13.8
155	A12a	Wilms' tumor protein (WT33; WT1)		-4	-3.2	-10.3	-7.8	11.9	-21.1	6.5	-31.5	-24.4	-9.8	-3.5		A12a	3.7	-1.9	4.6	4.8	-6.8	-17.6	-9.6	-0.2	226.5	-7.3	-16.5	-13.3	12.6
156	A12b	maguk p55 subfamily member 2; MPP2 protein; discs large homolog 2		6.9	-7.8	9.8	-7.3	10.5	4.6	-13.7	8	-37.1	-23.1	-19.5		A12b	1	6.3	-5.1	-3.7	-62.4	-12.8	0.8	-8.8	-52.9	-46.5	-6.7	-16	31
157	A12c	myc proto-oncogene		756.7	668.2	1038	611.1	710.6	410.2	915.6	564.8	871.3	119.4	1145.4		A12c	1946.5	2442.4	2780.7	3170	600.1	1812.9	3683.3	4005.2	1014.3	1154.4	2308.5	2467.1	2086.1
158	A12d	ETS oncogene (PEP1)		21	4.4	5.5	-0.1	35.3	39.8	-12.7	-2.5	4.4	32.9	28.1		A12d	-13.8	-13.2	7.9	-50.6	-30.1	-0.7	-20.2	-59.8	0.5	22.4	-15.3	3.1	-10.1
159	A12e	erbB3 proto-oncogene; HER3		115.5	197.2	61.7	155	143.8	106.5	181.4	246	176.6	107.4	294.5		A12e	729.7	518.3	935.6	629.6	245.9	344.1	1060	884.4	677.4	269.5	1234.6	475.5	144.7
160	A12f	ski-related oncogene snoN		3.4	31	0.5	33.3	41.6	9.3	25	74.1	74	10.4	44.1		A12f	10.4	24	25.7	38.9	-38.5	37.5	30.7	41.9	47	51.5	27.7	36.1	-5.1
161	A12g	cyclin T (CCNT)		-13.9	-3	-1.2	-21.9	18.1	-18.4	22.6	-33.9	29.8	-21.1	-8.5		A12g	-3	-1.2	6.3	-11.2	-67.9	-21.2	-27	-6.4	-50.7	-18.8	-13.2	0.1	-45.8
162	A12h	cyclin G2 (CCNG2)		-5.9	-10.4	6.1	-9.7	-4.5	-4.3	-4.5	-7.2	6.8	-3.1	-2.4		A12h	-21.6	-16	-4.5	-11.2	-16.7	-18.3	-6.4	-1	-4.5	-34.1	-9	-3.5	-40.3
163	A12i	mitogen-activated protein kinase 7 (MAP kinase 7; MAPK7; PRKM7); extracellular signal-regulated kinase 5 (ERK5); BMK1 kinase		21.1	29.1	53.6	18	16.9	61.1	12.6	3.4	11.2	-9.7	28.1		A12i	11.2	13.7	31.4	11	13.6	13.2	15.9	20.9	19.6	22.7	13.6	17.3	0.8
164	A12j	serum-inducible kinase (SNK)		-5.3	4.6	7.4	2.8	8.2	-11.8	5.5	1.5	16.3	-1	-3.3		A12j	-8.5	-1.1	17.6	4.9	0.1	-1.6	1.9	4.3	-9.7	-1.1	-2.7	4.1	2.5
165	A12k	diaphanous 1 (HDIA1)		-0.2	7.4	-2.1	2.6	4.4	-35.2	19.7	-20.4	-6	-16.2	6.4		A12k	-4.8	10.1	4.3	12.6	-2.6	8.9	9.2	16.4	-12.4	34.9	-6.9	13.2	-9.2
166	A12l	transducer of erbB2 (TROB; TOB)		78.7	64.5	90.9	45.8	43.6	116.5	112.5	30.5	119.9	23.2	58.7		A12l	52.9	52.3	57.6	54.7	41.1	46.7	65.2	106.4	34.7	89.3	8.9	41	54.8
167	A12m	cationic amino acid transporter 3		-6.9	-2.9	2.4	-3.1	5.1	-8.2	-5.6	8.2	-3.6	-4.5	-3.8		A12m	-11.4	-8.2	2.6	3.9	-14.5	-5.4	1.1	0.7	-0.8	0.9	3.2	-4.4	-14
168	A12n	N-type calcium channel alpha-1B subunit; omega-conotoxin-sensitive N-type brain calcium channel alpha-1 subunit		5.6	-0.4	7.5	-4.9	1.9	-16.7	2	-7.4	-21.5	0.7	12.7		A12n	-4	-1	11.7	-3.7	-6.5	10.1	0.2	1.6	-9.6	-7.2	24.2	33.6	-3.3
169	A13a	phosphatase & tensin homolog (PTEN); mutated in multiple advanced cancers protein 1 (MMAC1); TEP1		1.2	0.5	0.5	-11	10.5	8.6	-7.7	-47.2	-41.8	-57.6	-1.2		A13a	14.3	1.4	11.7	-7.3	-20.7	-6.3	-4.5	0.7	-31.1	35.5	6.2	18.4	12
170	A13b	maspin; protease inhibitor 5 (PI5)		-4.1	-1.1	-12.3	0	-19	-22.1	5.6	-14	-2.5	8.2	5.5		A13b	7.6	-3	0.1	31.8	-22.2	17.1	52.3	53	-10.4	0.8	47.6	20.3	-33.5
171	A13c	c-rel proto-oncogene protein		5.5	-13.9	8.6	-6.5	0.2	14	6.6	10.8	-3.7	12.8	-25.2		A13c	11.1	-28.4	-7.3	-27.2	-6.4	-16.8	-22.9	-36.5	-42.2	-28.9	-7.1	-28.9	11
172	A13d	mitogen-activated protein kinase kinase kinase 8 (MAPKKK8; MAP3K8); cot proto-oncogene		14.9	12.7	1.8	19.6	13.7	31.5	14.8	8.1	8.7	6.1	6.8		A13d	20.1	21.7	27.8	24.4	-24.4	21.9	10	8.4	20.8	45.4	32.5	25.2	8.6
173	A13e	erbB4 proto-oncogene; HER4; neuregulin receptor		30.3	11.3	-2.2	17.8	17.5	39.5	7.6	-15.2	1.3	25.8	0.2		A13e	14.4	8.1	2	-1.9	-28.3	-8.5	-8	0.8	-1.2	-3.8	-5.3	3.9	-125.6
174	A13f	CBL-B		10.7	11.9	17.2	10.8	7.3	31.3	27.7	20	2	20.6	18.2		A13f	8.2	16	24.6	9.9	4.3	10.5	16.6	10.2	20	2.2	15	18.9	-3.9
175	A13g	cyclin K		19.8	34.3	22.9	40	41.3	10.3	68.5	44.4	46.6	21.5	38.1		A13g	44.1	42.5	47.5	46.1	56.2	44.5	31.6	28.9	32.7	79.1	35.4	89.9	-18.6
176	A13h	bub1 mitotic checkpoint kinase		-1.7	0.3	-10.4	-3.8	-12.8	-21.5	-2.3	12.7	36.3	-20.7	-6.2		A13h	-45.5	-13.5	-3.6	-4.2	10.5	-6.5	-14.8	-4.3	-5	-6.2	-11.1	-8.8	-25
177	A13i	cyclin-dependent kinase 10 (CDK10); CDC2-related protein kinase PISSLRE		28.9	61.2	144.6	81.6	35.6	81.5	32.4	69.6	36.2	92.1	77.8		A13i	32.6	59	66.8	41.5	75.7	61.4	53.7	29.8	115.7	62.5	70.8	34.3	83.3
178	A13j	cyclin-dependent kinase regulatory subunit 1 (CKS1)		19.7	28.9	25.3	30.7	38.7	-32.5	53.7	19.7	40.5	17.9	31.8		A13j	17.2	33.1	29.7	42.2	114.9	62.2	15.8	25.6	21.3	44.2	21.6	48.4	12.3
179	A13k	sprouty 2 (SPRY2)		4.1	14.7	39.7	7.8	5.4	14.9	19.6	-1	-6.7	1.2	8		A13k	15.4	17.2	11.9	23.9	-24.9	-2.5	27	16.1	4.6	29	1.8	25.8	6.8
180	A13l	cell division cycle 20 homolog (CDC20)		-2.9	1.3	0	-4.2	4.4	14.3	-3.2	76.3	-11.1	7.4	-4.1		A13l	0.5	-3	16.8	16.2	121.6	46.4	7.9	2.5	23.1	18.8	5	-7.7	40.4
181	A13m	putative renal organic anion transporter 1 (hROAT1)		7.9	0.2	15.8	-0.7	15.8	-0.9	0.5	-13.6	7.5	8.9	-4.4		A13m	21.1	4.4	16.7	0.6	-18	-0.6	10.1	9.5	5.6	-4	39.6	33.4	6.9
182	A13n	dihydropyridine-sensitive L-type calcium channel beta-3 subunit (CAB3A/CAB3B); CACNLB3		9.5	11.7	8.1	0.5	3.1	-5	13.6	19.4	7.4	-7.9	-0.3		A13n	22.7	10.5	19.8	5.2	2.6	12.1	4.5	8.1	1	8.8	-29.4	-3.3	13.7
183	A14a	colorectal mutant cancer protein (MCC)		-3.6	2.2	-3.3	3.9	9.2	-5.7	-16	-12.8	12	8	-3.9		A14a	-0.1	8	19.1	-3.5	-3.7	-0.4	-0.1	3.2	12.4	28.4	-15.3	9.9	-4.4
184	A14b	tumor suppressor LUCA1; hyaluronoglucosaminidase (HYAL1)		2.3	21	-13.7	14.4	14.1	18.4	25.2	20.7	25.2	8.4	168.5		A14b	-1.6	11.5	13.1	4.9	3.1	19.7	14.7	6.5	20.3	46	-32.2	-3.7	14.8
185	A14c	L-myc proto-oncogene (MYCL1)		9.8	-11.2	1.7	-6.5	8.9	-4.6	-10.2	-17.6	-3.5	-25.9	-2.4		A14c	-0.2	-6.2	-0.3	6.1	-15.3	1.9	-11	-2.2	-36.5	-5.8	-37.5	-18.7	15
186	A14d	C-mos proto-oncogene serine/threonine-protein kinase		12.8	-4.3	14.7	-3	10.3	-7.4	-5.5	-13.3	0.5	18.6	-10.9		A14d	28.8	5.3	4.6	0.1	-12.5	-5.9	-1.7	-4.4	-6.8	-15.9	-8.8	-13.3	17.8
187	A14e	platelet-derived growth factor receptor alpha (PDGFR-alpha; PDGFRA); CD140A antigen		1.2	13	-13.1	14.8	19.2	-6.9	34.5	23.9	29.6	29.9	22.7		A14e	34.4	24.4	26.4	24	51.3	17.1	9.3	19.3	62.7	72.2	64.6	86.8	-14.7
188	A14f	H-ras proto-oncogene; transforming G protein		11.1	4.2	41.3	18.5	8	44.7	-3.8	4.9	10.1	8.2	8.2		A14f	35.1	24.1	19.8	20	-2.9	3.9	4.6	15.4	-8	-11.6	4.4	10.8	34.2
189	A14g	cyclin E2 (CCNE2)		0.6	-0.5	-5.8	-4.8	4.6	-12	-14.7	-9.9	43.5	-24.4	5.2		A14g	-4.5	-6.3	7.1	5.9	12.8	13.6	-7.3	-6.6	0.9	50.4	-0.9	9	-4.7
190	A14h	serine/threonine-protein kinase NEK2; NIMA-related protein kinase 2; NIMA-like protein kinase 1; HSPK 21		-0.5	-10	-1.4	-1.3	3.4	13.7	-7	-25.9	9.7	-14.1	-10.5		A14h	13.5	12.6	26.1	-1.9	0.2	-2.6	-17.4	-0.2	-6.5	11.3	-12.8	-6.3	11.7
191	A14i	CDC-like kinase 1 (CLK1)		22.4	54.7	42.3	55.5	65.4	10.3	91.2	40.8	61	41.7	63.5		A14i	25.1	48.9	66.8	67.3	73.7	55.6	59.6	65.6	43.6	74	60	111.6	14.7
192	A14j	cyclin-dependent kinase regulatory subunit (CKS2)		16.1	-7.5	0	-2.9	6.8	22.6	8.9	9.7	-8	-23.6	-1.3		A14j	11.5	13.5	27.8	14.1	73.5	57.4	8.9	9.6	34.5	35.8	3.7	4.7	35.3
193	A14k	cell division cycle 25 homolog A (CDC25A); M-phase inducer phosphatase 1 (MPI1)		14.7	-12.4	-12.4	-0.6	12	18	1.8	-10	-0.5	21.8	1.2		A14k	9.9	-1	30.7	8.2	-11.6	0.5	42.8	4.3	-14	2.3	8.7	-4.3	4.4
194	A14l	RCL growth-related c-myc-responsive gene		135.6	99.7	238.6	97.2	118.1	140.6	98.7	77.9	52.4	82.9	129.5		A14l	144.3	115.3	90.6	106	383.9	263.5	-10.6	56.6	122.8	197.1	112	140.9	260.4
195	A14m	erythrocyte urea transporter (UTE; UT1); solute carrier family 14 member 1 (SLC14A1); HUT11; RACH1		80.3	63.1	20.4	18	19.2	-1.8	25.9	-4.5	29.8	41.3	19.7		A14m	24.1	12.4	43.1	29.7	42.1	11.6	18.5	43.7	-13.8	6.4	21.6	34.4	3.3
196	A14n	neuronal low-voltage-activated T-type calcium channel alpha1G (CACNA1G)		9.2	-0.9	112.4	-41.6	5.5	4	15	-31.8	-24.3	-24.5	-0.4		A14n	-6.6	4.1	1.8	-1.2	-23.8	4.3	-5.4	-2.4	-33.2	-1.2	-10.9	-4	-168.9
197	B01a	chloride channel protein 5 (CLCN5; CLC5); kidney glomeruli chloride channel		15.2	3.7	15.1	-3.9	-1	19.3	-3.5	-22.3	-9.3	-31.1	4.6		B01a	13	24.6	7.1	28.8	1.2	29.1	-0.2	9.9	8.7	21.9	21.1	28.9	1.8
198	B01b	monocarboxylate transporter 1 (MCT1)		32	49.3	19.4	79.9	60.9	15.5	142	-29.6	31.5	35.1	36		B01b	70.1	53.3	69.6	70.5	75.8	47.9	54.5	59	18.5	95.2	58.9	119.1	18.3
199	B01c	zinc transporter 4 (ZNT4)		-14.6	1.2	-18.6	-8.5	-1.3	8.6	-6.8	-17.4	-13	-18.9	-9.4		B01c	-21.3	-7.7	-1.3	-6.7	-23.3	-7.1	-16.3	-1.6	-14	-12	-18.2	-3.7	-10.9
200	B01d	macrophage-stimulating protein receptor (MSP receptor); p185-RON; CD136 antigen		11.4	-3.2	5.4	4	5.6	19.4	-6.8	7.5	-14.1	-19.7	-16.1		B01d	11.1	4.7	8	-10.6	-5.2	-1.8	0.2	9.3	-18.7	-16.4	3.5	9	7.8
201	B01e	urokinase-type plasminogen activator receptor GPI-anchored form (U-PAR; PLAUR); monocyte activation antigen MO3; CD87 antigen		66.3	87.9	62.8	93.8	69.2	64.9	67	77.6	93.6	118.9	85.2		B01e	132.4	110.9	110.8	107.1	138.6	109.9	111.7	95.8	139.5	97.6	155.4	118.3	83.3
202	B01f	related to receptor tyrosine kinase (RYK)		30.2	66.6	55.7	76.4	53.4	-6.3	27.2	38.8	39.4	60.6	57.5		B01f	30.4	39.2	18	44.9	37.4	40.8	61.7	45	25.2	42.1	49.4	63.1	24
203	B01g	proto-oncogene tyrosine-protein kinase lck; p56-lck; lymphocyte-specific protein tyrosine kinase (LSK); T-cell-specific protein-tyrosine kinase		-2.8	-15.5	-7.3	5.5	8.2	3	-16.7	-20.9	-50.5	-11.3	-7.3		B01g	2.5	-3.1	6.6	-0.5	-11	4.9	-8.9	1.9	6.7	28.3	-9.3	0.8	-5.6
204	B01h	glycogen synthase kinase 3 beta (GSK3-beta); tau kinase subunit; factor A		-5.2	-7.3	88	-1.6	28	-7.1	-0.2	-12.5	-22.4	1.6	5.3		B01h	46.9	-2.4	3.6	-1.4	19.3	-4.8	-0.2	-2.9	-17.6	-22.6	-5.2	-5.8	10.3
205	B01i	mitogen-activated protein kinase kinase 6 (MAP kinase kinase 6; MAPKK6; MAP2K6; PRKMK6); MAPK/ERK kinase 6 (MEK6); SAPKK3		-18.1	5.3	-19.7	-1.3	0.1	-5.6	-13.9	-14.7	-3.2	62	4.4		B01i	25.9	-6.8	-1.4	-3.5	4.9	9.1	-8.7	4.4	-34.3	0.6	-6.1	-5.3	-1.2
206	B01j	cAMP-dependent protein kinase type II alpha regulatory subunit (PRKAR2A; PKR2)		23	28.1	14	19.8	24.3	6.9	33.9	40.3	37.3	51.3	21.7		B01j	26.4	23.4	27.6	27	8.2	19.4	24.7	25.7	16.2	25.3	15.5	19.3	10.4
207	B01k	lipid-activated protein kinase PRK1;PKN cell morphology-related protein kinase		20.7	27.5	53.1	16.5	33.5	20.3	25.7	22.2	31	3.2	26.3		B01k	36.4	18.5	32.6	10.8	34	13.7	8.7	0.2	7.7	28.3	17.4	16.3	1.2
208	B01l	serine/threonin-protein kinase PAK-beta; p21-activated kinase 3		-7.3	6.6	-19.6	-5.7	4.6	-22.9	11.6	-1.7	14.9	27.7	-5.9		B01l	-16.5	-3.9	4.2	-2.5	-15.3	-5.8	4.9	-5.7	-13.2	12.8	1.8	1.2	-4.7
209	B01m	phospholipase C delta-1 (PLC-delta 1; PLCD1); PLC-III; 1-phosphatidylinositol-4.5-bisphosphate phosphodiesterase delta 1		7.4	0.6	-2.6	10.1	12.1	12.2	0.1	1.3	-20.7	-10.5	10.2		B01m	19.1	3.6	19.4	3.9	0	10.8	-3	0.4	23	-4.8	-21.7	-6.8	-3.5
210	B01n	ADP-ribosylation factor 1 (ARF1)		40.6	65.3	35.8	56.4	46	28.3	40.4	20.2	43.7	37.8	43.6		B01n	42.3	40.2	31.1	32.1	40.8	24.8	44.6	24.5	46	46.4	19.5	38	37.4
211	B02a	cardiac muscle sodium channel alpha subunit; HH1		8.6	-1.2	24	2.6	-11.5	-21	-27.3	-34.6	-33.7	-31	2.2		B02a	16.2	0.9	0.4	-6.6	-0.6	30.2	-18.1	-1.8	-1.5	7.6	2.6	-5.3	-0.6
212	B02b	solute carrier family 9 member 1 (SLC9A1); sodium/hydrogen exchanger 1 (Na+/H+ exchanger 1; NHE1)		93.7	82.4	103.2	81.3	111	91.4	60.1	38.3	15.6	79.4	81.5		B02b	124	118.9	87.2	128.8	46.6	125.7	115	119.3	115.5	82	118	95.6	133.9
213	B02c	Golgi 4-transmembrane spanning transporter; MTP		-8.1	3.8	-16.2	0.3	11.1	1.7	9.2	-7.5	5	-12.2	0.6		B02c	-2.8	18.8	-2.5	1.3	-15	4.3	-10.4	3.3	-7.6	-5.6	-3.3	8.4	-12.8
214	B02d	autocrine motility factor receptor (AMF receptor; AMFR)		-1.6	-1.8	1.7	-3.3	12.7	-8.2	10.9	11.2	10.9	-1.1	-6.8		B02d	10.9	-3.9	11.1	-3.3	-17.3	1.5	6.5	4.6	2.8	3	-7.5	-7.6	4
215	B02e	vascular endothelial growth factor receptor 2 (VEGFR2); kinase insert domain receptor (KDR); FLK1		1.6	-0.8	11.3	-1.2	6.5	9.9	-0.4	-1.3	-8.3	11.4	-7.6		B02e	4.1	7.5	13.9	-1.4	-4.6	-3.5	-0.9	-4.9	8.4	2.3	-7.2	2.7	2.1
216	B02f	protein-tyrosine kinase transmembrane receptor ror1		-6.1	10.2	24.8	11.6	1.6	25.4	-56	-4.4	-66.4	-6.8	17.5		B02f	-0.5	13.2	8.4	5.3	-22.6	7.9	9.6	9.9	5.5	16	9	19.3	-12.6
217	B02g	Yamaguchi sarcoma viral-related oncogene homolog; tyrosine-protein kinase lyn		2.2	29.8	18.3	47.8	18.2	13	-5.7	18.6	11.1	54.7	40.1		B02g	6.1	41.7	107.5	50.9	59.5	44.1	23.2	23.9	49.3	128.9	79.8	84.6	4.2
218	B02h	pyruvate dehydrogenase kinase kinase		-9.4	-12.5	-24.2	-0.9	2.7	-18.3	4.2	-20	66.3	-22	-6.7		B02h	4.6	-4.4	13.9	-3.1	0.3	-3.4	-3.5	1.1	-12.5	-35.3	-4.2	-4.6	-11.2
219	B02i	MAPK/ERK kinase kinase 3 (MEK kinase 3; MEKK3)		29.9	37.7	147.3	48.6	38.5	52	17.4	-1.1	31.5	26.7	45.3		B02i	44.8	37.7	14.3	37.5	24.1	39.4	24	20.4	24.3	35.4	34.9	39.1	66.4
220	B02j	Janus tyrosine-protein kinase 1 (JAK1)		7.3	2.9	-7	4.4	14.1	-8.8	8.3	5.2	14.3	-14.9	11.5		B02j	-0.4	3.3	17.9	8	28.2	3.7	0.8	1.4	-32.8	30.3	1.3	-27.3	2.9
221	B02k	serum- & glucocorticoid-regulated serine/threonine protein kinase (SGK)		14.4	24.2	27.4	33	12.8	6.6	50.6	44.6	47.9	-1.4	54.8		B02k	46.3	31.6	58.7	45.8	17.9	25.6	27.2	18.2	72.2	141.6	41.7	57.6	10.1
222	B02l	myotonic dystrophy protein kinase-like protein		3.1	-5.1	-12.6	-5.7	4.6	-9.1	-2.1	-15.4	4.7	9.5	10.3		B02l	-0.2	-6.1	14.8	2.9	-15.1	2	-2.1	-3.4	61.1	7.1	-4.5	1.3	0.9
223	B02m	phosphatidylinositol 3-kinase catalytic subunit delta isoform (PIK3CD)		1	8.8	14.8	12.2	0.4	-4.5	17.6	0	-42.9	3	15.3		B02m	24.3	16.3	23.2	36.8	26.3	26.6	22.8	19.9	40.7	45.7	21.8	38.6	6.7
224	B02n	ras-related protein RAP1B; GTP-binding protein SMG p21B		10.1	56.4	16.8	88.4	120.9	0.4	162.9	87.9	96.4	42.4	104.8		B02n	74.6	83.2	87	108.6	233.9	145.2	71.1	100.5	127.6	227.8	63.5	194.4	13.5
225	B03a	KCNQ3 potassium channel		-4.2	-2.7	-13.6	-0.4	-2.6	-21.2	-1.1	-31.3	-5.3	-30	2.9		B03a	0.5	-15.2	-5.7	4.2	3.4	-2.6	-11.5	-6.4	-44.9	-11.6	17.1	10.4	-3.1
226	B03b	sodium/hydrogen exchanger 3 (Na+/H+ exchanger 3; NHE3)		6.9	-6.2	0.9	-14.9	-3.4	-9.5	-18.3	-33.2	-12.2	-28.6	-16.1		B03b	3.9	2.3	0.9	1.6	-22.2	-2.5	-7.1	6	-40.3	-35.4	-23	-2.3	-20.2
227	B03c	organic cation transporter 1		-10.8	6	1.6	-10.8	0.1	-5.6	1.1	-10.5	-7.3	9.1	13.9		B03c	8.5	4.6	2.9	13.4	-23.8	7.1	9.3	12.8	-63.4	-94.5	0.2	-3.7	-67.1
228	B03d	colon carcinoma kinase 4 (CCK4); transmembrane receptor PTK7		-3.7	-11.2	1.2	-10.2	10.5	6.7	-7.4	3.8	-0.8	21.4	-2.1		B03d	1.9	-1.2	22.6	5.1	-5.7	2.8	3.4	6.6	-12.1	-12.6	45.1	-0.1	-8
229	B03e	angiopoietin 1 receptor; tyrosine-protein kinase receptor TIE-2; tyrosine-protein kinase receptor TEK; p140 TEK; tunica interna endothelial cell kinase		-1.3	1.5	6.4	-2.8	16.2	-10	-45.1	-55.2	-25.8	5.7	-1.8		B03e	-10.9	6.9	13.8	3	5.7	6.1	-0.2	-2	6	6.9	-8.4	0.9	6.4
230	B03f	neurotrophic tyrosine kinase receptor-related 3; TKT		77.9	165.4	67.7	141	117.2	22.5	150.6	86.3	198.2	165	176.9		B03f	66.7	106.9	85.9	116.2	65.7	117.8	85.5	82.3	66.1	131.2	65.9	136.9	35
231	B03g	integrin-linked kinase (ILK)		12.7	25	-6	11.8	44.2	1.2	21.6	-9.5	12.5	34.6	9.2		B03g	14.1	12	14	-1.3	14.3	7.7	13.7	17.4	0.8	0.4	-17.1	0.4	4
232	B03h	ribosomal protein kinase B (RSKB)		11.2	4	2.7	-2.1	6.1	-19.2	-7.1	1	-21.9	-0.9	2.4		B03h	25.3	4.4	8.2	6.4	-3.2	2.1	1.3	-1	1.8	2.4	-10.2	-0.4	9.4
233	B03i	protein kinase C alpha polypeptide (PKC-alpha; PKCA)		6.6	6.9	-15.3	9.3	7.8	-7.3	-56.4	16.3	-19	-7.7	21.4		B03i	25.1	19.5	20.2	17.2	20.6	20.3	20.5	17.3	20.7	46.4	13.5	12.4	1.6
234	B03j	Janus tyrosine-protein kinase 3 (JAK3); leukocyte janus kinase (LJAK)		2.8	13.3	1.1	21.9	0.1	20.2	6.4	-2.9	-17.3	14.4	30.4		B03j	-4.3	24.1	11.6	23.2	-6.3	25.3	-252.2	21.4	-12.3	20.7	21.1	-18.6	6.4
235	B03k	serine/threonine-protein kinase NRK2; serine/threonine kinase 2 (STK2)		-17.5	-2.8	-5.1	-12.5	-11.2	-39.7	-13.8	-12.3	-6.4	6.8	-0.2		B03k	-5.5	-11.3	1.3	4.7	-10.3	2.9	-9.2	-6.6	-20.7	-20	-4.6	2.3	-14.2
236	B03l	ribosomal protein S6 kinase II alpha 1 (S6KII-alpha 1); ribosomal S6 kinase 1 (RSK1)		41.6	51.4	84.3	46.4	40	33.2	22.7	28.8	35.5	49.3	59.8		B03l	108.4	134.9	156.7	173.7	188.6	163.6	76.6	91	228.1	142.2	141.4	103.2	164.4
237	B03m	phosphatidylinositol 3-kinase regulatory beta subunit (PI3-kinase p85-beta subunit; PTDINS-3-kinase p85-beta; PI3-K p85 beta)		26.8	11.6	67.3	17.8	23.2	64.2	-0.3	4.1	9.4	14.8	17.5		B03m	22.3	19.4	20	19.3	0.2	19.2	13.3	15.1	26.8	14.4	-1.7	-0.6	38.3
238	B03n	ras-related protein RAB2		1	55.8	10	35.8	70.2	-2.2	124.6	147	80.5	87.8	53.7		B03n	40.2	38.6	14.6	31.1	88.7	56.1	-116.3	40.3	148.4	136.7	45.3	76.8	1.6
239	B04a	voltage-gated potassium channel		-4.9	-1.7	13.5	-11.4	0.8	-1.8	-19.4	-44.5	0.6	-7.4	-1.7		B04a	-9.1	-8.4	-1	1.8	-3.5	-3	-10	0.9	-47.3	-32.8	-18.8	-15.2	-18.2
240	B04b	small intestine oligopeptide transporter; peptide transporter 1; intestinal H+/peptide cotransporter		14.4	-18.1	-2	-16.4	4.5	15.2	15.8	-1.6	15.3	39.6	-3.4		B04b	-5.7	18.1	-1.4	-3.2	-26.1	0.8	-1.5	6.6	-81.6	-65.9	-19.7	-1.9	-36.2
241	B04c	apolipoprotein E (APOE)		818.6	631.1	1241.8	787.1	293.3	830.1	122.9	136.2	79.9	165.9	350.5		B04c	708	681.5	431.4	359.4	537.1	769.9	120.3	98.9	5943.8	4620.1	197.7	146.9	1769.2
242	B04d	T-lymphocyte activation CD86 antigen; activation B7-2 antigen; B70; fun-1; BU63; CTLA4		-28.6	-26.1	-45.8	-29.2	-5.8	-2.8	-10.7	7.3	-12.4	-34.3	-17.3		B04d	-15.2	-19.6	-15.5	-6.4	-35.8	-18.4	-6	-1.9	-87.5	-77.1	-9.7	-11.6	-69.5
243	B04e	neurotrophic tyrosine kinase receptor type 1 (NTRK1; TRK)		-12.8	21.3	40.8	2.5	10.8	26.9	-95.8	113.7	-2.3	-9.5	-0.3		B04e	14.9	11.7	10.3	7.4	-23.3	8	2.5	9.7	-11.1	-19	2.6	-13.7	23.7
244	B04f	tyrosine kinase receptor tie-1		51	47.3	105.5	70.7	79.1	39.2	21.6	8.5	-18.5	23.8	28.9		B04f	79.5	67.5	70.7	62.6	61.3	106.7	21.2	28	147.2	210.4	24	40	148.2
245	B04g	epidermal growth factor receptor substrate 15 (EPS15); AF-1P protein		6.9	25.4	-13.7	20.2	23.3	9.9	71.8	-7.8	280.7	30.9	29.5		B04g	17.2	2.7	15.7	21	44.5	26.8	14.7	20.7	23.4	47.2	20.2	45.5	11.6
246	B04h	tyrosine-protein kinase ack		38.6	62.3	63.3	65.2	46.9	68.7	43.2	87.2	41.9	48.5	60.5		B04h	52.1	28.5	78.4	30.3	26.1	35.2	48.2	30.1	62.8	43.9	63.7	34.6	64.6
247	B04i	protein kinase C beta I (PRKCB1)		-10.1	1.2	-12.6	5.7	3.5	3.4	1.1	6.4	61.9	16.7	-9.5		B04i	15.2	8	16.4	10.3	-18.6	3.2	-2.2	0.7	0.5	-1.7	15.5	16.2	3.3
248	B04j	mitogen-activated protein kinase 8 (MAPK8; PRKM8); c-jun N-terminal kinase 1 (JNK1); stress-activated protein kinase gamma (SAPK-gamma)		0.2	-1.1	-18.8	0.1	7.2	-9.4	-11.2	-30.2	8.4	-1.4	-3.8		B04j	-13.1	4.7	22.8	2	-25.8	2	-349.8	1.8	6.2	-13.4	-2.7	6.3	-1.4
249	B04k	mitogen-activated protein kinase kinase kinase 11 (MAPKKK11; MAP3K11); mixed lineage kinase 3 (MLK3); SPRK; protein tyrosine kinase 1 (PTK1)		87	91.8	116.4	84.4	100.7	67.1	59.5	108.9	50.2	77.4	79.1		B04k	140.3	102.2	126.6	81.5	192.1	121.6	62.5	55.9	203.1	140.1	133.3	78	157.9
250	B04l	ribosomal protein S6 kinase II alpha 2 (S6KII-alpha 2); ribosomal S6 kinase 3 (RSK3)		17.4	19	11.2	22	17.9	8.8	2.6	-2.6	1.8	23.6	36.9		B04l	-5.5	-1.2	-5.8	13.1	7.1	13.5	3.1	8.6	-14.6	-4.5	33.5	9.7	-1.7
251	B04m	68-kDa type I phosphatidylinositol-4-phosphate 5-kinase alpha (PTDINS(4)P-5-kinase); 1-phosphatidylinositol-4-phosphate kinase; diphosphoinositide kinase		31.4	13.5	52.2	31.2	48.1	2.3	21.8	15.6	24.2	60.5	24.3		B04m	25.5	25.8	17	30.7	7.9	53.6	23.7	24.7	9	9.7	11.5	22.8	51.2
252	B04n	ras-related protein RAB3B		-0.4	5.3	-0.7	-1.1	2.3	-0.1	1.2	78	-5.1	-2.2	5.7		B04n	12.7	3.1	13.4	3.3	1.9	6.1	-50.2	1.4	-28.1	-15.9	0.4	6.7	6.7
253	B05a	sodium- & chloride-dependent glycine transporter 1 (GLYT-1)		6.3	-0.6	16.2	-4.8	28.7	-472.7	11.3	14.4	-10	-51.4	4.4		B05a	23.9	22.6	20.3	23.4	7.1	13.6	3.7	18.7	20.9	16	9.9	64.7	0
254	B05b	solute carrier family 1 member 1 (SLC1A1); excitatory amino acid transporter 3 (EAAT3); excitatory amino-acid carrier 1 (EAAC1)		-0.3	2.1	-31.5	-3.8	-0.9	-10.2	-5.4	-16.4	-16.3	-26.7	-2.6		B05b	18.7	-0.8	3.9	6.3	-31	-3.3	-5.3	-1	20.2	-3	10.2	0.8	-1.8
255	B05c	plasma cholesteryl ester transfer protein (CETP)		8.8	-12.4	-11.5	-22.1	-1.3	-22.5	-3	-16.4	-20.7	-17.4	-6.7		B05c	9.1	13.1	11.1	7.6	-23.9	-11.3	-4.5	0.5	-52.8	-88	-35.8	14.1	-19.8
256	B05d	CC chemokine receptor type 1 (CMKBR1; CCCKR1; CCR1); macrophage inflammatory protein 1 alpha receptor (MIP1-alpha receptor; MIP1-alphaR)		-1.3	-1.6	-20.9	-11.3	-0.6	-26.2	17.2	12.5	-17.9	-51.1	-16.2		B05d	20.3	-1.4	12.2	-3.3	19.8	-2.7	-9.8	1.3	-30.9	-14.4	20.7	39.9	-12.7
257	B05e	brain-derived neurotrophic factor/neurotrophin 3 receptor (BDNF/NT3 receptor); tyrosine kinase receptor B (TRKB)		585.4	605.2	696.3	1203.5	2101	1160.7	1001.7	432.9	490.1	943.8	852.6		B05e	967.6	442	1132.5	634.3	1083.8	462.6	388.3	348.1	697	859.8	481.6	640.2	524.7
258	B05f	epithelial discoidin domain receptor 1 (EDDR1; DDR1); cell adhesion kinase (CAK); TRKE; RTK6; protein tyrosine kinase 3A (PTK3A); neuroepithelial tyrosine kinase (NEP)		25.7	18.5	95.3	37.1	10.7	54.6	-2.9	26.2	15.3	-10.3	13.5		B05f	15.6	13.3	21.1	6.3	-22.1	9.7	25.5	14.2	18.4	6.6	50.8	-10.5	32.1
259	B05g	cell division cycle 25 homolog (CDC25)		10.7	11.1	-7.1	-12.9	13.2	25.5	-3.7	-0.3	-13.2	7	8.1		B05g	28.1	-57.8	17	2.6	-28.4	4.8	-7.9	-3.2	-7.1	-5.7	-10.4	3.8	13
260	B05h	tyrosine kinase 2 (TYK2)		16.5	-0.8	39.1	2.9	11.3	5.3	7.9	9.1	-30.3	-16.2	7.6		B05h	34.8	-3.2	46.5	10.4	-1.8	3.5	8.5	3.9	-0.6	-6	14.9	1.6	13
261	B05i	protein kinase C delta (PKC-delta)		52.9	68.6	119.2	77.8	81	75.4	39.5	91.1	42.1	66.6	99.6		B05i	116.2	91.4	123.1	91.5	118.3	93	84.1	63	102.3	62.2	118.6	67.3	94.3
262	B05j	mitogen-activated protein kinase 9 (MAP kinase 9; MAPK9; PRKM9); c-jun N-terminal kinase 2 (JNK2)		8.3	45.2	33	34.7	31.6	315.2	41.2	85.2	41	57	37.7		B05j	68.8	22.4	70.8	20.1	53.6	29.3	44.7	25.6	36.4	13.3	18.9	24.3	26.8
263	B05k	tyrosine kinase tnk1		12.9	14.9	8.6	10.1	18.7	41	114.9	229.4	-2.7	17.7	26		B05k	28.3	7	-0.4	6.6	-18	9.5	9.2	8.2	17.8	5.4	9.9	-13.5	14.8
264	B05l	ribosomal protein S6 kinase II alpha 3 (S6KII-alpha 3); ribosomal S6 kinase 2 (RSK2); insulin-stimulated protein kinase 1 (ISPK1)		38.5	66.4	-18.4	83.9	95.1	-0.4	67.7	73.1	46.3	64.9	69.9		B05l	92.5	80	38.9	132.9	113.8	103.8	75.7	91.7	96.3	100.3	135.2	113.3	47.8
265	B05m	phospholipase C (PLCL)		1.3	5.9	-6.9	-4.3	15.4	-45.9	21.9	51.6	21.2	18.4	6.4		B05m	20.9	-1.7	0.4	0.4	-1.9	9.8	7.4	2.2	-3.7	3.7	4.3	20.7	-7.2
266	B05n	ras-related protein RAB4A		0	1.1	-1.3	-0.9	2.7	-12.9	19.4	20.7	29.4	7.1	10.3		B05n	6.1	7.8	5.3	-1.9	24.7	2.9	-47.6	-6.9	3.9	-4.2	-16.9	18.4	-11.7
267	B06a	sodium-dependent dopamine transporter; DA transporter (DAT)		5.6	-7	0.3	-7.3	9	-644.9	13.5	6.9	-23.4	-20.6	-14.1		B06a	6.9	6.6	-4.7	7.3	2.3	-3.4	-10	6.5	-17.5	-1.7	-8.5	-3.5	-3.1
268	B06b	sodium/potassium-transporting ATPase isoform 2 beta polypeptide 2 (Na+/K+ ATPase 2 beta 2; ATP2B2)		11.3	2.4	65.7	-8.9	-1.3	23.5	-5.8	0.2	-6.1	-29.7	7.2		B06b	22.6	8.3	12	-7.1	-0.8	-3.4	-15.6	7.3	-41.5	-27.7	-19.5	-15.3	14.9
269	B06c	lecithin-cholesterol acyltransferase (LCAT); phosphatidylcholine-sterol acyltransferase; phospholipid-cholesterol acyltransferase		-1	3.7	1.2	2.4	4.2	44.2	-2.6	-9.2	-9	-25.9	-0.2		B06c	-6.8	-1.9	6.8	-0.1	2.1	-3	-8.7	-4.9	-11	9.5	-9.9	-1.1	-6.8
270	B06d	thrombin receptor (TR); F2R; PAR1		68.7	190.4	111.1	139.1	76.4	113.1	71.9	171.8	110.4	210.7	229		B06d	99.7	121.4	67.3	60.6	124.5	87.9	79.9	72.3	149	185.7	89	62.5	71.7
271	B06e	neurotrophic tyrosine kinase receptor type 3 (NTRK3); c-trk tyrosine kinase (TRKC)		-15	-5.3	-17	-21.5	-1.9	-43.4	-0.5	-11	-3.4	15.4	-30.7		B06e	7.9	1.2	8.8	-19.4	-31.1	-11.2	-8.2	-6.4	-23.7	-21.7	-4.8	-2	-26.8
272	B06f	leukocyte tyrosine kinase receptor (LTK)		-8.2	-4.6	26.3	-1.1	1.2	-3.9	-12.7	-8.6	0.7	-7.6	-2.8		B06f	12.5	-1.5	21.9	-6.7	-28.3	-8.5	-15.4	5.7	-13.3	-1	-10.9	-10.3	-4.7
273	B06g	NCK melanoma cytoplasmic src homolog (HSNCK)		2.1	11.6	8.1	1.2	14.3	-22.8	25	20.5	-3.7	0.9	19.2		B06g	39.7	7.6	14.9	-4.2	10.3	6.1	-4	9.1	1.1	19.3	-0.9	18.4	0.5
274	B06h	MAPKAP kinase (3pK)		21	-16.7	1.1	2.3	10.2	-4.5	10.4	15.1	5.2	-1	3.7		B06h	23.6	15.5	34.7	7.3	16.4	11.1	7.1	5.6	-1.2	13.3	20.9	23.1	-8.2
275	B06i	protein kinase C epsilon type (NPKC-epsilon)		1.8	-25.4	11.2	4.9	20.4	8.7	4.7	-7.2	28.1	0.8	1.8		B06i	19.1	6.8	17.9	6	1.8	6.2	8.4	12.2	1.3	-4.9	13.6	9.6	-19.7
276	B06j	mitogen-activated protein kinase 10 (MAP kinase 10; MAPK10; PRKM10); MAP kinase p493F12; c-jun N-terminal kinase 3 alpha 2 (JNK3A2)		9.2	-3.1	7	8.9	19.5	38.6	-1.2	-2	163.2	102	5		B06j	17.5	9.5	31.5	9.6	-8.2	1.9	0.6	4.1	7.8	11.7	9.9	8.3	-4.9
277	B06k	serine kinase		5.4	43.6	-8.2	27.7	25.1	16.8	40.7	70.1	29.2	54.1	-256		B06k	32.1	47.9	23.6	48.6	64.3	67.5	46.7	39.1	50.6	41.1	68.9	54.8	33.5
278	B06l	kinase suppressor of ras-1 (KSR1)		7.2	79.5	-48.9	88.9	34.9	29.1	179.6	174.1	163.3	194.4	-265.5		B06l	41.7	51.7	25.5	37.8	55.2	47.7	56.5	43	89.7	51	87.3	62.2	14.7
279	B06m	Gem; induced immediate early protein; ras family member (ras-like protein KIR)		436.2	421.2	1105	558.7	766.7	1161.3	515.7	558.2	541.6	781.9	184.8		B06m	104	109.1	155.9	139	93	83.7	248	229.1	125.5	125.4	107.2	123.2	204.8
280	B06n	ras-related protein RAB5A		-6.4	9.4	32.2	4.5	4.2	18	12.8	107	9.1	60.3	8.3		B06n	19.7	12.1	21	12.5	77	29.8	3.2	9.4	67.7	10.6	50.9	18.7	-5.6
281	B07a	solute carrier family 6 member 11 (SLC6A11); gamma-aminobutyric acid transporter 3 (GABA-A transporter 3; GABT3)		14.8	-4.8	19	-16.2	10.8	-5.9	13.7	9.5	6	9.7	-8		B07a	19	-5.7	15.4	1.6	-8.4	-4.6	-22.1	0.5	-20.6	6.6	-20.5	-4.6	7.2
282	B07b	copper-transporting ATPase 2; copper pump 2; Wilson disease-associated protein		-3.4	-14.7	8.8	-12.4	4.5	-18.8	0.6	-10.2	-0.9	-4.2	-15.4		B07b	7.5	-4.7	2.5	-9.1	6.2	4	-13.4	-2.6	-10.4	-11.8	3.5	-0.2	-10.6
283	B07c	vesicular acetylcholine transporter (VACHT)		4.5	0.7	0	-1.7	21.1	5.8	-2.2	-17.1	-2.7	-2.3	2.8		B07c	5.9	-5.5	10.1	-8.6	4.8	-0.7	-11.5	-0.7	-8.8	-15.5	-10.9	-12.3	8.2
284	B07d	ephrin type-B receptor 2; tyrosine-protein kinase receptor EPH-3; DRT; HEK; ERK		7.8	4.8	43.5	11.5	25.2	22.1	6.5	-9.4	-8.4	-8.9	-5.2		B07d	14.5	8	20.2	-4.9	4.9	12.3	-18.5	3.7	-17.9	-8.6	4.9	2.3	39.2
285	B07e	G protein-coupled receptor kinase 5 (GRK5)		38.6	23.9	30.1	23.5	17.8	8.8	25.4	18.1	21.3	38.2	17		B07e	21.9	9.4	38.2	9.6	-8.7	5	7.2	14.9	-19.1	5.6	11.6	10	5.9
286	B07f	G protein-coupled receptor HM74		-8.4	-8.5	-15.2	-2.1	-1.7	-23.3	-4.7	-14.7	10.5	-218.9	-4.8		B07f	-5.2	6	12.2	5.8	-2.6	-2.8	-14.3	1.2	-24.1	1.6	0.8	-9.9	-25.5
287	B07g	lnk adaptor protein		96.2	84.9	96.5	78	81.3	63.2	52.9	69.3	54.9	58	70.1		B07g	92.5	82.1	115.3	94.8	120.1	124.4	53.4	50.1	130.7	161.8	72.3	83	131.2
288	B07h	mitogen-activated protein kinase p38 (MAP kinase p38); cytokine suppressive anti-inflammatory drug-binding protein (CSAID binding protein; CSBP); MAX-interacting protein 2 (MXI2)		9.8	22.6	9.8	17.3	33.7	-17.6	42.3	12.3	37.8	12.8	23.9		B07h	30	22.9	41.7	31	88	27	10.3	9.2	22.4	20.7	19.2	44.1	5.1
289	B07i	protein kinase C eta type (NPKC-eta); PKC-L		-5.6	9.4	6.8	1.3	10.8	-0.4	-3.5	18.7	-21.9	-8	-6.2		B07i	17.7	6.4	3.5	2.5	-1.9	-1.5	-7.9	-3.2	-3	21.9	6.3	0.6	2.1
290	B07j	focal adhesion kinase (FADK); proline-rich tyrosine kinase 2 (PYK2)		2.5	21.7	-14.6	14.9	23.2	15.3	21.3	3	0.5	-11.8	16.6		B07j	33.9	14.1	11.5	10.8	11.5	21.4	9.5	10.4	-6.2	16.7	10.2	13.8	4.9
291	B07k	calcium/calmodulin-dependent protein kinase I (CAMKI)		66	79.6	17.8	38.2	166.6	70.6	105.7	78.5	81.7	88.4	8		B07k	89.7	96.4	94.7	147	151	163.5	84.5	128.4	43.7	59.4	128.3	158.5	151.1
292	B07l	ephrin A3 (EFNA3); EPH-related receptor tyrosine kinase ligand 3 (EPLG3); LERK3; EHK1 ligand (EHK1L); EFL2		-17.6	11.8	-21.4	4.1	13	56.9	-5.1	-18.3	-8.8	-12.8	-22.7		B07l	20	7	-31.8	1	-12.6	-14.4	4	-2.1	2.5	15.8	-17.6	-0.1	-0.8
293	B07m	Ral A; GTP-binding protein		-32.6	12.3	-75.6	13.9	-5.3	-40	6.8	46.1	19.6	14	7.1		B07m	23.6	15.2	47.4	5.5	27.9	-3.1	11.1	11.5	39	27.6	16.6	10.9	0.3
294	B07n	ras-related protein RAB6		5.7	39.2	-16.4	15.7	39	87.6	45.4	20.7	16	45.3	14.8		B07n	34.1	51.5	51.2	17.5	47.8	20.1	26.4	19	30.4	5.3	16.5	28.7	-2.1
295	B08a	sodium-dependent serotonin transporter; 5HT transporter (5HTT)		10.1	-16.9	41.5	-5.5	18.9	45.5	-10.1	-16.8	-18.6	-22.3	-18.6		B08a	12.4	-1.2	11.5	3.1	-26	10.1	-19.3	-0.4	-16.7	9.8	-7.2	-21.3	19.7
296	B08b	sodium/potassium-transporting ATPase beta 3 subunit (ATPB3); sodium/potassium-dependent ATPase		15.2	30.3	6.4	4.3	45.6	24.7	44.5	8.2	29.5	20.5	14.4		B08b	42.2	23.4	27.2	76.4	69.7	31.6	12.8	29.1	1.7	53.1	7.5	82.2	22.8
297	B08c	thyroxine-binding globulin; T4-binding globulin		1.4	5.2	45.2	-6.6	1.9	52.1	-3.5	14.5	-18.9	8.7	-7.6		B08c	10.1	-2.2	22.8	-14.3	-6	-1	0.5	-9.1	-4	-14.8	12.5	-4.3	18
298	B08d	human embryo tyrosine-protein kinase 1 (HEK; ETK1); ephrin type A receptor 3 (EPHA3)		54	46.4	51.5	28.9	54.4	17.2	36.1	26.3	20.9	5.9	25.7		B08d	29.1	17.4	30.2	9.5	15.3	25.7	5	10.6	108.1	79.3	4.8	6.1	16.9
299	B08e	transferrin receptor (TFRC); CD71 antigen		-3.1	2.6	22.4	2.5	-9.3	13.7	1.8	-14	-15	-25.3	-11.7		B08e	-7.9	24.2	16.8	0.9	-11.7	5.7	4.6	8.4	-7.5	-7.3	-17.3	3.2	5.6
300	B08f	protein-tyrosine phosphatase gamma (R-PTP-gamma)		63.8	100	28.7	82	93.6	25.4	114.2	51.5	153.1	-126.3	93.6		B08f	84.7	83.7	64.9	66.5	75.6	68.2	55.5	59.9	41.8	103.6	33.7	145.6	14.1
301	B08g	putative src-like adapter protein (SLAP)		4	-5.3	5.6	-8.7	14.4	26.6	4.1	-8.1	13.4	9	20		B08g	31.2	17.7	26.4	19.1	-25.2	17.1	18.4	23	19.8	31.3	-1.3	10.1	4
302	B08h	LIM domain kinase 1 (LIMK1)		18.8	29.9	2.5	19.6	8.2	26.5	50.8	17.5	11.6	-1.8	28.4		B08h	8	38.1	23.2	55.8	17.9	50.1	42.8	44.5	20.4	31	26.7	37.2	-1
303	B08i	protein kinase C gamma type (PKC-gamma)		-11.2	-6.5	-23.9	-15.8	5	-1.4	10.2	-28.1	-14.1	-4.6	-3.4		B08i	-2	-0.4	33.9	-3	0.8	-9	-5.9	-3.1	5.6	-6.5	-0.6	-6.4	-22.9
304	B08j	phosphatidylinositol 3-kinase regulatory alpha subunit (PTDINS-3-kinase P85-alpha; PI3-kinase P85-alpha)		-3.1	14.1	-26.6	2.9	9.4	-12.2	27	-14.8	23.5	-11.5	3.8		B08j	12.3	-1.8	8.4	2.4	25.3	8.8	3	4.4	-21.2	3.9	-1.4	15.3	-12.7
305	B08k	phosphorylase B kinase gamma catalytic subunit testis isoform (PHK-gamma-T; PHKGT); PSK-C3		0.9	15	19	13.6	7.6	23.8	20.9	2.4	0.9	-4.9	-0.8		B08k	23.1	21.6	26.5	17.8	13.2	17.1	10.5	12.9	-3.1	13.2	18.3	13.8	1.9
306	B08l	phosphatidylinositol-4-phosphate 5-kinase II beta; 1-phosphatidylinositol-4-phosphate kinase (PTDINS(4)P-5-kinase); diphosphoinositide kinase		70.2	98.6	18	103.2	154	48.7	78.4	112.1	133.7	93.4	71.3		B08l	74.6	88.9	74.2	99.2	67.2	97.5	84.3	87.4	53	74.8	106.6	103.9	65.4
307	B08m	ras homolog gene family member B (RHOB; ARHB); ARH6; H6		495.7	624	957.6	793.6	864.5	1388	790.5	321	604.6	252.6	1194.2		B08m	328.2	391.7	402.1	310.2	437.4	294.2	408.7	355.7	247.8	435	333.8	508	391.8
308	B08n	neuro epithelioma transforming gene 1 (NEP1; NET1); guanine nucleotide regulatory protein		43.7	77.1	72.6	51	68.5	138.3	50.4	32.8	59.1	64	37.6		B08n	9.9	39.5	53.2	23.4	37.9	34.5	33.2	31	34.9	9.8	18.7	23.4	58.3
309	B09a	sodium-dependent noradrenaline transporter; norepinephrine transporter (NET)		-2.5	0.3	-2.5	-12.6	0.1	14.6	33.3	47.6	11.3	7	-10.2		B09a	23.1	-4.6	-1.3	-12.3	-22.6	-2.6	-13.5	3	-21.6	-3.1	-5.6	-5.2	-5.7
310	B09b	synaptic vesicle amine transporter (SVAT); monoamine transporter; vesicular amine transportert 2 (VAT2)		-3.6	-3.5	-18.5	-12.6	-3.7	8.1	-0.7	-2.8	26.1	49	38.4		B09b	0.6	-12.2	-1.1	29.2	-17.2	17.2	-5.7	2.2	19.1	27.7	-14.7	-7.9	-0.2
311	B09c	transthyretin (TTR); prealbumin; TBPA		278.9	399.8	197	223.8	91.5	181.4	207.2	182.5	215.6	128	253.8		B09c	137.7	220.8	337.4	589.2	65.1	118.2	537.7	534.8	79.3	84.3	144.3	140	115.5
312	B09d	frizzled homolog 2 (FZD2; FZ2)		18.3	-6	2.9	-7.8	19	-12.7	2.6	8	13.2	25.6	1.6		B09d	17.9	4.8	25.4	-5.6	-3.2	9.5	-11.7	5.4	-0.4	-16.7	-13.6	-5.3	24.4
313	B09e	vascular endothelial growth factor receptor 3 (VEGFR3); FMS-related tyrosine kinase 4 (FLT4)		9.8	18	22.1	20.6	20.4	-4.2	15.7	15.8	12.2	9.8	12.6		B09e	32.4	1.7	26.3	16.9	13.1	28.4	12.3	10	-0.8	18.9	16.5	-6.8	16.9
314	B09f	guanine nucleotide release/exchange factor (GNRP); ras-GRF; sos		3	2.7	-18.5	-7.6	-1.9	-47	5.5	-7	-23.4	-41.9	-2.8		B09f	-5.4	-1.5	-4.1	2.7	-15.8	-2.2	-4.7	-0.4	-22.3	-12.4	-12.1	4.8	-2.7
315	B09g	epidermal growth factor receptor kinase substrate EPS8		14.5	18.9	-1.5	26.9	44.6	7.1	31.5	13.5	17.1	29.2	29.9		B09g	27.9	-1.9	27.7	7.3	-14.7	16.3	-2.8	9.6	-13.8	8.1	2.9	10.6	1.7
316	B09h	MAP kinase-activated protein kinase 2 (MAPKAP kinase 2; MAPKAPK-2)		313.3	360.6	189.4	214.6	383.8	135.8	339.1	297.9	380.3	303.4	305.5		B09h	541.1	602.3	583.2	618.4	608.7	517	489.3	608.5	356.3	395.4	372.5	518.9	332.4
317	B09i	protein kinase C zeta type (NPKC-zeta)		-4	14.1	7.9	3.2	3.3	18.6	-3.2	-26.6	0.7	13.7	4.7		B09i	13.3	-10.7	9.4	9.3	-55.2	5.9	4.4	9.4	1206.6	-1.4	-21.9	-9	-0.6
318	B09j	p21-activated kinase alpha (PAK-alpha; PAK1)		-3.7	0.4	-5.4	-5	5.8	-24.9	17.7	-11.7	-1	-0.7	-3.4		B09j	20.8	13.8	4.7	19	-75.2	11.7	1.6	13	556.3	246.2	-4	17.8	3.9
319	B09k	casein kinase I gamma 2 (CKI-gamma 2)		23.3	62.2	126.4	53.5	53.2	177.5	16.1	30	35.9	65.1	50		B09k	52.6	46.4	13.6	55.5	37	45.5	47.2	36	32.2	37	40.8	30.2	139.1
320	B09l	phosphatidylinositol-specific phospholipase C beta 3 (PLC-beta 3; PLCB3)		12.5	25.5	0.6	20.6	28.5	7.3	17.2	43.8	19.3	6.7	10.8		B09l	6.2	19.6	29.6	22.8	10.9	28	14.4	15.3	3.7	14.5	10.5	17.4	29.9
321	B09m	ras-related protein RAB3A		15.2	-5	20.6	-3.1	-5	28.2	-10.8	13	12.4	25.6	-19.9		B09m	-4.1	-3.6	34.7	2.6	-8	-7.7	-0.1	3.6	7.4	8	5.7	-6	-12
322	B09n	guanine nucleotide regulatory protein tim1		-8.5	2	-23.4	-10.7	3.8	-42.1	-1.7	-18	-11	-5.6	-5.3		B09n	5.6	1.1	13.9	-2.3	-15.4	-3.6	0.9	1.9	-4.9	-11.3	-11.7	-3.5	-3.3
323	B10a	sodium- & chloride-dependent taurine transporter		46.9	18.3	25.2	15.7	60.8	15.4	8.9	-6.3	23.1	-0.2	18.5		B10a	54.4	46.4	90.8	111	64.2	61	24.3	36.8	5.1	43.8	40.3	71	62.4
324	B10b	sodium/potassium-transporting ATPase alpha 1 subunit (Na+/K+ ATPase; ATP1A1)		70.4	101.2	9.4	84.8	77	48.1	75.6	93.1	78.5	30.7	124.6		B10b	113.1	101.4	89.8	99.4	113.4	108	84.3	88.2	43.7	94.1	110.6	130.1	97.5
325	B10c	alpha-fetoprotein; alpha-fetoglobulin		-8.3	-20.1	-45.8	-5.6	2.4	-40.2	10.3	41.3	-17.3	-39.8	-11.1		B10c	-10.9	-6.1	-1.8	-15	-18.7	-11.7	-19.6	-7.8	-29.2	-16.1	-23.5	-7.9	-10.6
326	B10d	embryo tyrosine-protein kinase 2 (hEK2; ETK2); ephrin type B receptor 3 (EPHB3)		15.5	8.7	-3.4	8.8	16.6	-10.6	11	8	5.7	-7.5	2.8		B10d	31.6	0.8	15.5	0.7	10.9	24.6	-11.8	4.1	44.9	20.1	13.4	6.1	13.2
327	B10e	ephrin A receptor 4; tyrosine-protein kinase receptor sek; hek8		3.6	1.3	13.5	-4.1	12.9	-24.4	-6.6	-21.3	-12	-25.9	20.8		B10e	34.8	46.1	31.1	20.1	24.7	12.9	36.1	30.9	-1.8	10.7	-5.2	35.8	16.2
328	B10f	c-src kinase (CSK); protein-tyrosine kinase cyl		31.5	93.1	32.1	19.5	23.8	-6.5	49.2	36	13.3	10.9	20.1		B10f	69.7	35.4	78.6	51.7	29	47.6	28.7	29.4	41.9	37.3	35.6	47.8	72.2
329	B10g	T-lymphocyte maturation-associated protein MAL		8.5	-1.2	7.2	7	16.3	0	4.5	3.8	-37.2	-1.6	24.9		B10g	20.6	6.4	13.3	3.4	-28.5	1.1	-3.9	12.9	107.1	7.7	4.4	-0.9	-0.7
330	B10h	mitogen-activated protein kinase kinase 1 (MAP kinase kinase 1; MAPKK1; MAP2K1; PRKMK1); MAPK/ERK kinase 1 (MEK1)		17.7	12.7	52.4	22.1	29.5	174.7	7.3	36.8	17.6	26.3	37.9		B10h	36.4	18.7	30.2	24	-3.5	12.7	24.1	16.7	8.8	8.6	11.2	6.6	25.8
331	B10i	protein kinase C theta (PKC-theta)		0.2	-0.4	13.2	-13.6	4.5	17.2	-6.2	-3.4	13.5	4.7	-1.5		B10i	14	-7.5	32.5	-7.6	-16.8	-0.7	-2.9	0	-18.2	1.6	-19.5	-19.8	-19.6
332	B10j	serine/threonine-protein kinase PCTAIRE 1 (PCTK1)		16.1	74.5	84.9	8.9	26.8	47.5	30.2	19.7	59	-4.2	22.6		B10j	-9.3	36.6	21.2	34.2	14.6	37.9	5.2	31.6	13	24	13.9	40.2	60.2
333	B10k	cAMP-dependent protein kinase beta catalytic subunit (PKAC-beta; PRKACB)		-3	16.3	-10.8	15.9	41.1	-12.7	150.2	22.2	94.4	32	10.9		B10k	18.5	18.2	28.8	15.5	85.5	23.1	8	26	-1.2	44.2	25.3	82.3	-5.2
334	B10l	phosphatidylinositol 3 kinase catalytic subunit alpha isoform (PI3 kinase; PIK3CA)		6.5	-5.4	2.4	0.5	12.6	8.7	-10.6	-14.1	26	4.4	0		B10l	6.6	-5.4	5.1	5.1	17.3	-13.8	-9.7	1.8	-26.4	-19.4	9.2	8.1	-3.3
335	B10m	ras-related protein RAB7		97.3	145.3	144.9	132.3	136.2	134.9	155.4	164.6	144.8	132.2	175		B10m	118.1	125.6	161.3	104.9	226.2	121.3	128.3	86.9	103.7	139.8	122.6	157.4	139.9
336	B10n	guanine nucleotide-binding protein G-i/G-s/G-t beta subunit 2; transducin beta 2 subunit 2		48.6	76.2	41.3	30	47	17.4	34	31.6	46	26.8	35.6		B10n	28.2	42.1	82.4	4.8	39.7	50.1	26.8	24.4	24	44.9	22.4	40.3	42.2
337	B11a	sodium/glucose cotransporter 2; (Na+/glucose cotransporter 2); low-affinity sodium-glucose cotransporter		1.6	-2.1	-19.7	0.8	13.1	-12.4	5	-4.3	7.8	-30.6	-14.2		B11a	-4	-11.4	10.2	-6.4	0.3	3.2	-11	19.2	13.1	-22.2	-21.7	-8.9	18.2
338	B11b	adrenoleukodystrophy protein (ALDP); X-linked ALD		39.8	17.8	321.3	32.9	45.4	42.7	22.1	25.6	22.9	-3.3	11.7		B11b	34.9	32.6	49.6	38.1	-6.4	28.8	7.6	23.2	10.6	14.2	20.5	17.2	61.9
339	B11c	serotransferrin (TF); siderophilin; beta-1-metal-binding globulin		1.8	13.3	11.9	84.4	15.8	-22.4	35.2	9.2	-3.9	-26.5	5.5		B11c	28	-0.6	19.8	-4.2	-13.5	-4.8	-2	0.6	5.2	-4.8	-6.5	2.8	-10.3
340	B11d	interferon gamma (IFN-gamma) receptor beta subunit; IFN-gamma accessory factor 1 (AF1); IFN-gamma transducer 1 (IFNGT1)		3.7	8.3	2.4	-2.5	-4.3	-17.8	-0.4	2.5	18	20.9	-1.5		B11d	0.9	13.7	-4.3	12.4	-2.5	3	24.3	6.5	-16.6	-4.8	17.5	14.4	0.3
341	B11e	ephrin type-A receptor 2; epithelial cell kinase (ECK); tyrosine-protein kinase receptor ECK		33.8	28.5	42.3	9.6	22.5	-32	16.6	19.8	34.5	2.8	18.9		B11e	16.7	13	32.7	13.4	4.7	17.9	16	19.7	25	68.2	6.7	11.1	6.9
342	B11f	tyrosine-protein kinase HCK; P59-HCK & P60-HCK; hemopoietic cell kinase		22.4	16.8	37	18.6	7.2	-7.8	18	10.6	32.1	45.5	11.6		B11f	12.2	31.3	39	30.4	16.4	27.9	12	14.9	30.9	24.3	24.6	19.7	64.3
343	B11g	mitogen-activated protein kinase kinase kinase 5 (MAPKKK5; MAP3K5); MAP/ERK kinase kinase 5 (MEKK5); apoptosis signal-regulating kinase 1 (ASK1)		-28	-25.7	-25.6	-25.5	-1.6	-8.1	12.9	-8.9	22.4	1.2	-2.3		B11g	19.5	1.1	8.2	-1.1	24.5	-8.9	-2.6	0.5	15.4	28.5	20.9	30.2	-13.7
344	B11h	mitogen-activated protein kinase kinase 2 (MAP kinase kinase 2; MAPKK2; MAP2K2; PRKMK2); MAPK/ERK kinase 2 (MEK2)		66.7	54.3	155	49.2	80.6	82.7	30	37	48.6	67.4	72.7		B11h	77.2	79.8	100.6	61.5	75.7	65	40.1	33.1	73.8	46.6	61.6	56.4	82
345	B11i	calcium/calmodulin-dependent protein kinase type II beta subunit (CAM-kinase II beta; CAMK-II beta)		-2	0.2	-7.5	-6.6	21.6	10.3	3.1	37.8	23.1	28.2	10.2		B11i	29.6	4	27.8	15.1	-24.4	3.3	-1.6	9.7	-3.5	37.3	-7.3	3.4	2.7
346	B11j	5'-AMP-activated protein kinase catalytic alpha-1 subunit; AMPK alpha-1 chain		5.9	-4.5	6.1	-1	18.9	-8.4	23.3	6.5	2.7	-13.7	8.8		B11j	-6.9	1	22.1	2.2	5.2	4.5	-8.3	3.5	-23.4	5.7	-11	17.7	6.1
347	B11k	cAMP-dependent protein kinase gamma-catalytic subunit (PKA C-gamma)		-3.8	-7.6	-27.3	2.1	0.9	8.2	70.9	2.1	-31.6	-114.4	-4.7		B11k	-2	7.5	20.7	8.6	-11.5	-8.9	-4.2	1.1	-2	-0.9	20.4	0.6	-24.4
348	B11l	phosphatidylinositol 4-kinase alpha (PI4-kinase; PTDINS-4-kinase; PI4K-alpha)		2.1	21	-23.8	15.1	20.1	3.5	38.1	19.5	14.4	0.8	22.9		B11l	4.5	16	21.1	21.8	28.6	11.4	-14.5	13.3	-4.6	11.8	12.8	26	-1.6
349	B11m	guanine nucleotide-binding protein alpha 13 subunit (GNA13)		0.1	-6.9	-11	-8.1	5.9	-24.1	0.8	-12.7	1.7	-4.2	-7.2		B11m	4.6	0.7	10.8	-0.6	1.3	3.6	-106.4	7.1	-4.3	21.9	-2.9	-0.1	-8.4
350	B11n	transducin beta 5 subunit; GTP-binding protein G(i)/G(s)/G(t) beta subunit 3		19	22.1	-13.2	8.5	37.8	1.5	31.1	21.4	46.4	3.9	23.4		B11n	-2.8	15.6	6.7	1.9	1.6	12.8	-24	0.8	-7	8	-3.2	3	16.1
351	B12a	kidney oligopeptide transporter; kidney H+/peptide cotransporter		-6.6	0.7	-28.2	0.6	-2.3	5.7	3.6	-40.1	-6.8	-10.9	-44.5		B12a	18.5	-1.7	12.8	-3.7	-17.6	-3.6	-10.1	-0.6	-17.5	-3.4	16.6	-3.8	-4.8
352	B12b	ATP-binding casette 8 (ABC8); Drosophila white homolog		3.2	-5.6	-31.1	-7.3	13.1	0.4	-11.2	-3.6	-8.1	-0.5	-25.9		B12b	22.8	-1.3	20.7	-3.9	-12.8	-3.6	-11.2	-6.2	-12.9	-1.7	-28	-14.2	-10.8
353	B12c	lactotransferrin; lactoferrin		8.9	-7.2	-15.5	2.3	3	-4.6	-0.8	15.6	4.1	0.6	-11.3		B12c	15.8	0.8	21.8	0.8	-15	-0.3	-6.1	-0.2	-1.5	1.4	-3	9.6	15.4
354	B12d	interleukin 6 signal transducer (IL6ST); membrane glycoprotein 130 (GP130); oncostatin M receptor		12	6.1	-16.6	21.9	30.5	6	46.5	6	25.4	-21.3	22.1		B12d	11.4	25.1	15.3	19	16.1	27.9	-2.3	18.1	-8.2	15.2	14.4	64.3	10.1
355	B12e	transforming growth factor beta receptor type 1 (TGF-beta receptor type 1; TGFBR1; TGFR1); serine/threonine-protein kinase receptor R4 (SKR4); activin receptor-like kinase 5 (ALK5)		39.1	56.2	34.9	46.2	41.5	63	68.7	52.6	90.6	77.1	48.2		B12e	19.6	37.6	64.8	35.3	6.2	34.7	35	22.9	50.2	69.4	56.2	67.6	51
356	B12f	70-kDa zeta-associated protein (ZAP70)		7.6	-14.7	19.2	-12	-9.7	1.9	-41.1	-12.1	-27	8	-6.7		B12f	25.8	6.4	8.4	1.8	-14.6	16.5	-9.1	1	13.4	17.5	-9.8	-0.6	5.8
357	B12g	smooth muscle & non-muscle myosin light chain kinase (MLCK)		791.6	786.4	666.4	747.8	991	261.5	1533.3	534.6	1545.4	917	599.5		B12g	262.6	288.5	253.7	301.1	321.2	296.3	502.5	393.9	54.8	170.9	223.2	485.9	324.8
358	B12h	mitogen-activated protein kinase kinase 3 (MAP kinase kinase 3; MAPKK3; MAP2K3; PRKMK3); MAPK/ERK kinase 3 (MEK3)		70	77.6	91	58.3	22.9	86	32.6	66.5	72.3	66.8	-54.3		B12h	98.8	81.1	77.6	67.4	60.8	63.3	85.8	69.3	49.6	14.8	88.6	72.4	42.1
359	B12i	calcium/calmodulin-dependent protein kinase type IV catalytic subunit (CAMK IV); CAM kinase-GR		-2.6	1.7	2	-7.1	7.6	46.1	0.8	13.1	0	10.2	-8.7		B12i	13.8	6	36.9	-4.6	2.3	23.4	-11.4	-1.9	6.5	4.7	115.6	69.7	10
360	B12j	tyrosine-protein kinase tec		-14.5	-14.6	-5.3	-9.4	-2.7	-18.1	12.8	0.8	1.9	-26.3	-3.5		B12j	-12.1	-4.7	17.9	1.3	-23	-1.3	-0.3	3.2	1.8	-9	-11.2	1.1	-12.2
361	B12k	cAMP-dependent protein kinase type I beta regulatory subunit (PRKAR1B)		141.9	126.2	891.9	129.9	143	795.9	89	174.8	109.5	287.5	180.5		B12k	103.9	101.9	219.4	82.4	54.4	107.6	117.1	63.4	240.9	82	206.6	68	239.5
362	B12l	phospholipase C beta 2 (PLC-beta 2; PLCB2)		-3.5	-3.7	-47.9	7.1	7.8	-12.2	20.5	30.3	-5.6	-7.4	6.1		B12l	30	9.2	33	16.4	15	19.3	12.5	11.4	4.8	11.9	-3.3	21.3	18.7
363	B12m	guanine nucleotide-binding protein G(I)/G(S)/G(T) beta 1 subunit (GNB1); transducin beta 1		71.4	62.3	72.2	70	51.8	124.3	53.4	75.9	63	41.6	68.5		B12m	72.1	52.3	119.7	49.1	87.6	39.1	94.3	46.2	84.3	98.4	109.5	62.1	88.9
364	B12n	ras-related associated with diabetes protein (RRAD); ras associated with diabetes protein 1 (RAD1)		14	-47.2	1.3	-8.5	14.7	38.7	-3.9	9	-10.3	-2.6	-1.8		B12n	12.8	3	18.3	-2.9	-22.3	-3.1	-7.7	-4.7	-3.1	-2.6	-20.1	-0.6	4.3
365	B13a	sodium-dependent proline transporter		-1.6	-7.5	-26.8	-7.5	3.9	8	0.9	-10	-8.8	-32.5	-7.1		B13a	33.9	0	13.4	-1.1	-19.4	-0.9	-34	0.8	12	-11.8	-8.1	3	15.5
366	B13b	canalicular multispecific organic anion transporter; multidrug resistance-associated protein 2 (MRP2); canalicular multidrug resistance protein		4.2	-8.7	-10.1	-3.3	3	-18.5	-9.1	-12.9	-29.8	-92.1	-10		B13b	-6.3	1	7.7	2.6	-14	-6.2	-3.4	-3.7	-1.7	3.8	-3.8	9	-3.8
367	B13c	melanoma-associated antigen p97 (MAP97); MFI2		15.9	9	20.8	11.4	17.7	-3.4	-8	-21.2	-8.2	-49.4	48.8		B13c	17.5	5.7	39.9	11.1	0.7	15.9	13.3	2.2	48.9	27.9	3.5	9.4	10
368	B13d	CXC chemokine receptor type 4 (CXCR4); stromal cell-derived factor 1 receptor (SDF1 receptor); fusin; leukocyte-derived seven transmembrane domain receptor (LESTR); LCR1		22.2	11.9	39.7	10.4	25.4	50.9	6.5	4.9	3.4	22.8	21.9		B13d	45.3	36.8	122.1	97.7	55.7	61.5	36.9	26.2	127.7	86	45	35.2	82.8
369	B13e	anaplastic lymphoma kinase GN (ALK)		10.1	3.4	-0.6	-8.7	8.9	-11.3	5.8	6.6	0.7	-1.6	-9.5		B13e	-17.1	-1.8	24.2	-1.8	-7.9	-5.5	-8	-0.9	-6.4	-2.2	-14.7	0.4	-18.1
370	B13f	c-fer proto-oncogene		-5.8	-4	-0.1	-18.5	-8.9	-19.8	-3.5	-13.1	0.1	1.1	-15.8		B13f	4.4	-8	11.7	0.1	-12.1	-11	1.9	-2.2	15.6	-7.1	-12.3	-7.3	-26.3
371	B13g	titin		-66.5	-16.6	0.9	-16.5	-88.4	-42.5	-43.3	-26.9	-22	13.9	-24.8		B13g	1.6	-5.9	24.7	-5.9	-36.4	-7.1	-14.2	-6.5	3	15.9	-20.4	-13.7	-7.4
372	B13h	mitogen-activated protein kinase kinase 4 (MAP kinase kinase 4; MKK4; PRKMK4); c-jun N-terminal kinase kinase 1 (JNKK1); JNK-activating kinase 1; SAPK/ERK kinase 1 (SERK1; SEK1)		-12.6	-20.6	21.3	4.5	0.3	-43.7	2.4	5	-39.4	-27.2	-44.4		B13h	9.8	-6.4	-3.9	-6.3	-7.6	-9.2	-4.8	-2.5	-20.4	-13.7	-20.2	-3.7	-3.4
373	B13i	casein kinase II alpha subunit (CK II); CSNK2A1		24.1	12.8	36.1	9.1	30.8	-21.5	29.9	8.2	27.2	10.7	18.8		B13i	55	34.1	41.6	38.7	17	28.2	34.7	25.6	19.5	25.4	17.6	30.9	19.1
374	B13j	Bruton's tyrosine kinase (BTK); agammaglobulinaemia tyrosine kinase (ATK); B-cell progenitor kinase (BPK)		-11.2	-20.8	-14.1	8.7	6.2	-28.9	16.1	11.9	17.3	5.1	11.8		B13j	2.5	7.7	10.1	10.5	11.8	14.8	4.1	4.6	26.9	42	11.8	15.8	0.3
375	B13k	cAMP-dependent protein kinase type II beta regulatory subunit (PRKAR2B; PKR2)		-14.7	-9	-11.7	-9.9	23.6	3.3	6.6	-5	-0.6	-5.1	-3.6		B13k	11.6	0.9	17.3	-10.2	-1.5	2.1	-13.9	-1.1	-13.6	0.1	-5.3	-2.2	-16.2
376	B13l	phospholipase C gamma 1 (PLC-gamma 1; PLCG1); PLC1; PLC148		37.8	40.1	19.1	40.2	55.5	55.2	34.7	38.8	58.5	44.2	39		B13l	43.8	30.1	43.8	29.1	19.5	27	18.8	34.7	39.8	33.3	36.7	38	25.6
377	B13m	ras-related C3 botulinum toxin substrate 1 (RAC1); ras-likeprotein TC25		11.6	18.3	4.1	25	33.2	-4.5	148.4	7.4	100.9	12.7	28		B13m	2.5	25	18.6	31.4	127.8	51.3	14.5	30	21.7	133.1	25.6	127.7	-6.1
378	B13n	RalB GTP-binding protein		21.1	-8	26.1	-8.5	53.5	-15.8	1.3	-16.7	-4.5	-18.2	-1.3		B13n	51.7	5.4	22.2	0.9	29.1	2.8	-6.4	-3	-13.7	-4.8	-14.4	3.1	26.8
379	B14a	neutral amino acid transporter A (SATT); alanine/serine/cysteine/threonine transporter (ASCT1)		49.8	38.4	30.1	49.6	40.6	99.7	32.8	20.3	73.3	24.5	73.7		B14a	27.7	27.5	38.9	32.5	40.8	15.5	6.9	17.3	-7.5	23.8	-4.5	25.1	64.4
380	B14b	cystic fibrosis transmembrane conductance regulator (CFTR); cAMP-dependent chloride channel		-7.7	-16	-30.6	-0.3	0.6	-10	4.7	32	-15.4	-39	3.3		B14b	9.2	-3.4	-2.8	6.7	-0.9	-3	-17	3.2	-6.7	-9.9	-13.3	2.7	12.5
381	B14c	Insulin receptor-related protein (IR-related receptor; IRR)		-2.6	-4	9.1	-12.8	2.3	12.6	8.5	3.7	-29.3	-59.3	2.2		B14c	11.4	4.8	36	-7.6	-7.2	2.8	-5.3	-1.8	-24.2	-0.5	-31.4	-1.6	2.4
382	B14d	ephrin type A receptor 1 (EPHA1)		11.6	295.6	20.4	307	21.1	0.5	188	290.5	243.3	337.1	270.2		B14d	38.4	202.2	37.6	207.6	6.1	227.6	268.4	172.5	284.8	202.7	339.1	242.5	14.6
383	B14e	fibroblast growth factor receptor 3 (FGFR3); JTK4; fibroblast growth factor receptor 2 (FLG2)		-0.1	-7.3	20.1	-9.4	-4.5	-18.3	-9.3	-20.8	-7.8	-5.5	-15.9		B14e	10	-7.3	17.6	-7.2	-13.7	-12	-7.5	-1.3	-18.3	-13	-11.7	-14.4	-6.4
384	B14f	growth factor receptor-bound protein 2 (GRB2); abundant SRC homology protein (ASH)		376.3	333.9	323.8	422.2	340.7	240.9	341.1	225.8	373.8	283	343.4		B14f	172.3	504	358.5	605.5	172.4	505	286.8	304.2	403.5	522.4	419	601.7	805.2
385	B14g	cAMP-dependent protein kinase I alpha regulatory subunit (PRKAR1); tissue-specific extinguisher 1 (TSE1)		151.6	141.8	45.8	119.9	146.8	19.9	181.7	33.2	208.7	28.1	117.7		B14g	70.7	109.8	71.9	81.9	89.4	114.1	79.1	80.7	33.3	147.5	36.1	152.4	107.8
386	B14h	mitogen-activated protein kinase kinase 5 (MAP kinase kinase 5; MAPKK5; MAP2K5; PRKMK5); MAPK/ERK kinase 5 (MEK5)		13.4	6.8	7.2	13.2	42.4	-17.6	33.6	21.1	12.6	-4.7	34.5		B14h	36	17.7	20.5	14.6	29.8	33.5	22.8	17.1	24.5	33.6	26.3	30.2	17.3
387	B14i	cAMP-dependent protein kinase alpha-catalytic subunit (PKA C-alpha)		142	131.5	249.6	161.5	152.4	120.8	115.5	72.5	132.1	136.4	167.2		B14i	118.3	117.6	128.4	134.8	100.3	99.3	104.1	67.7	66.9	94.4	93.6	136.6	240.4
388	B14j	Janus tyrosine-protein kinase 2 (JAK2)		-0.3	-32.2	-12.1	21.4	18.9	-6.2	60	-25.4	46.2	253.6	16.1		B14j	28	5.4	23.2	-12.7	-9.7	-48.9	8.5	9.2	-7	16.4	-1.1	23.6	-6.1
389	B14k	focal adhesion kinase 2 (FADK2; FAK2); cell adhesion kinase beta (CAKbeta); proline-rich tyrosine kinase 2 (PYK2)		13.8	-2.4	-5.3	8.1	13.9	9	22.1	-5.5	7.6	1.8	3.1		B14k	9.8	9.1	51.4	9	-3.3	1.3	-3.5	0.7	7.6	-16.1	-3.7	-6.3	7.7
390	B14l	phosphatidylinositol-specific phospholipase C gamma 2 (PLC-gamma 2; PLCG2)		14.4	-0.8	3	11.5	25.4	21.3	25.2	-6.9	11.9	26.5	17.2		B14l	27.7	11.4	36.1	27.1	32.9	18.8	1.5	5.3	25.5	22.7	-2.8	15.5	2
391	B14m	vav oncogene		-0.5	3.2	10.7	11.5	17.3	34.5	3	9.7	-1.8	-7.6	10.4		B14m	27.1	17.1	30.1	18.4	4.4	8.2	3.9	1.5	37	32.2	29.3	24.5	19.5
392	B14n	dual-specificity protein phosphatase 9; mitogen-activated protein kinase phosphatase 4 (MAP kinase phosphatase 4 (MKP4)		21.5	20.6	-0.7	9.4	11.9	79.6	-0.7	6.3	-0.3	-9.7	3		B14n	34.3	6.8	36.9	-0.1	-10.6	4.5	-3.7	3.3	4.2	-6.8	-13.9	-3.6	16.8
393	C01a	protein-tyrosine phosphatase 1E		-17.3	2.5	-4	0	3.3	4.1	13.4	14.1	-16.2	-6.1	4.4		C01a	-17.5	2.3	11.7	2.2	-7.6	1.6	-11.6	-2.3	3.5	11.4	-7.5	-3	-9.3
394	C01b	PTPCAAX1 nuclear tyrosine phosphatase (PRL-1)		15.9	62.3	-8.2	46.7	96.3	10	182.8	34.2	206.9	26.4	72.5		C01b	73.9	96.4	82.9	109	190.1	100.4	62.8	121	45.7	203.5	52.8	309.7	48.8
395	C01c	adenylyl cyclase IX		17.9	20.5	53.9	20.9	23.1	54	20.4	66.7	44.7	73.5	16.6		C01c	16.4	4.1	20	4.6	0.4	6.3	-0.8	3.5	9.7	23.8	18.3	12.2	12.7
396	C01d	signal transducer and activator of transcription 3 (STAT3); acute-phase response factor (APRF)		14.7	54.2	47.1	34.1	24.2	12.4	20.1	-1.1	45	18.1	47.4		C01d	30.8	28.5	33.2	25.8	-3.2	20.4	30.8	20.1	-3.6	22	11	33.8	22.6
397	C01e	14-3-3 protein beta/alpha; protein kinase C inhibitor protein-1 (KCIP-1); protein 1054		5.7	42.2	14.8	52.5	59	-39.4	107.3	127.1	131.8	170.7	56.4		C01e	52.6	103.6	57	85.6	123.1	151.6	56.6	90.2	160.8	120	186.6	198.8	-21.1
398	C01f	FKBP-rapamycin associated protein (FRAP); rapamycin target protein		2.7	-5.7	80.1	-4.2	13.4	34.7	7.8	-16.7	18.8	-4.9	-19.2		C01f	32.8	-5.9	25.1	2.2	-2.6	-13.9	-0.6	3.4	-4.4	0.6	-5.5	9.2	5
399	C01g	retinoic acid receptor beta (RXR-beta; RXRB)		130.3	161.8	194.5	131.4	105.9	258.8	62.3	125.3	100.3	174.7	118.9		C01g	147.6	90.8	152.1	100.6	65.4	107.8	126.8	88.5	90.4	61.3	113.8	65.5	180.1
400	C01h	caspase & RIP adaptor with death domain (CRADD); RIP-associated protein with death domain (RAIDD)		3.2	-9.3	10.7	-7.1	10.8	52.8	-0.2	13.3	-17.7	-1.7	-11.8		C01h	11.3	5.4	12.1	2.7	-5.7	2.6	-13.7	4.7	3.8	26.5	-10.5	5.1	-4
401	C01i	calpain p94 large (catalytic) subunit; calcium-activated neutral proteinase (CANP); muscle-specific calcium-activated neutral protease 3 large subunit (CAPN3); NCL1		-11.7	-8	-17.9	-6.7	17.7	31	-19.4	0.3	-9.2	-5.7	-5.6		C01i	26	-2.8	17.6	-2.5	-29.7	-3.4	-13.2	-3.1	2.4	-6	-1.8	-15.2	-33.8
402	C01j	granzyme A (GZMA); cytotoxic T-lymphocyte-associated protein 3 (CTLA3); Hanukkah factor (H factor; HF); fragmentin 1		-9.7	17.4	-23.8	10.5	-0.2	-1.6	17.8	8.2	33.9	23.6	12		C01j	8.3	12.1	0	1.7	-9.8	9.7	11.2	3.3	21.4	44.6	10.8	17.6	-10.1
403	C01k	poly(ADP-ribose) polymerase (PARP; ADPRT; ADPRP; PPOL); NAD(+) ADP-ribosyltransferase; poly(ADP-ribose) synthetase		9.4	7	-15.7	14	19.8	12.2	-5.8	-28.4	2.1	-17.1	24.4		C01k	31.6	5.7	41.9	11	4	15.2	3.5	1.9	5.5	2.6	4.8	17.7	-0.5
404	C01l	DNA polymerase beta (POLB)		0.1	8.4	6.8	13.5	7	-9.4	2.8	-15	12.7	6.9	-41.4		C01l	2.8	6.4	16.7	21.8	-13.5	10.8	9	1.7	-33.5	-2.5	7.7	8.9	6
405	C01m	MCM2 DNA replication licensing factor; nuclear protein BM28; KIAA0030		7.4	3.9	17.6	19	25.8	13.3	-8.9	0	14.4	69.8	6		C01m	-12.2	10.9	41.6	42.3	27.8	66.9	-0.5	0.7	11.2	23.1	13.2	30.5	30.2
406	C01n	excision repair cross-complementing rodent repair deficiency complementation group 1 (ERCC1)		234.9	194.1	253.4	177.5	211.3	212.7	87.7	154.1	109.1	159.3	197		C01n	274.9	217.5	257.4	272.4	111.6	196.3	390.2	295.4	138.4	87.1	253.5	182	326.5
407	C02a	leukocyte common antigen (LCA); CD45 antigen; PTPRC		-7	40.6	4.9	-2.8	15.3	-17.5	-21.4	-47.1	18.6	42.8	-19.3		C02a	33.4	63.3	8	5.8	-0.2	-3.5	-10.5	9.4	8.1	13	4.6	15.7	106.7
408	C02b	cGMP-inhibited 3'.5'-cyclic phosphodiesterase B (CGI-PDE B; CGIPDE1)		-9.7	-10.5	11.5	-5.7	4.9	-16.7	-12.5	-24.7	-22.3	-7.8	-13.5		C02b	-10.8	1.2	5.2	4.2	-16.7	2.2	-18.4	0.8	-15.4	-5.2	-21	-2.2	6
409	C02c	retinal guanylyl cyclase 1 (RETGC-1); retinal guanylate cyclase 2D; rod outer segment membrane guanylate cyclase (ROS-GC)		-5	-6.9	-3	-8.3	6.1	-5.8	-2.4	7.1	-18.4	6.8	-14.8		C02c	1.2	2.6	4.2	-2.7	-5.8	-3	-11.1	-0.9	-14.4	-9.5	-7.5	-9.7	-11.4
410	C02d	signal transducer and activator of transcription 6 (STAT6); IL-4 STAT		137.1	264.2	239.5	302.9	281.3	151.2	280.2	201.9	349.2	316.6	273.2		C02d	255.8	270.7	220.1	244	222.7	298.3	182.2	159.8	197.1	210.8	271.1	333.3	209
411	C02e	protein kinase C substrate 80-kDa protein heavy chain (PKCSH); 80K-H protein		446.1	395.6	666.7	475.4	687.7	340.8	419.5	218.3	503	292.7	496		C02e	443.9	405.9	285.1	379.6	495	661.3	300.4	246.7	507.5	722.4	245.8	429.9	689.7
412	C02f	SH3p17 protein		9.4	22	-20	34.7	26.1	-20.2	24.5	24.1	33.7	6.1	17		C02f	11	28.6	10	17	16.9	17	9.6	15.2	17	12.7	15.5	27.2	-19.9
413	C02g	WSL protein + TRAMP + Apo-3 + death domain receptor 3 (DDR3)		14.8	14	14.2	21.5	35.1	5.8	78.1	9.1	15.4	-3.1	7.2		C02g	19.5	17.8	15.6	13.2	13	16.4	-49.5	13.5	9.4	15.2	2.3	19.1	12.8
414	C02h	CD40 receptor-associated factor 1 (CRAF1)		42	5.3	51.2	22.1	67.2	-47.3	40.2	14	-8.9	-11.3	1.2		C02h	173	21.6	95	27.9	145.6	23.6	-54.1	9.4	24.4	4.6	17.2	15.9	71.3
415	C02i	calcium-dependent protease small (regulatory) subunit; calpain; calcium-activated neutral proteinase (CANP)		680.1	919.5	670.8	1134.5	1116.3	283.6	909.3	580.7	854.3	1002.7	1164.9		C02i	959.3	897.6	651	921.2	1018.5	1104.8	689.9	576.7	840.8	926	732.7	1031.7	923.7
416	C02j	CAD; DNA fragmentation factor 40-kDa subunit (DFF40)		-9.2	-9.4	-10.2	8	-13.7	-9.1	-5.8	-10	5.8	7.3	-23.7		C02j	4.6	0.8	6.5	5.3	-36.9	-21.1	3.4	-5.6	-21.3	-12.5	-15.2	-18.1	-5.8
417	C02k	nitric oxide synthase 2A (NOS2A); inducible hepatocyte NOS (HEP-NOS)		-4.6	-1.4	-8.8	-10.9	14.6	19.5	-14.6	-11	-7.9	1	-10.7		C02k	13.8	3.5	18.8	-0.2	1.5	6.9	-7.4	3	-5.9	-20.2	-1.3	-8.5	-4
418	C02l	DNA polymerase gamma (POLG); mitochondrial DNA polymerase catalytic subunit (MDP1)		27.3	26.2	29.2	21.1	34.9	7.3	14.3	-16.2	19.7	-5	31.1		C02l	41.1	32.3	22.2	17.7	2.6	31.5	10.8	17.9	-3.2	44	13.7	30.1	40.2
419	C02m	MCM4 DNA replication licensing factor; CDC21 homolog		-10.1	0.2	-20.1	10.2	15	-1.1	0.9	-15.1	4.9	22.8	4.1		C02m	58.8	11.3	21.4	2.9	15	37.1	-0.3	-3.1	-22.5	12.7	-14.2	14.3	-6.8
420	C02n	xeroderma pigmentosum group D complementing protein (XPD); X-ray repair-complementing defective repair in Chinese hamster cells 2 (XRCC2)		-0.3	3.6	10.2	2	13.8	45.5	-0.9	-25.4	1.6	-20.2	1.1		C02n	0.1	-2.5	24.3	10.6	-4.1	1.5	-2.6	-5.2	5.3	-2.4	-15.8	1.3	0.8
421	C03a	protein-tyrosine phosphatase 1B (PTP1B); PTP non-receptor type 1 (PTPN1)		69.9	67.6	44.8	33.1	47.9	67.3	36.6	9.3	5.7	16.2	47.5		C03a	78.2	50.2	61.9	41.3	65.3	32.2	65.1	43.1	35.2	48	22.5	37.4	64.3
422	C03b	cGMP-inhibited 3'.5'-cyclic phosphodiesterase A (CGI-PDE A)		58.8	89.8	57.6	57.8	65.9	118.5	57.4	43.3	107.9	92.9	31.2		C03b	53.7	42.7	87.9	73.4	69.7	44.9	74.7	63.4	-6.1	14.9	48.3	60.7	83.8
423	C03c	retinal guanylyl cyclase 2 (RETGC-2); retinal guanylate cyclase 2F; rod outer segment membrane guanylate cyclase 2 (ROS-GC2); guanylate cyclase F (GCF)		-7	-8.3	-20.1	-2.9	-8.6	-6.4	-10.4	-3.3	-35.6	-28.9	-13.7		C03c	-7.1	-5	11.5	-5.2	-20.5	-11.7	-10.4	2.6	-18.1	-24	-13.9	8.9	-27.8
424	C03d	cAMP-response element binding protein 1 (CREB1)		71.8	136.7	69.8	144	172.1	67.1	169.2	83.5	150.3	155.6	126.3		C03d	107.3	105	92.2	117.5	106.2	146.3	107.2	114.6	66.6	131.5	62.5	141.4	89.6
425	C03e	linker for activation of T-cells (LAT)		11	1.7	27	3.2	30	51.8	-12.5	-17.8	-8	25.6	20.3		C03e	26.3	14.3	21	-6.7	-14.9	6.8	1.1	2.1	-17.2	7	47.9	9.4	31
426	C03f	SH3p18 protein		-15.2	1.8	-13.2	4.4	5.8	-187.5	-8.3	6.9	40.7	9.6	1.6		C03f	0.4	2.4	-10.5	4.4	-12.2	10.3	3.7	4.5	-9.1	-5.5	19.1	34.4	-2.6
427	C03g	tumor necrosis factor receptor superfamily member 7 (TNFRSF7); CD27L antigen receptor		52.9	58.3	28.7	29.3	58.3	-89.3	53.3	23.5	20.9	93.1	57.9		C03g	132.7	32	38.8	26.5	61.1	72.9	-21.2	3.2	67.8	67.9	37.3	20.8	84.3
428	C03h	FAN protein		-5.8	8.2	-24.4	8.6	11.4	-482	82.3	9.3	-9.8	-10.6	5		C03h	11.2	11.8	4.5	27.6	8.9	8.2	-37.5	4.6	11.4	-1.4	-18.6	12.9	-1.2
429	C03i	BCL2-associated death promoter (BAD); BCL2-binding component 6 (BBC6); BCL2L8		40.3	2.7	45.1	0.7	46.9	-331.7	-42.2	11.3	16.4	-2.1	-363.3		C03i	38.2	1	49.3	-10.3	-9.4	-115.9	7.9	7.6	30.5	30.1	-15.1	-7.9	37.8
430	C03j	DNA fragmentation factor 45 (DFF45)		8.3	5	-22.9	-1.3	8.8	-11.8	21.1	44.7	0.4	-6.4	11.4		C03j	25.8	3.1	11.9	8.7	5.7	14.4	0.2	0.4	6.3	-10.5	8.5	-5.3	17.6
431	C03k	defender against cell death 1 protein (DAD1)		280.3	419.8	137.7	392.8	565.5	76.1	725.8	405.5	796.5	369.7	441.7		C03k	306.2	416.4	347.8	465.1	834.8	644.4	264.5	280.3	441.1	860.2	336.4	717.4	315.8
432	C03l	DNA polymerase delta catalytic subunit		9.2	15	10.5	-3.5	6.6	6.1	12.1	15.3	-17.6	-4.4	-2.6		C03l	32.9	7	34.6	14.8	-15.8	17.4	-8.6	2.5	-8.8	-9.8	34.3	-1.1	34.6
433	C03m	MCM5 DNA replication licensing factor; CDC46 homolog		64.5	26.7	18.4	28.6	54.9	48.6	25.2	2.6	25.1	61.8	42.2		C03m	39.8	44	70.3	59.4	72.7	123.3	15.9	16.6	-22.3	61.6	22.5	50.2	139.3
434	C03n	xeroderma pigmentosum group B complementing protein (XPB); excision repair cross-complementing rodent repair deficiency complementation group 3 (ERCC3); basal transcription factor 2 89-kDa subunit (BTF2p89; TFIIH 89-kDa subunit)		71.8	32.9	48.1	65.4	66.8	61.5	46.1	49.1	48.9	-47.5	48.8		C03n	48.8	46.3	65.6	45.5	42.6	53.4	27.7	30.1	38.6	29.6	27.5	32.2	79.1
435	C04a	protein-tyrosine phosphatase 2C (PTP-2C); SH-PTP2		2.6	32.4	-15.2	24.7	73.8	-28.7	93.6	-12.8	124.1	85.6	14.9		C04a	44.4	29.7	18.4	37.4	69.2	26.2	18.9	38.5	0.3	33.1	25.6	123	-10
436	C04b	3'5'-cAMP phosphodiesterase HPDE4A6		6.3	41.7	26.5	9.7	29.4	66.7	10.7	18.2	29.1	36.7	53.2		C04b	18.7	30.8	42	33.7	13.3	12.9	15.7	26.2	-2.8	24.6	28.5	10.7	55.2
437	C04c	soluble guanylyl cyclase beta 2 subunit; guanylate cyclase; guanyl cyclase		-12.1	-2	-18	-1.4	-1.9	18.7	-15.2	-28.3	-18.9	-10.9	-4.2		C04c	-24.5	-15	14.9	-6.1	0.6	-39.4	-1	-1.9	-1.9	-8.3	-18.7	6.1	-11.1
438	C04d	RalGDSB; GTP/GDP dissociation stimulator for a ras-related GTPase (RALGEF)		24.1	45.6	61.3	31.1	32.2	146.5	-15.2	-20.6	-7.7	17.4	30.3		C04d	22.6	21.9	36.8	28	9.7	34.3	12	18.7	37.9	24.6	18.5	7.7	36.6
439	C04e	hint protein; protein kinase C inhibitor 1 (PKCI1)		3.4	112.3	21.6	11.9	30.6	17.1	78.4	135.5	37.1	13	10.3		C04e	25.4	5.4	14.6	-14.9	32.1	24	11.7	15	10.9	36.3	7.1	66.1	6
440	C04f	FRAP-related protein 1 (FRP1); ataxia telangiectasia- & RAD3-related protein (ATR)		0.8	-1.8	-5.1	-2.1	7.4	-64.3	-7.9	-14.4	-6.1	3.5	16.3		C04f	-9.9	-2.7	-7.2	0.9	-12.4	5.6	-4.1	4.2	2.4	-5.3	-0.7	7.7	1.8
441	C04g	tumor necrosis factor receptor superfamily member 8 (TNFRSF8); CD30 antigen; KI-1		2.5	-2.8	-17.8	-0.7	7.2	-60.6	-17.8	4.1	-7.8	-8.8	-5		C04g	9.4	-16.9	7.5	3.8	6.1	1	-314.4	2.2	9.3	-23.6	-1.5	21.7	-14.9
442	C04h	caspase 2 (CASP2); ICH1L cysteine protease; ICH1S		10.6	24.5	19.3	19	25	-2.5	19.1	1	23.2	25.2	24.4		C04h	20.1	18.5	36.4	40.9	27.7	21.1	-593	12.9	24.2	9.7	28.9	30.4	19.6
443	C04i	BCL2-binding athanogene 1 (BAG1); glucocorticoid receptor-associated protein RAP46		1.7	23.5	-2.7	22.2	21.9	-4.4	22.6	4.9	31.5	1.9	-317.3		C04i	32	22	32.1	30.7	-2.6	-156.1	12.5	19.5	7.5	19.5	22.7	85	-9.1
444	C04j	akt1 proto-oncogene; rac alpha serine/threonine kinase (RAC-PK-alpha); protein kinase B (PKB)		263.3	300.8	236.9	281.4	268.5	247.7	156.6	141.2	236.6	268	283.5		C04j	213.7	255.4	256.3	295.3	196.4	264.5	200.7	186.1	103.1	153.3	191.7	229	295.8
445	C04k	inhibitor of apoptosis protein 3 (API3; IAP3); X-linked inhibitor of apotosis protein (X-linked IAP; XIAP); IAP-like protein (HILP)		-30.2	-10.7	-16.1	-16.9	-1.7	-22.5	-26.8	-12.1	-8.5	-13.2	-8.6		C04k	1.5	-16.8	11	-49.3	-31.8	10.3	-16.3	-12.6	5.9	2	6.8	-15.8	-26.9
446	C04l	DNA topoisomerase I (TOP1)		4.2	18.5	-3	0.1	10.8	70.1	-1.3	-1.9	-3.2	-12.5	9.3		C04l	47.3	2.6	52.6	-20.1	8.7	8.4	-3.6	4	21.8	2	9.2	7.4	18.2
447	C04m	MCM6 DNA replication licensing factor ; p105MCM		-4.9	-5.2	-45.2	76.6	-3.1	-23.1	-6.6	-23.6	1.8	-35.2	-3.7		C04m	-15	-10.6	-0.8	-9.5	-34.9	0.6	-17.4	-3.9	-0.2	16.8	-11.1	0.1	-6.5
448	C04n	excision repair cross-complementing rodent repair deficiency complementation group 6 (ERCC6); Cockayne syndrome protein 2 type B (CSB)		-4.3	-7.4	-12.4	-2.4	5.9	-29.6	-3.7	-8.2	-2.6	-57.7	-6.1		C04n	7.5	-1.9	21.9	0.7	-19.8	-6.5	-18.7	-1	-15	-3.8	-10.8	-7.1	-2.6
449	C05a	protein tyrosine phosphatase receptor type F (PTPRF); leukocyte antigen-related protein (LAR); CD47 antigen; Rh-related antigen; integrin-associated protein (IAP); MER6		146.5	156.5	180.7	201.8	138	283.5	72.6	116.1	122.8	123	124.1		C05a	109.3	66.8	91.5	57.8	104.7	61.2	88.4	74.8	98.2	54.4	123.7	47	120.2
450	C05b	adenylate cyclase type I; ATP pyrophosphate-lyase; Ca2+/calmodulin-activated adenylyl cyclase		6.5	23.8	43.7	29.1	11.3	231.8	-0.8	12.1	-6.6	12.3	5.6		C05b	18.3	-7.5	26.8	3.3	-20.3	3.3	-7.2	-0.8	-7.4	-2.4	2.6	-6.6	35.5
451	C05c	cGMP-dependent 3'.5'-cyclic phosphodiesterase (CGS-PDE)		4.3	3	-0.8	6.5	21.4	-8.1	-12.8	5.3	6.6	2.1	5.9		C05c	12.3	2.6	17.7	8.5	-9.8	6.5	-9.7	2.2	-24.9	-10.9	-22.6	1.2	21.2
452	C05d	oligophrenin 1		-14.5	-1.3	-35.3	-8.3	-1.8	4.5	-8.4	-13.3	-1.6	16.3	-0.8		C05d	13.9	-13	9.7	-10.6	-8.2	-1.1	0.9	2.9	-21.9	4	10.4	0.7	-3.6
453	C05e	macMARCKS; MARCKS-related protein (MRP); MARCKS-like protein (MLP)		7.5	-4.1	17.2	6.7	20.3	22.1	0.1	-24.8	8.5	32.1	1.6		C05e	22	10.8	27.9	9.7	25.3	9	3	5.7	-4.1	33.5	-2.2	14.3	23.4
454	C05f	connector enhancer of KSR-like protein (CNK1)		8.8	3.9	16.4	-7.2	13.2	-7.5	-4.2	-3.4	36.5	11.5	-3.3		C05f	3.8	7.8	-2.1	4.4	-13.6	-10	-13.7	14.2	-3.4	-13.5	0.7	-0.7	4.3
455	C05g	fas antigen; fasL receptor; apoptosis antigen 1 (APO1; APT1); tumor necrosis factor receptor superfamily member 6 (TNFRSF6); CD95 antigen		-7.5	-9.1	-10.5	-3.2	9.3	-19.5	14.4	-4.1	30.5	-14.7	-8.8		C05g	-4.5	-16.7	15.5	1.9	-3	0.5	-12.7	-3.6	2.5	-3.8	-0.1	2.9	-9.3
456	C05h	caspase 3 (CASP3); apopain; cysteine protease CPP32; YAMA protein; SREBP cleavage activity 1 protein (SCA1)		72.4	51.7	29.1	62.9	71.5	69.2	49.3	51.1	40.7	64.1	69.2		C05h	108.2	57.7	78.9	64.7	76.7	62.8	57.2	63.9	77	131.1	78.3	38.4	90
457	C05i	BCL2 homologous antagonist/killer 1 (BAK1)		1.5	13.3	9.4	-4.1	3.8	-2.3	15.3	-7.7	18.1	-24.2	10.6		C05i	20.9	8.1	20.2	12.8	11.3	11.2	5.6	23.5	0.1	23.3	12.1	21.6	2.8
458	C05j	death-associated protein kinase 1 (DAPK1)		46	-25.3	74.2	-18.6	57.4	56.6	-21	-13.4	-0.8	-1.2	-13.2		C05j	38.7	-10.1	49.9	-4.6	25.7	11.2	-7.4	-4.9	-41.9	-28.3	-10.3	-1.6	95.2
459	C05k	cytoplasmic dynein light chain 1 (hDLC1; DLC1); protein inhibitor of neuronal nitric oxide synthase (PIN)		499.9	304.9	268	317.3	318.4	158.6	448.9	283.9	416.5	289.9	259.4		C05k	214.7	214.7	261.4	256.5	257.6	222.8	243.2	201.6	171.4	210.7	210.1	296.6	424.7
460	C05l	DNA topoisomerase II alpha (TOP2A)		-6.7	6	-31.5	-12.8	-3.9	-19.2	-17.2	-17.3	-18	-14.9	-3.6		C05l	-9.9	0.2	14.8	-7.1	-10.3	-10.1	-23.9	-7.5	2.3	-7.7	-6.8	-16.8	-19.5
461	C05m	minichromosome maintenance deficient 7 homolog (MCM7); MCM2; CDC47 homolog		35.7	4.2	670.1	18	33.3	15.8	13.8	92	12.8	14.1	14.7		C05m	23.5	26.4	67.8	60.9	45.9	109.9	8.5	18.5	22.4	4.1	51.4	39.6	70.2
462	C05n	6-O-methylguanine-DNA methyltransferase (MGMT); methylated-DNA-protein-cysteine methyltransferase		5.6	-15.2	-47.4	-7.1	7.7	11.9	-16.5	-19.4	-26.6	-63.1	4.3		C05n	7.7	-2.3	0.6	-4.6	-25.9	5.3	-9.4	4.8	-25.7	4.5	-13.3	-5.8	-1.1
463	C06a	serine/threonine protein phosphatase PP2A-alpha catalytic subunit		-1.7	-7	-13.1	0.1	11.1	-5.1	-9.4	-48.8	12.1	-4.7	-7.9		C06a	-7.1	-2.8	-9.6	1.4	11.8	-6.8	-12.8	-1.4	-13.8	-2.3	-24.2	-8.6	11.1
464	C06b	adenylate cyclase type II; ATP pyrophosphate-lyase; adenylyl cyclase		-13.6	-10.7	8.3	-7.8	1.2	-3.3	-17.1	-34.4	10.3	34.7	-7.8		C06b	8	-3.3	12.1	-0.7	-5.9	-3.3	-13.2	-7.8	-13.2	-21.7	-7.9	4.8	0.6
465	C06c	neurogranin (NRGN); RC3		57.4	170	250.6	150.3	83.4	270.4	95.2	112.9	157.6	118.9	178.9		C06c	127.1	108.5	253.5	265.2	32.2	82.3	309.4	211.7	37.2	62.6	35.6	49.5	188.7
466	C06d	RAN GTPase-activating protein 1 (RANGAP1)		-1.1	-2.5	27	1.8	20.3	-4.2	20.1	6.5	6.5	1.4	12.7		C06d	29.3	25.9	30.8	17.3	-12.9	22	-2.9	9.1	-19.5	8.4	-1.8	15.3	33.3
467	C06e	stratifin (SFN); 14-3-3 protein sigma; epithelial cell marker protein 1; HME1		14.6	9.5	19.6	2.3	20.1	31.3	-6.1	17.7	1.1	2.6	-6		C06e	4	24.7	20.7	13.4	-6.2	3.7	0.2	12.6	-0.4	15.5	-1.8	-3.3	18.2
468	C06f	tumor necrosis factor superfamily member 5 (TNFSF5); CD40 ligand (CD40L); TNF-related activation protein (TRAP); gp39; hyper IgM syndrome protein 1 (HIGM1)		27.7	184.4	0.8	80.2	60.7	42.1	98.7	156.5	174.3	151.4	140		C06f	100.3	76.8	114.1	67.3	249.3	89.9	147.6	138.8	72.3	77.8	128.3	103.8	19.8
469	C06g	tumor necrosis factor receptor superfamily member 1A (TNFRSF1A); tumor necrosis factor receptor 1 (TNFR1); tumor necrosis factor alpha receptor (TNFAR); CD120A antigen		99.6	70.7	41.1	70.3	53	52.3	61.1	35.7	34.2	44.4	94.4		C06g	127.4	69.4	98.2	53.6	79.1	64	48.4	47.6	57.9	94.7	95.3	79.3	97.8
470	C06h	caspase 4 (CASP4); CASP5; ICH2 cysteine protease; ICH3; TX protease; TY protease; ICE(REL) III		84.4	131.4	24.4	129.3	101.3	56.5	141.3	71.6	132.8	85.5	136		C06h	216.2	182.4	175.2	183.8	344.8	222.5	133.5	168.3	157.8	406.5	195.1	314.6	59.5
471	C06i	BCL2-associated X protein membrane (BAX)		5.5	12.4	16.4	16.7	14.7	6	16	0.6	1.4	4.3	16.2		C06i	27.7	23.3	44.1	20.5	6	32.4	10.9	9.7	30.4	22.9	23.2	32.7	23.1
472	C06j	interferon-inducible RNA-dependent protein kinase (P68 kinase)		-10.6	5.2	-15.6	-4	4.4	-30.2	1.1	28.6	24.9	23.3	9		C06j	9.8	6	-2.7	1.6	-10.1	19.6	1.5	-1.8	18.7	22.3	16.9	11.4	-23.4
473	C06k	cytochrome P450 reductase		41.3	53.6	9.4	39.6	35.3	17	19.5	31.6	30.9	32.6	55.6		C06k	37.2	41.1	43.5	49.5	29.8	41.9	49.1	24.4	52.7	22.2	20.1	16.4	50.3
474	C06l	proliferating cyclic nuclear antigen (PCNA); cyclin		92.5	86.2	-2.6	78.3	131.9	9.6	117.4	74.7	69.8	104.2	103.5		C06l	134.8	109	141.2	170.4	511.6	355	50.7	67.9	106.9	201.6	130.9	153.1	205.5
475	C06m	photolyase/blue-light receptor homolog		-2.6	-54.9	-79.6	-34.8	-15	-11.8	-32.4	-34	-13.2	-23.3	-12		C06m	-16.7	-9.7	9.9	-13.3	-47.3	-23.9	-14.2	29.1	-31.2	-21.9	-25.9	-13.2	-37.1
476	C06n	mutL protein homolog1 (MLH1; hMLH1); colon cancer nonpolyposis type 2 protein (COCA2)		1146	1538	957.4	1475.6	1504.3	879.2	1267.1	1880.8	1487.1	2083.2	1242.7		C06n	1763	1129.5	1402.7	1085.8	2597	1215.3	1022.7	917.1	1441.2	1196.9	1208.3	926	1070.1
477	C07a	protein phosphatase PP2A 55-kDa regulatory subunit neuronal isoform; protein phosphatase PP2A B subunit beta; beta-PR55		16.2	25.7	21.6	16.9	47.5	66.7	86.8	14.9	64.9	84.1	31.5		C07a	33.4	15.7	19.4	30.4	12.4	8.8	20.8	27.6	28.5	9.5	3.7	8.6	20.6
478	C07b	soluble guanylate cyclase alpha 2 subunit (GUC1A2; GCSA2)		0.3	4.1	-7.6	0.7	14.1	9.7	-8.9	-25.1	2.3	16.4	14.9		C07b	7.4	15.8	16	16.3	-3.7	-2.8	11	15.9	-30.4	-13.4	-2.4	2.9	0.7
479	C07c	recoverin; cancer-associated retinopathy protein (CAR protein)		-22.2	7.8	-11.1	8.1	0.5	30.6	-13.4	-0.7	0.1	3.2	8.3		C07c	16.8	0.8	16.9	10.3	-15.1	4.3	-1.8	-6.2	2.6	13	7.6	18.9	15.2
480	C07d	RAP1 GTPase-activating protein 1 (RAP1GAP); KREV1; SMGP21		-1	-3.4	-12.2	-4.7	11.7	-32.7	-5.5	9.4	-36.4	-44.8	7.4		C07d	-7.9	5.6	-6.7	0.3	-24.7	5.5	-10.6	2.2	-9.1	1.3	8	-4.9	-12.5
481	C07e	GAP-associated protein		16.3	32.8	-19	37.4	47.1	-46.5	72.3	21.1	38.7	19.6	34.8		C07e	35.2	25.7	38.2	18	47.4	24.2	12.9	32	14.3	36.5	37.8	65.9	-2.2
482	C07f	tumor necrosis factor superfamily member 6 (TNFSF6); fas antigen ligand (FASL); apoptosis antigen ligand (APTL; APT1LG1)		2.4	-8.9	-16.8	-5.4	-10.2	13.6	-10.4	1.9	-6.4	-18.2	-9.5		C07f	-1.1	-1.9	-7.4	0.2	-26.2	-10.8	-6.7	4.7	13	28	2.4	4.8	-12.8
483	C07g	tumor necrosis factor receptor superfamily member 1B (TNFRSF1B); tumor necrosis factor receptor 2 (TNFR2); tumor necrosis factor beta receptor (TNFBR); CD120B antigen		176.6	103.6	83.9	112.4	91.5	59.2	42.8	37.9	20	45.2	79.2		C07g	165.9	175.6	141.1	128.7	98.6	131.3	109.9	101.7	100.8	142	139.4	123.6	279.4
484	C07h	caspase 6 (CASP6); MCH2-alpha; MCH2-beta		-0.1	-13.8	-3.1	-3.7	3.1	5.5	-6.3	-10.4	-3.9	0.7	-7.4		C07h	-2.3	-25.9	1.5	-3.3	-23.3	-8.8	-2.3	-5	1.9	-0.5	-15.7	-10.5	-15.1
485	C07i	B-cell leukemia/lymphoma protein 2 (BCL2)		3.7	0.7	-0.3	5.6	0.1	-15.5	30.6	15.6	17.9	16.2	16.3		C07i	15.1	-1.7	36.3	28.9	-14.8	14.4	34.4	18.9	25.9	17.4	55.5	35.6	3.9
486	C07j	fas-activated serine/threonine kinase (FAST)		81	94.5	83	87.3	73.8	239.2	45.8	80.4	52.9	142.7	95.8		C07j	86.2	124.8	101.9	81.5	53.1	89	68	51	71	59.3	104.2	81.6	157.5
487	C07k	cytoplasmic antiproteinase 3 (CAP3); protease inhibitor 19 (PI9)		-3	0.2	-29.5	7.5	-5.7	21	24.5	-22.8	-0.7	-14.8	-4		C07k	8.3	-5.2	21.3	2.3	-17.6	1	0.3	18.1	7.4	-1.4	-1.5	1.4	-10.3
488	C07l	replication protein A 70-kDa subunit (RPA70; REPA1; RF-A); single-stranded DNA-binding protein		-3	16	-12.7	-8.6	-7.3	-18.4	5.9	-4	12.5	0.9	-12.9		C07l	21	0.9	-1.9	1.5	7.7	3.2	-2.9	7.4	-3.5	-4.9	13.2	11.5	-14.9
489	C07m	nibrin (NBS1)		-11	-6.5	-24.7	2.6	3.8	10.8	-8.7	-0.4	3.5	1.8	4.8		C07m	-5	14.7	52.4	-2.1	0.7	6.7	-7	7.4	8.8	4.3	-3.1	25.6	-14.7
490	C07n	xeroderma pigmentosum group G complementing protein (XPG); X-ray repair-complementing defective repair in Chinese hamster cells 5 (XRCC5)		56.8	15	15.9	36.8	41.4	91.2	44.2	21	15.3	8.8	34.3		C07n	14.9	28.2	20.4	30.9	4.1	43.7	9.5	29.8	8.6	16.4	29.1	63.2	84.7
491	C08a	protein phosphatase PP2A 55-kDa regulatory subunit alpha isoform; protein phosphatase PP2A B subunit alpha isoform; alpha-PR55		1.8	-5.1	2.4	-6.8	-2.7	-30.6	17.1	-10.8	-15.9	-27.3	0.1		C08a	14.1	5.4	-9.4	4.7	-14	-4.6	-2.5	1.9	3.2	15.3	7.4	10.3	-14.5
492	C08b	soluble guanylate cyclase beta 1 subunit (GUC1B3; GCSB3); guanylate cyclase 70-kDa subunit		4.7	6.2	-5.7	20.2	37.1	26	38.7	4.2	47.7	5.5	10.2		C08b	31.1	13.9	21.5	23.9	33.6	14.5	3.8	16.4	7.4	74	25.8	38.5	6
493	C08c	S100 calcium-binding protein A7; psoriasin		-20	-5.7	-24.9	-13.9	-1.6	-25.6	18.9	-0.8	-53.6	-50.5	4.1		C08c	3.3	-14.7	7.3	4.1	-23.6	-17.1	-11.8	0.6	-6.1	12.5	1.3	-7.6	-43.7
494	C08d	rap1 GTPase-GDP dissociation stimulator 1; SMG p21 stimulatory GDP/GTP exchange protein (SMG GDS protein)		-47.1	-10.1	15.4	-24.4	6.3	-32.2	-4.4	-11	-5.7	-4.2	-19.4		C08d	18.4	-12.5	26.6	-23.1	-33	-13.4	-8.3	-8	-10.3	0.2	0.6	-5.6	-19.6
495	C08e	tuberin; tuberous sclerosis 2 protein (TSC2)		318.6	186.7	472.8	172.3	235.9	405.3	117.5	159.6	212.2	321.8	258.1		C08e	228.8	172.4	259.2	181.8	177	211.7	62.2	133.4	200.7	181.6	245.3	159.4	448.2
496	C08f	tumor necrosis factor alpha (TNF-alpha; TNFA); cachectin		34.7	37.7	-5.4	5	45.2	69.1	0.3	35.2	7.4	27	17.9		C08f	82.8	55.2	141.4	46.8	56.9	19.6	52.5	43.9	49.4	41.4	67.5	34.2	63.4
497	C08g	protein-tyrosine phosphatase zeta (R-PTP-zeta)		-2.1	-1.5	-13.7	-4.2	8.8	-26.4	-7.7	-5.2	-8.3	0.7	8.2		C08g	8.4	-2.3	-10	-6.3	-3.6	-2.4	-18.3	-9.2	7.2	3.3	-21.6	1.6	8.5
498	C08h	cysteine protease ICE-LAP3		14.2	2.3	-0.1	14.2	11.7	-13	2.1	7.3	19.6	6.4	25.6		C08h	16	5.8	6.6	9.6	-1.2	18.5	51.2	16.9	22.8	11.7	9.9	24.4	44.5
499	C08i	BCL2-like 2 (BCL2L2); BCL-W; KIAA0271		-9.3	18.6	7.9	0.9	4.2	46.5	18.5	4.8	20.6	-18.1	2.4		C08i	27.7	20.4	8.2	1.1	-7.1	-3.7	-6.2	7.9	0	-2.1	1.1	9.8	20.6
500	C08j	apoptotic protease activating factor 1 (APAF1)		89.4	72.9	77.5	74.9	36.2	321.8	68.8	66.5	43.1	114.7	76.8		C08j	-0.8	51.2	23.1	78.6	6	39	38.6	41	33.7	15.5	93.2	37.2	110.2
501	C08k	ionizing radiation resistance-conferring protein + death-associated protein 3 (DAP3)		10.4	2.6	3.8	-2.9	6.8	0.3	8.9	-3	-12.8	-17.5	2.6		C08k	-0.4	19.2	17	6.7	-2.2	58.6	-0.4	4.6	15.3	16.2	1.3	2	11.7
502	C08l	replication protein A 14-kDa subunit (RP-A) (RF-A); replication factor A protein 3		9.4	-0.4	-4.5	-1.4	1.2	7.4	25.6	24.8	26.9	-26.8	-6.8		C08l	9	1.4	14.8	8.9	35.4	10.5	-2	8.8	34.3	38.6	24.3	7.1	2.4
503	C08m	DNA-(apurinic or apyrimidinic site) lyase; AP endonuclease 1 (APE1); apurinic/apyrimidinic endonuclease (APEX); APEX nuclease (APEN); REF1		6.2	-7.9	9.4	-20.1	14.8	-19.1	-0.4	-6.2	3.6	3.8	-16.5		C08m	15.5	10	6.3	21.2	-14.3	-1	-15.9	3.6	12.3	10.5	-10.1	-5.9	-5.2
504	C08n	UV excision repair protein RAD23 homolog B (hHR23B); xeroderma pigmentosum group C repair-complementing complex 58-kDa protein (XPC repair-complementing complex 58-kDa protein)		46.6	86.8	51.8	71.4	64.4	50	99.2	57.3	110.5	77.6	87.9		C08n	131.3	90.2	117.4	142.8	161.5	82.8	65.2	83.2	45.8	134.7	8.6	145	60.2
505	C09a	calcineurin B subunit isoform 1 (CNB); calcineurin B alpha 2 (CNA2); protein phosphatase 2B regulatory subunit (PP2B); PPP3R1		-5.7	5.1	5.4	-6.5	-8.2	-60.6	-6.5	-29.8	0.7	36.9	-12.5		C09a	28.2	-6	4.4	-6.4	-31.6	-14.4	-11.4	-1.1	-14.3	-3.2	1.9	14.6	-16.4
506	C09b	bone marrow stromal antigen 1 (BST-1); ADP-ribosyl cyclase 2; cyclic ADP-ribose hydrolase 2 (CADPR hydrolase 2); CD157 antigen		16.9	13.4	23	10.4	29.1	0.8	28.1	-16.8	10.6	-15.9	32.1		C09b	52.6	54.4	26.1	43.4	27.5	45.4	30.7	41.8	11.8	83.3	45.4	45.8	66
507	C09c	S100 calcium-binding protein A1; S-100 protein alpha chain		-35.3	-7.1	-161	-33.3	-1.7	-25.5	0.9	13.7	-28.1	38.9	11.6		C09c	19.8	-12.8	29.5	-21.2	-28	-36.3	11.9	-3.4	33	-30.3	-5.2	-43.3	-92.7
508	C09d	RHO GDP-dissociation inihibitor 1 (RHO-GDI 1); RHO-GDI alpha (GDIA1); ARHGDIA		1570.8	1342	2296.6	1235.2	1493.4	2488.9	610.7	444.7	1061.2	719.4	1271.9		C09d	1024.8	1850.6	1176.2	1870.4	766.1	1242.2	1687.7	1400.8	620.3	981.6	918.7	1153.7	3219.8
509	C09e	transformation/transcription domain-associated protein (TRRAP)		185.3	127.5	357.3	136.3	190	330.3	64.9	48.6	116.9	140.8	120.8		C09e	177.5	136.8	189	111.1	106.8	139.9	64.1	101.8	80.8	108.5	146.5	98.3	302
510	C09f	lymphotoxin alpha (LT-alpha; LTA); tumor necrosis factor beta (TNF-beta; TNFB)		-1.2	-16.9	-36.6	-12.1	-5.1	-1.3	-1.4	-27	-12.6	-30.2	-8.2		C09f	1.5	-17.8	-0.2	-18.9	-22.6	-15.2	-4.3	4.2	-22.2	-10.2	-7.8	-18.5	1.1
511	C09g	adenosine A1 receptor (ADORA1)		28.8	12.3	34.3	12.9	17.5	76.2	1.4	30.4	28.3	21.9	22.4		C09g	40.8	18.7	41.4	18	22.6	9.6	8.6	4.2	15.2	17.4	18.3	15.2	57.8
512	C09h	caspase 8 (CASP8); MORT1-associated CED3 homolog (MACH); FADD-homologous ICE/CED-3-like protease (FADD-like ICE; FLICE); MCH5		28.5	69.8	-2.9	59.8	20.4	2.5	56.7	91	67.2	124	83.1		C09h	118.9	56.5	74.3	101.3	99.1	79.8	82.8	54.4	72.7	45.1	113.8	50.6	65.8
513	C09i	apoptosis regulator bcl-x		73.6	106.9	35.8	88.9	56.4	51	92.3	116.2	146.5	99.1	154.3		C09i	125.1	124.4	81.5	105.1	58.2	84.4	135.4	111.5	43.4	53.3	85.7	129.6	101.8
514	C09j	IEX-1L anti-death protein; PRG-1; DIF-2		57.2	40.1	6.7	26.1	15.7	-3.2	49	6.3	66.1	16	10.2		C09j	74.5	81.8	51.7	122.6	64.9	51	91.9	96.9	13.9	105.3	29.9	82.6	70.9
515	C09k	inhibitor of apoptosis protein1 (HIAP1; API1) + IAP homolog C; TNFR2-TRAF signaling complex protein 1; MIHC		0.7	3.7	-22.2	-11.5	-5.7	34.9	11.2	13.1	12.9	-10.6	-0.2		C09k	-17.7	-2.5	-10.8	-12.7	-0.4	-2	-5.2	-0.6	-18.1	-2	4.1	5.5	-7.1
516	C09l	activator 1 140-kDa subunit (A1 140-kDa subunit); replication factor C large subunit; DNA-binding protein PO-GA		20.2	15.3	-3.7	12.7	1.8	-14.2	4.1	11.4	50.3	21.5	4.2		C09l	36.2	30.6	1.8	20.9	59.3	9.7	28.8	20	33.2	19.1	29.2	17.4	30.6
517	C09m	ataxia telangiectasia mutated protein (ATM)		6.2	296.6	32.1	279.1	20	24.6	393.5	329.2	349.6	322.2	296.9		C09m	46.5	202.3	54.2	229.2	72.2	202.4	236.8	192.6	148.7	202.5	224.7	225.4	11.8
518	C09n	DNA mismatch repair protein PMS1 (PMS1 protein homolog 1)		-19.3	-6.3	3.3	-14.9	-13.8	-36.5	15.6	2.2	-14.8	-35.7	-4.4		C09n	6.1	-13.1	3.4	-24.4	-14.8	-5.2	-13.6	-2.3	-0.3	0.5	-25.6	2.6	-85.8
519	C10a	serine/threonine protein phosphatase 3 catalytic subunit alpha isoform (PPP3CA); PPP2B; calmodulin-dependent calcineurin A alpha (CALNA; CNA1)		249.3	280	289.6	214.3	269.1	185.5	244.6	174.3	123.5	148.7	241.2		C10a	245.6	284.1	250.7	226.4	272.8	176.9	146.7	123	300.8	270.9	296.4	219	388.9
520	C10b	calcium/calmodulin-dependent 3'.5'-cyclic nucleotide phosphodiesterase 1A (CAM-PDE1A); HCAM-1		-1.3	-4	14.3	-7.4	-0.5	5.2	-14.6	-86.9	-14.9	-805.5	-3		C10b	12.4	-3.4	-1.8	-3.3	-0.4	-11.8	-6.2	10.3	-13.3	-2.2	-10.2	1.5	-14.8
521	C10c	interferon regulatory factor 1 (IRF1)		0.9	3.1	-63.9	8.1	10.1	16.2	16.6	3.8	24.5	-12.3	2.4		C10c	18.6	27.5	34.3	9.2	23.3	-1	23.9	9	-0.8	34.1	-0.3	29.6	11.4
522	C10d	GTPase-activating protein (GAP); ras p21 protein activator; p120GAP; RASA		-40	-41.1	-564.9	-7.5	9.4	-43	-17	-32.1	-39.8	-49.8	-10.7		C10d	-12.7	-27.7	1.8	-54.6	-5.7	-29.8	-6.3	-11.5	-11.2	8.7	-8.4	-17	-75.7
523	C10e	leucine-rich repeat protein SHOC-2; ras-binding protein SUR-8		-13	-10	-55.7	-1.2	19.5	-29.6	7.3	-13.4	-5.2	-0.8	-6.4		C10e	1.9	1.2	4	-18.2	-5.8	-4.5	-0.9	4.5	-1.3	1.7	12	28.7	-3.8
524	C10f	lymphotoxin-beta (LT-beta; LTB); tumor necrosis factor C (TNFC)		15.9	-2.3	19.8	5.3	23.6	34.6	-3.2	-0.5	-14.4	-18.1	0.6		C10f	28.2	3.3	37.2	153.1	25.3	10.4	5.4	-0.7	14	0.6	-10.7	-1.8	33.3
525	C10g	adenosine A2A receptor (ADORA2A); RDC8		-4.9	74.1	-17.4	-11.5	2.6	-18.1	-8.9	-8.1	8.3	-10.7	-8.7		C10g	-12.3	-2.6	14.4	17.8	-20.4	-0.7	-8	-0.1	4.2	-0.6	0	-2.9	14.9
526	C10h	caspase 9 (CASP9); MCH6; ICE-like apoptotic protease 6 (ICE-LAP6); apoptotic protease activating factor 3 (APAF3)		3.3	5.8	70.7	-4.4	5.6	28.2	1.7	20.8	11.7	-0.5	5.2		C10h	0.8	-0.2	5.9	-2.7	-4.5	7.9	-3.3	-4.5	11.8	16.9	-27.8	1.2	28.6
527	C10i	myeloid cell leukemia protein 1 (MCL1)		-9.1	46.1	-7.3	29.7	18.6	4.7	109.9	77.7	148.8	69.2	48.3		C10i	33.8	72.7	25.5	72.8	64.7	66.5	100.8	103	120.1	187.8	91	163.5	10.1
528	C10j	SL cytokine; FMS-related tyrosine kinase 3 ligand (FLT3 ligand; FLT3LG)		17.5	12	31.7	34.5	57.4	80.7	9.6	27.8	29.1	38.3	13		C10j	41.5	19.4	14	12.2	22.9	7.7	4	4.6	-10.9	8.8	6	8.2	70
529	C10k	inhibitor of apoptosis protein 2 (hIAP2; IAP2); IAP homolog B; TNFR2-TRAF signaling complex protein 2; MIHC		-8.7	-9.1	-35.6	-17.8	-5.8	-32	-9.9	-9.8	2	-4.9	0		C10k	-6.1	-18.5	-12.8	-5.9	-41.1	-17.8	-7.9	-9.6	1.1	12.6	-8.8	-8	-17.7
530	C10l	activator 1 40-kDa subunit (A1 40-kDa subunit); replication factor C 40-kDa subunit (RFC40); RFC2		116.9	31.6	78	42.5	50.1	135.8	23.6	50.1	26.8	79.8	42.2		C10l	219.1	40.8	161.9	90.2	197.1	19.8	70.7	37.8	33.2	40.3	69.5	32.5	140.7
531	C10m	G22P1; Ku 70-kDa subunit (KU70); 70-kDa thyroid autoantigen (TLAA)		88.9	63.1	142.5	103.6	136	74.2	73.5	61.9	106.5	78.5	77.7		C10m	141	96	111.6	109.2	95.8	75	24.2	40.4	41.2	97.1	85.2	117.8	128.6
532	C10n	DNA mismatch repair protein PMS2 (PMS1 protein homolog 2)		18.3	0	14.6	-2.6	19.8	35.6	-14.5	-50.5	65.3	8	4.5		C10n	11.4	4.8	7.5	42.8	-14.6	1.9	-5.2	9.4	18.2	31.6	-4.1	6.1	-1.6
533	C11a	protein phosphatase 2C alpha isoform (PP2C-alpha)		86.4	84.4	61.4	69.9	113.1	41.5	56.4	32.4	102.5	35.8	68.7		C11a	78.2	64.4	71.4	65.1	30.7	-27.5	59.4	45.6	4	31.1	66	96.5	55.9
534	C11b	calcium/calmodulin-dependent 3'.5'-cyclic nucleotide phosphodiesterase 1B (CAM-PDE1B); HCAM2		-1.3	-11.2	6.3	-4.5	4.7	-19.1	-12.4	-42.1	-1.8	-8	-0.7		C11b	11.3	-0.9	7.5	-0.8	-16.6	-9.8	-6.2	-1.5	46.8	35.6	-17.7	11.6	-17.1
535	C11c	activating transcription factor 2 (ATF2); cAMP response element DNA-binding protein 1 (CREBP1); HB16		8.4	-10.4	27.3	1.4	2.1	18.2	-6	0.4	-2.3	10.5	1.3		C11c	22.2	-1	19.8	4.8	-3	-3.2	-3.9	4.8	-4	-1.2	-15.4	-1.5	-9.2
536	C11d	58-kDa inhibitor of the RNA-activated protein kinase		332.4	157.3	339.7	154.3	179.3	603	43.7	105.4	99.5	264.6	154.6		C11d	136.1	14.7	183.5	25.5	66.1	25.4	133.8	41.8	26.5	-2.3	68.3	18.5	113.8
537	C11e	IkappaB kinase complex-associated protein (IKAP)		-9.5	-27	-19.9	-17.3	-0.8	-11.3	-13.1	-16.4	-8.9	6.2	-36.9		C11e	2.1	-13.8	-6.7	-9	-15.3	12.7	-14.7	-3.7	2.2	-5.3	-23.4	-8.3	-32.6
538	C11f	TNF-related apoptosis inducing ligand (TRAIL); APO-2 ligand (APO2L)		-6.2	-16.4	-31.8	-2.8	7.6	-308.2	-4.6	-10	-6.3	-7.5	-15.2		C11f	-0.5	-7.5	-31.9	-14.6	-3.5	4.9	-1.8	0.7	-3.3	-10.2	0.6	7.6	-2.1
539	C11g	adenosine A3 receptor (ADORA3)		-0.2	9.9	-41.5	-2.4	10.9	-56.8	17.9	-16.1	12.7	27.7	20.9		C11g	17.5	-338.6	18.8	2	51	35.2	-0.5	7.9	29.3	22.7	-11.5	5.9	-2.7
540	C11h	caspase 10 (CASP10); MCH4; ICE-like apoptotic protease 4 (ICE-LAP4); FADD-like ICE 2 (FLICE2)		65.1	67.6	129.4	144.2	28.2	307.1	38	48.6	33.2	49.8	103.2		C11h	23.2	28.6	30.1	76.1	0.1	57	51.7	34.4	22.6	40.4	41.6	25.6	136.3
541	C11i	BCL2-related protein A1 (BCL2A1); BFL1 protein; hemopoietic-specific early response protein; GRS protein		-10.4	-20.8	-13.2	-10.3	1.8	-24	3.8	-6.2	-3.6	19.5	-8.8		C11i	-8.2	-14.7	8	-5.7	-2.3	-10.1	3.7	7.1	11.9	4	9.5	21.2	1.4
542	C11j	cellular apoptosis susceptibility protein (CAS); chromosome segregation gene homolog		8	-29	5.5	-7.5	13.1	-7.6	-5.9	2.8	29.9	-25.9	-10.1		C11j	17.5	-17.9	2.1	-13.5	25.6	-11.5	-5.6	-10.1	0.3	-8.9	-13.4	-30.6	16.4
543	C11k	ALG-2 calcium-binding protein		276.2	122	149.5	203.1	191.8	284.7	120	151.8	155.2	194	182		C11k	194	136.3	131.2	163.4	180	188.8	150.4	124	178.2	169.9	195	155.1	318.1
544	C11l	DNA polymerase epsilon subunit B; DNA polymerase II subunit B		-4.5	-14.1	-18.8	2.2	-11.5	-11.2	-7.8	-16.3	1.4	-7.8	-4		C11l	-9	44.5	-10.2	-6.9	1.3	-29.3	-9.5	-4.8	-2.3	-16.1	8.6	-8.3	-11.3
545	C11m	Ku (p70/p80) subunit; ATP-dependent DNA helicase II 86-kDa subunit; lupus ku autoantigen protein; thyroid-lupus autoantigen (TLAA); CTC box binding factor 85-kDa subunit (CTCBF; CTC85); nuclear factor IV		12.9	11.9	-17.8	7.4	18.4	6.6	-21.4	-42.2	-8.7	13.1	14.5		C11m	24.2	19	9.6	7.3	-8.6	12	-2.1	1.7	14.6	-1.5	18.8	10.7	-5.6
546	C11n	DNA damage repair & recombination protein 50 homolog (RAD50)		16.5	-6.2	-1.1	-0.4	7.9	5.4	-0.1	-32.5	-13.3	8.1	-8		C11n	26.5	-0.6	5.2	7.5	-1.3	-6.4	-6.6	3.5	8.1	14.2	-1.3	4	481.4
547	C12a	serine/threonine protein phosphatase alpha 1 catalytic subunit (PP1CA; PPP1A; PP1A)		92.8	81.3	106.2	112.3	105.5	73.1	91	49.5	121.4	125.6	106.5		C12a	165	136.3	173.8	127.4	241.6	92.3	104.9	84.6	131	228.6	139.6	184	156.8
548	C12b	ephrin A4 (EFNA4); EPH-related receptor tyrosine kinase ligand 4 (EPLG4); LERK4		13.8	-7	-16.2	2	13.1	24.3	22.5	15.2	7.1	6.5	-17.4		C12b	11.4	-4.4	35.5	-5.1	-7.3	-6	-5.2	-0.6	-2.5	9.5	5.8	8	8.2
549	C12c	relA proto-oncogene; nuclear factor of kappa light polypeptide gene enhancer in B-cells 3 (NFKB3)		27.5	39.7	31.9	43.3	43.4	27.2	22.1	25.9	33.1	2.2	28.7		C12c	55.7	43.2	57.7	43.6	30.5	24.2	41.9	48.1	25.5	42.3	47.3	48.3	59
550	C12d	ems1 oncogene; cortactin (CTTN); amplaxin		1072.9	519.5	1035.2	763.9	815.4	944.7	407.3	357.3	501.5	686	539.5		C12d	304.1	301	315.3	328.8	171.1	338.2	448.7	287.5	306.3	305.8	376.2	365.1	865.5
551	C12e	zyxin 2 (ZYX)		558.3	256.5	545.1	486.7	530.5	653.1	324.9	156.7	383	290.2	396.7		C12e	308.8	285.7	270.8	291.1	297.8	318.1	346.1	226.8	145.9	243.2	180.8	246.3	495.6
552	C12f	tumor necrosis factor superfamily member 7 (TNFSF7); CD27 ligand (CD27LG); CD70 antigen		7.2	-17.1	6.4	-0.6	12.3	-185.2	102.9	1.2	-1.8	-6.5	-10.2		C12f	16	3.7	5.7	-10.3	5.4	-88.2	4.5	-4.6	0.1	4.5	-12.5	-7.4	4.7
553	C12g	receptor (TNFRSF)-interacting serine-threonine kinase 1 (RIPK1); receptor-interacting protein (RIP)		9.6	-3.3	13.5	0	19.8	-46.3	0.9	0	53.1	-15.1	9.3		C12g	20.8	1.5	36.3	-13.3	-8.3	-190.8	-4.5	-0.2	38.3	1.7	2.3	12.2	12
554	C12h	caspase 1 (CASP1); IL1-beta convertase (IL1BC); IL1-beta-converting enzyme (ICE)		3.4	-35.9	-7.6	-7.1	3.1	-4.8	-1.9	-2.6	-22.5	-78.7	-19.9		C12h	-10.4	-10.4	11.3	-8.2	11	-20.1	-17.7	2.4	-7.4	-4.2	-20.4	3	-7.7
555	C12i	BCL2-interacting killer protein (BIK); NBK apoptotic inducer protein; BP4; BIP1		-16.2	-15	-5.6	-3.8	2	-18	-15.1	-10.1	28.1	-15.5	-14.6		C12i	-6.8	26.3	-1.6	88.2	-35.7	-5.1	-11.2	-4.5	-11	-30.3	-24.8	-3.6	-11.4
556	C12j	growth arrest & DNA damage-inducible protein 153 (GADD153); DNA damage-inducible transcript 3 (DDIT3); C/EBP homologous protein (CHOP)		15.2	103.7	69.1	161.3	95.5	78.9	104	271.1	216.8	198.3	124		C12j	168.8	167	324.2	301.9	58.9	263.9	327.8	233.5	86.3	89.9	179.6	130.3	104.4
557	C12k	DNA polymerase epsilon catalytic subunit A; DNA polymerase II subunit A		-5.9	-11.2	-20.8	-10.1	-0.1	32.3	-4.2	-28.2	-9.2	-29.5	-15.7		C12k	8.6	2.5	18.3	-10.5	-18.8	179.4	-17.4	2.9	-7.1	26.4	-7.7	-8.2	-12.3
558	C12l	replication factor C 36-kDa subunit (RFC36); activator 1 36-kDa subunit		-2.5	53.5	-5.9	-7.1	4.9	10.5	-11	-8.8	1.6	-11	-3.7		C12l	8	-18.8	-12	-7.7	-5.6	2.8	-14.6	-1.3	0.2	-4.5	8.1	7.4	-27
559	C12m	ATP-dependent DNA ligase I (LIG1); polydeoxyribonucleotide synthase		13.3	25.4	21.6	30.5	19.1	73.8	5.3	14	26	54.4	14.9		C12m	42.5	23.2	17.3	19.8	71.8	60.4	2.1	3.7	36	30.3	0.5	7	38.7
560	C12n	xeroderma pigmentosum group A complementing protein (XPA)		-2.7	-12.6	-13.4	-0.7	1.9	-0.2	-38.2	-18.1	-5.7	-25	-4.2		C12n	-16	-0.5	-3.4	2.4	11.9	14.5	-30.1	0.5	9	5.8	-3.1	-5.4	-7
561	C13a	dual-specificity protein phosphatase 2; PAC-1		-8.6	-2.1	-2.8	7.2	-2.5	15.3	1.5	-26.9	-34.1	-41.2	-75.7		C13a	-6.9	-4.1	16.2	-4.2	-41.6	-8.2	-1.5	-6.1	-92.3	-11	-19.7	-10.1	3.5
562	C13b	cAMP-dependent 3'.5'-cyclic phosphodiesterase 4D (PDE43); DPDE3		4.4	-5	14.4	5.4	4.7	14	24.2	10.1	-6.2	-39.2	-157.2		C13b	-5.2	-2.6	9.8	2	-6.6	-6	4.7	0.9	30.9	48.2	55	6.6	-1.2
563	C13c	signal transducer and activator of transcription 1 alpha/beta (STAT1); transcription factor ISGF-3 components p91/p84		24.6	19.1	60.7	53.4	39.8	80.3	38.9	27.6	57.7	52.1	13.2		C13c	29.4	29.9	25.8	25.2	35.6	18.9	27.3	36	18.4	56.4	2.2	33.6	66.1
564	C13d	muscle/brain cAMP-dependent protein kinase inhibitor (PKI-alpha)		4	-31.9	17	-6.5	-10.6	-8.2	-6	-18.3	-19.4	-64	-24.2		C13d	0.6	-15.5	0.3	-11.8	-22.3	-12.9	-1.1	5.4	-2.1	7.7	-8.7	20.4	4.7
565	C13e	leukemia inhibitory factor receptor (LIFR)		4	-16.3	57.9	3.7	14.7	-2.9	-6.9	-26.8	1.6	-40.3	7.7		C13e	-7.3	-4.4	11.7	5.3	-24	2.7	-12.6	10.6	51.4	-21.9	-3.7	8.1	-8.1
566	C13f	insulin-like growth factor I receptor (IGF1R)		16.5	28.7	54.1	40.9	36.8	23.5	48.5	14	45.9	73.5	46.5		C13f	24.3	15.3	12.8	13	2	-5	20.3	14.7	-25	4.2	29.2	15.6	9.8
567	C13g	DAXX		20.2	10.1	25.9	13.4	22.6	16	12.6	-9.3	-2.5	-93.9	-2.7		C13g	26.3	40.4	34.5	15.1	49.4	-19.2	22.9	24.5	11.8	21.7	7.7	21.7	41.8
568	C13h	calpain 1 large (catalytic) subunit; mu-type calcium-activated neutral proteinase (muCANP)		12.4	-53.7	-0.1	-11.5	6.2	28.3	-2.5	-1.1	-21.1	-174.5	-7.1		C13h	1.7	1	14.1	2.6	-16	-17.7	-14	5.5	-13.4	1.3	-20.1	-4.8	15.7
569	C13i	NIP1 (NIP1)		-7.2	-48.3	-84.1	-30	-14.5	23.1	-20.1	-28.8	6.4	36.6	-21.7		C13i	15.3	-7.6	15.3	-3.6	-6.6	0.4	-20.9	-0.2	-3.1	10.1	-5.8	-9.3	-5.5
570	C13j	clusterin (CLU); complement-associated protein SP-40; complement lysis inhibitor (CLI); apolipoprotein J (APOJ); testosterone-repressed prostate message 2 (TRPM2); sulfated glycoprotein 2 (SGP2)		1807.6	1271.1	1393.4	1914	467	1703.3	866.1	598	1147.1	981.7	822.5		C13j	383.6	436.8	284.5	374.5	250.8	457.5	904.6	685.8	117.6	232.4	454.8	525.8	918
571	C13k	MCM3 DNA replication licensing factor; DNA polymerase alpha holoenzyme-associated protein P1; RLF beta subunit; p102 protein		-18.3	-31.9	-27.7	-42.6	-10.5	-40.1	-19.7	-32.7	-10	18.7	-5.8		C13k	24.1	-59.5	20.2	4.2	-28.5	-29.2	-28.4	-11.4	-3.2	-12.4	-15.2	-7.5	15.1
572	C13l	replication factor C 38-kDa subunit (RFC38); activator 1 38-kDa subunit		14.1	14.8	7.9	14.5	10.5	30.1	8.3	-2.7	-5.2	-13.3	13.3		C13l	-3.7	-39.9	-5.2	4.6	-16.6	-9.1	-16.3	2.7	28	8	5.9	5.4	-7.9
573	C13m	DNA ligase III (LIG3); polydeoxyribonucleotide synthase		7.3	-2	28.7	4.1	16.7	27.2	-13.1	-42.1	20.4	-18.6	-7.6		C13m	-5.9	11.8	-0.4	6.1	-12.7	-1.9	5.7	17.2	1.7	8.1	81.1	40.5	12.1
574	C13n	xeroderma pigmentosum group C complementing protein (XPC)		6	18.6	11.8	12	14.8	26.5	17.9	83.2	33	58.5	11.8		C13n	29.2	-3.1	-2.5	58.7	10.9	65.5	3.7	7.4	21.2	17.4	23.2	18.6	28.1
575	C14a	myotubularin		5.6	-2.6	6.4	-13.5	2.7	-12.1	9.1	13.2	-36.3	-34.6	-21.8		C14a	-18.6	-8	-8.5	-6.5	-17.5	-14.8	-20.9	-4	-32.5	-11.7	-25.9	-19.6	-16.1
576	C14b	adenylate cyclase VII; ATP pyrophosphate-lyase; adenylyl cyclase; KIAA0037		7.5	-6.4	14.6	-3.5	5.9	1.5	8.3	-3.2	0.1	-16.8	-18.3		C14b	-14.7	-5.5	6.5	-25.4	14.1	4.4	-1.4	2	-11.5	9.9	-19.8	-0.2	9.4
577	C14c	113-kDa signal transducer and activator of transcription 2 (STAT2; STAT113)		1.9	-18.3	-12.9	10.3	10.3	-7.7	12.8	9.3	12.6	-21.7	2.5		C14c	6.1	-1.3	13.2	-7	15	11.7	2.8	-1.3	-6.9	17.9	-0.4	19.8	2.6
578	C14d	14-3-3n protein eta; protein AS1; YWHAH; YWHA1		45.8	96.8	29.8	86.5	71.6	39.1	86.1	94.8	89.7	70	91.4		C14d	52.1	39.3	57.5	45.2	74.4	262.9	57.9	41.3	27.9	43.6	22.8	25.5	61.4
579	C14e	junction plakoglobin (JUP); desmoplakin III (DP3)		108.4	141.2	101	177.3	93.3	158.8	250	186.1	227.7	344.2	214.4		C14e	97.7	46.1	184.4	94.5	302.4	59.1	238.2	95.7	95.4	133.1	79.5	121.6	99.2
580	C14f	retinoic acid receptor beta (RAR-beta; RARB); hepatitis B virus-activated protein (HAP)		8	-11	-9.2	-5.7	13	1.4	15.7	2.2	-16.1	-7.6	30.5		C14f	16	30	7.8	5	-15.6	31.6	-4.9	-6.2	-16	21.7	9.1	6.6	-6
581	C14g	tumor necrosis factor receptor 1-associated death domain protein (TNFR1-associated death domain protein; TRADD)		10.8	4.9	11	24.2	19.7	-11.6	18.5	-34.8	57.3	58.4	16.4		C14g	35.9	18.1	37.4	17.8	20.5	-324.5	2.7	1.4	-10.6	125	28.9	22.5	35.4
582	C14h	calpain 2 large (catalytic) subunit; M-type calcium-activated neutral proteinase (CANP)		82.2	33.4	142	170.3	114.9	82.4	180.8	73.4	175.8	209.7	184.1		C14h	88.1	115.5	114.5	152.8	137	130.8	143.1	127.3	132.8	135.2	130.4	259.3	103.6
583	C14i	BCL2/adenovirus E1B 19-kDa-interacting protein 3 (BNIP3; NIP3)		21.6	-169.4	33.9	-15.3	8.6	7.2	27.1	-7.9	8.6	-15.3	-7		C14i	12.1	-0.9	35	7.5	-8.9	-4.1	-0.1	7.6	-15.3	5.2	-24	-3.8	1
584	C14j	early response protein NAK1; TR3 orphan receptor		-11.8	-31.8	-14.6	21.6	9.2	40	99.8	77.7	54.1	2.1	49.5		C14j	23.5	8.2	36	6.1	-12	-53.3	14.4	3.4	38.9	88.9	-3.6	3.6	34
585	C14k	DNA polymerase alpha catalytic subunit (POLA)		8	-11.5	-38.4	-5.9	1	-4.5	9.2	-33	-5.6	32.5	-17.9		C14k	1.4	13.6	13.3	-5	-15.6	-71.6	-22.9	-11.8	-8.1	-8.2	-12.6	5	2.3
586	C14l	activator 1 37-kDa subunit; replication factor C 37-kDa subunit (RFC37); RFC4		34.4	19.2	20.7	-0.6	27.4	75.5	37.4	23.2	-16.1	-54	13.6		C14l	46.8	42.4	99.8	62.6	37.3	56.1	57.6	58.7	63.5	42.5	30.1	37.1	54
587	C14m	DNA ligase IV (LIG4); polydeoxyribonucleotide synthase		73.4	-13	7.4	-16.2	0.3	-17.8	-32.7	-43.4	-22.3	-7.8	-6		C14m	-11.5	-1.3	-0.9	-6.4	-5.4	37.5	-17.5	6.1	-13.1	2.6	3.1	-9.9	-7.7
588	C14n	uracil-DNA glycosylase (UNG1)		-30.4	4.8	2.8	-15	4.9	-25.5	14.3	6.7	-49.4	14.7	3.2		C14n	14.9	4.5	31.8	6.5	37.2	18.8	11.9	9.7	-11.8	0.4	23.5	15.4	25.9
589	D01a	X-ray repair-complementing defective repair in Chinese hamster cells 1 (XRCC1)		68.8	47.9	100.4	22.5	36.1	59.1	14.9	43.7	1.3	5.8	62.4		D01a	16.8	32.8	37.3	32	8.7	36.2	21.6	11.1	61	35.6	26.6	18.7	84.8
590	D01b	growth arrest & DNA damage-inducible protein (GADD45); DNA damage-inducible transcript 1 (DDIT1)		54.1	76.1	11.6	38.7	87.2	9.6	286.1	60.9	226.2	-13.9	119.1		D01b	51.3	33.2	45.3	47	281.7	35.8	92.3	68.5	18.9	53.2	18.3	151.9	28.9
591	D01c	galanin receptor type 1 (GALNR1; GALR1)		2.5	3.6	5.6	-3.3	-5.1	-5.5	-13.2	-21.1	-17.5	2.8	-7.6		D01c	7.4	1.3	11.4	-4	-26	-0.5	-12.4	7.3	-22.4	-8.1	-12.7	4.3	13.7
592	D01d	neuronal acetylcholine receptor protein beta 2 subunit (NACHRB2); cholinergic receptor nicotinic beta polipeptide 2 (CHRNB2)		5.1	9.8	-5.7	-12	-12	8.9	-20.3	-41.5	-9.1	11.8	-8.7		D01d	13.5	-0.6	-5.2	-8	-19.8	-4.8	-11.2	1.6	18.1	-21.5	8.8	14.2	-2
593	D01e	nerve growth factor receptor (NGF receptor; NGFR)		9.3	27.3	44.1	-38.3	35.4	-16.4	21	-38.6	13.2	-19.8	-88.4		D01e	39.6	40.4	22.1	13	82.8	40.1	7.9	7.2	42.2	58.6	-0.1	23.7	-8.2
594	D01f	dopamine beta-hydroxylase (DBH); dopamine-beta-monooxygenase		5.3	-5.4	35.7	-33.1	-1	39.1	-138.8	-252.3	-10.1	-27	-14.3		D01f	1.6	-1.8	12	4.2	-23.5	1.6	-0.7	7.7	9.4	8.3	-5.8	0.7	6.1
595	D01g	7B2 neuroendrocrine protein; secretogranin V (SGV; SCG5); secretory granule endocrine protein I (SGNE1)		58.6	29.1	35.2	7.6	98.5	96	-111.3	65.8	3.9	18.3	22.3		D01g	107.2	14	84.2	9.8	147	8.8	9	3	39	8.6	53.1	17.4	61.9
596	D01h	achaete-scute homolog 1 (ASH1)		4.8	-5.3	-7.3	-2.5	-1.5	19.5	3.4	23.7	-8.6	4.4	-2.1		D01h	-6.8	-7.5	6.7	-2.6	8	1.2	-4.1	4.2	-3.2	1.8	5.5	3.5	-6.2
597	D01i	myelin proteolipid protein (PLP); lipophilin; DM20		-14.5	20.3	-2.7	1.1	-18.1	28.9	-3.6	14.4	4.5	1.2	74.3		D01i	-24	12.7	-8.6	4.4	-15.3	0	-17.6	-2.3	0	69.8	-6.3	-10.9	-16.3
598	D01j	ataxia-telangiectasia group D-associated protein		3.7	-1.7	-13.9	-4.8	-4.8	19.1	-9.7	-7.1	-5.6	-17	-8.3		D01j	-3.5	-0.3	9	3.1	-24.1	-8.4	-11.9	-9.7	-9.1	-13.7	-5.7	4.3	-2.5
599	D01k	transcription intermediary factor 1 beta (TIF1B); KRAB-associated protein 1 (KAP1)		17.7	16.4	7.9	-2.9	7.4	4.4	-1.5	-4.2	-5.1	-34.8	-2.8		D01k	11.7	17.4	11.6	6.6	5.7	7.9	0.7	-3	8.7	13.6	23.1	13.6	-2
600	D01l	CCAAT box-binding transcription factor (CBF)		7.8	3.8	20.8	-0.6	4.4	-30.4	16	-14.9	-11.9	1.7	-4.8		D01l	-12.3	0.9	5.8	2.3	-22.6	-0.7	-7.4	5.2	-11.3	10	15.7	8.8	12.8
601	D01m	E2F transcription factor 3 (E2F3); KIAA0075		29.4	23.7	1.3	15.7	16.9	-0.7	-2.7	24.5	0.1	5.4	30.2		D01m	23.6	27.9	35.1	41.5	18.1	44.5	23.7	29.3	36.1	48.1	18	42.2	28.6
602	D01n	CACCC-box DNA-binding protein		23.5	36.8	-11.2	13.6	54.1	10.5	37.9	40.9	70.6	-2	10.4		D01n	29.3	13.7	14.5	-1.7	98.2	-5.7	24.1	-7.1	39.8	39.7	8.2	68.2	-2.5
603	D02a	DNA-dependent protein kinase (DNA-PK); DNA-PK catalytic subunit (DNA-PKCS)		15.1	-63.4	-8.5	7.4	18.9	74.8	36.6	14.1	6.6	20.9	4.3		D02a	18.3	14	2.9	15.9	176.5	18.3	-6.9	4.3	-28.6	31.3	17.9	51.9	-5.2
604	D02b	muscle-specific DNase I-like (DNase1L1; DNL1L); DNase X		12.8	-59.4	-1.1	-1.6	18.4	13.9	5.4	7.4	6.7	2.3	-6.8		D02b	8.1	7.1	9	1.1	-20.5	-5.7	-10.1	-2.2	-29.8	-12.8	-25.1	-4.2	-1.2
605	D02c	somatostatin receptor 2 (SSTR2; SS2R); SRIF1		37	-3.2	22.5	-1.5	9.2	53.3	14.8	-15.9	42.7	-7.4	-0.3		D02c	31.1	12.6	24.9	10.9	-28.9	2.1	-15	5.6	-0.6	5.7	-10.3	-0.5	3.2
606	D02d	5-hydroxytryptamine receptor 3A receptor (HTR3A); serotonin receptor		6.3	0.4	-9.5	0.1	10.9	-4.6	7.1	1.5	21.3	3.7	2.7		D02d	39.2	2	12.2	7.4	38.4	6.6	-3.1	3.5	27	26.1	7.1	10.7	10.6
607	D02e	aromatic-L-amino-acid decarboxylase; DOPA decarboxylase (DDC)		-6.2	-7.9	-48.7	-2.6	12.4	-15	6.7	-9.5	-6.6	-43.7	-6.1		D02e	15.2	39.6	14.3	2.2	-38.5	-7.3	-7	-3.9	-3.2	-20	-17.8	-3.4	-2.9
608	D02f	phenylethanolamine N-methyltransferase (PNMTase); noradrenaline N-methyltransferase		27.5	70.5	-0.6	89.9	29.6	6.8	89.8	170.6	41.5	52.4	59.9		D02f	59.6	39.6	25.9	25.7	97.6	45.7	31.7	30.9	205.3	64.8	27.6	32.8	2
609	D02g	neuregulin 1 (NRG1); heregulin alpha (HRGA; HGL); glial growth factor 2 (GGF2); neu differentiation factor; sensory & motor neuron-derived factor (SMDF)		6.6	7.4	-10.4	3.9	2	-6.7	-51.8	-201.8	-5.4	-28.8	-8.1		D02g	18.6	4.8	-4.6	2.3	-14.3	3.3	1.7	5.1	-25.2	-8.5	-15.4	-7.3	-4
610	D02h	brain-specific polypeptide PEP-19; brain-specific antigen PCP-4		-23.9	-10.1	-9.1	-8.7	-16.6	-21	-26.6	-32.2	-22.5	-11.1	-16.2		D02h	-6.9	-1.3	17.4	-6.5	-25.2	-11.6	-12.1	-8.4	29	17.3	8.5	6.6	-0.1
611	D02i	peripheral myelin protein 22 (PMP22); CD25 protein; SR13 myelin protein		394.2	371.7	549.8	397.1	466.2	256.2	266.5	180	196.5	246	653.1		D02i	240.8	338.6	132.9	180.2	420.6	298.3	127.7	104	407	341.7	110.2	142.6	214.4
612	D02j	activating transcription factor 1 (ATF1); TREB36		8.9	7.6	6.1	-1	7	12.5	-6.5	28.1	7.4	0.9	5.3		D02j	13.4	-0.7	13.2	12.6	-6.9	-3.6	-2.3	3.3	-7.1	14	10.3	19.3	-23.6
613	D02k	transcription intermediary factor 1 (TIF1)		4	-11.1	-6.6	3.9	12.1	-14.5	35.3	58.5	13.6	-9.5	3		D02k	8.8	9.5	13.8	10.5	26.4	26.9	7.1	3.1	20	16.6	-12.2	-7	-0.2
614	D02l	hepatic leukemia factor (HLF)		-0.1	4.2	2.2	6.2	9.8	13.9	-6.7	3.4	7.3	0	-1.5		D02l	5.2	-0.4	10	0.8	-21.8	11.2	2.6	-5.7	-18.2	17.3	-7.9	-26.9	-2.3
615	D02m	E2F dimerization partner 1; DRTF1-polypeptide 1 (DP1)		44.6	-5.4	2.1	6.5	14.8	-13.5	-12	56.9	-12.4	22.1	3.2		D02m	49.4	19.4	57.4	22	57.7	48.7	6.7	-6.3	17.9	7.2	-5	0.1	61.3
616	D02n	60S ribosomal protein L6 (RPL6); TAX-responsive enhancer element binding protein 107 (TAXREB107); neoplasm-related protein C140		394.4	1261.7	217.5	1365.1	1303.3	78.1	925.8	759.1	770.5	1051.6	845.6		D02n	832.2	1096.4	728.9	1072.7	3282.2	1399	857.8	511.7	1495.8	1678.7	1125.5	1758.9	246.2
617	D03a	DNA damage repair & recombination protein 52 homolog (RAD52)		-9.7	-14.5	-19	-2.2	-8.4	-30.3	-17.8	-25.8	-14.2	-24.1	-15.4		D03a	-19.9	-0.5	-10.1	-5.7	-41.3	53.8	-16.4	-9	2	23	-9.1	-3	-33.4
618	D03b	melatonin receptor type 1A (MEL-1A-R)		11.6	-13.2	-9.2	-11	12.4	24.9	-14.5	-2.3	-14	-2	-1.7		D03b	4.1	-2.4	11.1	-5.6	-30.3	4.7	-4.1	-0.9	-7.1	-9.5	-21.1	7.9	-1.5
619	D03c	prostaglandin E2 receptor EP4 subtype (PTGER4)		14	-7.2	21.4	0.3	6.6	27.6	-6.4	-30.3	21.6	-11.6	-0.8		D03c	0.7	3.6	-5.5	7.5	-8.6	3.5	-12.7	-0.3	-4.8	9.2	0.4	6.5	13.2
620	D03d	gamma-aminobutyric-acid receptor epsilon subunit (GABA(A) receptor epsilon; GABRE)		3.2	-3.2	2.5	-1.2	10.7	-28.2	-2.2	-31.4	-1.1	-3.1	-4.3		D03d	16.8	-2.1	-2.3	0.7	-4.4	-3.8	5.8	0.7	-15.8	33.7	-2.1	0.6	1.7
621	D03e	acetylcholinesterase (ACHE)		3.7	-1.3	24.3	0.1	7.6	9.7	-6.2	-52.3	7.5	-6.1	-1.7		D03e	16.7	16.9	12.2	16.3	10.3	5.7	10.7	9.4	-7.5	-18.1	-13.3	-11.6	-3.8
622	D03f	secretogranin II (SGII; SCG2); chromogranin C (CHGC)		10.9	1.4	8.3	-1.4	8.6	12.3	10.3	-13.9	0.6	-27.4	18		D03f	11.6	-0.3	5.7	0.6	4.2	1.7	-4.6	5	1.8	37.7	-9.7	2.9	9.1
623	D03g	prepronociceptin (PPNOC); nociceptin; orphanin FQ		17	-2.7	-5.5	-12.1	5.5	13.7	-37	-142.5	-23.3	-11.3	-0.5		D03g	24.8	1.3	12.9	-1.5	-11.3	5.2	1	0.5	-2.1	-2.2	3.4	7.6	8.3
624	D03h	neuronatin (NNAT)		57.2	6.1	-3.4	8	61.1	42.3	10.4	4.6	3.2	-53.9	0		D03h	57.1	-9.3	-20.9	2.8	68.1	-4.9	-0.6	3.7	-12.3	-10.9	-6.9	-6.5	37.9
625	D03i	myelin-oligodendrocyte glycoprotein (MOG)		55.4	157.1	78.7	163.2	49.7	18.8	59.5	73.2	41.7	85.5	166.5		D03i	137.1	92.6	139.7	112.2	1064.9	146.4	61.5	29.3	497.7	453.9	116.6	93.5	103.5
626	D03j	nuclear transcription factor Y gamma (NFYC); CCAAT transcription-binding factor gamma subunit; HSM1		104.2	108.8	116.4	86.6	144.7	64.2	50.8	106.9	91.5	112.9	87		D03j	84.5	97.3	93.9	121.1	94.5	136.2	60.6	62.7	86.5	79.6	117.8	104.7	125
627	D03k	YL-1 protein		-18.6	27.8	6.7	7.8	31.3	-3.2	9.7	12.6	68.3	21.8	16.9		D03k	17.4	29.6	37.4	29.8	23.9	14.2	6.4	8.8	-21.9	0.5	5.3	29.3	23.5
628	D03l	early growth response protein 3 (EGR3); zinc finger protein pilot		104.8	83.2	166.9	92.7	64	194	70.4	243.7	184.3	47.5	57.5		D03l	121.8	87.1	94.3	94.1	16.1	43	155.1	61	277.5	172.4	77.2	60.1	165.6
629	D03m	interferon regulatory factor 2 (IRF2)		45.9	25.9	18.1	25.1	38.3	-53.3	17.2	38	3	49.5	7.6		D03m	52.5	36.3	43.8	43.9	30.1	25	7.2	8.5	33.4	19.7	-0.1	47.9	23.2
630	D03n	cellular nucleic acid-binding protein (CNBP); zinc finger protein 9 (ZFN9)		38.3	155.2	64.8	119.3	88	46.7	58	149.3	201.4	94.3	79.2		D03n	46.3	71.3	43.9	103.2	186	65.7	108.5	41	114.3	46.6	47.9	108.8	23.4
631	D04a	UV excision repair protein RAD23 homolog A (RAD23A; hHR23A)		374.8	340.5	585.7	223.9	255.1	493.1	133.6	188.9	140.8	233.1	215.9		D04a	309.1	292.9	320.9	299	389	280.7	190.6	200	238.3	133.2	281.4	208.8	478.2
632	D04b	5-hydroxytryptamine receptor 1A receptor (HTR1A); serotonin receptor		6	-6.9	-7.4	-8.4	14.9	18.6	7	15.9	-3	-31.4	1.1		D04b	-11.3	-2.6	-0.1	-4.8	65.2	4.8	3	6	-40.6	-29.1	-8.7	-6.5	-2.9
633	D04c	metabotropic glutamate receptor 5 (GRM5; MGLUR5)		-36.4	-16.2	-4.7	0.1	3.6	-18.3	-11.5	-29.3	19	7	-2.2		D04c	13.5	-6.5	0.8	-19.3	77.6	-2.5	2.9	7	-14.5	49.8	-9.8	-7.9	-5.3
634	D04d	gamma-aminobutyric-acid receptor pi subunit (GABA(A) receptor pi; GABRP)		0.7	-3.6	-2.5	-4.2	11.8	-14.7	-5.9	-21.5	17.8	6.6	-43.8		D04d	17.7	-0.4	-7.6	-0.7	60.2	4.4	-8.3	3.6	-9.3	-6.6	-2.2	5.1	-13.3
635	D04e	choline O-acetyltransferase (CHOACTase; CHAT); choline acetylase		4.6	-7.8	-10.7	0	9.3	-17	-7.9	-10.6	-1.6	-22.6	-38.1		D04e	-10.9	1	3.1	-14.6	33.9	-2.9	-11.9	2.2	-17.9	6.3	-10.3	-7.3	-8.7
636	D04f	neurotensin/neuromedin N (NT/NMN)		-7	-2.9	-21.9	-2.1	-3	-24.5	-4.5	-35.1	-17.5	-10.4	-10		D04f	-22.2	-2.9	2.8	17	33.2	-0.9	1.1	-1.8	-11.5	-0.5	-16.8	4	-13.4
637	D04g	leptin (LEP); obese factor (OB)		15.1	-4.1	7.7	-1.2	17.3	-17.1	4.2	-15	-23.2	4.6	-2.1		D04g	-0.9	5.4	3.6	2	92.6	0.3	0.2	-4.3	4.4	4.1	-6	3.3	9.3
638	D04h	roundabout 2 (ROBO2)		4.6	-5	-8.7	-1.8	1.1	-4.4	1	4.6	-3.7	-38.4	-3.5		D04h	1.6	-6.4	0.7	6.8	75.2	-9.6	-2.1	2.3	7	17.9	-10.6	-4.5	5.4
639	D04i	myelin basic protein (MBP)		13.9	-2	15.4	-4	11.6	-4.8	3.1	-3.5	14.5	1259.6	-3.2		D04i	13.2	7.6	14.1	0	56.5	-6.2	-1.3	13.7	-12.5	-14.1	-1.8	-5.3	-11
640	D04j	CCAAT/enhancer-binding protein alpha (C/EBP-alpha; CEBPA)		22	25.2	45.1	21	14.2	33	0.6	9.5	38.8	-11.3	5.8		D04j	16	40.7	23.8	30.5	48.4	16.7	20	1.5	43.4	35.2	21.5	7	61.4
641	D04k	metal-regulatory transcription factor		10.1	9.2	12.5	-9	20	-3.6	9.7	13	16.5	8.4	8.2		D04k	18.5	7.6	10.5	11.9	126	0.6	18.4	6.8	21.4	25.3	-0.6	25.1	-12.4
642	D04l	human immunodeficiency virus type I enhancer-binding protein 2 (HIV-EP2)		44.7	56.2	-40.2	29.7	36.7	-18.8	24.2	19.7	64.9	14.6	9		D04l	37.6	22.6	48.2	27.3	110	21.2	31.5	12.5	27.7	14.5	15.7	33	-5.2
643	D04m	LYL-1 protein		20	-3.8	-10.3	3.6	24.5	-0.5	-8.4	-17.1	-34.1	-87.3	-6.7		D04m	18.6	-1.3	33.9	5.7	68.8	-11.2	-23.2	-8	-4.6	-15.5	-71.5	-48.4	10.3
644	D04n	basic transcription factor 2 44-kDa subunit (BTF2p44)		9.3	10	4.7	5.1	9.1	33.9	-7.6	22.9	25.4	-25.7	0.1		D04n	24.2	-0.8	7.2	5.2	80.7	21.5	213.3	-6.8	42.9	38.7	-17.6	22.5	16.1
645	D05a	ubiquitin-conjugating enzyme E2 17-kDa (UBE2A); ubiquitin-protein ligase; ubiquitin carrier protein; HR6A		111.5	174	125.7	124.9	105.7	89.6	122.9	199.3	147.8	246.3	120		D05a	203.6	135	181	133.6	256.2	135.5	100.6	85.1	253.6	122.8	244.6	133.6	122.2
646	D05b	5-hydroxytryptamine receptor 2A receptor (HTR2A); serotonin receptor		-5.4	-10.5	-43.3	-7.8	0.6	-15.9	-11	-52.8	-14.6	-27.3	-1.1		D05b	11.5	-10.8	17.7	-8.6	90.2	-3	-10.9	1.4	-5.9	-9	-45.3	-8	1.1
647	D05c	orexin receptor 2		-3.4	-4.8	17.4	-0.3	8.6	-24.2	4.9	-18.8	-7.1	-13.5	-3.7		D05c	3.5	-8	-13.6	-1	15.8	-8.9	3.7	-5.5	-1.5	8.9	0.7	3.2	-17.4
648	D05d	GABA-B receptor 1A subunit (GABA-BR1A )		38.5	68.1	40.3	45.3	43.8	59.4	54	115.1	39.1	70.1	53.1		D05d	99.5	93.6	115.7	102.4	100.9	83.5	80.5	81.9	187.4	77.1	129.2	55.1	98
649	D05e	glutamate decarboxylase 67-kDa isoform; 67-kDa glutamic acid decarboxylase (GAD-67); GAD1		8.2	-0.6	3	-8	-2.9	-15.4	-8.6	-20.1	9	13.3	5.5		D05e	-6.1	5.7	5.8	-24.1	-10.4	7.5	-3.6	10.5	-21.8	1.7	-1.6	12.4	5.1
650	D05f	neuromedin B (NMB)		19.2	8.9	6.8	-1.4	26.1	34.2	8	-25.7	1.1	-28.1	8		D05f	19.1	5.7	21.4	10.4	21.7	13.7	1.5	14.7	-6	8.8	-2	1.8	3.8
651	D05g	neuronal pentraxin II (NP2)		99.4	116.2	38.6	54.3	166.5	24.1	65.3	169.6	173.7	74.7	115.3		D05g	40.7	81.7	16.5	39.8	57.1	72.4	80.5	80.7	33.7	79.1	74.3	101	12.2
652	D05h	VELI1; TAX interaction protein 33		9.2	-5.8	-14.5	-14.3	0.1	-14.8	4.4	-10.5	-14.1	-10.7	-3.3		D05h	8.2	-9.4	1.6	0.3	-9.6	-11.6	-7.3	-5	1.5	-6.8	-1.2	-6.3	4
653	D05i	chondroitin sulfate proteoglycan 5 (CSPG5); neuroglycan C (NGC)		-1.1	-15.7	-30.2	-8.4	4.4	-18.8	0.3	13	-12.5	-71.8	-0.6		D05i	-5.1	-12.5	3.2	-14.7	-20.2	-9.6	-2.1	-8.3	-16.1	-15.2	-9.8	-10	-14.1
654	D05j	hepatocyte nuclear factor 4 (HNF4); transcription factor 14		-7.5	-12	-18.8	-18.5	-5.9	-45	-56.6	-15.1	-54.3	-4.7	-7.6		D05j	14.5	-33.7	3.2	-39.3	-31.9	-36.3	-17.8	-62.4	-29.5	-24	-20.2	-48.8	-19.6
655	D05k	microphthalmia-associated transcription factor (MITF)		21.1	15.8	10	10.3	63.3	9.2	85.8	37.4	38.5	104.4	-4.6		D05k	8.4	8.5	18.8	39.3	47.5	40.5	8.4	8.7	63.2	33.8	32	35.3	36.1
656	D05l	ets-related gene transforming protein (ERG1)		370.6	399.9	249.1	289	180.5	268.2	73.6	211.6	210.3	340.2	156.5		D05l	216.9	147.3	233.7	297.2	311.2	274.5	313.2	207.6	125.7	100.6	220	222.5	281.1
657	D05m	nuclear factor NF-kappa-B p100 subunit; nuclear factor NF-kappa-B p52 subunit; H2TF1; oncogene lyt-10		-9.4	70.8	-27	56.2	1.7	-40.8	12.8	12.8	16	8.7	35.2		D05m	-11.6	22.9	-10.5	57.1	-6.5	45	38.2	18.2	82.9	79.8	37.8	48.1	-24.2
658	D05n	SWI/SNF-related matrix-associated actin-dependent regulator of chromatin subfamily A member 4 (SMARCA4); sucrose nonfermenting 2 homolog-like 4 (SNF2L4); brahma-related gene 1 (BRG1)		77.8	123.9	71	94.8	85.5	33.1	19.9	91.1	105.5	221.9	62.6		D05n	100.9	64.5	99	140.2	98.9	117.6	82.6	32.6	154.4	75.9	100.2	106.8	107.6
659	D06a	translin; recombination hotspot binding protein		88.1	94.9	104.9	51.9	103.7	73.9	87.8	60.6	109.3	136.1	81.5		D06a	54.1	99.4	46.5	102.4	66.3	118.4	57.8	73.2	63.3	138.4	57.4	82	110.4
660	D06b	opioid receptor mu 1 (OPRM1)		7.5	3.5	24.6	-3.9	24.3	41.2	-22.1	-7.4	6.3	9.5	-15.5		D06b	11.4	14.7	32.7	8.2	7	-8.8	-0.1	6.5	5.6	-29	-2.1	-3.8	27.1
661	D06c	P2X purinoceptor 1 (P2RX1; P2X1); ATP receptor		0.7	-5.9	10.8	-6	-3.7	-17.3	-7.2	-42.4	-0.8	-19.7	-21		D06c	8.4	-1.6	3	0.2	-19.9	-7.7	1.2	1.2	2.3	7	-1.3	-0.2	-4.1
662	D06d	GABA-B receptor 2 subunit (GABA-BR2)		6.3	-1.9	8.1	3.1	7.9	-2.3	9	2.8	4.7	0.8	-0.2		D06d	4.3	2.5	22.7	11.8	-31	4.2	-1.1	6.1	-1.6	-24.8	-6.6	-2.1	15.6
663	D06e	glutamate decarboxylase 65-kDa isoform; 65-kDa glutamic acid decarboxylase (GAD-65); GAD2		2.3	0.3	26.5	-3.1	6.1	-5.5	-7.8	1.3	13.3	14.9	6.3		D06e	13.2	-4	16.3	2.2	-11.8	-3.7	9	9.1	4.8	-15	10	4.1	5.3
664	D06f	preprotachykinin beta (beta-PPT); substance K; neuromedin L		-4.2	2.3	-5.6	-7.6	6.4	-6.4	-17.1	-24.9	-9.2	24.1	14.1		D06f	-31.3	0.4	-1	-6.1	-7.7	6.2	-5.1	-7.3	9.4	-2.3	-10.7	-8.2	-16.5
665	D06g	survival of motor neuron (hSMN)		-4.7	-13.5	-9.6	-8.9	-8.6	-21.1	-4.8	-0.9	21.5	48.9	-15		D06g	-40.1	-3.2	-2.2	-14.5	-11.8	-15.7	-25.1	1.5	-18.4	2.8	-1.8	0.2	-88.2
666	D06h	43-kDa postsynaptic protein; acetylcholine receptor-associated 43-kDa protein; RAPSYN		9	-7.6	36.3	-5.6	5.1	-26.6	-1.8	-6.1	19.8	9.6	-8.2		D06h	1.3	2.3	10.3	-1.6	-21.4	4.2	-13.1	0.7	6.6	-11.6	-12.1	-5.1	16
667	D06i	parkin		16.9	-18.2	-3.1	-4.8	15	-21.1	-39.7	-16.4	-10.3	-12.9	-29.7		D06i	10.1	-33	-11.3	11.5	-28.2	-12.5	1.8	-30.2	-30.8	-19.7	-35.8	-19.3	19.7
668	D06j	TIS11B protein; butyrate response factor 1 (BRF1); EGF response factor 1 (ERF1)		1642.2	1743.4	1324.6	1863.7	1397.1	362.1	974.9	1174.4	1781.2	1116.2	1777.8		D06j	1705	1542.5	1973.3	2739.5	2933.1	2640	2264.9	2377.5	2345.9	2178.3	1328.9	1823.8	1406
669	D06k	transcription repressor protein PRDI-BF1; beta-interferon gene positive regulatory domain I binding factor; BLIMP1		-27.9	-50.1	-49.2	-30.3	-14.5	-33.6	-66	-26.3	-26.7	-35.5	-36.1		D06k	-38	-44.1	-8.2	-30.3	-73.4	-24.9	-39.2	-47.9	-1.5	-5.4	-31.7	-47.3	-45.1
670	D06l	GATA-binding protein 4 (GATA4)		17.4	6.7	-11.2	0.7	8.5	17.1	-26.2	-4.1	31.4	-31	8.3		D06l	8.4	6.9	11.1	19.8	-2.9	9.5	15.4	5.4	16.2	5.7	-0.2	10	-7.4
671	D06m	octamer-binding transcription factor 1 (OCT1; OTF1); NF-A1; POU domain class 2 transcription factor 1 (POU2F1)		9.3	2.2	10.3	-0.4	12.1	-17.5	44.6	-26.1	-2.5	41.4	-1.6		D06m	51.4	-1.7	13.7	11	2.4	4.7	-4.6	0.6	18.6	20.9	-16	-27.1	18.5
672	D06n	transcriptional repressor NF-X1		27.6	40.6	20.5	18.1	38.3	-4.3	1.2	29.8	13.2	15.5	24.6		D06n	31	14.5	23.9	10.5	16.8	8.8	33.7	13.5	21.2	15.6	35.3	15.7	15.9
673	D07a	DNA damage repair & recombination protein 51 homolog (RAD51)		-6.4	951.2	5.6	567.7	3.6	4.5	802.4	1162.7	877.8	980.9	860.2		D07a	-164.8	770.8	4	687.5	21.2	998.7	632	602.4	1813.7	1455.9	924.8	687.1	24.3
674	D07b	nociceptin receptor; orphanin FQ receptor; opioid receptor kappa 3 (OPRK3)		5.4	-17.9	-15.3	-15.1	2.4	13.9	-22.1	-21.7	-8.7	-55.7	-14.1		D07b	14.4	-8.6	3.4	-3.4	-19.7	-15.9	-13.1	0.9	-35.5	-31.4	-8.7	-3.8	15.7
675	D07c	P2X purinoceptor 3 (P2RX3; P2X3); ATP receptor		0.4	-14.6	-16.1	1	6.3	-41.7	-19.7	-51.8	-25.5	-8.5	-3.3		D07c	-1.3	1.1	4.1	-15.2	-10.7	4.2	8	-2.4	-9.6	-13.2	-13.9	-8.8	8
676	D07d	glutamate receptor 5 (GLUR5); ionotropic glutamate receptor kainate1 (GRIK1); excitatory amino acid receptor 3 (EAA3)		6.7	0	12	-8.8	5.4	-6.2	-8.7	-36.8	-1.1	-12.8	-8.9		D07d	18.1	10.8	1.8	-0.9	10.5	-3.4	-14.4	2	9.3	-5.3	-8.3	0	22.4
677	D07e	proprotein convertase subtilisin/kexin type 1 (PCSK1); neuroendocrine convertase 1 (NEC1); prohormone convertase 1 (PC1)		2.2	-4.6	5.6	-5.6	-11.1	-22	-7.9	-23.5	11.6	8.1	-0.1		D07e	12.7	4.4	6.3	13.6	-10.8	-9.7	-11.6	-2.4	20.9	15.3	-13	-11	4.3
678	D07f	proenkephalin A		-0.7	-6.6	1.1	-9	8.5	-37.8	-12.5	-50.1	45.1	15.8	5.5		D07f	18.9	1.9	8.4	1.7	-3.2	13.4	-9.1	-2.8	-11.4	0.1	-5.2	-88.6	12.4
679	D07g	lissencephalin X; doublecortin (DCX)		2.1	17.7	23.5	9.2	5.7	35.8	20	30.7	-1.5	34.1	12.6		D07g	8.5	12.1	20.1	-10.6	-16.2	28.1	-3.9	13.4	19.7	42.8	23.2	5.8	-1.3
680	D07h	25-kDa synaptosomal-associated protein (SNAP25); super protein (SUP)		4.1	-2.9	-20.8	-1.8	2.5	-2.2	-4.1	30.2	57.3	15.6	-3.5		D07h	16.4	4.8	9.7	11.4	-14.9	-0.3	-6.2	-0.4	-11	10.9	8.1	13.2	-5.9
681	D07i	huntingtin; Huntington's disease protein (HD protein)		-5.3	118.7	-42.9	177	-1.9	-12.1	46	89	99.4	70.7	172.6		D07i	10.1	76.3	3.6	194.4	-28.9	181.6	225.3	210.5	201.5	138.5	87.9	59	8.8
682	D07j	HIV-1 TATA element modulatory factor		-31.1	-44	-14.8	-38.1	-19.5	-64.9	-36.3	-58.1	-37.6	-17.4	-37		D07j	-18.3	-37.4	-28.2	-24.1	-28	-35.5	-35.4	-50.8	-19.2	-26.4	-37.9	-47.4	-22.7
683	D07k	PCAF-associated factor 65 beta		25.5	4.9	-16.2	20.5	42.3	-1.8	8.9	60.7	27.1	26.7	8.4		D07k	53.4	7.6	10.8	14.3	31	14.1	3.9	11.6	12.7	34.6	10.4	-0.1	-0.3
684	D07l	glucocorticoid receptor repression factor 1		71.4	105.1	0.6	106.8	123.3	31.3	19.5	83.4	122.8	115.3	99.5		D07l	79	31.7	52	69.2	122.6	69	54.9	47.9	17.1	89.2	50.2	63.3	28.1
685	D07m	pre-B-cell leukemia transcription factor-1; homeobox protein pbx1; Homeobox protein prl		9.8	10.4	3.7	27	17.2	-1.6	-33.7	4.2	-13	-2.1	14.2		D07m	-2.2	6.3	-6	-15.4	14.3	6.5	6.8	6.1	27.2	46.9	6.4	-3	-9.3
686	D07n	cAMP-responsive element-binding protein 1 (CREB1)		47.2	33	10.5	29.9	43.5	18.7	34.9	49.9	20.7	37.7	26.8		D07n	39.5	7.3	55.3	24.3	35	56.9	23.4	12.5	-5	53.3	-6.7	24.4	22.9
687	D08a	V(D)J recombination activating protein 1 (RAG1)		0.7	-23.1	-1.4	-7.1	6.3	10.2	-17.1	-46.1	-70.3	-67.9	-10.6		D08a	6.9	-4.6	23.3	8	-14.5	55.6	-12.1	-2.9	-16.1	-33.5	6.9	-11.6	8.9
688	D08b	prostaglandin E2 receptor EP3 subtype (PTGER3); prostanoid EP3 receptor		7.5	10.3	-8.3	-1.2	16.9	-8.2	9.8	-9.7	21.6	10.7	-1.5		D08b	20.6	-0.3	24.8	11.5	-15.9	-1.4	10.9	14.2	-9.1	-12.6	7.6	4.3	2.1
689	D08c	gamma-aminobutyric-acid receptor beta 1 subunit (GABA(A) receptor beta 1; GABRB1)		6	-14.2	-3.6	-7.1	9.2	-4.4	-0.8	-2.2	1.1	-25.8	-5.3		D08c	-10.1	9.8	1.3	-2.9	-13.6	-0.4	-5.2	-2.4	-29.4	-30.7	3	2.9	-2
690	D08d	neuronal acetylcholine receptor protein alpha 6 subunit (NACHRA6); cholinergic receptor nicotinic alpha polipeptide 6 (CHRNA6)		-11.4	-2.6	-1.9	-7.7	1.4	-25.5	-6	-8.9	-29.4	-10	-16.5		D08d	9.8	7.2	2.1	0.9	-11.3	-2.6	-4.1	0.5	-22.8	-13.6	-5	7.6	-15.9
691	D08e	neuroendocrine convertase 2 (NEC2); prohormone convertase 2 (PC2); proprotein convertase 2; KEX2-like endoprotease 2		23.1	-10.9	51.3	-15.3	7.5	-1.3	4	-14.4	-7.1	-17.4	-20.6		D08e	-3.8	-0.1	7.7	8.5	-11	5.3	-3.7	-1.7	1.6	0.9	-6.4	-11.8	3.1
692	D08f	beta-neoendorphin-dynorphin; proenkephalin B; preprodynorphin		0.5	-16	25	-21.3	-23.5	-51.8	-7.3	-22	-7.6	-16.5	-26.6		D08f	6.2	-14.5	18.8	-12.4	-24.8	2.1	-10	-16.8	-21.3	-23.9	10.8	12.7	22.5
693	D08g	roundabout homolog 1 (ROBO1)		-0.8	22.1	-16.8	11.6	17.7	-55.1	34.3	-2.8	36.2	-6.7	27.4		D08g	9.1	18	3.5	20.2	-17.8	9.8	7.8	2.5	16.7	49.6	34.6	38.3	-8.7
694	D08h	synaptophysin (SYP); major synaptic vesicle protein p38		-28.2	-19.3	-65.5	-28.8	-10	-23.7	-17.8	-4.1	9.3	20.1	-17.7		D08h	14.2	-12	3.1	-9.1	-25.1	-16.4	-9.1	-13.8	-33.1	51	-23.1	-14	-20.5
695	D08i	major prion protein (PRP); PRP27-30; PRP33-35C; ASCR		1031.3	729.7	799.3	814.8	855.6	704.1	327.2	992.9	696.1	900.8	712.6		D08i	732.7	599.1	694.9	681.3	551.9	622.4	562.2	634.4	860.5	510.5	551.8	413.3	617.5
696	D08j	hypoxia-inducible factor 1 alpha (HIF1 alpha); ARNT-interacting protein; member of PAS protein 1 (MOP1)		7.5	19.3	-23.6	7.2	8.3	-38.4	-13.2	-9.8	5.9	20	14.5		D08j	15.6	3.7	18.2	5.6	61.5	12.6	10.4	8.1	47.5	59.5	54.9	48.6	13.8
697	D08k	PCAF-associated factor 65 alpha		11.2	-0.2	9.1	13	20	29.3	4.9	7.7	21.5	-0.4	0.1		D08k	34.5	4	29.5	9.5	-16	13.8	12.2	6.2	16.1	7	9.5	23.8	6.1
698	D08l	homeobox protein A5 (HOXA5); HOX1C		39.4	52.7	61	37.9	38.6	104.6	-12	43.9	15.3	41.5	57.1		D08l	51.8	19.5	16.8	24.8	12	36.5	54.1	30.9	-6.8	54.3	13.2	-1.9	20.8
699	D08m	GATA-binding protein 2 (GATA2)		63.5	32.8	82	67	79	90.1	-6.6	53.2	35.5	7.2	56.1		D08m	84.9	23.1	74.6	37.2	64.7	38.8	28.4	36.4	198.4	150.8	29.8	29.2	35.9
700	D08n	GA-binding protein alpha subunit (GABP-alpha; GABPA); transcription factor E4TF1-47; nuclear respiratory factor 2 alpha subunit		-14.9	3.5	-22.5	-0.5	8.6	-23.7	-11	11.8	-11.4	32	-1.8		D08n	8.2	-1.4	10.3	-6.1	-29.6	-6.7	-3	-71.8	-20.6	-40.1	-11.4	-4.3	-16.2
701	D09a	V(D)J recombination activating protein 2 (RAG2)		3.9	-6.7	-21.9	-1.8	9.4	29.8	-14.3	-29.9	234.7	599.1	-4.7		D09a	23	-4.9	3.2	4.1	0.8	-1.7	-0.9	0	-26.1	-21.4	-10.8	-0.4	13.9
702	D09b	substance P receptor (SPR); NK-1 receptor (NK-1R)		4.7	3.5	6.6	-4	8.6	-1.8	-12.2	-20.9	-9	-47	-2.1		D09b	10	-2.7	9.4	3.3	-21.4	-2.4	6	-0.5	-22.4	-21.6	-4.6	-3.7	1.7
703	D09c	gamma-aminobutyric-acid receptor gamma 2 subunit (GABA(A) receptor gamma 2; GABRG2)		-0.6	9.2	7.4	-4.1	2.6	4.9	2.1	-28.2	10.4	-31.9	1.2		D09c	9.9	10.2	3.8	-4.2	-25.2	-59.6	-7.5	-0.8	-12.1	-19.6	-4.8	39	18.6
704	D09d	neuronal acetylcholine receptor protein beta 4 subunit (NACHRB4); cholinergic receptor nicotinic beta polipeptide 4 (CHRNB4)		-8.9	-0.9	4.4	-6.1	0.7	-1.2	46	-19.4	0.8	2	0.4		D09d	-10.9	7	-4	9	-0.5	-5.5	-5.6	-6.7	-17.7	-14.7	-10.4	-10.4	-4.5
705	D09e	membrane-bound & soluble catechol-O-methyltransferase (COMT)		530.3	366.9	742.4	327.9	367.4	367.3	220	301.3	280.3	295.1	350.8		D09e	312.2	319.5	312.1	329.8	336.3	336.8	170.6	148.8	551.7	369	273.4	215.3	407.9
706	D09f	acyl-CoA-binding protein (ACBP); diazepam binding inhibitor (DBI); endozepine (EP)		563.5	328.4	930.1	283.9	512.7	638.7	447	363.2	264	416.5	565		D09f	463.1	464.4	320.3	432.1	679.7	861.2	201.7	191.9	771.9	539.9	368.9	279.5	1015
707	D09g	CASK		-30	-19.3	-41.2	-20.3	2	-83.5	4.5	12.4	-30.6	-44	-23.6		D09g	-12.9	10.4	-14.3	-6	-24.5	0.3	-1.2	-2.8	-16.1	-22.2	-10	-6.7	-35.2
708	D09h	presynaptic density protein 95 (PSD95); DLG4		7.8	14.6	74.1	-3.2	14.6	-10.1	-8.7	29.4	-4	51.6	-12.6		D09h	13.5	30.7	16.8	20.4	26.5	33.1	7.9	12.9	32.9	24.5	11.3	25.5	22.7
709	D09i	Alzheimer's disease amyloid A4 protein; protease nexin-II (PN-II); APPI		538.9	939.6	150.1	738.6	596.1	32.8	572.5	820.4	815.6	846.3	698.6		D09i	494	627	446.9	571.2	767.1	720.1	513.9	519.6	1125.2	1029	399.4	553.7	202
710	D09j	jun activation domain binding protein		-6.7	66.7	-27.2	74.6	22.5	-10.8	22.2	53.7	71.8	50.9	43.9		D09j	15.7	64.2	19.2	63.9	27.1	73.5	65.5	73.4	41.1	89.3	54.3	101.6	0.6
711	D09k	SPT3-like protein		-7.6	-5.3	-7	-1.8	-5.1	-3.3	-3.4	-4.5	9.6	8.9	-8.2		D09k	4.8	-5.6	14	1.3	1.3	-1.4	-4	-3.8	-11.1	-8.4	2.6	-2.3	-15.7
712	D09l	interferon regulatory factor 7 (IRF7)		56.9	35.4	71	41	22.1	80.7	1.8	35.8	42.6	56.6	36.8		D09l	73.5	50.3	51.1	87	26.6	68.6	41.9	57	99.7	72.1	41.6	44.2	63.9
713	D09m	basic transcription element-binding protein 2 (BTEB2); GC-box binding protein 2		16.2	23.9	31.2	18.4	19.7	-7.5	21	7.4	20.4	11.4	40.8		D09m	48.4	12.4	22.5	33	24.6	28	21.7	32.7	32.2	24.8	30.9	22.4	13.6
714	D09n	GA-binding protein transcription factor alpha subunit (GABPA); E4TF1A; E4TF1-60		18.8	37.7	7.8	54.5	35.8	0	28.6	59.9	77.4	16	47.5		D09n	56	17.1	33.6	33.5	51.7	55.7	12.7	29.7	45.5	40.7	17.3	45.4	19.7
715	D10a	telomerase reverse transcriptase (hTRT)		4.1	-8.1	0	-0.2	5	21.1	4.3	-11.1	-54.3	-23.6	-1.6		D10a	13.4	1.8	18.5	6.5	-23.1	2.1	4.2	3.2	1.6	11.3	13.5	8.1	4.2
716	D10b	substance K receptor (SKR); neurokinin A receptor; NK-2 receptor (NK2R)		1.6	-2.8	13.7	-5.1	15.3	-5.1	1.1	-24.9	-36.2	-51.4	-1.8		D10b	2	0.4	3.6	-2	6.7	7.2	3.7	0.1	-9.6	8.4	1.3	2.1	-13.3
717	D10c	glutamate receptor 1 (GLUR1; GLURA); ionotropic glutamate receptor AMPA 1 (GRIA1)		26.1	37.1	13.2	27	24.9	6.4	17.5	11.6	33.8	3.9	10.8		D10c	14.4	6.4	10.8	7.8	-24.3	7.2	9.6	14.3	-17.4	-9.5	1.9	8	22.1
718	D10d	glutamate receptor subunit epsilon 2 (GRIN2); N-methyl D-aspartate receptor subtype 2B (NMDAR2B; NR2B)		-16.3	1.9	-2.3	-14.7	-5.2	-25.3	-24.3	-47.8	-13	-10.2	-2.7		D10d	0.6	0.5	9.5	3.9	0.8	-6.9	-5.7	-1.5	-15.7	9.1	-21.3	-5.5	13.5
719	D10e	tryptophan 5-hydroxylase (TRPH); tryptophan 5-monooxygenase		55.3	167.5	-1.9	63.8	143.7	-6	278.1	190.8	181.7	409.6	50.8		D10e	22.7	-2	28.3	4.4	28.8	-20.9	53.7	70.2	-35.5	-15.1	28	25.2	-65.3
720	D10f	neurotrophin 3 (NT3); nerve growth factor 2 (NGF2)		2645	3956.2	3733.1	2947.1	2402.1	2611.1	2899.4	2031.9	3013	2658.3	3019.6		D10f	1244.4	2042.2	1054.2	1919.7	1699.3	2549	2279.9	1920.8	2771.5	3232.5	1370.4	1698.6	1599.4
721	D10g	neuromodulin; growth-associated protein 43 (GAP43); protein F1; calmodulin-binding protein p57		-56.8	-72.5	-49.7	-91.4	-22.3	-62.4	-47	-55.9	-29	-48.7	-76		D10g	17.2	-14.3	4.7	-22.6	-37.5	-59	-36.5	-30.1	-19.8	-44.1	-26.9	-32.3	-63.9
722	D10h	synapsin IIIA (SYN3A)		-23	-12.1	-33.7	-436	-14.8	-73.9	-17.2	-12.2	24.5	-1.7	-27.2		D10h	8.2	-12.9	-14.1	-4.5	-12.8	1.2	-4.7	-9.3	15.6	-3.4	-14.3	-2.8	-50.9
723	D10i	atrophin-1; dentatorubral-pallidoluysian atrophy protein (DRPLA)		581.8	373.1	759.1	341.1	262.9	1110.7	68.3	285.4	249	328.5	252.7		D10i	287.4	248.5	260.3	212.6	174.5	248.4	239.3	164	292.7	153.7	235.9	157.9	415.7
724	D10j	ets domain protein elk-3; NET; SRF accessory protein 2 (SAP2)		353.3	249.7	357.1	216.4	201.9	221.9	70	208.3	247	190.8	170.2		D10j	509.6	466.7	524.6	455.4	307.5	381.8	398.4	345.2	617.3	452.9	308.7	297.3	619.8
725	D10k	ADA3-like protein		59.2	28.8	77.5	19.8	34.4	73.2	1.6	26.4	-3.8	15.2	5.1		D10k	44.3	7.5	31.7	17.9	-7	12.7	6.7	14.6	14.2	3.8	9.3	10.9	54.3
726	D10l	interleukin enhancer-binding factor (ILF) ILF + interleukin enhancer binding factor 2 (ILF2) + interleukin enhancer binding factor 3 (ILF3)		30.9	15.4	19.6	3.1	39.4	-23.3	29.1	27.9	51.2	16.6	31.8		D10l	34.3	15.7	23.3	39.4	17.7	46.3	35.1	53.3	27.9	26.3	21.8	45.9	31.6
727	D10m	basic transcription factor 62-kDa subunit (BTF2)		5.1	-9.8	-4.2	-21.9	-2.4	-1.6	-18.6	1.3	-44.9	6.3	4.5		D10m	-8.9	-3.3	-1.3	-3.1	-26.7	-6	1.4	-2.8	-9	-5.8	2.4	-5.4	-5.8
728	D10n	transcription factor AREB6		3.6	5.7	-18.6	16	18.7	-5.3	13.2	5.4	-68.4	9.6	4.3		D10n	45.1	4.6	17.3	10.3	29.1	-1.3	-2.4	14.2	0.8	-17.2	10.5	14	2.8
729	D11a	TRF1-interacting ankyrin-related ADP-ribose polymerase (TANKYRase; TNKS)		3.5	-5.1	19.5	-1.9	12.9	-9.7	1.8	5.2	-101	-24.8	8		D11a	-20.5	0.3	-12.6	4.7	4.4	4.8	3.9	3.3	1.8	18.1	-3.3	3.6	11.6
730	D11b	neuromedin K receptor (NKR); neurokinin B receptor; NK-3 receptor (NK-3R)		-6.5	34.7	-7.2	-2.7	0.1	17.5	3	29.7	4.9	0.4	0.2		D11b	4	4.7	-4.7	5.7	-24.7	-7.6	24.5	1.4	-5	-20.9	-3.8	-1.1	-11.7
731	D11c	ionotropic glutamate receptor AMPA 2 (GRIA2; GLUR2; GLURB)		4	25.2	4.1	5.2	14.5	-10	-2	-17	17.7	-8	7.7		D11c	-3.5	-2.5	27.1	7.3	-15.8	-9.7	-6	4.1	-7.3	18.2	-1.1	-0.1	7.2
732	D11d	glutamate receptor subunit epsilon 3 (GRIN2C); N-methyl D-aspartate receptor subtype 2C (NMDAR2C; NR2C)		-19.4	-2	-11.9	-0.6	6.2	2	7.1	-5.8	4.2	-0.4	-3.3		D11d	22.6	4.5	18.7	5.3	-11.2	-16.3	-3.9	2.5	-12.1	-4	-3.2	4.6	0.6
733	D11e	monoamine oxidase A (MAOA)		-15.5	50.7	-7.4	41.4	5.5	-7.9	52.9	32.6	20.5	33.5	47		D11e	25.5	33.8	2.7	17.6	-6.3	35.4	36.3	39.5	17	40.5	25	16.3	-11.6
734	D11f	neurotrophin 4 (NT4); NT5		48	-39.1	45.1	-3.6	26.7	-13.7	-14.1	-16.4	-68.9	-26.4	-65.8		D11f	-8.9	19.1	-10	-15.8	-12.4	-26.6	-14.5	-14.1	-18.1	-52.5	-21.6	-20.5	46.4
735	D11g	axonin 1; transient axonal glycoprotein 1 (TAG1)		-4.8	-14.6	9.1	-20.7	3.4	-14.8	-28	-13.4	-20.8	-13.6	-9.7		D11g	25.3	14	-3.8	2.1	-24.5	-13.8	-7.8	7.6	-17.6	-12.3	-4.8	-6.6	-15.5
736	D11h	channel associated protein of synapse 110 (CHAPSYN 110)		-5	-11.5	-23	-171.2	-3.1	-55.1	3	-8.5	-12.2	136.5	0.8		D11h	0.8	-2.9	18	0.9	-29	10.3	8	9.2	-2.2	12.6	-2.4	-9.9	-76.4
737	D11i	paraneoplastic encephalomyelitis antigen HUD; HU-antigen D		-4.9	-1.2	-20.4	-14	-6.5	-49.5	-11.3	-11.4	-18.8	-20.7	2.1		D11i	-2.7	0.8	4.8	2.6	-33.4	-9.4	21.4	7.9	9.6	-23.3	3	-1.4	-23.3
738	D11j	histone acetyltransferase B subunit 2; retinoblastoma-binding protein p46 (RBAP46); retinoblastoma-binding protein 7 (RBBP7)		-5.7	10.1	-16.1	8.2	5.1	-4.4	18.1	13	22.2	16.3	8.9		D11j	-1.8	6.3	4.6	1	4.1	17.3	-1.5	1.3	-36.7	100.5	-2.8	28.5	-19.7
739	D11k	ADA2-like protein		-10.7	5.2	-4.9	-8.7	3.6	-0.4	-4.9	-9.1	2.4	16.1	-3.7		D11k	-2	-4.7	-8.5	1.8	-9.9	-4.4	0.9	4.9	18.3	-9	19.2	5.4	-14.9
740	D11l	RBP2 retinoblastoma binding protein		-9.1	-21.3	-24.4	-11.1	-7.4	-11.6	-20.2	-15	-21.2	-13.2	-5.1		D11l	9.7	-19.9	-8.2	0.7	6.8	6.3	-12.2	0.4	1.3	2.2	-7.4	-12	-7.5
741	D11m	inhibitor of DNA binding 2 protein (ID2)		947.6	704.5	730.8	537.2	811.6	653	240	1208.4	651.4	1240.5	584.4		D11m	539.5	305.7	767.6	521.3	541	456.1	435.6	382.8	815.6	416.3	909	619.8	649.9
742	D11n	transcription factor ZFM1		-11.1	-8	-13.9	-15.7	7.2	-24.2	-7.4	40.4	-10.9	-39.1	-3.9		D11n	5.1	-12.5	0.8	-7.8	-14.6	9.2	4.6	2.9	-5.8	8.3	-29.6	5.2	3.2
743	D12a	delta lactoferrin		9.5	-5.7	-11.7	-6	6.1	-33.6	-14.9	-19.6	-11.5	-29.3	-0.5		D12a	13.7	-3.4	-2.2	-1.7	-16.5	-11.8	3.2	5.4	14.5	-15.1	5.8	-4.4	8.8
744	D12b	neuropeptide Y receptor type 1 (NPY1R)		-6.4	-3.6	11.2	-3.3	12.5	-21.3	12.8	-21.4	-0.7	9.1	-3.9		D12b	7.3	-6	-9.5	-6.4	-0.9	-6.3	-3.4	1.5	-19.1	-61.1	-1.3	-3.7	1.9
745	D12c	glycine receptor alpha 1 subunit (GLRA1); strychnine binding subunit		8.8	-5.6	16.6	3.6	6.4	-20	-0.6	-34.4	4	-22.2	-2.4		D12c	17.5	0.2	16.1	-2.2	-17.5	-1.8	3.5	2.6	-17.5	8	1.3	5.6	1.9
746	D12d	P2X purinoceptor 5 (P2RX5; P2X5); ATP receptor		5.4	-0.2	10.2	2.5	6.4	-12.6	-21.5	-19.3	2.5	-0.3	2.6		D12d	11.8	0.3	4.9	-0.6	6.3	-13	-4.3	2.7	-1.5	5.4	-14.9	-8.6	-11
747	D12e	histidine decarboxylase (HDC)		47.1	22.8	165.4	21.5	40.7	33.5	32.5	23.2	20.1	55.2	25.4		D12e	29.7	18.7	8.5	22.6	34.6	17.4	12.2	9.5	21.6	30.1	34.7	18.5	12.7
748	D12f	neuropeptide Y (NPY)		12.8	-1.6	11.5	-4.9	10.7	25.3	9.7	-3.9	19.5	-28	-2.8		D12f	1.2	3.5	8.7	9	-25	4.9	1.1	9.4	-11.5	10.7	-1.9	4.5	3.8
749	D12g	glia maturation factor beta (GMF-beta; GMFB)		6.7	6.5	-12	7.1	5.7	-13.4	11.9	10.5	-9.4	-52.6	13.5		D12g	-4.4	4.6	9.2	5.6	0	2.5	7.9	1.3	23.4	7.4	15.6	10.3	-8.4
750	D12h	amphiphysin (AMPH)		13.4	13.4	15.7	12.5	12	-29.1	6.1	4.7	13.6	17.5	7.4		D12h	18.8	7.8	12.6	9.5	-10.6	6.3	-8.9	4	-5.4	-8.7	-0.9	3.8	-3
751	D12i	Machado-Joseph disease protein 1 (MJD1)		18	19.2	-7.5	9.9	8.4	-29	7.1	3.2	42.4	18.1	5.6		D12i	27.6	15.7	12.8	9.2	20.6	3.6	2.2	6.3	4.2	25.8	6.6	16.5	12.5
752	D12j	BRCA1-associated ring domain protein		12.2	-5.9	-9	-0.3	-3.7	-1.6	6.3	-4.2	2.1	1.3	-1.9		D12j	17.1	-0.1	-5.9	4.5	-20.8	1.6	-3.3	24.2	-13.7	23.4	-8.6	-0.7	8
753	D12k	B-cell lymphoma 3 protein (BCL3)		38.6	28.7	35.5	2	21.8	18.8	7	-7.7	10	-30.1	1.7		D12k	42.7	47.2	34.7	34.9	14.6	29.2	16.8	18.8	-1.5	49.8	7.4	33.6	23.7
754	D12l	BRCA1-associated ring domain protein 1 (BARD1)		-8.1	1.7	-10.5	-41.4	-8.3	0.1	-9.1	-0.7	-21.6	8.6	-11.1		D12l	-20.9	0.5	-2.7	-1	-22.8	-0.5	-5.6	1.2	-20.2	-14.8	-5.6	-9.3	-13.2
755	D12m	DNA-binding protein SMBP-2; glial factor-1 (GF-1)		11.1	2.8	-23.6	-14.4	8.1	13.7	8.2	8.4	0.7	13.8	-6.8		D12m	11.2	2.4	19.8	-5.1	15.4	-3.4	-10.8	4.8	1.8	24.4	-13.5	-5.5	0.5
756	D12n	ZFM1 protein [alternatively spliced]		75.6	210.7	24	220.7	158.4	39.3	83.9	244.9	189.2	336.2	203.7		D12n	162.4	107.5	131	129	144.5	153	155.4	111	274.9	171.2	207.6	137.2	51.8
757	D13a	deoxyribonuclease I (DNase I)		2.3	-6.9	-6.3	2.2	-33.5	-0.7	-6.4	-8	0.1	-22.8	1.5		D13a	-1.2	1.8	1	3.3	-112.8	-0.9	-0.5	3.9	-22.1	-14.7	-9.8	11.2	19.1
758	D13b	metabotropic glutamate receptor 1 (GRM1; MGLUR1)		12.6	-12.6	-0.4	-0.6	5.3	-6.2	-0.3	-5.9	3.3	0.6	-3.5		D13b	2.7	0.1	11.3	0.7	-33.1	59.3	-2.4	-2.5	4.5	37.6	-2.8	-6.4	-8.8
759	D13c	glycine receptor beta subunit (GLRB)		1.4	12.2	-20.2	18.8	19.9	-26.7	-6.2	-5.6	34	-1.2	0.5		D13c	19.3	8.8	10.2	2.5	-12.7	4.1	-4.4	0.5	-0.2	20.7	-10.4	6.3	-6.3
760	D13d	P2X purinoceptor 6 (P2RX6; P2X6); ATP receptor; P2XM		15.8	-0.6	3.2	7.8	3.3	17	18.1	7.6	-3.4	18.3	6.9		D13d	-2.6	12.1	18.7	7.6	4.5	-6.7	-5.4	5.2	8.9	-2.1	5.8	12	-0.6
761	D13e	phenylalanine-4-hydroxylase (PAH); phe-4-monooxygenase		6.9	1.9	-3.2	-12	4.7	-12.1	-22.6	-19	-1.5	-4.3	6.1		D13e	-1.8	1.2	-9.2	-1.5	-23.8	5.6	-1.3	-0.1	-4.8	-4.1	-9.1	0.7	-27
762	D13f	5-hydroxytryptamine receptor 1D receptor (HTR1D); serotonin receptor		14.6	6.4	10.9	-0.6	10.7	17.2	16.2	-0.5	14.6	1.9	0.6		D13f	11.8	0.4	11.3	6.1	-24	9	-1.5	1.1	-4.6	-3	-18.7	-7	0.5
763	D13g	mitogen-activated protein kinase kinase 7 (MAP kinase kinase 7; MAPKK7; MAP2K7; PRKMK7); MAPK/ERK kinase 7 (MEK7); c-jun N-terminal kinase kinase 2 (JNKK2)		18.4	12.5	37.6	12	29.4	20.3	1.3	25.9	44.7	16.4	26		D13g	39.2	12.5	46.9	20.7	18.4	20	4.7	13.2	15.6	16.8	13	28.8	29.4
764	D13h	neurexin III alpha		4.3	-54.9	10.7	2.5	5.1	-221.6	-7.4	-17.5	-7.6	-8.2	-8.5		D13h	-0.1	-0.8	15.5	6.9	-2	-3.7	-9.9	1.3	9	-17.3	-2.5	0.8	1.2
765	D13i	Kallmann syndrome protein (KAL); adhesion molecule-like X-linked		27.8	5.8	34.1	17.6	7	19	-4.7	10.5	-6	-35.1	11.7		D13i	7.9	1.4	12	6.2	-7.8	5.2	-11.4	2.5	9.5	11.9	6.1	10.4	-8.1
766	D13j	serum response factor (SRF)		82.9	58.8	81.9	55.4	54.2	13.6	25	5.5	56.3	24.9	34.3		D13j	29.1	35.7	37	35.5	15.4	23.5	27	19	11.8	-9.5	32.1	42	18.2
767	D13k	B-cell lymphoma 6 protein (BCL6); zinc finger protein 51 (ZNF51); LAZ3 protein		30.6	55	17.2	30.7	20.8	37.6	9.3	8.8	14.9	5	36.2		D13k	40.2	46.4	65.6	45.2	6.5	33	68	29.5	25.2	25.9	18.8	53	24.3
768	D13l	transcriptional repressor CTCF		-2.1	5.1	-3	-0.7	-0.7	-21.8	3.5	-6	24.5	66.1	-4.5		D13l	0.2	2	17.8	7.7	-14.8	4.9	-0.8	1.4	6.4	3.3	-5.1	-2.4	13.5
769	D13m	SWI/SNF related matrix-associated actin-dependent regulator of chromatin subfamily a member 1 (SMARCA1); sucrose nonfermenting 2 homolog-like protein 1 (SNF2L1)		22.8	56.5	6.7	33.9	44.8	-8.4	53.1	56	62.7	69.5	34.6		D13m	28.2	27.4	30.8	28.2	24.8	43.4	26.8	32.1	56.9	46.1	14.2	36.9	3.5
770	D13n	transcription factor RZR-alpha (RZRA); RAR-related orphan receptor alpha 1 (ROR-alpha1; RORA1) + RORA4		11.3	-0.7	-19.6	1	-2.5	-12.3	-19.3	-27.6	3.7	-22.2	-11.3		D13n	15.4	-4.2	16.2	-3.8	-15.8	0.2	-5.5	1.7	-12	95.6	-28.2	-11.1	7.6
771	D14a	deoxyribonuclease II (DNase II); acid DNase; lysosomal DNase II		226.8	323.7	354.6	363.3	256.4	239.2	248.2	279	274.8	268.5	335.9		D14a	136.6	175.1	157.2	221.1	349.3	285.5	176.2	157.5	513.8	570.1	157	166.3	348.2
772	D14b	D2 dopamine receptor (DRD2)		2.9	-0.9	-7.6	2.8	-3.7	19.5	28.5	-32.3	-10.5	-21.3	-1.7		D14b	19.6	4.7	16.6	10.4	-24.9	10.4	0.3	3.8	1.9	-4.7	13	-1.4	17.2
773	D14c	neuronal acetylcholine receptor alpha 3 subunit (NACHRA3); nicotinic cholinergic receptor alpha polypeptide 3 (CHRNA3)		5.7	2.6	9.1	0.4	-4.4	3.7	-13	-2.8	1.8	9.5	-0.5		D14c	-4	-3.9	5.7	-0.1	-13.9	0.4	-8.4	-5	7.4	-6.3	-10.4	-8.4	-6.2
774	D14d	leptin receptor (LEPR); OB receptor (OBR); FA		0.6	4.6	8.1	2.7	-10.7	27.4	-15.6	-14.5	10.3	24.4	4.5		D14d	-11	0.3	20	3.5	2.1	-3.5	1.7	-5.9	1	2.9	12	2.3	-10.6
775	D14e	tyrosine 3-hydroxylase (TYH); tyrosine 3-monooxygenase isozymes		17.2	5.3	27.3	0.2	15	-8.6	11.4	21.1	6.9	31.9	2.5		D14e	2.6	1.4	15.8	4.2	-3.9	0.9	-1.8	7.2	17.1	4.5	1.2	-11.1	-4.8
776	D14f	glial cell line-derived neurotropic factor (GDNF)		11.4	2.6	12.3	-7.4	3	-15.6	0.7	0.3	1.1	-25.1	-6.9		D14f	26.8	0.1	9.7	1.8	-3.9	-1.3	-7.8	3.8	24.1	30.2	-17.1	-3.4	14.5
777	D14g	myelin-associated glycoprotein (MAG)		4.5	1.4	8.4	11	17.5	11.7	5.9	-3.9	-13.7	-18.9	4.9		D14g	27.4	4.2	13.7	4.3	-7.6	-0.8	-8.3	3.6	80.3	15	-1.9	-0.9	-15.1
778	D14h	synapse-associated protein 97 (SAP97); homolog of Drosophila discs large protein isoform 1 (HDLG1)		-2.9	-43.5	-22.1	-2.7	6.5	-17.4	-6.6	1.2	10.6	-6.7	-9		D14h	-9.1	-4.5	12.1	1.8	-7.1	3.8	-1	2.8	-13.8	-17.2	6.4	1.2	-24.8
779	D14i	Fukuyama-type congenital muscular dystrophy protein (FCMD); fukutin		11.5	10.8	2.2	4	-3.4	2.4	-12.1	-10.1	-4.9	-17.5	2.7		D14i	14.6	1.6	12.3	8.8	-8.2	8	9.9	4.8	5.8	10.6	-6.3	9	-1.9
780	D14j	activated RNA polymerase II transcriptional coactivator p15 (RPO2TC1); PC4		100.3	205.1	43.3	153.5	208.4	-0.7	191.8	259.4	394.3	181.5	144.8		D14j	162.9	188.8	133.9	174.1	297.2	290.3	155.9	163.9	209.9	353.5	148.8	359.9	82.6
781	D14k	activating transcription factor 3 (ATF3)		-44.1	-2.3	-4.3	-3.3	-9.2	-5.6	-2.2	-8	33.1	22.1	9.7		D14k	23.6	-5.3	18.8	4.7	-21.3	-6	-11.4	-1.8	9	48.1	-15.3	-8.6	-2.6
782	D14l	PRB-binding protein E2F1; retinoblastoma-binding protein 3 (RBBP3); retinoblastoma-associated protein 1 (RBAP1); PBR3		11.9	0.6	7.6	1.5	23.6	35.6	-3.2	-0.4	75.9	62.6	13.2		D14l	11.2	20.9	35.5	27	7.8	50.9	3.7	9.8	6.4	39.3	50.7	2	36.1
783	D14m	interferon consensus sequence-binding protein (ICSBP)		2.3	-5.9	7	-11.1	14.5	51.8	-9.4	9.6	-9.1	-55.2	-7.1		D14m	5.4	-1.6	9.2	-2	-5.1	9.6	-1	6.2	-12.7	-5.1	4.5	-2.3	-1
784	D14n	paired box protein 8 (PAX8)		2.5	-6.9	1.9	-5.4	11.7	8.5	-15.5	-31.8	17.1	-10.3	-4		D14n	2.4	-1.5	11.5	-3.3	-24	6	-2.9	5.4	24.4	8.2	13	8.3	5.6
785	E01a	brain-specific homeobox/POU domain protein 3A (brn-3A); RDC-1; octamer binding transcription factor 1 (OTF1)		3.3	3.7	8	2.3	8.4	-16.9	-8.3	-12.4	-20.8	-18.2	-5.6		E01a	11	3.2	-3.7	13.3	3	5	-0.7	7	-12.3	-2	10.9	-1	-3.8
786	E01b	transcription factor TFIIB; GTF2B		-5.1	-7.3	-0.8	8.7	4.4	-7.5	13.3	3	-18.2	156.4	-2.2		E01b	1.8	1.2	20.9	7.9	6	5.5	-9.1	5.8	3.9	8.6	-8.7	6.7	-194.4
787	E01c	cytoplasmic nuclear factor of activated T-cells 1 (NF-ATC1)		5.8	26.9	7.3	16.4	28.9	16.3	8.6	15	7	18.5	13.6		E01c	-18.1	25.3	19	19.2	35.5	31.2	15.5	16.9	43.4	43.6	19	18.5	-199.8
788	E01d	ets transcription factor; NERF2		-7.1	-8.7	-2.7	1.1	-6.5	-73	11.1	10	2.3	-13.5	-6.4		E01d	4.7	-4.9	16.3	-1.7	-4.4	-6.8	-5.7	-2.5	-19.6	-11.6	10.1	5.7	-1.4
789	E01e	cut-like protein 1 (CUTL1); CCAAT displacement protein (CDP)		60	101.6	123.5	108.7	70.6	75.4	13.6	60.7	51.7	151.1	104.5		E01e	72.8	59.6	30.7	64.8	37.1	60.9	54.8	54.4	154.2	102.4	61.7	33.3	70.3
790	E01f	integrase interactor 1 (INI1)		181.6	336.1	316	253.2	195.8	145.9	145	215.2	184.7	295.7	346.6		E01f	406	320.2	305	253.8	789.6	391.2	141.9	143.3	493.5	392	313.6	216.6	199.8
791	E01g	osteoblast specific factor 2 (OSF2); OSF-2P1		-5.4	5.4	-9.9	-5.2	-10.5	-33.6	1.7	-5.8	14.5	9.6	-7.2		E01g	-10.9	-4.5	-4.9	4.4	-28	-4.5	-4.8	-4.2	26.9	58.7	-9	4.4	-7.6
792	E01h	sialophorin (SPN); leukosialin (LSN); CD43 antigen		-10.4	-4	-21.9	-5.6	16.9	-4.2	-2.1	-11.2	23.5	32	5.3		E01h	-2.6	17.1	12.1	2.8	-3.6	18	15.8	11.6	25.9	16.1	16.2	21.5	0.5
793	E01i	integrin beta 5 (ITGB5)		97.1	130.1	43.3	82.8	97.3	24.9	52.9	32.2	130.8	48.2	71.3		E01i	51.4	65.5	24.5	216.3	62.5	43.9	74.1	71	31.3	51.7	20.5	57.7	8.3
794	E01j	beta 1 catenin (CTNNB); cadherin-associated protein		60.2	68.4	48	54.3	50.6	36.3	30.4	33.8	45.9	35.3	65.8		E01j	73.5	51.6	60.5	33.7	76.7	50.4	22.3	30.7	83	126.8	58.4	104	18.6
795	E01k	granulocyte colony stimulating factor receptor (GCSF-R); CD114 antigen		19.2	39.6	33.7	35.2	21.7	67.9	16.9	33.4	30.6	69.5	245.9		E01k	308.3	351.4	532.5	422.3	141	154.4	356.1	231.1	246.5	185.2	335.3	203	169.4
796	E01l	interleukin 2 receptor alpha subunit (IL2 receptor alpha; IL2RA); TAC antigen; CD25 antigen		263	544.9	245.4	530.8	275.7	329.6	294.4	1054.6	441.8	210	856.3		E01l	1386.3	1260.8	1895.4	1545.4	842.5	903.2	2605.1	2030	2131.6	727.2	2867.5	998.8	473.3
797	E01m	interleukin 12 receptor (IL12R)		16.8	-10.7	-17.4	-11.3	-1.4	57.3	-12.9	-30.4	-18.7	-60	-11.4		E01m	9.9	-18.3	-17.2	-19.2	-31.3	-10.7	-12.7	-11.1	-12.9	-26.4	-44.4	-17.2	-22.4
798	E01n	growth arrest & DNA damage-inducible protein 45 gamma (GADD45 gamma)		10.8	12.4	-18.6	-4.8	20	-20.2	1.4	-14.1	-9.4	-40	21.4		E01n	13	10.8	29.7	17.8	15.4	6.7	4	16.9	4	28.7	-11	3.2	-8.4
799	E02a	nuclear factor I-X (NFI-X)		27.9	67.5	42.4	74.2	70	38.4	85.7	44.8	66.3	46.7	45.7		E02a	31.4	30.8	8.6	22.4	49.6	33.3	33.7	26.1	22.7	48.2	20.1	49.2	34.8
800	E02b	transcription factor HTF4; transcription factor 12 (TCF12); E-box-binding protein HEB		-14.3	-11.2	-22.6	-8.6	-5.8	-13.9	-16.9	-18.5	-1	10.8	-3.8		E02b	-2.2	-4	0.4	-15	-19.6	0.8	3.7	12	8.6	-4.1	-16.4	-2.3	-33
801	E02c	R kappa B DNA-binding protein		155.1	286.1	148.3	248.6	249.7	195.4	105.3	306.9	188.2	301	181.1		E02c	174.3	138.9	73.3	130.4	224.5	150.1	164.4	113.7	206.4	144.4	220.3	146.4	179.4
802	E02d	TRAF-interacting protein (I-TRAF); TRAF family member-associated NF-kappaB activator (TANK)		-31	-12.6	-41.4	-11.2	-15.8	-33.9	-12.9	-38.6	-37.3	-26.7	-21.8		E02d	2.4	-16.8	-30.3	-10	-26.9	-3.8	-9.1	-0.1	-17.9	2.3	-11.5	-3.9	-10.8
803	E02e	activating transcription factor 4 (ATF4); tax-responsive enhancer element B67 (TAXREB67); cAMP-responsive element-binding protein 2 (CREB2)		286.6	1344.3	99.9	651.9	619.5	129	789	2047.9	1470.2	968.1	989.5		E02e	565.6	731.7	263.3	688.6	1639.9	745	1296.6	1159.4	914.7	901.5	938.3	998	193.1
804	E02f	DNA cytosine-5-methyltransferase (DNA metase; MCMT)		-17	-22.1	-9.3	-4.3	-7.9	5	-36.5	-8.7	-71.7	-80.2	-9.1		E02f	-11.6	-15.3	-30.3	-4	-16.6	-12.2	2.4	6.6	-6.2	1.5	-2.8	-14	-24.5
805	E02g	cadherin 3 (CDH3); placental cadherin (P-cadherin; CDHP)		-7	-2.4	27.1	-10.4	4.1	-2.7	-14.7	8.4	-54.9	-111.7	-22.9		E02g	-1.4	-8.6	-23.9	-8.7	-10	-5.7	-6.9	-9	-15	-4.3	-10.7	1.3	21.5
806	E02h	corneodesmosin (CDSN); S protein		2.2	5.8	-26.4	0.6	1.7	13.8	-2.5	3.6	-20.7	-30.3	1.7		E02h	-7.9	-6.8	-1.9	3	-21.1	-16.6	-12.6	1.2	-10.5	-11.9	1.3	-0.4	-26.3
807	E02i	integrin alpha 4 (ITGA4); very late activation protein 4 receptor alpha 4 subunit (VLA4 receptor alpha); CD49D antigen		176.8	133.6	197	104.7	146.2	214	44.9	179.4	52.4	150.9	100.5		E02i	267.6	98.9	247.7	105.1	373.8	95.6	113.4	95.2	169.3	101	213.1	86.6	104.2
808	E02j	semaphorin; CD100 antigen		7.4	1.6	15.7	-7.4	4.6	-12.1	5.3	-2.3	-8.8	-20	-9.7		E02j	5.9	4.7	-2.1	-1.6	-21.6	-0.4	-44.4	3.1	-8.9	11.1	-1.4	-11.4	-8.8
809	E02k	complement component 5 receptor 1 (C5R1); C5a anaphylatoxin receptor (C5AR); CD88 antigen		18.1	14.2	16.7	6.7	8.9	11.5	-5	-1.1	-5.5	-18.5	1.3		E02k	17.3	12.2	27.1	21	31.5	55.7	-18.5	2.3	79.8	41.2	8	1.3	7.2
810	E02l	interleukin 6 receptor alpha subunit (IL6R-alpha; IL6RA); CD126 antigen		-4.8	3.5	-24.3	-2.1	4.3	-20.3	-11.6	3.4	12.4	0.7	-20		E02l	19.2	-3.4	-11.3	-3.9	17.7	-7.1	-39.1	-12.1	1.2	25.2	-18.9	18.3	-24.1
811	E02m	interleukin 1 receptor type II (IL1R2); IL1R-beta		12.1	43.7	-20	22.8	27	3.3	62.3	37	26.7	81.7	218.7		E02m	209.3	224.8	79	97.1	126.9	96.4	146.9	204.3	156.4	92	164.6	122.1	15.2
812	E02n	growth arrest & DNA damage-inducible protein 45 beta (GADD45 beta)		10.4	4.5	0.5	0.2	13.9	18.8	-4.8	-5.9	5.9	-54.2	14.9		E02n	4.8	3.7	-4.2	11.8	3	3.1	17.5	10.9	0.1	22.3	-10.8	8.5	6.8
813	E03a	RNA polymerase II elongation factor SIII p15 subunit		-37.8	-4.9	-20.3	-2.3	-10.7	-61.2	18.9	-23.3	1.8	34.6	-8.6		E03a	-7.9	2.5	-4.4	-0.2	47.1	4	-3.6	-1.7	4.4	7.2	-3.6	10.3	-18.2
814	E03b	transcription elongation factor SII		-87.3	-35.4	-140.9	-30.2	-31.1	-85.6	-44.9	-14.3	-7.8	0.5	-26.1		E03b	-23.9	-14.7	-30.2	-38.3	-35.2	-47.4	-33.9	-27.1	-2.3	-27.6	-34.5	-33.3	-102.6
815	E03c	nuclear factor erythroid 2-related factor 1 (NFE2-related factor 1); erythroid-derived 2 nuclear factor-like 1 (NFE2L1; NRF1); transcription factor 11 (TCF11); HBZ17; locus control region factor 1 (LCRF1)		164.8	313.1	157.3	211	271.8	170.1	148.4	309.9	259.6	300.1	220.7		E03c	213.7	145	102.8	104.2	308	152	157.9	121.3	203.2	141	174.3	144	237
816	E03d	transcription initiation factor IID 31-kDa subunit (TFIID); TATA-box-binding protein-associated factor RNA polymerase II G 32-kDa subunit (TAFII32; TAF2G); TAFII31		-16.9	8.4	-33	-10.6	37.2	-26.7	13.3	30.5	49.5	70.2	37.2		E03d	8.7	23.8	-1.9	29.5	65	51.4	27	30.2	53.1	29.4	32.7	47.2	17.6
817	E03e	heat shock transcription factor 1 (HSTF1; HSF1); transcription factor 5 (TCF5)		86.2	158.2	181.1	170.2	101.7	148.1	73.7	222	-89.8	121.3	194.5		E03e	171.5	154.8	60.6	126	195.2	154.2	189.6	135.2	197.8	125.8	184.4	126.3	182.5
818	E03f	DNA-binding protein A (DBPA); cold shock domain protein A (CSDA)		240.9	639.4	505.6	497.5	207.1	317.3	156.4	333	196.3	276	530		E03f	438.4	581.1	217	487.3	361.4	348.7	581.5	383.3	270.3	199.7	623.9	468	353
819	E03g	cadherin 5 (CDH5); vascular endothelial cadherin (VE-cadherin); 7B4 antigen		768.1	650	1560.6	575.4	763.1	1260.9	273.7	860.7	396.4	784.8	483.4		E03g	1454.7	718.4	760.5	676.7	1512.9	760.8	608.4	612.1	1383.7	611.4	1279.6	546.8	1008.9
820	E03h	vascular cell adhesion protein 1 (V-CAM1); CD106 antigen		1	41.5	13.8	72.6	11.5	-4.7	6.7	14.5	89.8	185.9	-7.8		E03h	-1.2	0.2	-2.1	17.3	16.8	3	-5.3	9.6	94.8	107.7	-10	18.2	-30.5
821	E03i	integrin beta 2 (ITGB2); cell surface adhesion glycoproteins LFA-1/CR3/p150.95 beta subunit; CD18 antigen; complement receptor C3 beta subunit		-12.9	33	17.9	38.6	48.4	16.3	12.2	10.7	71.7	88.7	36.9		E03i	58.9	82	10.3	78.4	95.9	100.9	28.1	36.7	74.2	147	25.8	77.8	51.7
822	E03j	CD4 antigen; T-cell surface glycoprotein T4/leu3		13	0	23.5	10.7	11.2	36.3	-8.3	0.4	2.4	13.8	4.3		E03j	9.4	5.7	2.1	-2.9	13	-6.5	-7.4	-4.6	-3	23.8	19.6	0.8	0.9
823	E03k	neuromedin B receptor (NMBR)		46.9	128.4	27.7	107.4	45.5	25	64.4	127.9	86.7	140.8	83.5		E03k	109.9	125.8	189.4	151.3	176.2	125.6	167.7	190.5	187	130.6	171.7	104.5	42.7
824	E03l	interferon alpha/beta/omega receptor subunit 1 (IFN-alpha receptor 1; IFNAR1)		2.7	-9.3	-12.7	4	9.8	-16.9	3.3	0.9	27.1	49.4	-8.7		E03l	-9.5	2.8	-17	-3.8	-13.1	8.7	-2.5	5.1	38.9	16.1	-2.5	4.6	-15
825	E03m	high-affinity interleukin 8 receptor alpha (IL8 receptor alpha; IL8RA); IL8 receptor type 1; CDW128 antigen		-1.6	5.9	-8.4	4.8	-2.6	-6	5.7	0	18.3	49.6	23.5		E03m	60.7	80.6	20	56.6	15.3	33.9	32.4	65.8	8.9	1.1	75.3	56.4	15.5
826	E03n	14,5-kDa translational inhibitor protein (p14,5); UK114 antigen homolog		4	8.8	-16.8	10	16.2	-10.4	1.6	0.3	9.9	-31.4	19.2		E03n	7.6	24.8	17.1	9.9	10.4	4.5	-4.4	5.6	-1	20.7	-10	19.4	-13.8
827	E04a	homeobox protein B7 (HOXB7); HOX2C; HHO,C1		33.6	-18.6	-1.2	-16.5	45.6	24.8	-25.9	78.9	-78.3	26.6	-16.2		E04a	9.5	-5.3	-26.4	-15.5	4.6	-21.1	-17.2	-10.6	-7.7	9.4	-17.3	-51.2	24.7
828	E04b	nuclease-sensitive element DNA-binding protein (NSEP)		2245.2	2503.4	1990.3	2672.5	3178.8	1987.8	1419.1	1437.6	1286.9	2538.7	2302.8		E04b	2898.9	3055.6	2205.6	3010.8	3707.9	3734.9	2335.6	2013.4	2331.7	1737.4	3299.8	2800.3	5643.8
829	E04c	45-kDa nuclear factor (NF45)		-98.4	-11.8	-56.6	-32.5	-28.5	-104.7	-28.1	-31.6	5.6	-34.1	-22.8		E04c	-34	-42.5	-29.4	-41.4	-9.4	-54.5	-13.3	-30.5	-26	11.8	-22.7	-45.8	-99.9
830	E04d	AP4 basic helix-loop-helix DNA-binding protein		-1.7	12.4	19.9	-50.7	7.1	6.3	-9.7	10.9	0.2	32.4	6.5		E04d	16.5	28.1	15.2	21	20.7	33.1	15.2	23.1	8.3	12.1	31.1	11.7	17.9
831	E04e	SWI/SNF-related matrix-associated actin-dependent regulator of chromatin subfamily A member 2 (SMARCA2); sucrose nonfermenting 2 homolog-like 2 (SNF2L2); brahma homolog (hBRM)		102.4	103.9	129.2	111.8	110.2	118.2	71.2	93.8	61.1	119.9	110.7		E04e	69.4	45.5	54	53.4	107.9	49.4	36.3	31.1	98.5	43.4	66.8	45.7	98.1
832	E04f	telomeric repeat binding factor 1 (TRF1)		-35.5	7.5	-20	10.9	-7.3	-20.5	27.5	73.4	19.7	33.2	31.5		E04f	-24.8	17.9	-24.1	15.6	-6.6	11.7	15.1	26.9	69.5	41.3	29.1	20.6	-39.8
833	E04g	cadherin 11 (CDH11); osteoblast-cadherin (OB-cadherin); OSF4		16.8	36.8	-12.2	27.3	22.6	57.6	-9.4	48.3	29.1	40.7	9.1		E04g	25.1	10.4	2.8	26.7	99.8	13.9	-0.3	4	107.4	73.7	42.3	14.6	-6.1
834	E04h	E-selectin (SELE); endothelial leukocyte adhesion molecule 1 (ELAM1); leukocyte-endothelial cell adhesion molecule 2 (LECAM2); CD62E antigen		-22.2	-24.7	1.8	-27.4	-5.7	-13.3	-44.8	-8.5	-2.6	9.6	-27.9		E04h	0	-19	-34.1	-15.4	-16	-18.5	-18.4	-12	13.1	-12	-12.1	-3.7	-1.4
835	E04i	platelet membrane glycoprotein IIB (GP2B); integrin alpha 2B (ITGA2B); CD41 antigen		6.1	-15.7	-9.4	-13.1	7.1	-0.7	-6.8	-27.2	-7.9	-10.2	-15.2		E04i	7.6	3.8	-10.8	6.2	-17.7	-1.2	-5.7	9.7	-65.4	-14.4	-15.3	-5.2	-9.9
836	E04j	B-lymphocyte CD19 antigen; B-lymphocyte surface antigen B4; leu-12		3.2	6.6	30.4	3.8	14	15.1	-4.6	-4.9	1.2	-9.3	4.5		E04j	1.7	-1.2	15.7	8	-4.4	4.7	-9.4	1.8	-415.8	34.6	-7.8	16	12.3
837	E04k	Duffy blood group antigen; FY glycoprotein (GPFY); glycoprotein D (GPD); DARC		27.8	29	22.3	1.8	13	-5.9	-8.8	4.9	6.7	25.3	2.7		E04k	21.1	19.9	21.9	3.8	-9.5	5.2	1	4	-31.5	-10.2	-0.9	0.7	-6.2
838	E04l	interleukin 2 receptor beta subunit (IL2 receptor beta; IL2RB); CD122 antigen		16	-8.7	6.7	-4.3	0.1	-7.6	-11.7	-12.2	-27.1	-46.2	-8.1		E04l	-0.8	1.8	8.2	-4.6	-1.9	6.6	-4.4	-6.5	79.1	44.4	9.7	5.3	-0.5
839	E04m	androgen receptor (AR); dihydrotestosterone receptor (DHTR); nuclear receptor subfamily 3 group C member 4 (NR3C4)		15.2	17.3	6.5	17.6	9	0	24.3	23.8	8.8	-19.6	11.6		E04m	14.1	14.1	4.7	5.2	-5.6	-3.7	3.1	2.8	-11.8	3.8	-4.9	10.4	11.8
840	E04n	beta-defensin 2 (hBD2); skin antimicrobial peptide 1 (SAP1)		10.9	0.1	-11.9	-3.7	4.7	8.6	-12.7	-24.9	-41.9	-53.2	-6.1		E04n	3.2	-6.9	9.8	0.2	-19.2	-7.5	-10.8	0.5	-16.1	-31.4	-13.8	-7.1	1.7
841	E05a	transcription factor E2-alpha (E2A); immunoglobulin enhancer binding factor E12; transcription factor-3 (TCF3)		-47.9	-16.2	-26	-7.6	-9.3	-19.1	-7.9	-19.6	12.7	11.2	-7.8		E05a	-16.5	-1.2	-1.2	5.4	-22.7	10.7	1.9	-2.2	-2.6	-6	-3.9	-5.7	-17.8
842	E05b	interferon-stimulated gene factor 3 gamma subunit (ISGF3 gamma; ISGF3G); interferon-alpha-responsive transcription factor subunit (IFN-alpha-responsive transcription factor subunit		15.9	45.5	-60.8	42.7	34.2	-5.5	28.9	47.5	-5.2	16.2	43.3		E05b	9.5	28.1	25.8	-34.4	39.9	52.2	37.2	71.6	75.9	29.5	25.1	-234.9	18.5
843	E05c	nuclear factor NF90		-19.5	-88.1	-10.4	10.6	7.6	28.6	10.4	51.6	16	46.2	11.3		E05c	4.8	33.8	10.6	32.3	20.7	19.3	9.3	26.9	17.8	9.7	27.6	-24.8	3
844	E05d	C-ets-2		64.5	172.6	63.5	92.4	47.9	25.1	85.5	73.2	76.3	66.5	104.7		E05d	51	177	36.8	157	33.9	93.6	150	155.4	94.1	102	117.6	124.9	52.4
845	E05e	zinc finger protein 161 (ZNF161); putative transcription activator DB1		110.2	195.9	237.8	167.4	221.1	101.6	142.4	157.2	210.7	202.3	250.2		E05e	128.6	211.5	88.8	172.1	191.2	194.2	176.2	198.1	125.2	119.3	178.2	191.5	176.6
846	E05f	TTAGGG repeat binding factor 2 (hTRF2); telomeric DNA-binding protein		-14.2	-0.5	8.4	-1.8	9.9	-22.4	-9.6	-28.2	15.9	14	-3.1		E05f	-8.5	0	-30.1	-4.2	-5.8	-7	-5.5	-14.8	11.8	-14.5	5.7	-9.3	-11.7
847	E05g	cadherin 14 (CDH14); CDH15; muscle cadherin (M-cadherin)		14	-19	28.8	-4.9	23.4	34.5	-36.1	-35.8	-3.3	-25.3	-26.4		E05g	18.3	-19.6	-3.4	-17.4	-4.8	0.9	-32.7	-26.3	-39.5	-21.5	-34	-11.9	12.3
848	E05h	NADH-ubiquinone dehydrogenase 1 beta subcomplex 7 18-kDa subunit (NDUFB7); complex I-B18 (CI-B18); cell adhesion protein SQM1		977.9	1504.7	2698.9	1942.9	747.2	1598.5	967.8	2891.4	1440.9	1304.5	1153.1		E05h	1778.6	1235.3	1733.1	1515.4	1454.5	841.8	2554.7	1964.6	4029.4	1897.3	1600.5	1037.9	602
849	E05i	integrin beta 6 (ITGB6)		-15.8	-27.9	-51.4	-69	-4.6	-27	-33	-35.8	-21	-35.1	-40.4		E05i	-19.4	-9.8	-31.4	-14.7	-39.4	-21.4	-60.9	-26.9	-55.8	-21.1	-44	-7.4	-54.9
850	E05j	myeloid cell surface CD33 antigen		-12.2	-9.2	-27.3	-18.4	-2.6	-36.2	-9.5	-10	2.2	-34.1	-3.8		E05j	-0.5	6.9	4.6	8.2	15.1	23	-74.3	-5	-108.8	11.2	-5.2	9.8	-9.8
851	E05k	CC chemokine receptor type 2 (CMKBR2; CCCKR2; CCR2); monocyte chemoattractant protein 1 receptor A (MCP1RA)		20.7	90.2	-9	115.7	49.3	-28.8	37.5	87.2	74.1	88.6	149.4		E05k	9.8	24.6	25.6	24.9	17.2	29.7	16.5	29.6	121.4	97.5	27.9	31	-10.8
852	E05l	interleukin 3 receptor alpha subunit (IL3R-alpha; IL3RA)		2.6	7.4	10.7	-0.3	11.9	23.8	-22.4	-3.9	5.5	16.2	2		E05l	2.1	6.2	6.1	-3.1	5.5	5.1	6.1	8.1	-5.2	0.1	3.6	6.5	-11.5
853	E05m	angiotensin II type 1A receptor (AT1AR)		-3.9	-7	12.5	-1.2	-5	-18.8	5.8	7.6	-7.8	-4.8	-2.3		E05m	12.6	-1.9	-10	0.3	-14.3	-1.5	0.9	-4.5	11.1	9.4	-12.8	-0.5	-8.6
854	E05n	defensin 6		0.6	0.9	-9.6	-4.5	3.7	15.2	-17	-16.2	-23.7	-26.9	-3.4		E05n	24.4	-3.7	9.9	-0.9	-12.5	0.7	-3.4	2	-32.6	-10.2	-19.5	4.8	-5.2
855	E06a	transcription initiation factor IID; TATA-box factor; TATA sequence-binding protein (TBP)		-0.5	4.2	-8.7	-7.1	8.6	-1.6	-5.9	-29.8	17.5	-5.4	-10.8		E06a	-11.5	-1.2	24.7	1.6	-4.4	-8.3	-14	-1.9	-110	-158	-15.9	-1.3	-2.3
856	E06b	homeobox protein 2,1 (HOX2A); HOXB5; HU1; HHO,C10		-10	4.9	-26.9	-0.6	-7.2	-32.1	5.6	-7.9	34.5	12	3.7		E06b	12.5	4.7	-0.8	6	-17.1	22.7	-8.8	-15.7	3.6	-1.2	3.7	16	5.6
857	E06c	homeobox protein A1 (HOXA1); HOX1F		1.8	-102.9	10.6	5.7	20	26.1	1.4	4	5.1	-8.6	-2.8		E06c	14.4	13	15.9	19.2	-0.4	21.6	-2.9	-70.1	22.3	19.8	-5.4	3.7	25.2
858	E06d	raf-responsive zinc finger protein		13	10.1	23.6	-0.9	15.2	-6.1	-1.7	26.5	-4.9	0.5	5		E06d	55	-15	1.2	10.9	-8.1	3.5	0.3	4.2	9.8	12.5	3.2	-8.7	41.7
859	E06e	albumin D box-binding protein; D-binding protein (DBP); TAXREB302		116.1	276.2	299	332.3	138.6	251.7	380.4	572.3	344.2	375.1	342		E06e	355.8	324.7	341.3	384.8	531.7	299.9	320.4	347	589.9	406.4	498.2	307.6	260.5
860	E06f	polyadenylate binding protein-interacting protein 1 (PAIP1)		-10.4	-76.3	-5.9	-3.3	0.6	-33	-6.1	-26.2	8.1	-7.9	-4.6		E06f	-28.7	-12.5	-15.9	-3.1	17.6	-1.5	-10.1	-6.3	-28.4	-32.5	-10	-3.7	-17.1
861	E06g	cadherin 8 (CDH8)		9.1	-2.3	-0.6	-12	6.2	15.2	29.4	-10.8	-3.1	37.5	-13		E06g	-3.2	-7	-12.3	4.2	-2	-0.4	-13.4	-3.2	-114	-2.1	-4	-13.7	2.1
862	E06h	cadherin 2 (CDH2); neural cadherin (N-cadherin; NCAD)		-8.5	-2.4	-40.9	-28.9	-6	-17.8	-13.1	-9.8	-22.6	5.2	-18.8		E06h	-19.9	-6.7	-17.4	-7.7	-11.1	-16.4	-23.3	-25.6	-63.6	-34.6	-19.4	1.9	-26.4
863	E06i	integrin alpha 3 (ITGA3); CD49C antigen; very late antigen 3 alpha 3 subunit (VLA3-alpha 3); galactoprotein B3 (GAPB3)		181	162.2	271.5	107.5	162.6	270.9	61.6	258.8	135.6	227.5	143.2		E06i	83.5	97.8	242.6	184.2	88.9	71.1	75.4	112.9	37	21.2	104.1	92.8	131
864	E06j	polycystin; autosomal dominant polycystic kidney disease protein 1 (PKD1)		1003	1067.4	1235.5	550.5	417.3	1844.4	225.3	655.2	475.6	872	780.8		E06j	157.9	164	328.5	217.6	224.7	168.9	218	326.8	165.3	146.6	207.1	198.4	291
865	E06k	keratinocyte growth factor receptor (KGFR); fibroblast growth factor receptor 2 (FGFR2); heparin-binding growth factor receptor K-sam (HGFR K-sam); secreted FGFR K-sam-III; secrete		-41.1	-14.3	-20.4	-35.7	-3.7	-39.7	-15.2	-17.8	-17.7	-22.6	-10.4		E06k	2.8	-6.5	-0.5	48.9	-10.8	-7.1	-16.7	-3.9	-17.7	-10.1	-14.7	-5.7	-7
866	E06l	interleukin 4 receptor alpha subunit (IL4R-alpha; IL4RA); CD124 antigen		62.8	59.1	12.9	30	14.1	17.9	-2.3	7.9	38.2	33.3	45.8		E06l	41.9	44.9	14.4	34.9	35.4	46.6	36.6	26.9	5.7	13.1	17.9	25.6	17.1
867	E06m	follicle-stimulating hormone receptor (FSHR); follitropin receptor		-4.7	-9.1	-8.6	-11.4	2.4	-10.5	14.8	-13.5	11.7	-9.7	-8.3		E06m	-3	-7.1	-3.1	1.1	-33	-3.5	-6.6	-12.4	-31.6	-40.4	-6.5	2.9	-7.4
868	E06n	cytochrome P450 IA2 (CYP1A2)		17	16.7	27.8	0.8	13.4	-2.3	14.5	-3.8	-18	-26.5	-6.4		E06n	-7.9	-14.4	19.5	4.6	1.1	-10.5	-3.2	-1.2	9.9	4.7	0.8	-1.6	10.2
869	E07a	octamer-binding transcription factor 2 (OCT2; OTF2); NF-A2; POU domain class 2 transcription factor 2 (POU2F2)		8	-5.6	2.5	-7.9	13.4	-18.2	10	4.3	2	-12.6	3.3		E07a	6.9	8.7	9.6	16.1	-10.2	6.7	-5.3	10.9	-44.8	-34.1	-3.9	1.6	3.2
870	E07b	fli1 proto-oncogene		68.5	188.1	5.3	171.8	153.6	21.5	117.3	107.1	68.2	109	117.5		E07b	88.4	196.5	82.7	150	252.8	289	50.5	76.6	301.1	344.4	114.4	146.3	128.1
871	E07c	homeobox protein hLim1; LHX1		-1.4	-4.6	1.1	-6.2	3.2	5.4	-2.5	-10.3	-0.7	24.1	-8.7		E07c	-2.8	3.9	5.2	0.3	-22.3	-0.5	-10.5	-7.8	-42.3	-17.7	17.9	25.5	9.1
872	E07d	orphan hormone nuclear receptor		-15.3	-24.4	-14.1	-16.3	-10	-36.1	-16.5	-11.6	-7.8	-6	-14.3		E07d	-6.7	-9.4	-14.2	-5	-10.2	-1.8	-20.6	-3.7	-18.4	-9.2	-21.4	-3.9	-14.2
873	E07e	zinc finger protein 91 (ZNF92); HPF7; HTF10		-100.9	-56	-107.1	-106.3	-41.8	-95.9	-13.8	19.2	-15.7	32.1	-33		E07e	24.6	3	13	11.9	9.5	-0.7	-16.9	20.3	56.2	12.9	22.3	22.5	-122.6
874	E07f	histone deacetylase 1 (HD1); RPD3 protein		-7.8	-64.1	-21	-10.9	0.5	-43.2	9.2	-12.1	4.8	-10.3	-21.3		E07f	-16.1	-12.2	-11.4	-13.5	25	0.4	-26.9	-5	-5.2	5.5	-11.7	69.2	-64.7
875	E07g	intercellular adhesion molecule 2 (ICAM2); CD102 antigen		20.7	23.2	44.5	30.5	30.6	17.4	18.5	16.8	24.2	15.6	13.9		E07g	35.8	34.7	27.4	28.8	22.9	35.4	6	14.6	-275.8	25	15.1	11.4	10
876	E07h	B-cell differentiation CD72 antigen; B-lymphocyte antigen 2 (LYB2)		-2.1	-7.6	-9.9	-5.1	9	12.2	-12.3	5.5	38.8	23	-4.7		E07h	3.7	-2	21.9	-2.6	-12.3	-2.1	-5.6	10.7	6	4.7	-10.7	-3.2	-7.6
877	E07i	leukocyte adhesion glycoprotein p150. 95 alpha subunit; leukocyte adhesion receptor p150. 95; CD11C antigen; leu-M5; integrin alpha X (ITGAX)		0.3	10.1	-22.2	-4.3	11.2	34.9	6.8	-2.6	2	-5.6	-2.6		E07i	-0.2	32.5	15.3	57.6	3.2	11.1	5.8	16.6	32.3	40.7	14.8	20.8	23
878	E07j	ciliary neurotropic factor receptor (CNTFR)		-21	5.2	-36.4	-3.2	7	292.6	-4.9	262.5	-15.3	-20.4	-6.7		E07j	-11.9	9	15.9	25.5	-9.3	0.7	-13.7	-81.9	34.8	24.9	-13.3	-9.5	-3.6
879	E07k	activin type I receptor; serine/threonine-protein kinase receptor R2 (SKR2); activin receptor-like kinase 4 (ALK4)		-2	-1.4	14.9	-17.2	10.8	-11	-7.9	-22	-0.5	-8.9	-3.3		E07k	26.6	1.7	18	-7.4	-8	-4.7	0.6	4.6	-34.2	-11.3	-11.3	1.8	-6.2
880	E07l	interleukin 5 receptor alpha subunit (IL5R-alpha; IL5RA); CD125 antigen		43.9	187	70.3	67.8	58.7	138.4	128.5	301.4	168.5	300.1	169.1		E07l	222.5	147.9	158.4	154.7	316.2	154.3	153.7	147.1	195.6	172.9	180.2	127.3	50.6
881	E07m	calcitonin receptor (CTR; CALCR)		5.3	-0.9	16.9	-1.2	3.6	22.8	-14.6	-43.2	-12	-7.7	-1		E07m	3.8	4.5	1.3	15.9	-10.4	4	-5.6	-5.2	-34.5	107.4	6.9	10.9	-8.7
882	E07n	cytochrome P450 IVB1 (CYP4B1); P450-HP		6.7	-11	5	-5.3	-2.9	16.5	1.8	-51.5	17.4	16	-0.3		E07n	4.7	-2.6	0.2	-1.9	-12	-8.7	-10	-5.7	-23.7	-7.3	3	2.4	-3.2
883	E08a	transcription factor AP2 (TFAP2; AP2TF)		13.5	11.6	17.5	14.8	15	-23.3	0.4	0.1	10.9	32.9	1.1		E08a	-6.5	2.3	31.1	5.2	-25.2	-2.9	-2.5	9.8	-2.4	17.5	-10.1	-9	0.1
884	E08b	paired box protein 5 (PAX5); B-cell lineage-specific activator protein (BSAP)		58.3	187.9	72.9	195.4	83	68.5	180.4	244.4	124.3	198	160.8		E08b	125.2	120.4	186.7	111.2	127.1	109.8	109.1	109	216.8	142.8	160.1	107.2	106.3
885	E08c	GATA-binding protein 3 (GATA3)		2.9	-1.5	4	15.9	13.5	13.2	0.7	16.6	-11.1	-7.3	-6		E08c	11.9	8.7	13	7.4	-9.4	6.1	-5.5	10.9	32.4	-0.6	21.1	21.4	4.2
886	E08d	nuclear factor of kappa light polypeptide gene enhancer in B-cells 1 (NFKB1; KBF1)		-15	-48.2	-91.2	-21.1	-37.4	-36.2	-62.2	-58.5	-43.4	-45.9	-31.1		E08d	5.5	-31.6	-19	-25.4	-35.1	-26.7	-13.8	-29.1	-28.3	-16.9	-51.8	-37	-27.5
887	E08e	guanine nucleotide-binding protein alpha stimulating activity polypeptide 1 (GNAS1)		4314.2	4092.3	4752.2	3240.3	3898.1	3845.5	2608.4	4043.6	3199.6	3518.3	3087.1		E08e	1795.8	2348.3	1271.3	2177	2685.3	2604.4	2254.9	2073.1	3154.1	2902.5	1935.8	2083.7	4141.1
888	E08f	high mobility group protein isoforms I & Y (HMGIY)		149.5	99.6	218.7	108.4	118.8	30.6	0.5	33	15.2	14.6	85.6		E08f	757.9	714.4	981.1	954	451.6	421.7	828.6	768.8	214.6	199.3	780.2	693	826.7
889	E08g	integrin alpha E (ITGAE); CD103 antigen; mucosal lymphocyte antigen 1 alpha (hML1)		3.7	-24.3	-12.4	-20.5	16.4	-33.6	-13.4	-36.8	-31.3	-41.8	-11.9		E08g	55.4	-7.5	54.4	-3.8	43.7	-22	-19.2	-3.9	16.1	41.9	-25.8	5.7	-32.2
890	E08h	CD44 antigen (CD44); phagocytic glycoprotein I (PGP1); HUTCH I; extracellular matrix receptor III (ECMR III); gp90 lymphocyte homing/adhesion receptor (LHR); hermes antigen; hyaluronate receptor; heparan sulfate proteoglycan; epican		22.1	17.7	14.8	20.3	127	-14.1	19.7	17.3	5	-14.7	6.2		E08h	71.9	23.7	91.1	48.5	137	25.1	11.6	38.8	17	69.1	32.4	52.8	41.4
891	E08i	fibronectin receptor alpha subunit (FNRA); integrin alpha 5 (ITGA5); VLA5; CD49E antigen		32.1	29.7	-67.2	11	31.4	0.8	27.8	6.7	33.9	-4.1	51.5		E08i	58.7	123.5	76.8	107.8	75.8	65.3	106.2	119.8	41.2	114.5	30	101.4	101.1
892	E08j	erythropoietin receptor (EPOR)		2	-4.7	-125.5	2.9	-6.6	14.1	0.8	-3.8	-13.3	-0.7	-1		E08j	26.1	1.5	21.4	12.4	-1.9	1.7	-1.7	-5.8	21.3	26.9	-25	5.3	14.2
893	E08k	granulocyte-macrophage colony-stimulating factor receptor alpha (GM-CSFR-alpha); CSW116 antigen		4.5	-8.7	27.1	10.2	1.9	3.2	-3.8	28	-14	-31.4	0.3		E08k	13.8	-1.7	3.3	-2.7	-9.6	-5	-1.9	-0.7	6.3	8.7	-1.9	-12	-10.9
894	E08l	interferon alpha/beta/omega receptor subunit 2 (IFN-alpha receptor 2; IFNAR2)		-5.2	8	-4.4	-3	-7.3	-7.1	-14.1	-18.5	20.7	-24.3	-2.8		E08l	3.4	3.7	2.6	2.9	31.8	3.3	-6	4.7	-16.7	1.9	-2.5	23	-4.2
895	E08m	beta 2 adrenergic receptor (ADRB2; ADRB2R; B2AR)		10.4	-11.5	-1.3	-3.6	-8.4	2.8	17.6	-16.7	-6.8	-14.6	-9.1		E08m	-0.1	2.1	5.4	2.6	-4	-2.6	-7.9	4.6	-13	-13.1	7.3	5	-6.5
896	E08n	soluble epoxide hydrolase (SEH); cytosolic epoxide hydrolase (CEH; EPHX2; EPH2); epoxide hydratase		-3.3	-17.4	5	-8.4	13.6	-33.3	-4.4	105	31.3	-4.8	-0.3		E08n	1.1	-0.5	-13.2	5	17.4	1.4	6.9	4.4	-3	3.3	-17.5	-2.9	-0.8
897	E09a	mitochondrial transcription factor 1 (MTTF1); TCF6L1		-24.1	59.1	-225.1	20.4	11	-83.8	22.3	34.2	5.8	83.5	9		E09a	-19.8	49.6	25.9	-2.5	67.3	38.3	20.2	2.9	1	10.2	33.4	23.5	-28.7
898	E09b	special AT-rich sequence-binding protein 1 (SATB1)		23.9	55.6	-35.4	41.3	32.3	59.8	14.8	33.6	-3.4	37.2	13.6		E09b	-3.1	35.9	51.1	36	23.3	43.5	26.8	23.5	26.2	39.8	47.1	17.4	82.1
899	E09c	transcription factor Sp1 (TSFP1)		66.2	93.3	28.1	65.7	82.7	14.9	92.4	113.1	71	82.2	72.3		E09c	52.3	88.1	78.2	54.9	126.7	84.8	41.4	65.6	71.4	63.7	73.4	64.4	66.5
900	E09d	zinc-finger DNA-binding protein		-21.6	-16.9	-32.5	-18.8	-32	-46.4	-20.3	-1.2	-27.1	-48.4	-19.7		E09d	-35.1	-8.4	-4.1	-9	-12.4	-18.1	-30	-15.2	-9.9	-24	-3.5	-7.6	-20.5
901	E09e	stem cell protein (SCL); T-cell leukemia/lymphoma-5 protein (TCL5); T-cell acute lymphocytic leukemia-1 protein (TAL1)		24.7	-39.2	3.2	-25.7	-43.4	-211.8	-38.1	-14.2	-54	18.6	-47.2		E09e	-34.6	-20.1	-25.7	-8.3	-32.4	-37.9	-0.6	45.7	-58.6	-53.4	-13.7	-81.3	-38.4
902	E09f	procollagen IV alpha 2 subunit (COL4A2)		1741	1590.4	3293.6	1458.4	912.7	3268.5	819.2	1996.2	1066.3	1780.6	880.2		E09f	959.9	815.6	734.4	564.8	729.7	764.5	1002.3	704.7	1499.3	850.2	955	497.2	942.4
903	E09g	integrin beta 8 (ITGB8)		-34	-13.6	-121	-36.1	5.6	-58.8	-11.1	-10.8	-12.9	-6.7	72.5		E09g	13.1	32.7	17.3	-17.5	-7.2	9.1	-15.7	-2.6	-37.9	-21.5	2.5	-9	-71.8
904	E09h	L1 cell adhesion molecule (L1CAM; CAML1); MIC5; mental retardation. aphasia. shuffling gait & adducted thumbs syndrome protein (MASA); spastic paraplegia syndrome protein 1 (SPG1)		-3.2	-1.4	-1.5	-14.4	14.3	0.4	-13.1	-19.5	-17.6	-23.4	3.5		E09h	-1.7	10.2	23.9	3.2	-25.6	2.2	5.1	6.9	-22.8	-2.4	-5.2	-7.7	-1.1
905	E09i	integrin beta 1 (ITGB1); fibronectin receptor beta subunit (FNRB); very late antigen 4 beta subunit (VLA4); CD29 antigen		58.5	112	31.4	75.6	101.8	30.4	445.1	328.2	420.3	152.5	80.8		E09i	21.9	54.6	52.4	37.2	310.3	37.8	47.6	40.8	62.6	170.8	120.6	376.2	10.9
906	E09j	platelet-activating factor receptor (PAFR)		6.7	5.7	-11.3	5.3	11.2	4.8	0.4	-9.8	-12.6	-18.1	9.9		E09j	24.9	35.6	31	-46.7	28.9	28.8	16.6	20.1	59.2	76.3	35.8	42.1	20.9
907	E09k	tumor necrosis factor receptor superfamily member 5 (TNFRSF5); CD40 antigen		38.5	51.7	47.3	29.2	28.1	42.3	20.7	85.1	60.3	68.2	21.3		E09k	31.8	37.7	24.3	-52.7	53.6	27.3	26.8	20.3	35	32.2	25	31.4	34.2
908	E09l	interleukin 2 receptor gamma subunit (IL2R-gamma; IL2RG); cytokine receptor common gamma chain		1.7	20	35.1	14.1	4.5	46	-27.9	-11.5	-0.6	7.4	9.8		E09l	28.1	22.1	16.6	93.4	65.4	20.1	19.1	12.2	54.9	83	41.7	30	22.3
909	E09m	alpha 1A adrenergic receptor (ADRA1A); ADRA1D; alpha 1D adrenoceptor		32	24.4	25	32.7	89.6	56.4	50.5	39.3	33.5	111.2	20.5		E09m	385.9	16.3	23.6	10.2	15.6	16.7	6.8	17.8	-9.6	0.1	37.8	0.9	9.1
910	E09n	N-oxide forming dimethylaniline monooxygenase 1; hepatic flavin-containing monooxygenase 1 (FMO1); dimethylaniline oxidase 1		-8	-14	-5.8	-11	-1.9	-44.4	-17	-33.5	-17.3	-20	-7.1		E09n	6.1	-9.9	-9.9	-3.3	-11.6	-4	-13	-4.2	-13.7	-20.4	-12.5	-8.9	6.6
911	E10a	early growth response protein 1 (EGR1); transcription factor ETR103; KROX24; zinc finger protein 225 (ZNF225); AT225		2463.7	2084.4	4457.4	2894	1698.3	3752.6	2388.2	4276.7	3156.4	1874.7	2222.2		E10a	1301.1	2005.7	2834.7	2479.5	1192.5	1312.9	4104.5	3251.9	4355.6	3720.8	2250.2	1562.9	2683.7
912	E10b	homeobox protein 7 (HOX7); MSX1		10.6	-62	-475.1	-111.1	4.2	-217.5	37.3	21.2	-22.4	5.5	-38.4		E10b	24.1	-18.4	52.8	-18.7	7	-4.5	-67.2	-15.8	-68.9	-62.8	14.2	40.4	1.9
913	E10c	transcription factor relB; I-rel		15	-6.8	1	-12.7	-10.8	-12.9	-5.6	-13.1	-21	0.2	2.2		E10c	-2.4	-1	22.9	-2.9	-11.4	-32.7	-7.8	-0.2	-10.2	-17.8	-3.5	-1.6	-5
914	E10d	26S protease regulatory subunit 6A; TAT-binding protein 1 (TBP1); proteasome subunit p50		353.7	180.9	321.9	190.3	250.7	457.4	144.4	182.6	162.5	256.6	233		E10d	225.9	260.9	346.9	224.5	379.1	341.1	150.7	169.8	238.5	209.7	246	213.6	638.1
915	E10e	neural retina-specific leucine zipper protein (NRL)		-25.4	-20.6	-112.3	-12.5	-8.9	-43.8	-13.3	-4.9	-7.4	-7	-1.3		E10e	-16.9	-4.4	8.7	0.4	-24.6	-10.5	-32.7	-9.1	15.3	-10.6	-2.6	-1.1	-30.7
916	E10f	bystin		-50.4	-12	200.4	-33.5	-23.4	-101.1	-14.9	-29	29.8	-2.2	-27.4		E10f	-29.7	-17.7	5.4	-15.3	-34.2	-15.7	-23.4	-7.9	-30.6	-13.9	-28.9	-19.2	-64.8
917	E10g	thrombospondin 2 (THBS2; TSP2)		421.6	405.5	200.9	216.6	120.8	295.1	144.5	265.1	183.4	140.9	157.3		E10g	141.5	154.8	171.1	201.7	145.5	120.5	190.6	106.9	247.7	176.4	190.8	150	278.6
918	E10h	contactin (CNTN1); glycoprotein gp135		18.4	23.7	15.4	-6	22.9	-3.3	2.3	-10	34.8	30.2	2.3		E10h	-13.8	-21	27.3	-5.5	10.3	8.5	-2.7	-0.3	-26.2	1.5	1.6	16.1	-1.7
919	E10i	integrin alpha 6 (ITGA6); CD49F antigen; VLA6		24.9	16.2	69.2	20.4	25.6	63.3	17.1	46.7	4	17.2	70.3		E10i	43.7	18.1	35.8	14.8	53.6	22.1	17.4	14.8	48.6	24.3	-4.4	8.9	37.1
920	E10j	endothelin receptor type A (EDNRA; ETA)		-18.6	-18.9	-15	-9	-5.1	-31.3	-0.6	-1.9	3.8	-5.4	-3.3		E10j	-7.7	1.6	-3.9	-9.3	0.5	-1.4	-9.9	-1.3	-14.3	-10.4	-11.2	16.9	-22.2
921	E10k	corticotropin-releasing factor receptor 1 (CRFR; CRF1); corticotropin-releasing hormone receptor 1 (CRHR1)		73.8	111	262.7	80.6	46.5	300.7	20	163.1	69.9	123.2	41.1		E10k	96.4	77.2	128.9	84.3	46.9	65.9	169.2	135.1	84.2	59.8	125.1	83.7	115.4
922	E10l	interferon gamma receptor 1 (IFNR-gamma 1; IFNGR1); immune interferon receptor 1		-15.5	25	7.8	23.6	4.2	-38.9	4.2	24	44.9	94.6	11.3		E10l	-3.1	9.9	-4.4	9.8	-11.4	19.8	-0.3	6.9	-0.9	7.7	38.4	7.5	-11.4
923	E10m	ferrochelatase; protoheme ferro-lyase; heme synthetase		-4.1	2.4	-9.2	2.2	19.4	-10.3	-20.2	4.4	53	22	-5.2		E10m	-74.9	0.6	0	-0.9	-22.3	-3	-7	2.3	-4.8	11.1	0	16.3	-9.9
924	E10n	glutathione reductase (GSR)		20	41.7	-0.4	9.2	35	-3.3	19	73.4	79	58.7	-0.2		E10n	34.4	36.2	40.5	30	68.1	35	5.2	25.2	58.3	50.6	54.1	24.6	-14.9
925	E11a	transcription factor ETR101		377	252.5	2011.8	347.6	211.8	785.3	322.1	324.9	480.5	121.6	351.1		E11a	270.9	378	-8.1	366	265.1	257	413.9	372.1	102.7	337.7	191.4	326.4	790.1
926	E11b	paired box protein 3 (PAX3); Waardenburg syndrome protein 1 (WS1)		-14.3	-6.4	-329.3	-12	12.5	-100.7	-10.2	-4.4	51.3	-32.3	-2.1		E11b	-11.2	-5.5	-4.9	-8.9	-13.5	-11.8	-1.2	5.9	-42.2	-19.4	-17.5	-13.3	2.8
927	E11c	Sp2 protein		102.1	91.9	61.7	56.1	88.1	140.3	87.6	74.1	36.2	128.2	87.8		E11c	36.2	86.2	110	47.4	85.6	95.9	55.1	58.2	85.3	67.7	44.6	65.2	82.9
928	E11d	purine-rich element-binding protein A (PURA); purine-rich single-stranded DNA-binding protein alpha (PUR-alpha)		186.9	237.7	195.4	168.5	153.9	290.4	465.3	671.9	288.4	525.7	226.7		E11d	103.8	125	180.5	49.5	197.1	120	162.7	156.4	157	71.7	181.8	90.4	158.1
929	E11e	tristetraproline (TTP); TIS11; ZFP36; growth factor-inducible nuclear protein 475 (NUP475)		136.7	92.5	12.5	117.8	148.4	172.2	293.6	203.8	209.3	44.5	271.1		E11e	172.1	190.5	344.2	204.8	303.2	101.8	190.7	135.5	153.4	231	109.6	237.5	79.3
930	E11f	autosomal dominant polycystic kidney disease II (PKD2)		47.8	24.9	-44	-8.7	84.2	-8.7	38.6	35	11.6	54.2	1.2		E11f	-10.9	-3.5	20.3	1.5	17.3	10.8	11	13.7	-11.8	-15.6	-5.6	-26.8	-11.5
931	E11g	bone proteoglycan II (PGS2); decorin (DCN)		273.6	742.1	147.4	379.5	480	29.6	512.7	329.4	376.7	203.6	694.8		E11g	174.9	324.6	40.3	55	129.4	141	46.3	27.4	392.7	550.7	58.8	90	42.9
932	E11h	neural cell adhesion molecule 1 (NCAM1); CD56 antigen: NCAM 140-kDa isoform (NCAM140) + NCAM phosphatidylinositol-linked isoform; NCAM 120-kDa isoform (NCAM120)		6	-14.5	-13.2	-14.1	9.1	-63.3	-4.8	-34.6	-37.6	-43.6	-8.1		E11h	0.2	-20.1	12.8	-0.9	-2.1	-16.2	-0.8	1.8	-16.3	-12.9	-1.6	-4	-35.6
933	E11i	integrin beta 4 (ITGB4)		28.8	6.4	102.6	14.8	26.2	29.9	13.2	16.5	19	24.3	38.4		E11i	34.4	21	20.5	9.9	-9.5	-5.4	5.8	8.3	14.2	7.2	4.7	10.2	11.4
934	E11j	endothelin receptor type B (EDNRB; ETB); endothelin receptor non-selective type		11.2	-0.1	16.1	14.2	12.3	-91.6	13.5	14.5	7.2	-2.6	3.1		E11j	15.6	22.4	21.6	35	30.6	23	6.2	10.5	27.6	65.7	9	29.3	3.6
935	E11k	cytokine receptor EBI3		7	-12.6	-3.1	-5	13	-17.7	-11.2	-31.8	4.5	11.7	-18.5		E11k	3	1	20.1	-5.3	-31.8	65.9	-6.3	-8.7	-14.1	-10.2	9.9	3.3	7.8
936	E11l	interleukin 9 receptor (IL9R)		-6.3	-2.9	35.5	-12.3	18.8	21.4	-31.7	2.8	26.1	-8.6	-13.3		E11l	1.9	0	-4.9	-1.3	-19.9	2.4	-20.8	22.9	-1.9	-3.6	10.3	-6.2	-9.1
937	E11m	microsomal glutathione S-transferase II (microsomal GSTII)		-15.9	-14.9	-9.9	-20.1	-12.5	-28.7	41.4	-1.6	-8.7	-22.2	-39.5		E11m	-4.4	-11	-14.9	-2	-10.5	2.5	-13.1	-7	-2.9	-3.3	0.9	-4.5	-30.5
938	E11n	microsomal glutathione S-transferase 1 (MGST1); GST12		7.3	33.3	-26.7	-5.4	77.3	-41.3	5.7	-4.2	-27.4	-44.3	69.3		E11n	27.1	80.1	-5	29.8	66.7	42.7	-13.7	-12.4	124.1	84.4	75.1	49	-39.5
939	E12a	transcriptional enhancer factor (TEF1); protein GT-IIC; transcription factor 13 (TCF13)		-7.2	-7.7	-119.6	-18.5	-11	-2.6	-18.2	-40.8	-34.1	2.3	-1.4		E12a	-4.9	2.9	10.4	-9.7	-24.2	-9	-12.5	-1.1	-9	0.5	-4.6	3.7	-18.3
940	E12b	transcription factor IIIC box B-binding subunit		10.1	8.7	-48.5	1.7	16.4	3.3	21	-1.4	-24.3	-7.3	6.5		E12b	11.2	0.5	2.6	16	0.7	11.3	0.3	8.1	7.9	22.7	-4.8	12.1	20.4
941	E12c	Sp3 protein		-2.9	4.5	-29.1	-2.5	-7.3	-33.3	0.5	-4.4	-22.7	-43.9	-5.2		E12c	-17.4	-4.7	31.1	3.6	-10.8	-0.2	2.1	1.2	10.1	-0.8	30	15.5	-2.5
942	E12d	transcription initiation factor 250-kDa subunit (TAFII250); TBP-associated factor 250-kDa subunit (TAF2A); cell cycle gene 1 protein (CCG1); BA2R		6.4	-26.4	-70.6	-10.6	-7.7	-73.2	-6.4	-16.9	-14	-21.3	-18.6		E12d	-36	-25.7	14.1	-8.5	-18.9	3.4	-5.1	-5	2	-23.7	-3.4	-13.2	-31.6
943	E12e	nucleobindin 1 (NUCB1)		1470.5	1219.6	1552.7	1417.5	795.2	2877	854.1	1401.7	1031.2	1327.6	1402.6		E12e	497.6	882	947.9	768.4	806.2	963.2	818.5	554.3	1747.6	1231.7	841.6	745.5	982.8
944	E12f	trophinin-associated protein (TROAP); tastin		-5.2	-9.7	-61.7	-23.1	-10.4	-31.8	13.1	74.7	101.7	-35.8	-22.5		E12f	-10.1	-17.8	4.2	-18.6	-20.6	-13.6	-7.7	2.5	-36.3	-44.8	-17.7	-149.7	6
945	E12g	vitronectin receptor alpha subunit (VNRA); integrin alpha V subunit (ITGAV); CD51 antigen		10.6	82.2	-51.9	60.7	79.4	12.8	168.5	143.5	182.7	97.4	78.4		E12g	50.8	36.2	55.1	41.3	128.3	62.9	62.4	59.7	43.8	155	84.2	180.5	-10.3
946	E12h	desmoglein 2 (DSG2); human desmoglein colon protein (HDGC)		3	-4.2	2.4	-3	4.4	-85.2	-5.2	-9.2	48.9	26.5	-9.1		E12h	-3	0.4	20.3	3.2	-5.8	3.8	-2.5	5.5	-6.5	-3.4	-8.8	-7.5	-4.6
947	E12i	integrin alpha 1 (ITGA1); laminin & collagen receptor; VLA1; CD49A antigen		-5.1	1.6	-28.3	-7.8	-0.3	-8.4	-2.7	-1.9	12.5	-15.7	-5.3		E12i	-14.3	-0.6	-1.5	-4.1	-9.2	-3.2	-5.2	3.2	-13.8	6.1	3.2	5.8	-17.1
948	E12j	insulin receptor (INSR; IR)		23.6	25.4	13.7	21	32.6	-49.9	17.1	10.7	19.4	7.9	24.4		E12j	23	21.6	48.8	17.5	11.9	20.2	9.3	8.4	7.3	20.2	6.1	13.4	6.9
949	E12k	CC chemokine receptor type 2 (CMKBR2; CCCKR2; CCR2); monocyte chemoattractant protein 1 receptor B (MCP1RB)		-2.1	-5.4	35.3	0.4	2.4	16.4	-0.3	-12.7	-17.8	-13.7	-85.7		E12k	9.8	19.5	47.6	-2.9	16	4.5	12.6	19.2	-3.1	18.2	60.3	13.9	7.1
950	E12l	interleukin 10 receptor (IL10R)		-6	-9.3	12.6	-0.3	0.3	1.1	-16.3	-30.5	-14.2	-24	-158.4		E12l	-31	-5	18.7	-4	-18.2	-3.2	-5.9	15.6	-6.6	-2.9	-9.5	6.4	-4.1
951	E12m	selenium-binding protein		-35.3	-36	-62.9	-54.9	-15.5	-5.5	-33.8	-47.2	-49.3	-23.7	-11.8		E12m	-16.8	-22.5	3.4	-16.2	-52.6	-7.9	-29.7	-20.1	-30.3	-37.4	-0.8	-31.9	-39.9
952	E12n	glutathione S-transferase pi (GSTP1); GST3; fatty acid ethyl ester synthase III (FAEES3)		2935.7	2099.7	1703.9	1332.8	2867.3	1448.3	1626.5	1339	2570	1525.7	1503.8		E12n	1641.8	1723.1	1012.6	1703.2	2159.4	1761.3	1336.9	1242.8	931	2098.6	931.6	1569.4	2143.9
953	E13a	homeobox protein 11 (HOX11); tcl-3 proto-oncogene		11.4	-12.8	4.9	-5.3	16.4	8.7	-5.2	-13.1	1.8	-8.5	-1.3		E13a	7.8	2	16.2	7.2	-18.4	-2.6	-1.3	4	-18	8.8	-9.4	1.6	1.9
954	E13b	nuclear respiratory factor 1 (NRF1); alpha palindromic binding protein		5.5	7	7.8	-15.6	8.5	-9.3	3.6	-13.2	17.5	-29	6.1		E13b	28.2	8.4	18.6	18.7	27.3	8.6	4	9.3	-26.1	2.3	-7	25.6	-4.7
955	E13c	homeobox protein D3 (HOXD3); HOX4A		14.6	6.5	22.2	5.1	19.7	40.3	-3	0.2	-15.4	-3.1	18		E13c	-1	13.1	22.3	5	23.7	17.2	-1.2	9.5	20	19.6	2.9	-3.5	6.3
956	E13d	CCAAT-binding transcription factor subunit B (CBFB); CBFA; NF-Y protein subunit A (NF-YA); HAP2		60.8	96.5	15.1	88.9	63.7	8.7	145.6	111.5	104.6	121.5	79.9		E13d	23.4	92.4	143.1	116.8	124.6	116.1	78.6	121.2	87.7	93	116.8	137.8	74.3
957	E13e	neu differentiation factor		30	-22.2	11.6	-0.6	6	-71	-5.4	-4	-34	-11.2	3.4		E13e	9.5	-13.6	4.9	-3.6	-28.7	-16.7	-1.5	-2.1	-21.9	-27.4	-24.3	-11.9	0
958	E13f	trophinin		-2.1	-16.4	-52.9	-16.3	-0.7	-19.2	-4.1	-15.6	17	47.7	-3.7		E13f	-7.7	-2.5	3.6	-2.4	-36.8	-3.2	-3.7	4.7	11.3	-7.3	-1	-7.1	-31.4
959	E13g	alpha1 catenin (CTNNA1); cadherin-associated protein		407.1	669.4	372.4	607	436.2	471.3	472	754.8	451.6	709.2	668.8		E13g	480.6	365.9	325.3	371.6	411.2	342.7	410.1	268.1	393.6	293.5	407.2	327.4	339.2
960	E13h	integrin beta 3 (ITGB3); platelet membrane glycoprotein IIIA (GP3A); CD61 antigen		153.2	230.9	128.2	184.5	38.9	-25.3	78	277.9	97.8	153.5	125.4		E13h	156.1	138.8	309	200.2	117.3	94.6	236.6	143.1	40.6	29.7	234.9	141.2	123.8
961	E13i	integrin alpha 7B (IGA7B)		71.1	124.7	135.1	175.7	87.1	24.4	162.5	195.3	141.5	212.5	147.6		E13i	35.2	59.8	68.3	29.9	94	58.2	66.4	47.9	70.2	63.8	74.7	57.3	8.3
962	E13j	platelet-derived growth factor receptor beta subunit (PDGFR-beta; PDGFRB); CD140B antigen		108.6	107.6	152.9	103.6	85.7	71.9	85.5	130.9	116.9	14.7	78.1		E13j	32.1	59.8	59.9	51.3	138.5	66.2	67.1	56.6	70.6	129.2	52.8	96.8	63.4
963	E13k	fibroblast growth factor receptor1 (FGFR1); basic fibroblast growth factor receptor (BFGFR); fms-like tyrosine kinase 2 (FLT2); heparin-binding growth factor receptor alpha A (HBGFR-alpha A)		103	200.2	170.7	174.4	115.1	129.5	171.9	228.1	117.5	303.2	186.4		E13k	106.3	113.1	145.5	88.1	125.2	62.3	179.1	113.7	110.9	79.9	150.6	110.2	42.4
964	E13l	interferon gamma receptor (IFNGR)		5.1	-2.9	21.2	-13.4	-1.8	13.6	-11	-25.8	0.2	-8.2	-4.4		E13l	13.2	2.4	3.7	2.1	-22.6	-6.1	-14.4	4.5	4.6	65.1	27.4	15.3	-3.1
965	E13m	microsomal stress 70 protein ATPase core		-27.8	-12.3	-46.5	-18.9	-4.3	-9.5	15.1	27.1	-7.4	17.5	6.9		E13m	1.6	-1.8	1.9	-3.9	-21.1	4.1	-8.8	1.2	-3.3	1.9	1.3	-9.1	-23
966	E13n	glutathione S-transferase theta 1 (GSTT1)		1026.6	782.2	426.9	371.5	532.5	1211.3	265	849.3	584	555.8	324.4		E13n	374.1	214.9	539.1	323.2	265.3	65.3	301.4	223.2	48.9	33.7	545.4	290.2	482.4
967	E14a	transcriptional repressor protein yin & yang 1 (YY1); delta transcription factor; DNA-binding protein NF-E1; UCRBP		36.4	112.5	34.8	111.1	80	114.9	71.3	200.4	103.3	181.8	100.3		E14a	116.3	87.7	106.1	82.5	103	131.6	80.9	72.5	141.5	65.3	175	96.4	59.7
968	E14b	FUSE binding protein		1.9	6.7	-18.9	-4.9	10.5	-36.9	23.9	-9.3	24.5	-10.5	0.8		E14b	1.4	6.3	20.7	6.3	10.1	-1.5	-4.9	7.6	-19.8	-10.1	-1.8	21.6	-0.7
969	E14c	90-kDa TATA box-binding protein-associated factor RNA polymerase III C (TAF3C); transcription factor TFIIIB 90-kDa subunit (TFIIIB90)		9.2	20.2	24	12.2	10.4	67.8	-5.3	-13.5	-9	36.3	16		E14c	32	8.6	39.6	11.1	-15.4	9.8	-0.1	12.9	17.5	8.8	7.5	2.3	8.6
970	E14d	DNA-binding protein HIP116; ATPase; SNF2/SWI2-related protein		-20.1	4.3	-23.1	0.2	-10.4	-9.4	10.4	17.9	-18.6	-9.7	8.1		E14d	9.9	5.3	8.7	-1.6	-3.3	-2.2	-2.1	8	-4.5	-0.5	-8.5	10.5	6.4
971	E14e	transcription factor LSF		35	89.8	-52.9	79.1	68.6	36.7	89.7	82.4	74.9	82.5	69.8		E14e	37	82.9	83.9	84.3	45.5	89.6	61.6	65.9	83.1	57.8	61.4	88.2	33.4
972	E14f	Herpes virus entry protein C (HVEC)		5.5	8.2	-23.9	-3.4	17.4	-7.1	-6.8	-14.4	19.1	5	1.2		E14f	15.4	10.7	19.8	17.3	-16.6	17.7	3.9	5.7	-9.5	12.1	3.2	15.7	8.3
973	E14g	intercellular adhesion molecule 1 (ICAM1); major group rhinovirus receptor; CD54 antigen		296.1	448.9	264.5	435.4	317.2	219.1	341.8	467.5	227.6	200.4	294.1		E14g	523.3	397.7	361.4	277.1	474.5	367.2	339.3	345.2	1035.2	726.1	344.2	242.3	217.6
974	E14h	cell surface glycoprotein mac-1 alpha subunit; CD11B antigen; leukocyte adhesion receptor MO1; integrin alpha M (ITGAM); neutrophil adherence receptor alpha M subunit; CR3A		18.9	1.2	23.1	8.2	14.5	-0.6	-4.1	-9.8	0	-27.7	3.3		E14h	33.6	14.2	52.5	13	25.5	17	5.8	7.8	0	23.3	12.7	19.5	21.2
975	E14i	integrin alpha L (ITGAL); lymphocyte function-associated 1 alpha subunit (LFA1A); CD11A antigen		88.8	147.5	149.6	175.3	29.8	144.5	120.5	56.8	33.4	65.1	116.5		E14i	8.3	-91.7	26.5	60.8	14.8	58.5	89.6	58.6	19.9	41.6	50.8	60.4	74.7
976	E14j	tumor necrosis factor alpha-induced protein 6 (TNFAIP6); TSG6		-4.8	-9.4	-10.7	-9.3	-8	2.7	0.2	-30.5	0.2	-9.2	-1.5		E14j	16.4	-1	29.6	0.8	-1.9	1	-19.7	22.4	-1.3	14.3	-7	-1.9	-7.9
977	E14k	interleukin 7 receptor alpha subunit (IL7R-alpha; IL7R); CDW127 antigen		-5.5	-12	-18	0.2	-2.6	43.2	-0.7	-35.2	10.2	1.8	-4.8		E14k	-22	1.8	3.6	-0.3	0.3	-34.8	-12.7	-0.6	37.6	43.6	-4.4	-0.5	-47.7
978	E14l	interleukin 1 receptor type I (IL1R1); IL1R-alpha; p80; CDW121A antigen		33.8	51.2	59.5	66.8	22.7	37.3	36.6	48.8	49	25.1	55.1		E14l	76.6	49.5	44.9	31.3	76.4	41.4	46.9	33	58.6	40.7	57.4	54	54.4
979	E14m	thiosulfate sulfurtransferase (TST); rhodanese		10.9	-13.9	-4.2	-7	7.3	-0.2	8.2	-14.6	-94.3	3.9	8.4		E14m	-1.8	8.8	9.8	3.7	-18.9	3	-3.7	-1.8	-9.1	3.5	-6	-15.2	10.9
980	E14n	heme oxygenase 1 (HO1; HMOX1)		9.7	-0.9	-19.6	7.4	-0.2	20.5	10	13.5	75.7	2.8	1.6		E14n	96.3	78.1	204.1	126.2	100.4	83.5	11.2	16.7	589.3	555.7	60.4	56.9	111.1
981	F01a	heme oxygenase 2 (HO2; HMOX2)		8.7	4.7	26.9	15.1	15.5	18.7	-15.4	5.4	1.2	19.2	17.2		F01a	20.5	13.8	23.3	6.1	-11.4	15.4	8.7	12.1	-11.5	-16.6	15.7	0.5	47.5
982	F01b	quinone oxidoreductase; NADPH:quinone reductase; zeta-crystallin (CRYZ)		7.9	-1.8	21.1	2.8	7.6	-10.4	15.9	3.1	10.8	-1.7	-3		F01b	2.3	-4.2	24.7	1.6	-25.4	2.7	-9.9	8.8	140	-59.4	19.6	13.8	4.5
983	F01c	MPV17 protein		-0.5	-3	-4.6	5.4	4.4	-21.3	2.1	-3.4	-31.2	-20.5	-14.1		F01c	-8.5	-1	6.4	-2.9	2.2	-10.5	-6.6	4.4	-32.6	-5.6	-8.7	-10.1	-10.3
984	F01d	bone morphogenetic protein 4 (BMP4); BMP2B		8.4	-3.3	8.2	0.1	15.6	32.2	9.5	3.8	-12.7	-30.5	-5.1		F01d	20.4	8.4	35.2	5.3	-3.4	2.9	-9.4	5.3	-2.6	-6.4	-4.1	2.7	-5.6
985	F01e	thrombomodulin (THBD; THRM)		72.8	58	110.5	71.9	49.8	95.4	30.6	50.5	16.5	40.1	66.4		F01e	197.5	202.7	332.9	360.2	4.8	48.9	380	268.1	44.7	31.1	195.4	131.3	105.7
986	F01f	insulin-like growth factor binding protein 1 (IGF-binding protein 1; IGFBP1); placental protein 12 (PP12)		5.4	-0.1	-14.8	14.6	4.6	-47.8	13.8	21.1	1.5	-15.8	25.4		F01f	34.7	-1.8	45.5	4.6	21	12.9	-8.2	0	-0.8	3.2	28.3	23	7.5
987	F01g	teratocarcinoma-derived growth factor 1 (TDGF1); epidermal growth factor-like CRIPTO protein 1 (CR1); CR3; CRIPTO-1 growth factor (CRGF); teratocarcinoma-derived growth factor 3 (TDGF3)		4.2	-7.2	-6.4	8.9	8.1	-48	4.2	-4.6	-5.2	-9.8	-4.1		F01g	1.7	7.5	17.8	7.4	-11.4	1.4	-8.5	2	-13.1	-14.6	3.1	5.9	1.6
988	F01h	insulin-like growth factor I (IGF1); somatomedin C		8.7	0.2	-2.2	4.9	0.1	-17.9	4.3	-13.8	-20.3	-41.9	0.9		F01h	14.4	-5	16.6	-1.6	9.1	23	-5.7	1	20.7	13.4	-2.9	4.4	-11.1
989	F01i	glycoprotein hormone alpha subunit		1.5	-0.5	-0.2	-0.3	-4.1	-16.3	8.9	0.1	1.2	-32.2	3.7		F01i	20.4	-6	5.2	1.8	-14.8	9.1	-42.2	2.4	-11.3	5.5	-8	-4.8	-6.9
990	F01j	interferon beta 1 (IFN-beta 1; IFNB1); fibroblast interferon (IFF)		-46.8	0.8	-21.1	2.1	-14.8	-20.3	-5.6	-20.4	-15.1	-6	-0.9		F01j	3.6	-3.8	17.4	4.9	6.7	0	1.7	-7.5	-17	-17.8	-12	-4.3	-16.6
991	F01k	follistatin-related protein		68.7	75.3	116.4	143.9	70.4	102.6	215.8	75.2	154.4	132.8	90.1		F01k	67.6	74.8	22.6	25.3	65.5	102.9	24.2	53	-211.2	-66.8	13.2	35.8	91
992	F01l	proteasome alpha 1 subunit (PSMA1); proteasome component C2; macropain subunit C2; proteasome nu subunit; multicatalytic endopeptidase complex subunit C2; 30-kDa prosomal protein (PROS30)		-0.9	2.3	6.9	6.5	7.1	-8.5	80	12.1	85.3	27.5	9.9		F01l	16.1	13.5	-3.8	7.4	119.7	9.3	-4.1	15.1	7	52.5	-5.7	107.4	-21.6
993	F01m	25-kDa trypsin inhibitor		-4.2	-7.2	-9.2	-9	2.8	-6.5	1.5	8.5	-17.7	15.8	-7		F01m	13.1	17.4	6.4	9.2	41.4	28.7	-6.4	-0.6	2.1	107.7	-9.8	27.1	5
994	F01n	plasminogen (PLG)		4	-1.9	-1.1	-6.1	4.3	7.7	-3	-38.9	57.1	-15.1	-8.3		F01n	14.3	-0.4	6	10.4	-13	5.3	-19.5	-3.3	10.1	8.1	-12.8	14.6	7.4
995	F02a	heat shock cognate 71-kDa protein; heat shock 70-kDa protein 8 (HSPA8; HSC70); HSP73		11.8	49.5	-0.2	38.3	37	-26.4	410	33	245.3	7	40.9		F02a	92.9	64.4	86.2	86.9	371.2	67.4	69.5	66.9	-3.3	255.8	48.1	524.3	-8
996	F02b	40-kDa heat-shock protein 1 (HSP40); DNAJ protein homolog 1 (HDJ1; DNAJ1)		135.9	191.1	62.3	214.4	148.9	119.2	210.9	280.8	192.9	373.7	186.6		F02b	293.2	179.2	374.7	205.6	306.6	120.9	168.1	191.5	384.2	242.4	311.1	180.1	184.5
997	F02c	alpha-1-acid glycoprotein 1 (AGP1); orosomucoid 1 (OMD1)		23.2	-0.9	-9.2	-0.5	2.7	12.2	-9.4	-20.1	-14.7	3.9	-4.7		F02c	28.3	8.7	19.6	5.5	-5.9	13.8	-18.7	10.8	0.6	-5.7	6.4	-4.6	8.3
998	F02d	bone morphogenetic protein 5 (BMP5)		-2.6	173.6	-9.8	154.6	-11	6.4	122	261.2	104	178.7	137.3		F02d	-5	105.3	22.1	107	-29.3	109.4	136.7	71.7	253.8	121.6	247.1	119.9	-11.1
999	F02e	FMLP-related receptor I (FMLPRII); RMLP-related receptor I (RMLPRI)		-9.3	-19.2	-21.8	-15.9	-3.3	-8.8	-15.6	-67.5	-32.4	-17.4	-16.8		F02e	-11.1	-13.7	-5.9	-17	9.7	-14.1	-12.7	-23.4	-28.7	-8.1	-15.6	7.8	-48.2
1000	F02f	vascular endothelial growth factor (VEGF); vascular permeability factor (VPF)		244.9	318.8	74	236.9	79.1	20.4	238.8	277.2	255.5	61.2	206.1		F02f	738.4	503	2160.8	1432	444.4	201.8	1452	1192.9	237.2	216.1	739.5	588.6	290.7
1001	F02g	endothelial-monocyte activating polypeptide II (EMAP II)		17.2	17.8	-12.5	25.5	35.8	-61.5	59.9	71.2	55.4	36.6	27.8		F02g	34	24.6	49.8	21.3	23.1	29.3	0	17.8	31	49.2	33.8	44.6	-5.9
1002	F02h	delta-like protein (DLK)		3	1.8	7.2	-3.3	17.3	-0.4	-6.1	-20.2	-3.4	-31.6	-0.5		F02h	19	7.5	0.6	2.3	0.2	-1.5	-0.7	8.4	-6	2.8	-3.5	12.1	-7.1
1003	F02i	alpha calcitonin		-3.6	-5	-11.8	-2.1	-5.5	47.5	-8	-12.4	-10.7	-2.9	0.5		F02i	-6.2	-3.5	10.5	-4.3	-9.7	1.1	-27.1	1.7	-26	-12.4	-0.5	-2.4	-9.9
1004	F02j	interferon alpha 2 (IFNA2); IFNA10; leukocyte interferon alpha A (LEIFA)		3.6	-2.8	33.6	-0.8	22.4	-2.5	-31.9	-72.6	-0.7	-5.2	-10		F02j	12	4.3	16.4	-1.2	2.9	7.2	-2.6	0.9	-4.5	14.8	-1	12.6	17.6
1005	F02k	complement component 5 (C5)		3.6	3.2	-9.3	-3.4	5.9	-10.4	-12.3	-59.1	0.2	-8.2	34.1		F02k	27.5	-6.6	19.4	-0.8	-14.7	-8.1	9.3	15.7	-79	-99	-17.5	0.8	-7.9
1006	F02l	proteasome (prosome. macropain) subunit alpha type 2 (PSMA2); HC3		56.7	27	38.9	17.3	108.2	19.7	135	-118.4	112.8	-2.8	13		F02l	105.7	125.6	53.4	150	177.9	184.8	16.4	108.9	37.6	100.7	52.8	175.2	47.7
1007	F02m	matrix metalloproteinase 1 (MMP1); interstitial collagenase (CLG); fibroblast collagenase		-13.5	0.3	-14.6	4.9	9.7	-15.4	-11	-135.1	9.5	14.2	11.6		F02m	1.1	-13.5	-13	4.6	-16.1	-7.3	-25.3	-7.1	35.9	24.4	-14.5	-12.7	-16.9
1008	F02n	protein C inhibitor (PROCI; PCI); plasma serine protease inhibitor; plasminogen activator inhibitor 3 (PLANH3; PAI3)		8.5	16.3	2.7	-1.6	16.4	-12.4	5.6	-14.9	-2.1	3.8	1.3		F02n	24.2	47.8	-22.7	37.6	-0.9	5.7	36.1	44.3	-8.2	4.1	8.5	4.8	-20.3
1009	F03a	heat shock 70-kDa protein 6; heat shock 70-kDa protein B		16	-1.4	-5.2	6.5	6.4	-11.9	-16.3	-36.9	-2.1	-49.5	-20.9		F03a	61.4	30	25.8	9.9	-16.2	-5.7	15.4	6.7	-8.3	-8	17.7	8.6	-79.8
1010	F03b	heat shock 60-kDa protein (HSP60); HSPD1; 60-kDa chaperonin; mitochondrial matrix protein P1; p60 lymphocyte protein; HUCHA60; GroEL protein		-13.1	129.8	-66.8	181	8.7	-82	470.1	438.5	346.2	223.8	262.7		F03b	92	466.9	132.7	587.7	55.1	328.1	646.3	791.5	592.4	433.9	1056.1	624.3	-58.5
1011	F03c	alpha-1-antichymotrypsin (ACT)		41.2	33.5	42.3	89.2	70.8	7.7	21.3	14	6.5	-12.7	152.4		F03c	204.9	206.9	141.6	147.4	80.5	112.7	-88.4	11.6	4.7	-2.6	102.2	87.8	3.7
1012	F03d	bone morphogenetic protein 6 (BMP6)		24.5	-3	-23.6	-6.5	-4	11.8	0.5	16.6	-2	-11	-1.6		F03d	19.2	5.6	23.6	5.9	-17	-19	-78.3	-15.6	-23.8	-10.6	-16.3	1.8	-17.3
1013	F03e	macrophage-specific colony-stimulating factor (CSF-1; MCSF)		365.1	743.6	204	912.3	446.2	176.7	850.4	830.8	562.5	847.6	780.5		F03e	1123.2	698.4	1112.1	753	1967.3	857	599.8	494.4	936.6	833.7	1143.8	778.9	378.4
1014	F03f	pleiotrophin (PTN); osteoblast specific factor 1 (OSF1); heparin-binding neurite growth-promoting factor 1 (HBNF1; NEGF1) ; heparin-binding growth-associated molecule (HB-GAM); heparin-binding growth factor 8 (HBGF8)		245.8	191.8	351.2	294.9	128.2	186.5	132.5	156.6	95.7	221.7	88.3		F03f	58.1	49.6	90.4	60.3	83.3	101.4	80.1	90.1	221	153.9	185.7	121.9	59.7
1015	F03g	vascular endothelial growth factor C (VEGFC); vascular endothelial growth factor related protein (VRP); FLT4 ligand		-26	-25.9	-17.2	-3.2	-2.1	-25.3	-3.7	-14.9	-4	-8.7	-2.1		F03g	5	-17.9	32.1	16.3	-27.9	-15.2	-16.4	-4.9	-9	-0.4	5.9	10.4	-8.5
1016	F03h	macrophage inflammatory protein 1 beta (MIP1-beta); T-cell activation protein 2 (AT2); PAT 744; H400; SIS-gamma; lymphocyte activation gene 1 protein (LAG 1); HC21; small inducible cytokine subfamily A member 4 (SCYA4); G 26 T-lymphocyte secreted protein		-14.4	-6.8	-14.3	1.2	-6.2	14.5	28.3	4.8	15	2	-5		F03h	24.5	-7	7.5	-2.4	-4.5	5	-8.2	1.2	-18	14.2	0.6	3.1	-18.3
1017	F03i	parathyroid hormone-like hormone (PTHLH); parathyroid hormone-related protein (PTHRP)		-18.4	3.3	19	-5	11.2	12.5	-1.4	2	4.5	-1.3	-2.9		F03i	2.5	-3.9	21.5	6.5	8.2	2.5	2.9	3.4	-6.7	6.2	12.1	7.4	2
1018	F03j	interleukin 10 (IL10); cytokine synthesis inhibitory factor (CSIF)		-11.2	153.4	4.2	146.4	15.6	-98	208	241.8	204.9	279	127.1		F03j	-10.6	131.7	3.8	93.3	-25.6	136.4	87.7	88.2	223.3	203.4	165.9	120.1	0.2
1019	F03k	puromycin-sensitive aminopeptidase (PSA)		5.1	13.2	-30.8	0	-2.9	-328.4	12.9	-10.3	-5.9	-8.9	1.7		F03k	-4.5	-2.4	10.6	-2.6	-31.2	0.9	-4.3	27	25.5	6.3	-5.8	-4.1	-1.9
1020	F03l	proteasome beta 1 subunit (PSMB1); proteaseom component C5 (PSC5); proteasome gamma subunit; macropain subunit C5; multicatalytic endopeptidase complex subunit C5		-4.7	36.2	-33.5	14.9	-15.3	-19	142.4	14.3	81.1	19.1	28.2		F03l	-11.7	38.5	-16	35.5	-16	59.9	18.1	34.8	15.6	43.5	42	202.4	-11.5
1021	F03m	matrix metalloproteinase 2 (MMP2); gelatinase A; 72-kDa type IV collagenase (CLG4A)		285.6	512.3	352.8	425.1	266.6	190.2	302.4	311.7	348.4	218.4	336.4		F03m	220.9	216.7	60.7	139	216.4	163.9	89	105.2	485.7	743.9	131.4	181.9	200
1022	F03n	endothelial plasminogen activator inhibitor 1 (PAI1; PLANH1)		407.3	476	328.3	287.5	180.3	279.9	202	555.1	453.6	143.4	928.9		F03n	1372.3	1294.8	1693.1	1880	348.1	316.9	1883.4	1541.6	302.5	289.6	1200	1079.9	815.4
1023	F04a	heat shock-related 70-kDa protein 2		187.3	61.4	-83.5	44.9	35.9	-9.2	-5.2	13.3	45	50	104		F04a	40.1	17.9	49	32.1	-24.5	7.9	59.5	44.7	-6.3	14.5	16	5.7	27.7
1024	F04b	90-kDa heat-shock protein A (HSP90A); HSP86; HSPCA		-68.6	124.3	-664.9	168.9	88.6	3.4	222	-65.3	239.9	75.9	212.2		F04b	457.3	348.4	332.9	347.2	164.7	409.3	111.7	340	102.4	144.9	208.7	383.7	-284.8
1025	F04c	B94 protein		65	29.6	-50.3	26.2	-12.5	-202.1	-34.6	-62.4	-51.5	-35.3	-25.7		F04c	57.2	32.8	40	34.4	149.7	19.8	-4.4	-8.7	14.7	69.5	16.9	-5.6	30.3
1026	F04d	bone morphogenetic protein 8 (BMP8; osteogenic protein 2 (OP2)		-2.1	-9.3	-64.6	-26.1	-3.2	-56.4	1.8	-31.4	-15.3	-28.7	-30.7		F04d	3.9	-5	20.8	-8.1	-40	-16.4	-25.7	-6.6	-16.3	-12.3	-5.4	-5	-8.4
1027	F04e	hepatocyte growth factor activator (HGF activator)		3.6	25.5	-10.2	-3.1	-1.3	-52.1	-17.2	-10.1	0.9	-18.5	-20		F04e	-1.2	27.7	12.8	-5.4	-25.5	-29.1	-36.4	9.5	-41.8	-12.9	8	-11.9	0.9
1028	F04f	small inducible cytokine subfamily A member 1 (SCYA1); T-cell-secreted protein I-309		-6.2	-15	203.2	19.5	-2.4	-17.6	-12.2	-11.3	-8.2	42.5	-12.3		F04f	-2.2	-13	-11.3	-17.3	-137.2	-8.9	-5.7	0	4	-9.7	-4.8	-2.8	-21.2
1029	F04g	small inducible cytokine subfamily B member 10 (SCYB10); interferon gamma-induced protein 10 (INP10; IP10)		-60.6	-2.5	-25.7	-0.5	-15.4	-12.4	-24.1	-19.6	-9.7	-25.9	0.6		F04g	-2.2	-3.5	-3.3	0.7	-10.2	-2.6	-0.5	-5.6	-16.2	-9.5	-1.4	-22.6	-16.8
1030	F04h	ribonuclease/angiogenin inhibitor (RAI; RNH); placental ribonuclease inhibitor		71.8	120.2	351.9	151.4	99.7	306.8	122.7	118.2	80.2	127.5	135.4		F04h	164.8	137.6	167.6	125.8	167.7	126.6	57.3	60.7	106.1	79.9	133.6	96	241.7
1031	F04i	interleukin 16 (IL16); lymphocyte chemoattractant factor (LCF)		68.6	0.9	-3.8	2.6	39.6	27.4	-9	-11.3	12.7	-22.5	-10.7		F04i	24.1	6.3	1.9	-10.4	3.9	0.9	-22.2	-3.6	-3.2	8.3	5.1	7	-13.3
1032	F04j	interleukin 13 (IL13)		61.6	67.6	156.7	52.9	-52.8	137	27.2	8.7	64.2	41.3	60.3		F04j	8.4	43.8	33.6	60.2	4.8	62.3	39	41.9	34.8	28.9	34.2	23.8	59.9
1033	F04k	heregulin-beta3; glial growth factor; neuregulin; GGFHPP1		2.2	-5.9	11.8	-6.1	-3.6	-240.2	-17.1	-9.7	14.2	16.1	-7.8		F04k	17.9	24	3.5	1.9	-7.1	-8.3	-15.6	-0.1	-5.9	3.1	-2.3	-11.6	-28
1034	F04l	proteasome (prosome. macropain) subunit alpha type 3 (PSMA3); HC8		0	3.7	-27.4	2.8	20.9	21.9	42.2	2.8	15.9	-18.8	2.6		F04l	16.9	20.4	-2.3	18.1	52.6	10.7	11.8	4.9	-3.9	24.9	14.7	70	-7.3
1035	F04m	matrix metalloproteinase 3 (MMP3); stromelysin 1 (STMY1; SL1); transin 1		16.9	64.7	45.3	48	87	16.2	71.8	129.5	35.8	139.5	54.8		F04m	166.7	57.5	99	52	228	76.1	40.6	44	114.5	27.5	109.4	33	47.4
1036	F04n	placental plasminogen activator inhibitor 2 (PAI-2; PLANH2); monocyte ARG-serpin; urokinase inhibitor		-11	-8.7	-34.9	-11.6	-7.8	18.7	-34.5	0.6	-18.8	-2.9	-8.8		F04n	-12.1	-34.1	-64.8	-43.4	-17	-36.2	-54.9	-19.7	-32.5	-53.7	-16.5	-66.5	-5.3
1037	F05a	glutathione peroxidase 1 (GSHPX1; GPX1)		284.1	-185.2	-225.8	57.6	-249.5	-716.9	-292.9	-269.1	-191.2	-17	237		F05a	257.1	11	271.4	203.8	73.6	173.3	92.7	-17.3	149.6	104.7	171	66.5	879.3
1038	F05b	27-kDa heat shock protein (HSP27); stress-responsive protein 27 (SRP27); estrogen-regulated 24-kDa protein; HSPB1		22141	18401.6	21883.5	19168.3	17473.6	32308.5	26228.1	29913.5	22626.2	24469.7	18932.2		F05b	10857.8	10734.1	6117.2	5312.2	6530.7	9638.2	11597.1	11231.7	7398.4	3703.5	9978	5877.2	16591.9
1039	F05c	C-reactive protein		-263.6	-88.2	-131.7	-442.6	-221.7	-471.2	-467.5	-641.1	-439	-478.1	-326.6		F05c	-121	-146.2	-50.7	-89.6	-137.5	-161.6	-165.5	-178.1	134.7	-32.3	-118	-114.2	-136.8
1040	F05d	bone-derived growth factor 1 (BPGF1)		-11.8	34.6	-73.5	12.4	-3.6	-13	45.6	23	43.5	12.5	1.3		F05d	7.7	12.2	8.2	-4.2	-22.4	9.5	-19.7	11.2	99.5	127.4	12.3	26.2	8.2
1041	F05e	hepatoma-derived growth factor (HDGF)		147.9	146.1	133.1	145.9	97.8	48.1	11	124.3	53.8	135.2	89.7		F05e	214.5	94.1	190.8	108	132.4	109.4	140	67.6	69.9	47.4	214.7	117.8	184.4
1042	F05f	stem cell factor (SCF); mast cell growth factor (MGF); c-kit ligand		-16.7	-46.8	-23.9	-1.8	-6.5	15	-22.2	-13.6	-5.8	-27.9	-65.8		F05f	-6.9	-43.5	-6.1	-1.8	-127.8	-25	-58	-36.4	-3.4	-21.2	-0.4	-34.6	-17.6
1043	F05g	calgranulin B (CAGB); migration inhibitory factor-related protein 14 (MRP14); leukocyte L1 complex heavy chain; S100 calcium-binding protein A9 (S100A9)		338.3	460.5	217.5	324.3	386.5	124.1	994.5	421.6	464.5	308	2038.2		F05g	2005.4	2427	961.9	1159.4	1168	1285.2	1565.2	2039.6	753.1	747.1	1520.8	1795.2	607.9
1044	F05h	inhibin beta A subunit (INHBA); activin AB alpha polypeptide		13.7	10.8	16.5	-3.2	6.4	19.1	-2.6	22.2	-9.4	7.8	8.7		F05h	28.2	-11.1	-4.8	6.1	-8	-14.4	-3.2	-37.8	1.7	-13.8	14.7	0	-13.8
1045	F05i	interleukin 18 (IL18); interferon gamma-inducing factor (IFN-gamma-inducing factor; IGIF)		14.7	18.2	28.3	14.8	13.5	36.4	1.1	-0.4	14	22	10.9		F05i	24.2	21.1	31.9	23.4	7.3	9.3	8.2	23.4	0	-140.8	16.1	16.3	32.1
1046	F05j	interleukin 14 (IL14); high molecular weight B-cell growth factor (HMW-BCGF)		4.2	23.2	6.5	13.8	2	-19.4	13.7	24.2	67.3	28.6	-0.6		F05j	39.7	3.5	11	0.8	8.8	0.9	2.6	-16.4	-1.9	-80.6	4.1	-6.1	-6.6
1047	F05k	protease inhibitor 1 (PI1); alpha-1-antitrypsin (AAT)		116.5	108.5	43.2	62.2	40	-67.9	122	54.4	60.5	72.2	236		F05k	636.2	709.3	579.1	608.1	862.1	536.7	475.8	525.8	204.1	409.4	328.5	716.2	550.9
1048	F05l	proteasome component C9; macropain subunit C9; multicatalytic endopeptidase complex subunit C9		-0.7	6.8	-10.5	-6.9	-1.5	-28.7	6.1	4.4	-39.8	-38.6	-14.7		F05l	14.2	23.4	-13.5	-12.8	18.6	-16.4	-1.1	-8.3	2.9	1.5	1.9	12.6	-28.6
1049	F05m	matrix metalloproteinase 7 (MMP7); matrilysin		-13.1	-30.6	-12.5	-26	-7	-57.1	-43.1	-43	-3.6	13.2	-15.2		F05m	-26.8	-40.3	-24.3	-19.6	-26.6	-23.4	-30.7	-10.9	-62.4	-57.7	1.6	-40.7	12.1
1050	F05n	tissue inhibitor of metalloproteinase 1 (TIMP1); erythroid potentiating activity protein (EPA); collagenase inhibitor (CLGI)		666.4	1103.1	1297.4	1072.6	485.8	1486	1051.4	913.3	869.8	780.5	1006.8		F05n	1441.3	2036.5	734.4	1580.1	2693.2	1986.6	919.4	996.6	1525.1	2231.5	1924.2	2586.6	2007.2
1051	F06a	glutathione peroxidase-gastrointestinal (GSHPX-GI); glutathione peroxidase-related protein 2 (GPRP)		-37.6	-60.1	-149.6	-56.6	-63.2	-73.2	-106.1	-106.7	-98.4	-43.1	-59.7		F06a	-9.1	-41.5	10.5	-12	-50.5	-32.4	-55.3	-27.2	-11.1	-28.1	-14.6	-29.9	-33.8
1052	F06b	heat shock 70-kDa protein 1 (HSP70,1; HSPA1)		-0.4	162.6	-844.4	86.8	-142.7	-973.6	-156.8	-591.5	-446.5	432.4	63.5		F06b	112.6	50.6	126.3	73.8	-51.4	-29.3	225.2	-102	80.9	28.3	45.5	98.9	42.3
1053	F06c	eosinophil granule major basic protein (MBP); pregnancy-associated major basic protein; bone marrow proteoglycan 2		-67.4	-120.8	-443	-108.9	-51.5	-132.2	-105.9	-141.1	-125.1	-106.1	-103.5		F06c	-10.5	-39.4	0.3	6	-31.5	-41	-55.5	-40	-15.3	-23.2	-23.5	-30.4	-48.6
1054	F06d	insulin-like growth factor II (IGF2); somatomedin A		275.4	188.6	321.8	290.6	353.2	14.9	172.4	153.9	273	45.4	225.9		F06d	175.4	184.7	139.4	99.3	171.1	138.2	55.1	27.3	163.3	296.3	41.4	69.9	68.4
1055	F06e	endothelin 3 (EDN3; ET3)		-44	-13.7	-43.9	-13.4	-8.1	-5.1	-53.3	-19	-22.1	-22.1	-19.4		F06e	1.3	-28.6	-3.3	12.2	-21.4	-13.2	-8.3	-10.2	-13.6	-17.8	-8	-12.6	-25.3
1056	F06f	diphtheria toxin receptor (DTR); heparin-binding epidermal growth factor-like growth factor (HBEGF; HEGFL)		4.5	-25.4	2.4	17.3	23.4	16.2	-21.1	-4.1	-25.7	-66.1	-19		F06f	12.2	-17	37.4	15.1	-1.3	-18.9	13.1	-10	31.9	26.9	-12.8	-44.7	4.8
1057	F06g	calgranulin A (CALA); migration inhibitory factor-related protein 8 (MRP8); leukocyte L1 complex light chain; S100 calcium-binding protein A8 (S100A8); cystic fibrosis antigen (CFAG)		74	329.4	43.8	119	130.2	57.8	1209	648	632.2	346.1	3191		F06g	2310.8	3165.9	1170.2	1519.6	1323.1	1164.5	1883.4	2396.2	495.8	495.8	2157.4	2431.8	300.2
1058	F06h	angiotensin-converting enzyme (ACE)		5.2	12.4	12.3	1.3	12.7	39.2	6.6	-7.3	-64.7	-66.3	-67.6		F06h	-16.2	-40.4	4.9	-39.3	-5.3	-11.8	-50.6	-32.5	6.4	9.6	-25.7	-33.6	25.6
1059	F06i	interferon gamma (IFN-gamma; IFNG)		4.9	12	-2.9	15.7	18.2	3.1	-4.2	28.6	29.7	63.8	5.5		F06i	17.5	3.1	1.7	-19.4	-3.3	-0.1	-3.5	-2.4	17.1	-2.7	31.9	8.1	20.1
1060	F06j	interleukin 11 (IL11); adipogenesis inhibitory factor (AGIF)		5.8	-7.8	-1.8	-7.2	2.8	-28.3	-32.4	-10.9	-55.3	5	-8.3		F06j	30.7	7.5	40.9	2.5	-5.5	14.4	-5	-13.8	-14	-13	-8.3	-2.7	11.6
1061	F06k	carboxypeptidase H (CPH); CPE; enkephalin convertase; prohormone processing carboxypeptidase		479.3	577.9	291	489.5	689.8	180.4	1121.2	1014.1	1150.4	584.6	361.2		F06k	302.9	254.3	255	220.3	456.3	203.1	256.8	273.7	158.6	232.4	277.8	471.1	123.6
1062	F06l	acrosin		2.7	-7	-15.8	-13.1	6.6	-27.5	43.2	-22.9	32.3	31.9	-17.3		F06l	3.7	-4.5	-0.8	-0.1	-26.9	-7.1	-19.3	5.3	-6.9	-0.6	-12.3	1.7	-14.5
1063	F06m	matrix metalloproteinase 8 (MMP8); neutrophil collagenase (CLG1); PMNL collagenase (PMNL-CL)		-0.5	-28.8	-5	-23.8	-1.7	-26.2	-5.9	-17.8	30.9	-21.6	14.5		F06m	2.7	-7.9	-21.7	0.5	-42	7.6	-12.9	2.7	-25.7	-22.8	-7.1	-13.3	-9.4
1064	F06n	tissue inhibitor of metalloproteinase 2 (TIMP2); CSC-21K		471.9	979.4	722.7	630.6	396.9	843.6	546.9	699.3	704.1	890.8	724.7		F06n	325.6	348.3	69.9	265.6	418	277	475	322.1	360.7	428.7	278.5	248.2	473.5
1065	F07a	natural killer cell enhancing factor (NKEFB); thiol-specific antioxidant protein (TSA); thioredoxin peroxidase 1 (TDPX1); thioredoxin-dependent peroxide reductase 1		276.9	255.8	198.5	323.1	310.4	262.1	294.8	224.3	301.2	227	293.2		F07a	333.7	213.7	176.4	154.2	384.5	263.2	136.9	144.1	190.7	204.4	171.3	187.2	296.4
1066	F07b	cytosolic superoxide dismutase 1 (SOD1)		235.7	198.1	58.9	180.1	302.1	14.1	405.1	149.5	403.3	142.3	188.2		F07b	174.1	109.2	138	84.9	404.7	148.9	66.8	86.6	35.5	189	78.4	273	146.4
1067	F07c	monocyte chemotactic protein 4 (MCP4); monocyte chemoattractant protein 4; CK-beta10; NCC-1		-20.6	-25.8	-35	-15	-22	-30.7	11.7	-18.6	-9	-26.5	-19.5		F07c	-10.8	-0.1	-3.4	-14.7	-20.6	-13.3	-14.7	1.3	-10.9	-7.2	-11	-7.2	-58.7
1068	F07d	platelet-derived growth factor beta subunit (PDGF-beta; PDGFB); sis proto-oncogene		-1.1	22.9	-3.3	3.5	5.3	-24.1	-34.3	5.5	-1.5	12.5	6.6		F07d	41.1	39.6	39.9	-7.5	-4.3	12.8	14.8	9.1	11.4	11.7	34.4	-6.3	-34.3
1069	F07e	neuroleukin (NLK); glucose-6-phosphate isomerase (GPI); phosphoglucose isomerase (PGI); phosphohexose isomerase (PHI)		268	381.5	165.3	350.7	362.3	154.1	422.1	143.7	371.3	98	300.6		F07e	351.9	456	376.4	468.1	765.8	612.7	285.2	311.3	215	467.5	218.4	636.2	293.3
1070	F07f	hepatocyte growth factor (HGF); hepatopoeitin A (HPTA); scatter factor (SF)		-13.8	-9.4	-93.1	-3.8	-4	5	-22.1	-6.1	-51.3	-45.1	-42.1		F07f	6.8	-13.8	6.8	-50.2	-8.7	-6.4	-30.9	-27.8	-22.4	-13.7	-22.3	-46.9	7.1
1071	F07g	platelet-derived growth factor A subunit (PDGFA; PDGF1)		153.9	369	178.9	259.1	102.4	121	376.7	507.1	409.9	321.3	805.9		F07g	506.7	567.3	383	375.1	376	281.5	517.6	591.5	237.4	190.2	721.8	425.6	120.1
1072	F07h	prorelaxin H2 (RLN2)		-8.6	-17.8	-2.4	-2.9	1.7	63.7	0.4	-19	2.3	48.5	2		F07h	-4.4	-6.8	22.6	-6.1	4.9	-4.1	5.2	15.7	-11.1	7.7	3.4	17.9	-15.6
1073	F07i	interleukin 7 (IL7)		5.3	30.4	-12.2	13.3	8.6	-0.6	-6.7	14.4	-0.5	38.7	19.8		F07i	24.1	11	24.5	114.9	3.9	17.6	25.3	17.5	-16.4	13.4	15.4	7.8	-7
1074	F07j	interleukin 12 beta subunit (IL12-beta; IL12B); cytotoxic lymphocyte maturation factor 40-kDa subunit (CLMF p40); NK cell stimulatory factor subunit 2 (NKSF2)		51.6	87.3	46.4	55.5	35.8	56.7	17	89.7	47.4	75.7	68.9		F07j	96.3	114.4	117.4	12.1	67.1	57.6	67.8	52.5	57.4	28.9	119.7	54	52.7
1075	F07k	dipeptidyl-peptidase I (DPP-I); cathepsin C; cathepsin J; dipeptidyl transferase		143.7	147	90.2	109.3	104.8	8.2	107.5	26	35.4	-779.5	117.6		F07k	155.5	192.6	90.9	142	316.5	293.6	0.1	36.8	94.8	344.8	66.4	169.2	198.2
1076	F07l	acrosin-trypsin inhibtor II; HUSI II		1.9	-9.8	7.3	0.7	-7	-34.4	-7.2	-9.3	-11.9	-0.6	-6.4		F07l	4.1	-9.3	4.1	-0.7	-9.2	-6.1	1.8	-6.8	10.3	-13.4	-6	-5.8	-18.5
1077	F07m	matrix metalloproteinase 9 (MMP9); gelatinase B; 92-kDa type IV collagenase (CLG4B)		14	16.4	29.1	12.4	1	22.2	19.3	0.7	8	4.1	46.5		F07m	31.5	43.8	-8.3	-25.9	-14.3	44.1	-5.1	14.8	72.4	64.8	19	13.1	57.1
1078	F07n	tissue inhibtor of mettaloproteinase 4 (TIMP4)		26.7	4.4	-4.2	-5.8	91.8	-14	6	-49.4	-18.2	-5	-2.6		F07n	36	46.4	-14.7	-31.7	-11.6	9.1	-9.3	-2.7	-15.5	-22.9	-5.6	16.6	16.5
1079	F08a	thioredoxin peroxidase 2 (TDPX2); thioredoxin-dependent peroxide reductase 2; proliferation-associated gene (PAG); natural killer cell enhancing factor A (NKEFA)		30.9	53.3	6.4	65.8	89.6	-27.3	54.5	36.4	35.7	49.9	62.9		F08a	61.3	36.7	80.5	60.2	162.2	47.7	14.1	13.1	10.4	20.9	79.3	70.7	37.8
1080	F08b	glutaredoxin		13.6	26.5	-8.3	8.1	10.7	14.5	-31.2	-11.6	-2.4	-25.6	-12.1		F08b	30.8	7.7	41.8	11.9	47.3	24.7	-5.9	5.5	45.3	31.8	48.2	48.9	19.3
1081	F08c	pancreatitis-associated protein 1		2.6	-5.7	5.3	-2.7	7.5	-0.1	-42.1	-17.9	-29.5	-33.6	-15.2		F08c	23.1	-6.6	25.6	-52.7	-24.9	1.9	-1.6	0.2	-3.7	-28.9	-12.7	-5.9	17.5
1082	F08d	colony-stimulating factor 2 (CSF2); granulocyte-macrophage colony-stimulating factor (GMCSF)		-3.4	-10.2	-20.6	-5.5	6.3	2.8	15.5	1.4	-6.9	0.6	-8.9		F08d	4.5	15.1	15.4	177.8	-16.2	5	-0.7	4	41.4	16.9	-7	0.2	-15.2
1083	F08e	thrombopoietin (THPO); megakaryocyte colony stimulating factor; c-mpl ligand; megakaryocyte growth & development factor (MGDF)		13.8	1.9	19.9	-9.2	6.5	-11	43.1	-10.6	-39.1	-12.1	-15.3		F08e	12.8	-8.2	15.5	56.7	0.4	-22	5	4.5	-1	5.1	-8.6	-12.9	-9.2
1084	F08f	fibroblast growth factor 7 (FGF7); keratinocyte growth factor (KGF)		67.7	164.9	-127.8	180.3	107.3	-22.8	229.3	71.8	91.9	29.7	142.9		F08f	210.9	179.1	57.9	36.7	307.6	225.3	25	33.2	144.1	249.3	86.5	156.3	15.4
1085	F08g	leukemia inhibitory factor (LIF); cholinergic differentiation factor (CDF)		-2.4	-9.1	16.1	6.6	10.8	-25.5	-9.6	-28.4	7.5	-26.1	2.3		F08g	38.8	24.7	49.9	35.2	14.3	15.9	2.2	10.1	12	15.2	32.7	61.2	29.6
1086	F08h	renin-binding protein (RENBP; RNBP)		2.1	-52.1	34.1	4.5	22.7	42.9	-6.5	9.4	2.5	-17.2	4.1		F08h	38	11.8	31.8	7.5	28.4	-3	1	2.4	30	-0.6	10.7	5.5	47.3
1087	F08i	interleukin 2 (IL2); T-cell growth factor (TCGF)		5.6	-13.6	11.3	-3.9	-3.1	-17.7	-26.2	-7.6	-8.1	-16.8	6.7		F08i	-3.9	0.2	7.7	14.1	-7.4	-42.6	9.1	-0.7	-4.3	-14.1	3.8	11	-11
1088	F08j	interleukin 12 alpha subunit (IL12-alpha; IL12A); cytotoxic lymphocyte maturation factor 35-kDa subunit (CLMF p35); NK cell stimulatory factor subunit 1 (NKSF1)		3.6	-10.3	8.6	-5.3	2.5	-12.7	9.8	-10.9	-6.7	-12.4	0.6		F08j	27.5	-5.5	10.8	4.6	-14.3	-4.2	-8.7	-14.8	-17.3	16.7	-10.9	7.8	-1.8
1089	F08k	cathepsin H (CTSH)		60.9	57.5	91.7	34.2	86.8	11.6	109.3	22.2	170.6	181.2	32.4		F08k	53.9	101.5	88.1	103.5	149.4	163.6	31.6	47.1	7.1	75	23.4	146.2	75
1090	F08l	leukocyte elastase inhibitor (LEI); monocyte/neutrophil elastase inhibitor) (EI)		96.7	104.6	94.9	29	58.5	8.6	49.8	70.5	78.3	39.3	113.1		F08l	100.7	103.9	62.8	84.6	38.1	78.2	55.8	66.9	62.4	74	111.6	111.3	89.9
1091	F08m	matrix metalloproteinase 12 (MMP12); metalloelastase		-9.4	-17	-20.1	-18.6	-10.1	-17.4	14.7	-17.8	-21.9	9.3	-7.4		F08m	14.5	-11.4	-7.8	-14.9	-8.8	-9.4	-13.8	-14.1	-4.1	-24.6	11.2	-7.8	-12.5
1092	F08n	matrix metalloproteinase 17 (MMP17); membrane-type matrix metalloproteinase 4 (MT-MMP4)		1.3	6.6	-3.3	8.8	10.6	14.2	-7.5	-11.9	-3.4	24.4	-0.8		F08n	24.4	-7.5	-1.6	-1.1	-4.5	0.8	-5.3	-4	-17.6	-2.8	30	21.4	-7.2
1093	F09a	cytochrome P450 IIF1 (CYP2F1)		-4.2	-1.6	-5.2	-7.7	15.9	-25.8	34.9	0.7	-19.7	-19.3	-9.7		F09a	1.2	-3.5	24.6	13	-13.7	-14.8	-3.6	-12.2	-6.5	-1	-1.1	5.4	0.3
1094	F09b	thioredoxin reductase		47.6	43.5	45	36.3	62.4	55.2	7.8	62	62.2	29.4	4.2		F09b	44.7	30	55.5	4.1	23.8	38.6	13.5	26.5	7.3	-7.2	-10.9	18.8	51.3
1095	F09c	osteoclast stimulating factor		9.9	21.8	5.2	13.7	44.7	11.3	8	3.5	42.8	35.4	19.3		F09c	27.1	18.4	24.9	-29.8	50.9	53	19	16	-11.8	68.8	16.2	53	19.7
1096	F09d	transforming growth factor alpha (TGF-alpha; TGFA)		3	4.9	5.3	-10.6	10.9	-40.7	37.9	-16.7	101.5	-65.6	-11.7		F09d	26.9	-2.3	22.8	-85	-12.6	-1.5	-2.2	0.2	0.8	4.7	8.8	-4.2	9.5
1097	F09e	uromodulin; Tamm-Horsfall urinary glycoprotein (THP)		12	27.2	-34.3	-8.5	6.9	-17.5	-12	-6.9	1.8	-30.8	1.7		F09e	-7.8	8.5	14.8	56.5	-6	-16.9	-7.7	3.9	8.3	4.4	-7.4	1.2	0.6
1098	F09f	brain-derived neurotrophic factor (BDNF)		15.9	-7.9	41.4	41.4	86.5	20.9	-4.1	5	6.2	23.4	2.6		F09f	6.1	-6.5	18	19.1	-12.4	-0.7	-1.8	-1.6	-0.4	-18.3	4.7	0.7	-0.3
1099	F09g	acidic fibroblast growth factor (AFGF) + heparin-binding growth factor 1 (HBGF-1) + beta-endothelial cell growth factor (ECGF-beta)		10.7	1.7	10.7	15.4	16.1	-19.3	22.8	-155.7	30.5	-1.5	13.7		F09g	-3.9	-2	15.3	-3.6	-9.7	-0.5	3.7	8.8	-10.3	-3.2	2	-5.4	-12.2
1100	F09h	glucagon (GCG)		-11	-7.2	17.2	-5.9	10.2	-28.3	11.9	-12.6	8.3	-11	4.5		F09h	7.9	0.7	-3.8	-16.7	-15.8	-5.2	-10.2	10.1	7.2	2.3	-12	6.7	-11.4
1101	F09i	interleukin 1 alpha (IL1-alpha; IL1A)		-4.9	-2.8	-14.5	-9.9	-1.2	-14.2	-18.1	-10.8	7.6	8.2	-7		F09i	-6.8	4.5	-20	-20.3	17.8	-47.2	-14.9	-6	5.6	2.5	-9.8	-17.4	5.7
1102	F09j	interleukin 15 (IL15)		-1.2	-0.9	0.5	1.7	-2.8	-25.2	-11.3	-25	16	52.4	14.8		F09j	7.8	-2	14.7	-2.4	-8.5	5.4	11.8	-5.9	-7	2.6	1.1	11.8	1.3
1103	F09k	cystatin-related epididymal spermatogenic protein		-7.1	1.2	-10.4	-3.2	-12.9	-15.7	2.9	-5.7	-11.6	6.5	-1.8		F09k	-4.1	0.8	-7.3	-27.7	-25.8	-10.8	1.7	15.1	-10.3	-11.9	-20.3	0.9	-6.8
1104	F09l	inter-alpha-trypsin inhibitor heavy chain H2 (ITI heavy chain H2); inter-alpha-trypsin inhibitor complex component II		-27.2	-11.4	-15.6	-8	-16.9	-14.7	-27	-17	1.6	237	0.5		F09l	-6.5	-5.6	2.1	-13.2	-20.5	-28.1	-5.3	-9.5	-26.8	-27	1.8	5.5	-49.2
1105	F09m	matrix metalloproteinase 1 (MMP14); MMP-X1; membrane-type matrix metalloproteinase 1 (MT-MMP1)		741.3	425.8	798	299.9	433	534.1	182	154.8	254.1	275.8	390		F09m	427.6	478.4	302.8	689.5	585.4	520.2	360.4	277.9	568.9	778.2	403.1	465.7	1142.4
1106	F09n	tripeptidyl peptidase I; tripeptidyl aminopeptidase; lysosomal peptstatin-insensitive protease (LPIC)		32.9	56.4	44.1	54.1	22.2	53.5	109.9	29.7	110.4	27.5	58.1		F09n	65.8	80.6	3.4	57.4	220.1	115.1	48.3	33.4	55.5	274.1	14.1	116	-13.6
1107	F10a	dioxin-inducible cytochrome P450 IB1 (CYP1B1); primary infantile glaucoma protein 3A (GLC3A)		105.7	167.8	65.9	86.1	49.5	-6.1	169.5	10.4	37.5	-55.6	176.8		F10a	144.7	116.9	64.7	51.7	362.4	154.6	5.9	18.9	74.3	186.4	23.9	83.8	47.9
1108	F10b	NAD(P)H dehydrogenase; quinone reductase; DT-diaphorase; azoreductase; phylloquinone reductase; menadione reductase		-10.6	-1.7	273.3	-4.3	-1.8	5	-24.2	-8.6	4.5	-15.5	-7.2		F10b	3.9	3.4	-4.9	-4.7	-10	-6.9	-3	1	-1.1	-0.1	3.3	-0.5	-14.4
1109	F10c	CXC chemokine		-0.3	-0.8	-34.8	-1.8	9.6	-7.4	-4.3	-6.8	27.8	-20	-5.4		F10c	-10.2	0.9	6.1	-8.9	-5	-10.8	-3.4	-2.7	9.6	-16.3	-5.2	10.5	-8.3
1110	F10d	transforming growth factor beta (TGF-beta; TGFB)		-2.5	7.6	14.9	3.6	6.2	6.8	40.9	19	0.2	23.8	10.8		F10d	9.9	3.6	18.2	-1.7	-13.8	-7.9	-17.4	0.7	37.6	121.3	42.5	45.5	-6.2
1111	F10e	small inducible cytokine subfamily A member 5 (SCYA5); regulated on activation normal T-cell-expressed & secreted protein (RANTES); T-cell specific protein p288 (TCP288)		50.3	55.2	82	110.1	43.4	172.2	53	168.2	55.3	139.9	59.7		F10e	48.7	54	75.4	49.1	32.5	25.5	38.2	42.1	67.3	-0.6	128.5	59.3	66.9
1112	F10f	embryonic growth/differentiation factor 1 (GDF1) + UOG-1		2.1	-7.6	0.2	-1.2	12.8	-62.2	-3.8	5.1	2.6	30.6	-5.9		F10f	3.1	4.2	18.2	4.7	-12.7	-7.4	-14.4	-2.8	-3.6	-31.4	-12.7	-4.1	-17.3
1113	F10g	macrophage inflammatory protein 2 alpha (MIP2-alpha; MIP2A); growth-regulated protein beta (GRO-beta; GROB; GRO2)		72.4	59.9	118.5	102.5	41.8	916.3	197.5	113.2	174.9	4.7	91.8		F10g	139.4	125.1	278.8	333.1	110.2	107.3	116.7	101.8	319	553.6	101.7	183.3	147.6
1114	F10h	inhibin alpha (INHA)		-0.7	-13.2	16.6	-7.7	2.6	-25.7	12.4	6.1	-12.4	-18.3	-8.5		F10h	23.8	0.8	-1.8	-29.9	-19.6	0.7	-12.4	-3.5	-25.8	35.6	-0.4	-16.8	0.6
1115	F10i	interleukin 1 beta (IL1-beta ; IL1B); catabolin		109.4	209.2	230.9	197	129.5	171.8	236.9	340.7	210	402.6	213.8		F10i	324	170.3	342.7	145.8	326.3	221.3	195.1	163.3	181.5	102.6	372.8	205.1	200.3
1116	F10j	interleukin 9 (IL9); T-cell growth factor p40		-1.6	21.9	-12.2	-3.7	4.2	-19.3	-10.6	-6.5	-1.9	11.5	1.4		F10j	-5.9	1.4	-0.8	-21.5	-19.7	-9.8	-13.1	-5.9	4.4	-11.4	-4.1	20.1	9.7
1117	F10k	major epididymis-specific protein E4 (hE4); epididymal secretory protein E4		11	2.7	-6.8	-2.2	2.4	-41.6	3.9	-8.1	5.8	4.8	5.2		F10k	0.6	1.9	3.8	-1.6	-25	-3.4	-7.3	17	-19.6	-12.6	-12	-13.4	-56.9
1118	F10l	inter-alpha-trypsin inhibitor heavy chain H3 (ITI heavy chain H3)		15.7	-4.9	-51.7	-0.6	3.9	1.3	-18.3	34.2	-12.3	-15.6	1		F10l	13.3	-4.7	3.9	7.3	13.4	-8.6	-13.2	-1.4	-21.1	5.7	-7.7	-5.8	-200.2
1119	F10m	matrix metalloproteinase 15 (MMP15); membrane-type matrix metalloproteinase 2 (MT-MMP2)		-13.9	-16.1	-1	-8.1	-2.1	-2.6	51.3	-23	0.4	-5.1	2.9		F10m	-9.6	1.6	-2.2	-9.9	-2.7	-0.7	4.3	-3.6	-20.8	-15.1	-5.1	-5.2	-47.7
1120	F10n	dipeptidyl peptidase IV (DPP IV; DPP4 ); T-cell activation CD26 antigen; TP103; adenosine deaminase complexing protein 2 (ADABP; ADCP2 )		-11.8	-23.1	-26.2	-3.7	-13.6	-18.5	-10.5	-11.7	-14.8	-1	-12.3		F10n	4.4	-2.4	-12	0	-16.3	-21.2	-18.6	-18	-33.1	-15.5	-34.5	-19.2	-21.5
1121	F11a	S-mephenytoin 4 hydroxylase; cytochrome P450 IIC9 (CYP2C9); CYP2C10; CYP2C17; CYP2C18; CYP2C19		-4.2	-3	-56.4	-3.1	2.8	-15.5	0.8	0.7	-12.2	-13.5	-6.3		F11a	-9.1	6.7	1.6	-1.7	-39.8	-4.4	3.5	1.5	14.3	16.1	-8.8	-2.7	-37.1
1122	F11b	cytochrome P450 XXVIIB1 (CYP27B1); 25-hydroxyvitamin D-1-alpha-hydroxylase (VDR); pseudo-vitamin D dependency rickets protein 1 (VDDR I)		4.8	4.4	-1.5	-11.1	13.8	50.2	-24.5	-12.5	-9.2	-21.8	6.4		F11b	256.5	8.7	17.9	8.4	-21.1	-14.7	2.1	1.2	-23.2	-2	-2.4	3.8	4.3
1123	F11c	bone morphogenetic protein 3B (BMP3B); growth differentiation factor 10 (GDF10); bone inducing protein (BIP)		4.3	0.3	-4.7	37.1	12.8	-18.3	0.8	3.5	-26.6	-19.8	-5.4		F11c	5.4	-9.1	12	-18.3	-16.9	0.1	-13.7	4.3	27.3	8.9	-21.6	25	-0.3
1124	F11d	colony stimulating factor 3 (CSF3); granulocyte colony-stimulating factor (GCSF)		-8.5	-20.9	0.5	-23.9	10.9	2.8	53.7	-18.3	-80.5	-35.2	2.8		F11d	1.5	-26.5	10.9	1.8	-5.9	-4.2	-95.6	-40.7	-11.8	-31.8	-25.5	-44	14.2
1125	F11e	macrophage inflammatory protein 1 alpha (MIP1-alpha); tonsillar lymphocyte LD78 alpha protein; G0S19-1 protein; PAT 464,2; SIS-beta; small inducible cytokine subfamily A member 3 (SCYA3)		-52.2	-191.8	-68.3	-61.6	7	-25.1	-31.3	-22	-51.7	-97.5	-13.4		F11e	-18	-154.5	-51.6	-133.4	-119.8	-71.5	-316.7	-220.3	-53.1	13.7	-97.1	-126.8	-84.8
1126	F11f	endothelin 2 (ET2)		7.9	-16.7	15.9	-26.1	3.2	45.7	-12.2	-5.5	-32.8	348.2	-3.7		F11f	-15.2	-29.5	0.8	-36.9	-48	-8.3	-20.2	-56.8	25.8	-24.7	-5.5	-26.7	-40.5
1127	F11g	placenta growth factor 1 (PLGF1); PLGF2		60.1	87.4	26.1	61.6	27.2	199.1	62.7	112.9	103.6	75.2	29		F11g	20.6	50.7	110.8	111.5	5.2	62.9	44.7	39.5	118	33.9	68.5	51.9	41.1
1128	F11h	estrogen sulfotransferase (STE; EST)		-24	-10.5	-29.6	-5.7	-1.2	-31.4	1	-12.7	-13.2	20.8	-11.5		F11h	5.4	-1.5	-18.4	-34.8	-3.4	-2.8	-11.9	-9.1	3.4	33.2	-6.9	-9.7	-10.5
1129	F11i	interleukin 3 (IL3); multiple colony-stimulating factor (multi-CSF)		-25.5	-6.5	-48	-6	-4.7	-44.9	4.1	-20.6	18.1	-2.3	-15.6		F11i	8.9	2	-12.2	-27.9	-19.2	8.4	-14.7	-2.4	-20.3	23.8	-12.9	-17	-27.8
1130	F11j	interleukin 17 (IL17); cytotoxic T-lymphocyte-associted antigen 8 (CTLA8)		-10.5	-11.1	-30.1	-10	-1.6	-38	-7.2	7.2	13	-41.5	-15.1		F11j	13.2	-9	28.8	8.8	-44.8	-10	-2.5	-4.2	-1.2	28.2	-21.6	-14.6	-28
1131	F11k	insulin-degrading enzyme; insulysin; insulinase; insulin protease		-9.9	1.8	-37.8	-4.7	2.1	-75.9	16.7	7.3	6.9	-10.1	-0.6		F11k	17.3	-4.9	6.5	-8.6	-8.4	-13.6	-16.3	-3.8	-1.2	-3.1	-40.4	-1.5	-53.5
1132	F11l	inter-alpha-trypsin inhibitor heavy chain H4 (ITI heavy chain H4); plasma kallikrein-sensitive glycoprotein 120 (PK-120)		17.4	9.5	-26.2	28.2	19.2	107.1	19.5	19.6	47	43.6	18.3		F11l	32.4	34	20	44.5	-8.2	9.8	-6.2	36.1	-3.2	39.4	-39.4	4.4	-56.6
1133	F11m	matrix metalloproteinase 16 (MMP16); membrane-type matrix metalloproteinase 3 (MT-MMP3); MMP-X2		-0.3	8.7	-5.4	1.3	12.7	1.8	137.5	-7.9	1.8	8.7	1.1		F11m	25.4	10.7	12.1	-0.4	7.2	-9.1	3.2	8.8	-5.6	-8.7	-23.3	-15	13.5
1134	F11n	myeloblastin (MBN); leukocyte proteinase 3 (PRTN3; PR3); AGP7; Wegener's autoantigen; p29; c-anca antigen		-4.6	-19.1	2.6	-7	11.1	10.7	-26.6	-20.6	2.9	-23.3	2.4		F11n	11.5	21.8	2.3	21.4	-14.1	3.2	-13.1	4.2	-7.2	4	7.5	17.8	-5.8
1135	F12a	mitochondrial cytochrome P450 XIA1 (CYP11A1); P450 cholesterol side chain cleavage (P450SCC)		1.5	-3.5	-19.5	4	14.1	75.8	1.2	14.2	-10.4	-15.9	3.7		F12a	0.3	3.8	13	2.5	-8.5	0.6	-28.9	3.1	4.9	11	-23.5	1.2	16.6
1136	F12b	glutathione synthetase (GSH synthetase; GSH-S); glutathione synthase		40.5	18.7	52.4	35.3	50.3	88.4	8.4	-14.5	9	3	37.4		F12b	66.8	48.5	65.8	55.7	61.2	25.9	6.4	17.1	18.7	39.7	-3.2	48.4	115.4
1137	F12c	bone morphogenetic protein 1 (BMP1); procollagen C proteinase 2 (PCP2)		26.5	35.8	85.3	48.1	41.1	-40.4	10	-14.2	11.4	8.7	72		F12c	93.8	64.2	72.5	38.7	40.7	81.8	5.6	32.9	130.4	177.8	37.6	44.2	113.4
1138	F12d	transforming growth factor beta 2 (TGF-beta 2; TGFB2)		-65.9	-32.6	-29	22.1	10.2	-33.4	61.1	40.4	-51.5	-29.4	-3.2		F12d	-9.8	-82.4	-8.3	-84.5	-69.2	-16	51	-170.6	-33.3	-12.1	-18.6	-15.7	-81.1
1139	F12e	small inducible cytokine subfamily A member 2 (SCYA2); monocyte chemotactic protein 1 (MCP1); monocyte chemotactic & activating factor (MCAF)		5174.1	5008.5	3049.1	4168.1	1021.4	1977.2	1806.5	1813	1980.6	1251.3	1361		F12e	7191	9007.9	9474.9	9449.9	3540	6014.4	18228.1	19009.1	2634.7	3242.1	9945.5	8981.4	3662.8
1140	F12f	hepatocyte growth factor-like protein; macrophage-stimulating protein (MSP)		5.7	-49.8	102	1.4	-11.1	84	-13.7	-24.9	-83.1	-132.7	17.7		F12f	-23.9	-146	11.9	-71.5	-233	-64.1	-128.4	-145.5	-73.9	-55.7	-45.6	-112.3	-82.2
1141	F12g	small inducible cytokine subfamily subfamily B member 5 (SCYB5); epithelial-derived neutrophil-activating peptide 78 (ENA78)		67	87.7	52.8	132.4	65	41.2	207.5	128.1	142.1	205.3	245.1		F12g	338	237.8	237.8	151.1	113.3	145.1	204.7	245	152.6	149.9	239.7	175.7	1.9
1142	F12h	insulin-like growth factor-binding protein 3 (IGF-binding protein 3; IGFBP3; IBP3)		190.5	221.4	142.3	162.1	104.5	207.7	106.8	229	247.1	182.8	136.8		F12h	503.2	300	2613.7	1633	412.8	319.6	365.2	293.7	135.9	119.1	1544.9	1182.4	406.4
1143	F12i	interleukin 4 (IL4); B-cell stimulatory factor 1 (BSF-1); lymphocyte stimulatory factor 1		-86.2	-30.7	-3.2	-21.8	-11	18.8	-61.9	-24.3	-66.9	-34.7	-15.4		F12i	-6.2	-22.3	-24.7	-97.3	-63.7	-45.3	-23.7	-39.5	-3.7	-36.3	-50.6	-94.2	-41.7
1144	F12j	parathymosin		504.7	224.1	1289.1	418.3	423	884.5	94.3	270.8	327.3	459.4	286.3		F12j	289.1	269.2	271.1	161.6	165.6	160.2	201.9	160.8	191.8	127.3	141.3	36.5	694.9
1145	F12k	methionine aminopeptidase 2 (METAP2); peptidase M2; initiation factor 2-associated 67-kDa glycoprotein		3.1	-5.1	242.9	-8.8	82.1	-43.6	54.4	9.3	85.1	-19.1	-16		F12k	15.6	7.3	34.3	5.9	64.5	3.4	5.8	29	2.8	159	-11.1	58.4	-59.7
1146	F12l	neuroserpin; protease inhibitor 12		-12	-15.8	-22.1	-12.7	-17.1	-35.3	-36.3	-27.7	-39.1	-24.1	-7.3		F12l	-4.9	-1.7	-4.7	-18.5	-15.6	-19.4	-10	15.6	-29.5	-14.6	-18.8	-3.1	-28.2
1147	F12m	matrix metalloproteinase 13 (MMP13); collagenase 3 (CLG3)		3	-7.9	-5.1	-2.6	-1.1	7.6	-9.1	-32.9	9.4	12.4	-28.9		F12m	-16.2	-0.7	-9.1	-21.3	-25.3	-2.8	-3.3	4.2	-34.2	-53.6	12.5	-42.9	-32.4
1148	F12n	cathepsin L; major excreted protein (MEP)		6.2	16.7	-5.7	22.9	30.9	-16.1	128	34.2	52.6	31.9	27.7		F12n	67.4	96	6.6	86.2	215.6	47	24.5	49.5	97.1	245.4	67.7	178.3	16.2
1149	F13a	polymorphic arylamine N-acetyltransferase (PNAT) + monomorphic (MNAT)		-7	-3.5	6.7	-2.8	-10.2	-14.4	15.5	-2.5	-7.7	-2.5	-29.3		F13a	-18.9	-13	-7.4	-3.1	-23.8	-22.3	3.3	-11.8	-10.2	5.9	0.8	9.7	-9.1
1150	F13b	glutathione S-transferase mu1 (GSTM1; GST1); HB subunit 4; GTH4		116.3	259	348.5	263.5	210.4	187	412.3	415.1	443.9	601.3	267.2		F13b	414.9	270.8	482.2	261.6	479	269.1	270.3	233.5	409.1	408.8	417.6	339.3	250.4
1151	F13c	bone morphogenetic protein 2A (BMP2A)		-3.6	-1.7	98.2	1.3	-2.5	40.5	-17.2	-19.5	-5.9	-18.3	-4		F13c	10.3	10.6	16.1	27.6	-27.6	-12.4	41.2	-3.1	-64.6	50	4.4	18.5	27
1152	F13d	epidermal growth factor (EGF); beta-urogastrone (URG)		-22.3	-36.7	-24.7	-1.5	0	-49.3	-16.1	-25.8	-37.7	-40.9	-15.1		F13d	-26.1	-34.4	-17.1	-22.5	-29.3	-20.3	-45.4	-53.9	-26.7	-28.9	-27.5	-50.8	-65.3
1153	F13e	oncostatin M (OSM)		6.3	-26.7	-100	-57.8	-40.8	-27.6	-18.9	-34.8	-56.8	10.1	-93.3		F13e	-72.1	-70.1	-75	-115	-130.1	-100.3	-196.2	-159.9	-64.8	-78.8	-71.5	-139.8	-393.8
1154	F13f	thymosin beta 10 (TMSB10; THYB10); PTMB10		3449	1898.3	2994.7	2778.6	1609.3	4013.8	1818.8	1216.1	1326.5	2259.6	3618.7		F13f	2860.7	2973.9	2355.7	2384.9	2425	3866.6	1548.8	1211.4	3600.2	3636.7	2682.1	1982.1	6350.6
1155	F13g	OX40 ligand (OX40L); GP34; tax-transcriptionally activated glycoprotein 1 (TXGP1)		-286	-63.1	-32.7	-39.3	-33.9	-40.3	-35.3	-30.9	-34.1	-18.6	-29		F13g	-36	-29	-16.8	-46.5	-66.9	-65.2	-30	-32.6	-44.9	-41.2	-43.6	-37.8	-238.9
1156	F13h	cellular retinoic acid-binding protein II (CRABP2)		-25.4	-16.3	20.7	-4.1	7	-24.2	-23.1	-44.7	-22.9	5.1	21.5		F13h	4.9	-3.7	-41.9	-34.9	-16.8	-21.7	-22.8	-13	15.1	1.8	-2.1	-30	-77.5
1157	F13i	interleukin 6 (IL6); B-cell stimulatory factor 2 (BSF2); interferon beta 2 (IFNB2); hybridoma growth factor (HGF)		-3.4	104.2	261.1	220.8	-89	103.8	427.2	268	360.1	1.8	184		F13i	542.3	780.6	700.8	978.7	179.9	304.3	1013.8	1082.3	344.7	396.6	585.6	802.4	797.2
1158	F13j	thymosin beta 4 X chromosome (TMSB4X)		7296.8	3866.5	4135.3	6459.4	12689.6	2372.5	13487.1	4418.3	7971.3	10259.4	5428.8		F13j	4111.3	5805.4	5248.9	7178.5	8250.6	10307.8	3245.5	5521.7	4253.4	8386.2	5882.7	10977.5	6422.1
1159	F13k	proteasome activator HPA28 subunit beta		-448.7	-138.5	-124.6	-130	-164.4	-51.9	-174.6	-90.9	-192.1	-82.3	-103.6		F13k	-54.5	-41.9	-20.2	-153.9	-172.5	-120.1	-53.3	-76	-43.9	-88.7	-51.5	-146.2	-220.8
1160	F13l	cytoplasmic antiproteinase 2 (CAP2); protease inhibitor 8		-31	-21.4	-11.2	-8	6.6	-37.2	-51.2	-22.7	-23.4	19.6	-1.2		F13l	33.5	5.1	1	8.3	5	-23	10.6	7.4	-98.2	-51	-42.5	-0.3	-16.1
1161	F13m	cathepsin D (CTSD)		926.9	702.1	768.4	841.3	506.5	615.9	490.4	479.2	1145.7	531.7	869.8		F13m	729.8	699.6	900.8	1171.1	2214.8	1289	585.4	474.2	1042.1	2311.1	491.7	925.3	808.3
1162	F13n	activator of RNA decay (ARD-1)		-15.5	1.3	-21.8	25.7	-19.4	-15.7	31.6	5.6	14.1	50.1	16.1		F13n	-4.8	20.7	-40	6	-13.2	-16.3	17	4.8	20.4	-15.1	0.6	11.9	-56.8
1163	F14a	serum paraoxonase/arylesterase 1 (PON1); serum aryldiakylphosphatase 1; aromatic esterase 1 (A-esterase 1)		-8.5	-28.3	-10.2	-18.8	9.9	-1.4	-29.4	-16.1	-48.1	-67.8	-19		F14a	12.4	5.8	5.5	-13	-15.2	-0.2	-20.1	-86.4	-15.2	-10.1	-21.7	4.6	20.7
1164	F14b	glutathione S-transferase A1 (GTH1; GSTA1); HA subunit 1; GST-epsilon		89.9	177.6	295.2	171.5	219.8	63.9	227.5	245.1	184.1	314	159.5		F14b	420.1	182.7	470.5	146.9	435.3	145.2	132.2	138.3	132	159.5	217.8	207.4	342.8
1165	F14c	bone morphogenetic protein 3 (BMP3); osteogenin		-11	-5.8	32	-8.9	-1.3	17.9	-0.2	-25.3	-13.8	4.3	-11.7		F14c	9.6	-30.7	-5.1	-4.1	16.4	-1.2	-15.4	-8.7	-22	-8	-17.7	-0.5	13.4
1166	F14d	interferon gamma-induced monokine (MIG); small inducible cytokine subfamily B member 9 (SCYB9)		-4.5	-18.1	9.3	3.4	3.5	24.8	17	33.7	11.2	-56.9	13.5		F14d	-5.7	-124.8	-4	4.9	-4.8	-18.1	70.7	-6.5	-11.1	22.9	-6.5	-5.4	-47.3
1167	F14e	amphiregulin (AR); colorectum cell-derived growth factor (CRDGF)		-33	-33.8	-52.4	-8.5	-12.5	-54.7	-37	-18.7	-18.2	-14.5	-44.9		F14e	-22.8	-30.5	0.3	-75	-39.1	-23	-13.8	-7	-19.1	-21.9	-41.1	-13.3	-35
1168	F14f	connective tissue growth factor (CTGF)		-75.4	333.3	-227.4	428.1	61.3	-49.3	434.2	310.5	363.4	587.1	489		F14f	3.1	280.3	6.8	197.2	-40.8	343.7	99.6	143.3	801.4	596	649.7	305.8	-156.6
1169	F14g	interleukin 8 (IL8); monocyte-derived neutrophil chemotactic factor (MDNCF); T-cell chemotactic factor; neutrophil-activating protein 1 (NAP1); lymphocyte-derived neutrophil-activating factor (LYNAP); protein 3-10C; granulocyte chemotactic protein 1 (GCP1		-52	-15.2	-27	-0.9	8.5	705.8	35.6	89.1	65.4	-12	-9.4		F14g	65.5	53.5	280	90.2	47.3	29.2	47	81.1	100.2	129.7	71.2	116.6	-20.4
1170	F14h	corticotropin-releasing factor-binding protein		-32.1	-16.6	0.7	-7.6	1.1	-9	-16.3	-85.7	-17.2	-26	-2.1		F14h	-19.9	-8.4	-21	-14.5	-24.3	-7	-21	-16.2	-13.8	7.3	-11.1	-17.2	-26.4
1171	F14i	interleukin 5 (IL5); T-cell replacing factor (TRF); eosinophil colony-stimulating factor; eosinophil differentiation factor (EDF)		-66.1	-24.6	-9.6	-27.9	-48	-45.1	-82.4	-42.1	-21.3	-1.3	-26.6		F14i	-25.5	-30.5	10.2	-52.9	-34.9	-31.6	-27.4	-20.8	-21.9	-30.9	-31	-58.3	-79.4
1172	F14j	wingless-related MMTV integration site 13 protein (WNT13)		-231.4	22.1	-13.4	-66.8	-128.8	80.3	-242.1	-101	-214.4	-89.1	69.3		F14j	-65.8	-49.5	23.2	-100.8	-64.9	-136.2	-22.5	-62.4	-40.3	-95.2	-48.3	-185.8	-242.5
1173	F14k	proteasome inhibitor subunit 1 (PSMF1); PI31		-27.4	28.4	199.5	42.8	42.4	383.6	-38.4	3.9	-14.6	22.5	25.7		F14k	73.2	16	61.8	-73.7	33.9	-21.4	20.6	-6.8	44.6	-14.3	46.1	-10	16.4
1174	F14l	Kunitz-type serine protease inhibitor 2 (SPINT2); placental bikunin; hepatocyte growth factor activator inhibitor 2 (HAI2)		780.6	416.8	921.6	380.1	527.3	785.7	296	256.7	723.8	257.7	263.9		F14l	94.6	78.5	81.4	93.3	72.1	103.5	156	146.6	17.3	50.8	119.5	120.5	186.8
1175	F14m	metalloprotease/disintegrin/cysteine-rich protein (MDC9)		-18.5	11.5	-41	-3.7	9.4	16.6	5.2	11.4	27.8	11.7	5.9		F14m	-6.9	-19	6.5	-3.9	16.5	87.2	-2.5	0.8	-14.6	-0.4	9.2	44.3	-30
1176	F14n	zinc finger X-chromosomal protein (ZFX)		89.7	44.1	2.5	-16.8	234.3	70.4	121.1	40.3	166.9	43.7	60.9		F14n	57.7	52.8	16.4	29.3	76.3	32.2	55.2	63.7	-2.2	77.8	52.1	98.6	0.8
1177	G02			49.3	536.3	66.8	316.6	4	167.4	92.5	462.1	85	397.2	237.7		G02	109.7	89.9	170.3	88.7	298.7	84.7	328.1	29	515.6	224.8	402.2	83.5	33.5
1178	G03			-26.8	-26.1	-44	-25.2	2.2	-18.9	-1.6	4	-7.4	0.5	-26.9		G03	-22.3	-7.5	-8.2	-2.1	-11.3	-17	-13.7	-5.4	-7.5	-5.4	-11.5	-5.6	-5.2
1179	G04			-6.8	-13.7	-28.5	-8.2	3	-4.6	-10.2	-12.1	-11.2	-56.2	-4.3		G04	0.7	4.1	16.7	3	0.7	-4.8	-0.7	-0.9	3.6	-24.4	-3.5	-1.6	-12.3
1180	G05			8.1	-22.9	-14.6	-12.6	-13	95.5	-22	-21.6	-16.8	-44.9	-10.2		G05	-9.9	2	5.5	4	12.4	-1.9	-6.5	-1.6	-20	3.6	-13	-14	-14.1
1181	G06			-10.6	-14.6	-19.4	-48	2.2	0.2	12.4	-11.6	-26.3	-68	-0.2		G06	-23.5	2	-21	-5.2	5.9	0.9	-6.9	-6.5	-9.4	-10.9	1.4	-1.4	-3.8
1182	G07			-8.7	-13.7	-8.3	-39.9	2.5	-5.5	7.3	-13	-34.1	16.7	-3.8		G07	15.4	0.7	-6.5	-6.5	-16.2	-13.4	-13.2	-6	-32.9	-23.8	-46.8	-46.2	-25
1183	G08			-17.1	-0.7	-20.4	5.5	-10.9	-7.9	2.9	-4.4	-16.4	-10.3	-14.1		G08	-14.2	-1.6	-4.3	-2.4	-26	-8	-12.8	-5.4	-16.9	-1.2	-15.3	-4.3	0.2
1184	G09			11	-5.3	6.7	-0.8	-0.8	-5	-9.9	-42.8	-53	-44.6	2.4		G09	-12.9	-4.2	-3.4	-8	-1.4	4.3	2.1	-1.8	0.6	-38.3	-51.6	-13	-11.2
1185	G10			-21.5	-7.9	-53.3	-9.9	-20.8	-30.5	-24.8	-25.2	-6.7	-65.4	-12		G10	-22.2	-23.5	-17	-10.7	-55.4	-2.4	217.3	-15.4	-24.6	-39	-3.2	-31.5	-9.7
1186	G11			1535.3	1415.9	1896.6	1312.6	2086	2046.4	603.7	881	1139.8	912.7	1620.9		G11	1567.4	914.8	1376.7	1139.3	1234.9	1161.8	1409.9	1251.5	1631.8	1819.5	891.8	947.5	1370.3
1187	G12			-4.8	-6.3	-53	-19.2	-9.1	-49.1	-58.7	-56.3	-43.6	-455.9	-5.9		G12	-46.3	-32	-19.7	-4.4	-34.2	-15.5	-5.8	-14.8	18.6	2.5	-35.8	-28.8	-44.2
1188	G13			6.4	31.6	13.8	12.7	21.6	24.5	10.1	21.4	11	-37.2	18.4		G13	14.5	14	30.3	28.2	56.3	14.1	12.1	13.2	19.4	13.7	15.8	28.1	-5.9
1189	G14			-17.4	-12.7	-30.7	-9.8	-3.9	-25	-7.5	-28.9	-33.1	3.2	-7.5		G14	-18.8	1.9	4.8	-7.2	-13	-11.6	-9.9	-1.4	4.2	-24	-4.6	-11.7	-10.4
1190	G15			2.8	11.6	-6.5	-25.3	10.2	-18.4	6.7	85.6	-31.1	107.8	-8.5		G15	-1.7	10.7	22.5	-7.8	3.3	-8.7	-5.5	1.9	-16.9	-10.9	-10.6	-12.3	0.3
1191	G16			-4.4	2.5	-11.4	-9	9.3	-4.2	13.4	52.5	5.9	3.4	2.6		G16	3.4	-7.3	-11.7	0	-22.2	1	-8.4	-2.7	5.8	-7.9	9.8	-10.9	-5.4
1192	G17			-13.9	-2.5	-14.7	1.4	1.2	-35.8	2.7	7.1	-16.3	-55.6	-4.1		G17	-3.2	-8.9	0.7	-1	-13.9	1.5	-12.3	-8	-52.8	-18.8	-27.9	-16.1	4.5
1193	G18			59.5	608.1	232.8	523.9	42.2	300.2	141.1	798.6	151.6	459.9	445.4		G18	217.3	108.8	167.4	95.8	304.3	127.3	445.3	87.8	519.3	251.4	287.9	72.8	120.5
1194	G19			-9.4	-10.9	-28.2	-2.8	-6.4	-28.9	-16.7	-35.5	-26.4	-58.6	-3.6		G19	-13.2	-3.9	-24.2	3.7	-2.8	-0.9	-9.2	-4.8	-6.1	-8.5	-36.7	-16.6	-17.2
1195	G20			14.1	3	-13.6	2.3	8.1	12	-2.9	-12.4	-11.8	-83.7	-9.6		G20	-1.3	3.3	14.6	4.4	-12.8	-5.8	-4.4	4.9	-35.3	-31.9	-14.9	-8.8	-1.5
1196	G21			-10.8	-0.6	-11.8	1	1	-0.6	-8	-16.5	-18	-16.6	-9.7		G21	-22.6	-0.7	2.5	1.3	-7.5	10.2	-17.1	-7.5	23.6	36.9	-6.2	-9.2	-10.1
1197	G22			-11	-9.5	-5	-4.4	3.7	-7.5	-7.9	-18.8	-15.9	12.3	-16.3		G22	-25.8	-9.1	4.7	2.5	-0.2	-6.3	-9.6	-4.1	-6.1	8.2	-25.5	-12	10.6
1198	G23			-7.6	-3.3	-8.5	1.5	10.2	-63.7	-23.6	-38.7	-4.4	9.3	-1.8		G23	-167	-6	-4.4	2.6	-10.9	3.1	-9.4	-5.9	-26.2	-14.6	3.9	11.2	2.6
1199	G24			0.1	-0.3	-23	-8	4.3	-14	-13.9	-19.9	27.1	30.8	-2.1		G24	-15.8	-2.6	-9.3	-6.4	-0.9	1.2	-6.5	0.6	9.5	10	-7.9	-10	-13.4
1200	G25			-14.1	-15.5	-4.4	-5.8	-16.6	-23.2	-6.7	-46.8	-14.7	-70.3	-7.1		G25	-12.6	-2.3	-9.5	-21.4	-26.2	-15.9	8.5	2.1	-17	-14	-23.6	-15.3	-5.1
1201	G26			-103.1	-151.2	-81.9	-36.4	-71.3	-120.8	-176.9	-76.6	-141.5	-76.3	-102.6		G26	-164	-84.6	-191.4	-135.2	-213	-108	-119.3	-126.3	-73	-82.2	-93.3	-150.7	-308.7
1202	G27			7456	7194.1	7607.5	4215.3	3322.1	4168.8	5887.2	5316.5	8133.1	4303	4796		G27	6847	7530.4	8784.6	10668.5	11258.5	8368	8281.3	6080.2	3254.5	5605.4	5101.9	8736.3	15556.6
1203	G28			42.2	17.8	-65.7	-84.9	-1.5	-67.7	-166.8	-68.3	-123	-6	-36.8		G28	-126	-41.9	-187.9	-166.5	-135.5	-70.7	-106.7	-99.9	-65.2	-53.5	-55.7	-117	-2285.3
1204	G29			122.9	356.1	84.3	209.6	112.8	142.2	240	278.3	373.7	163.8	387.7		G29	238.5	286	193.3	261.8	569	364.1	214	107.9	144.1	366.1	188.6	421.1	367
1205	G30			-22.7	-9.8	-36.6	-12.7	-18.9	-22.4	-27.6	-40	-22.2	-23.4	-10.9		G30	-11.2	-7.5	-3.4	-10.6	-16.7	-9.5	-23.6	-10.6	-3.6	63.5	-24.3	-16.6	-32.9
1206	G31			441.8	529	299.9	269.6	127.3	383.8	168.3	470.4	300.1	201.9	250		G31	522.8	354.3	366.3	217	389.7	198.7	492.2	170	487.3	400.4	318.1	219.2	837.2
1207	G32			-41.8	-7.9	-17.1	-9	-7.5	2.1	-0.3	-18.5	-2.3	-49.7	-14.5		G32	-12.3	-6.3	-4.5	-6.3	-3.5	-0.2	-20.1	7.5	-26.1	-9.6	-20	-11.3	-13.5
1208	G33			-10.8	17.2	-8.7	-4.4	1.5	-17	-24.1	-40.6	-45.6	-95.1	-5.3		G33	-12.9	0	-12.3	-7.1	-4.1	-16.9	-24.6	-9.9	-38.8	-34.4	-45.8	-19.2	-3.3
1209	G34			69.4	597.2	132.8	579.4	55.1	368.4	277.1	777.7	209.9	605.9	506.5		G34	317.9	133.8	323	114.2	244	124.1	436.8	82.5	345.1	142	346.6	106.7	176.8
1210	G35			-4.6	-25.6	-31.1	-6.7	4	-45.4	-30.3	-50.9	-9.9	-69.5	-19.5		G35	-24.7	-4.5	5.1	2.6	-1.3	-10.7	-33.6	-27.4	-34.6	-15.9	-11.3	-8.8	-19.9
1211	G36			-4.4	11.2	-1.9	-2.6	5.5	-10.7	-3.8	-25.2	-29.1	-29.8	-10.6		G36	33.4	6.9	15.5	10.8	-21.7	-19.8	-8.9	-12	-18.3	-10.2	-6.3	-12.6	-14.9
1212	G37			-21	-2.7	-11.6	-6.5	-0.5	0.8	-8.4	7.9	-8.8	-5.4	-9.7		G37	-6.3	-11.6	-2.8	-0.1	-14.3	-2	-8.1	1.7	-8.9	-24.6	-32.3	7.7	-1.4
1213	G38			0.3	-3.1	1.8	-10.5	-5.1	-23.5	-4.5	38	17.9	9.1	-3.2		G38	-4.2	-6.3	-17.8	-7.4	-8.2	-7.8	-8.5	-9.4	8.5	3.4	-29.9	-14.4	-22.3
1214	G39			-2.4	-20.6	9	-10.3	-7.4	-23.6	-24.3	-43	-31.4	-33.3	-10.1		G39	-5.7	-13.3	-4.5	-28.5	-16.6	-10	-12.2	-0.5	16.3	11.2	-13.3	2.3	-11.5
1215	G40			-20.3	-20.5	-13.2	-4.6	-3.5	27.7	-18.9	-28	-52.2	-60.5	-10.6		G40	-4.3	3.1	-15.9	-73.4	-20.3	-12.2	-8.8	-6.3	-35.5	-19.7	8	4.5	-2
1216	G41			-3.1	-33.4	-30.2	-9.6	-8.1	-20.2	9.2	-4.1	-47	-81	-4.9		G41	-13.5	-18	-6	-88.6	5.9	-23.3	-8.8	-16.1	41.2	33.4	-17.8	-21.5	-1.6
1217	G42			-53.1	-58.6	-79.8	2.8	-24	-65.5	-24.3	-42.6	-67	-82.9	-12.3		G42	-61.8	-31.7	-56.1	-25.9	-20.1	-11.9	-28.2	-14.2	-1.2	-25.3	-83.9	-88.5	-48.7
1218	G42			2170.3	2143.4	4397.7	2407.8	1451	2702.1	1540.3	2798.5	2308.8	3611	2605.7		G42	1463.9	1705.3	882.7	1473.1	2557.3	1799.4	2297.6	720.8	1342.9	1083.6	2543.3	1400.8	3182.9
1219	G43			-90.6	-112.5	-142.5	-46.6	-48.6	-132.3	-65.2	-85.5	-91.5	-127.1	-35		G43	-73.1	-78.2	-67.6	-64.6	-67.9	-79.7	-36.5	-43.8	-80.2	-89.8	-121.1	-40.7	-98.9
1220	G44			5849.3	4366.9	10828.9	5292.7	3864.7	8985.1	2679.7	5757.8	4967.8	5262.6	5515.9		G44	6007.3	4148.9	4768	3760.3	7346	5081.4	5607.3	2452.4	5579.7	4088	4895.3	2805	11351.1
1221	G45			-31.3	-16.1	-74.2	-82.2	-17.8	-12.1	-63.2	-87.3	-118.8	-87.3	-56.7		G45	-34.6	-46.1	-66.7	-54.2	-41.8	-103.7	-54.2	-17	-90.3	-29	-41.8	16	-33.7
1222	G46			448.9	604	492.6	468.2	406.8	651.7	543.9	733.5	739.5	829.2	582.6		G46	635.4	557.6	661.8	415.6	982.4	412.5	533.9	359.7	522.5	450	558.3	510.4	688.9
