# Supplementary material for: Gene expression in acute Stanford type A dissection: a comparative microarray study
Source: J Transl Med. 2006 Jul 6;4:29. doi: 10.1186/1479-5876-4-29 (PMC1557406; doi:10.1186/1479-5876-4-29)
Supplement: Additional File 10 — Contains raw expression data obtained from Cardiovascular arrays (Clontech platform). [file 1479-5876-4-29-S10.xls]

## Sheet: Tabelle1
Cardiovascular arrays raw data from AIDA software				controls													Stanford A :
				control 1	control 1	control 2	control 2	control 3	control 3	control 4	control 5	control 6	control 6	control 7	control8			patient 1	patient 2	patient 3	patient 4	patient 5	patient 5	patient 5	patient 5	patient 6	patient 6	patient 6	patient 6	patient 7	patient 8
				2002-11-14	2003-02-06	2002-11-14	2003-02-06	2002-10-10	2002-10-28	2002-11-14	2003-04-03	2003-03-06	2003-04-03	2003-03-06	2003-02-06			2002-10-28	2002-10-28	2002-10-10	2003-02-06	2003-02-13	2003-02-13	2003-03-06	2003-04-03	2002-11-28	2003-02-13	2003-03-06	2003-04-03	2002-11-14	2002-11-28
																						6day exposure	3days exposure
Index	Label	Name		Normalized-Bkg [%]		Normalized-Bkg [%]		Normalized-Bkg [%]	Normalized-Bkg [%]		Normalized-Bkg [%]	Normalized-Bkg [%]		Normalized-Bkg [%]			Label	Normalized-Bkg [%]		Normalized-Bkg [%]		Normalized-Bkg [%]				Normalized-Bkg [%]				Normalized-Bkg [%]
1	A1a 1	ATPase. Class I. type 8B. member 1		36.8	24.5	41.1	24.9	131.6	131.5	53	125.5	41.8	138.4	-1	76.2		A1a 1	32.9	23.2	36.3	20.8	-13.8	-9.7	-5	-44.9	-3	-41.7	-5.5	-2.3	31.5	-67.2
2	A1a 2	ATPase. Class I. type 8B. member 1		46	19.7	36.9	13.5	119.1	120.5	46.3	88.9	107.8	132.4	-6	19.5		A1a 2	23.7	31.2	37.2	82.7	-1	-1.8	6.2	-4.3	7.8	-25.6	-1.1	35.5	28.8	-32.8
3	A1b 1	albumin		75.7	64.2	91.5	94	92.1	90.1	83.8	43.9	129.1	196.3	146.5	93.1		A1b 1	204.2	198.4	65.9	127.3	32.3	22.8	31.7	66	119.7	145.2	146.8	115.6	143.4	12.4
4	A1b 2	albumin		62.2	62.6	75.4	85.4	82.6	82.6	74	107.3	133.9	123.9	180	45.4		A1b 2	188.9	177.6	66.4	150.8	38.4	32.2	22.3	50.6	100.8	206.5	134.6	143.1	129.5	25.4
5	A1c 1	apolipoprotein A-I		-5	-14.1	3.8	-33.9	-1.5	-0.9	-1.1	-8.8	2.8	6.5	39.6	-0.5		A1c 1	6.7	8.7	6.8	-16.8	-2.1	-0.5	4.7	-7.5	-18.3	4.5	3.1	-33.3	-1.7	-47.5
6	A1c 2	apolipoprotein A-I		-2.3	-14.1	-2.8	-15.5	-2.3	-2.6	-1	12.9	37.5	-41.7	-13.3	22.8		A1c 2	4.2	4	-1.9	-36.2	3	8.2	-4.3	12	-24.3	-20.5	-0.3	-36.2	0.9	-46.6
7	A1d 1	apolipoprotein A-II		2.4	-26.1	2	-9.2	-0.9	0.9	4.5	-13.2	-5	8.1	-26.8	-6.4		A1d 1	-4.8	1.3	-0.3	-24.7	-5	-3.3	0	-2.8	-22.3	22.6	13.4	-6.7	2.6	-48.7
8	A1d 2	apolipoprotein A-II		3.3	-8.1	0.5	-11.5	1.2	3.6	-3.4	-80.4	34	-5.2	55	-11.4		A1d 2	-2.1	-8.1	-3.2	-5.5	-0.8	-2.4	-8	19.1	-24.5	-33.8	-6.5	5.3	-1.5	-30.5
9	A1e 1	apolipoprotein A-IV		1.2	-10	4.8	-16.7	2.9	3.7	1.2	2.9	-12.7	-27.7	-13.9	-9.3		A1e 1	8	2.7	4.2	-16.6	-2.8	-8.6	7.8	14.2	-9.7	-45.1	-6.4	6.8	3.5	-34.4
10	A1e 2	apolipoprotein A-IV		-1.8	1.3	0.9	-16.6	4.1	2.8	2.6	-30.4	-32.3	10.7	-14.7	-16.7		A1e 2	-1.3	2.3	2.2	-8.6	-7.3	-2.9	8	-8.1	-19.3	1.1	24.3	23.5	5.1	-50.3
11	A1f 1	apolipoprotein B (including Ag(x) antigen)		0.6	-1.9	0.7	-11.4	0.8	-1.6	-0.7	11.8	-24	-39.5	-28.2	0		A1f 1	5.6	0.7	-3.2	-14.2	-7.4	-4.2	-8.1	-18.7	-15.5	-9.3	-18.1	-22.7	2	-50
12	A1f 2	apolipoprotein B (including Ag(x) antigen)		-5.8	-17.7	1.5	-17	-1.5	-3.3	-3.5	-5	-32.6	-18.9	-28	4.6		A1f 2	3.1	-4.7	-4.6	-21.2	-3.8	-0.3	0	-18	-14.8	-10.2	3.6	2.5	1.8	-35.8
13	A1g 1	apolipoprotein C-II		2.9	-10.7	0.9	-3.8	3.3	3.2	1	-17.2	-15.7	21.7	-12.9	-23.8		A1g 1	4.2	17.8	-1	15	7.8	8.1	2.7	1.3	-2.4	7.1	-0.7	-15.6	8.3	-44.2
14	A1g 2	apolipoprotein C-II		-6.1	-18.5	-3	-31.7	-2.2	0	-5.8	40.9	13.8	22.3	-33.2	-12		A1g 2	2	8.7	2.5	0.3	-3	-3.7	9.5	0.3	-5.4	7.4	16.3	-30.2	5.7	-33.8
15	A1h 1	apolipoprotein C-III		-1.9	-16.8	-5.4	-25.9	-7.9	-7.4	-2.1	7.2	-23.6	-9.7	28.5	-27.6		A1h 1	-15.5	-7.8	-7.5	-20.8	-6.2	-1.9	-34.9	-91.8	-29.9	-8.9	-7.9	10	-14.7	-45.3
16	A1h 2	apolipoprotein C-III		-3.9	-40.7	-8.4	-34.8	-6.6	-3.5	-0.5	-5.1	-38.7	-9.2	41	-16.9		A1h 2	-8.1	-5.3	-11.9	6.1	-7.5	3	-30.5	-13.5	-32	-9.2	13	-82.6	-3.3	-57.8
17	A1i 1	apolipoprotein E		502.8	593.9	483.1	544.6	101.9	96.6	200.3	108.8	53.9	127.9	58.5	223.2		A1i 1	505.4	202.6	492	88.4	1209.3	1152.9	1647.5	1795	122.1	136.8	106.7	98.3	736.2	663.8
18	A1i 2	apolipoprotein E		522.3	549.8	449	595.5	112.8	102.1	212	104.8	83.8	153.8	91	154.1		A1i 2	476.7	218.9	509.6	79.7	1224.6	1181	1478.6	1437	137.6	116.7	128.1	46.1	710.5	603.5
19	A1j 1	apolipoprotein D		342.1	413.4	124.5	264.4	632.8	629	47.5	165.9	220.4	219.7	115.4	966.5		A1j 1	366	67.1	107.6	80.5	0.8	28.1	-17.1	-83.6	40.3	91	112.9	149.5	83.9	146.7
20	A1j 2	apolipoprotein D		336.7	407.5	140.1	284.4	633.3	642.4	34.3	242.2	242	246.8	128.4	757.5		A1j 2	360.3	58.5	105.7	60.7	-19.6	13.1	-11.9	-35.9	37.5	102.2	144.6	133.2	77.6	165.1
21	A1k 1	apolipoprotein B mRNA editing enzyme. catalytic polypeptide 1		-10.3	16.7	-1.9	-6.3	-14.5	-8.7	-0.3	-84.7	-43	14.3	-24.2	10.5		A1k 1	-4.6	-6.5	-3.5	-19.4	-6.2	-13.3	2.5	11	-26.9	-13.1	-16.2	-30.9	-1	-44.9
22	A1k 2	apolipoprotein B mRNA editing enzyme. catalytic polypeptide 1		-9.8	-34.4	1.4	-40.2	-7.7	-6.7	-2.3	-15.7	-24.6	-65	-28.2	-41.6		A1k 2	-7.1	-2.5	-3.7	1.9	-6.2	0.1	-5.4	-32.2	-22.4	15	9.5	11.1	-3	-45.2
23	A1l 1	apolipoprotein H (beta-2-glycoprotein I)		-2.4	-17.1	0.3	-21.1	0.6	-1.5	-4.1	-35	-56.1	31.2	-1.6	-13.3		A1l 1	7.9	-0.5	-1.2	-4.1	-4.7	-9.4	-16.3	42.9	-16.4	46.2	-44.2	20.3	3.4	-45
24	A1l 2	apolipoprotein H (beta-2-glycoprotein I)		0.6	-13.1	-3.2	-20.6	-0.6	0.4	-2.9	-52.4	11.1	-42.1	-52.5	6.2		A1l 2	-7.5	-3.1	-1.3	-6.1	-7.2	4.4	-2.4	-2.7	-24.7	-24.6	-44.4	-13.5	-1.4	-53.4
25	A1m 1	apolipoprotein C-IV		14.1	0.7	16.1	4.7	13.9	9.5	20.2	25.6	-12.4	12.4	17.5	3.2		A1m 1	33.1	24.7	20.3	24.7	3.4	1.3	1.1	27.1	10.5	25.2	7.1	18.2	10.5	-24.5
26	A1m 2	apolipoprotein C-IV		9.2	6	11.6	-0.3	10.1	9.3	17.6	-1.8	-20.6	23.3	24.9	43.2		A1m 2	27.5	20.4	6.6	0.5	-1.2	3.7	0.7	16.6	-1.9	14	-18.2	7.2	6.8	-22.3
27	A1n 1	apolipoprotein F		6.9	-8.8	2.1	-27.7	-2.7	-2.5	4.8	-52.9	-13.8	-57.3	39.7	11		A1n 1	-13.8	4.8	-0.5	-31.9	40.4	31.1	34.4	53.2	-21.2	0.9	-4.7	-28.1	3.4	-42.6
28	A1n 2	apolipoprotein F		-6.5	-22.8	-1.2	45	3.1	-1.2	-0.4	-16.1	-50.7	-35	130.5	23.9		A1n 2	16.2	-1.5	6.3	-12.7	36.2	35.9	14.4	76.4	-12.6	-9.7	-24.5	-17.7	-5.5	-37.2
29	A2a 1	lipoprotein. Lp(a)		15	21.1	16.3	-19.5	40	40.6	18.6	13	-12.8	-0.9	-15.9	50.5		A2a 1	61.9	58.9	31.9	37.2	9.1	4.2	3.6	10.3	2	15.5	39.4	126	28.2	-19.1
30	A2a 2	lipoprotein. Lp(a)		13.8	6.4	16.2	1.2	37.1	37.1	19	-44.5	63.2	24.4	-3.7	24.1		A2a 2	73.8	63.4	26.9	5.5	5.1	1.2	6.4	84	12	-24.2	40.6	38.2	23.5	-16.5
31	A2b 1	angiotensinogen (serine (or cysteine) proteinase inhibitor. clade A (alpha-1 antiproteinase. antitrypsin). member 8)		33.9	35.8	57.9	67.3	38.6	38.3	51.1	100.7	61.5	36.9	45.2	-16.1		A2b 1	50.1	40.3	25.5	11.2	1.9	9.2	11.4	13.2	9.9	35.8	73.4	-14.3	21.8	-5.1
32	A2b 2	angiotensinogen (serine (or cysteine) proteinase inhibitor. clade A (alpha-1 antiproteinase. antitrypsin). member 8)		39.6	16.6	51.6	56.5	33.9	35.8	64.2	35	70.7	26.9	37.6	-12.3		A2b 2	46.2	42.6	24.3	4.6	14.4	3.7	13.9	0.3	8.7	67	24.5	26.4	26.8	0.8
33	A2c 1	endothelin 1		-1.7	-10.4	-2	-20.2	-9.2	-8.2	1.8	-30.9	-42.8	-29	-31.9	-20.7		A2c 1	-0.1	4.8	-2.1	1.8	6.9	18.8	-1.8	13	-27.9	28	4.7	35.8	-9.8	-62.1
34	A2c 2	endothelin 1		3.5	-10.3	-2	-22.5	-2	-1.8	-1.5	-30	19.3	-44	8.6	11.6		A2c 2	-1.3	-1.4	-1.7	-13.9	-6.9	-10.2	0.8	-1.3	-28.4	62.4	-20.8	25.8	-3.5	-41.3
35	A2d 1	endothelin 2		135.7	143.2	154.3	170.7	205	205.6	108.4	238.1	286.6	278.2	224.9	203.3		A2d 1	182	122.4	62.4	147.7	15.1	17	10.7	91.3	78.8	154.2	138.9	152.8	48.8	50.2
36	A2d 2	endothelin 2		133.6	145.1	140	163.2	178	179.7	119.3	249.1	221.5	255.7	352.6	167.2		A2d 2	183.4	141.6	70	120.6	19.8	14.5	11.9	71.6	79.3	151.1	98.1	113.2	50.4	68.7
37	A2e 1	endothelin 3		-7.7	-0.8	0	-0.8	-5.9	-6.6	-4	-24.8	-11.2	-16.2	-26.3	-16		A2e 1	-7.5	-11.8	-7.2	-17.4	-9.2	-10.2	-5.6	-23.3	-22.3	1.4	-7.8	-23.8	-1.6	-46.5
38	A2e 2	endothelin 3		-4.8	-0.5	-1.8	0.6	-3.4	-1.1	-2.2	-8.1	-4.6	-30.6	-32.1	-18.6		A2e 2	-4.2	-2.2	-2.5	4.4	6.3	1.5	-6.1	30	1.2	25	-10.2	-30.3	-0.4	-37.7
39	A2f 1	insulin		12.4	23.6	12.3	2.7	26.1	26.3	13.3	19.3	-12.7	98.6	18.4	-8.3		A2f 1	39.7	30.5	13.6	24.2	6.1	0.4	7.3	2	7.6	10.9	41.4	10.4	15.2	-32.3
40	A2f 2	insulin		8.7	11.1	11.7	5.5	22.6	23.2	8.7	-0.5	8.6	7.3	9.8	-15.6		A2f 2	29	34	13.6	11.1	4.9	6.2	8.9	18.8	2.6	13.7	50.5	86.4	11.8	-45
41	A2g 1	gastric inhibitory polypeptide		220.3	241.7	252.1	228.7	352.2	352.9	207.9	439.5	338.3	389.4	343.5	320.7		A2g 1	329.2	228.8	146.2	226.8	38.9	29.5	25.9	67.1	183.5	162.9	115	268.2	97.3	161.4
42	A2g 2	gastric inhibitory polypeptide		194.9	214.8	275	270.4	320.3	318.1	225	476	287.3	418.7	344.5	256.8		A2g 2	292.8	258.5	138.8	165.2	32.9	33.3	30.9	55	169.8	139.3	149.1	308.6	107.9	153.8
43	A2h 1	colony stimulating factor 1 (macrophage)		11.2	2.8	5.1	16.5	20.3	22.2	2.6	-19.9	-12.3	16	-11	-6.4		A2h 1	5.8	-4.4	18.2	8.8	-4.6	-12.7	-2	4.5	-0.1	-4.9	1	-29.3	2.6	-13
44	A2h 2	colony stimulating factor 1 (macrophage)		-6.5	11.6	-9.6	14.5	20.2	27.7	4.4	-22.8	-33.1	-5	59.3	-30.4		A2h 2	1.7	-5.8	12.3	-24	3	-9.6	-6.7	-26.2	-16.6	-11.1	10.3	66.7	1.9	-57.9
45	A2i 1	platelet-derived growth factor beta polypeptide (simian sarcoma viral (v-sis) oncogene homolog)		-15.6	-0.1	-6.2	14.6	-3.9	-3.8	-3.2	6.5	20.4	82.8	15	6.6		A2i 1	-6.4	13.5	-6.2	35.3	-19.7	-37.1	-14.3	-11.9	-13.6	20.7	34.6	60.6	-19.4	-51.3
46	A2i 2	platelet-derived growth factor beta polypeptide (simian sarcoma viral (v-sis) oncogene homolog)		-22.2	-26.2	-4.4	8	4	1.9	-0.8	21.5	26.5	59.1	1.1	-19		A2i 2	-0.2	3	-4	-73.7	2.8	-2.3	8.8	21.3	-77.6	38.8	45.8	59.4	-10.6	-101.5
47	A2j 1	placental growth factor. vascular endothelial growth factor-related protein		25.6	45.1	-0.2	0.1	-1	-0.6	4	29.7	42.6	53.2	54.8	-4		A2j 1	18.6	62.7	16.5	163.6	-5.8	-6.8	7.3	1.5	-2.3	-1.3	2.3	32.3	31.9	6
48	A2j 2	placental growth factor. vascular endothelial growth factor-related protein		36.2	57.7	6.6	-22.9	10.2	8	9.6	0.6	83.7	70.1	113	14.5		A2j 2	17	61.8	22.5	4.2	6.7	8.5	-3.2	8.5	-18.9	39.3	33.7	0.4	34.4	-20.3
49	A2k 1	vascular endothelial growth factor		12.4	-13.3	1.5	-37.7	1	-0.3	0.9	7.3	-1.3	-8.9	14.3	7.4		A2k 1	31	70.1	7.7	145.1	0.9	-3.1	2.2	10.4	19.2	23.4	25	10.1	24.2	22.4
50	A2k 2	vascular endothelial growth factor		4.7	4.1	3.8	-8.7	4.2	2.4	3.7	9.4	-27.2	-29.9	1.8	-3.6		A2k 2	40.8	62.2	11	127.3	1.2	-0.2	-3.4	6.1	19.9	24	13.3	-17.6	27.6	23.7
51	A2l 1	vascular endothelial growth factor B		50.6	134	43.8	93	50.4	50.6	28.9	27.9	118	42	125.4	73.5		A2l 1	31.3	17.4	29.8	9	11.8	8.5	21.2	14.9	19.7	44.2	81.7	15.5	22.9	71.7
52	A2l 2	vascular endothelial growth factor B		44	130.4	31	94.2	48.7	46.3	26.8	39.9	111	52.6	121.1	42.4		A2l 2	33.1	13.9	35	34.9	15.4	16.3	11.7	9.8	32.4	19.7	134.9	40.5	25	19.4
53	A2m 1	vascular endothelial growth factor C		-2.1	-13	-0.9	-16.9	-3.7	-2.8	2.2	-69.8	51.2	-26.5	-26.6	8.3		A2m 1	-4.4	-0.9	-7.3	-0.5	-4.1	-6.3	-7.1	-19.2	-24.1	-13.6	-20.1	-10	-14	-40.1
54	A2m 2	vascular endothelial growth factor C		-34.2	-66.8	-39.7	-42.6	-4	-7.8	-17.8	-40.3	-79	-49.8	-6.3	-35.8		A2m 2	-12.6	-4.5	-9.5	-45	-3.7	-1.1	1.8	-11.2	-38.3	-11.4	-31.7	-21	-24.6	-63.2
55	A2n 1	proteoglycan 4. (megakaryocyte stimulating factor. articular superficial zone protein. camptodactyly. arthropathy. coxa vara. pericarditis syndrome)		154.3	149.8	274.3	296.9	118.8	118.3	19.2	24.3	68.6	130.4	116.2	128.7		A2n 1	292.1	263.6	145.1	73.6	4.1	6.4	-51.2	12.4	41.4	26.5	53.5	29.2	285.6	116.5
56	A2n 2	proteoglycan 4. (megakaryocyte stimulating factor. articular superficial zone protein. camptodactyly. arthropathy. coxa vara. pericarditis syndrome)		139.4	142.7	252	272.3	113.7	113.1	16.6	11.2	103.7	127.7	121.9	118.9		A2n 2	263.3	293.4	130.9	57.6	2.8	0.2	-7.9	-6.4	32.4	24	21.1	90.9	271.8	108.6
57	A3a 1	atrial natriuretic factor precursor (ANF); atrial natriuretic peptide A (NPPA); prepronatriodilatin (PND)		3.3	-21	-5.1	-25.7	-4	-4.6	-2.7	4.4	0.7	-66.5	-30.1	-15.7		A3a 1	5	1.5	-6.1	-23.5	-7.5	-12.5	-13	-44.6	-5.4	-25.5	-11.5	11	-2.7	-36.2
58	A3a 2	atrial natriuretic factor precursor (ANF); atrial natriuretic peptide A (NPPA); prepronatriodilatin (PND)		-3	-12.1	-1.4	-16.7	2.3	1.4	-0.8	-1.3	18.9	-26	-27.7	-13.9		A3a 2	9.2	-0.4	-6.2	-10.8	-13.3	-6.3	-15.8	-22.3	-22.3	-51.8	-20.3	13.1	-11.5	-36
59	A3b 1	connective tissue growth factor		22.6	29	31.1	76.3	71.9	72	31.8	30.4	55.9	67.1	-7.2	54.2		A3b 1	9.7	9.5	4.7	-14	5.9	-4.9	19.5	17.4	-9	-3.5	18.2	-9.7	0.6	-5
60	A3b 2	connective tissue growth factor		28.8	22.1	30.6	70.5	60.6	57.8	39.6	29.1	61.7	3.3	47.6	63.1		A3b 2	12.3	16.1	7.5	-13.8	4.2	6.1	5	63.6	-15	11.9	-10.8	8.7	2.5	-34
61	A3c 1	diphtheria toxin receptor (heparin-binding epidermal growth factor-like growth factor)		0	-17.9	-4.9	-39.7	-5	-4.8	-5.3	-46.8	18.4	28.6	-17.4	-13.3		A3c 1	8.6	-5.5	-4.9	-15.3	-4.1	-3.3	-1.7	-11.7	-33.6	21.8	16.5	-27	-2.4	-24
62	A3c 2	diphtheria toxin receptor (heparin-binding epidermal growth factor-like growth factor)		-2.1	-25.2	-3	-37.9	2.2	1.5	-2.4	-8.5	11.8	-29.2	-27.4	-30.2		A3c 2	-5.9	2.3	-13	-18.6	-0.9	-1.8	3.7	-16.9	-17.3	52.5	-10.1	0.2	-8	-35.6
63	A3d 1	endothelial cell growth factor 1 (platelet-derived)		-4.4	-24.1	-10.4	-20.8	-3.5	-3.4	-0.9	32.4	-14.6	-39.5	-28.9	-12.2		A3d 1	12.6	5.9	6.4	13.7	1.5	2.4	4.2	-1.2	-17.1	4.5	36.8	-6.5	11.3	-32.5
64	A3d 2	endothelial cell growth factor 1 (platelet-derived)		-4.6	-38.4	-2.2	-16.5	-4.4	-4.9	-0.6	-1.4	-12.3	12.5	-46.7	-3.4		A3d 2	7.1	9.5	8.2	-5.1	6.7	7.3	5	-27.8	-14.6	41.2	-13.6	1.1	-1.5	-47.4
65	A3e 1	small inducible cytokine subfamily E. member 1 (endothelial monocyte-activating)		-0.9	-20.1	-2.9	-11.5	0.4	-0.3	-5.4	-22.7	-40.9	12.5	-5	-3		A3e 1	2.7	-4.9	-1	17.1	0	0	-1.6	2.4	-21	2.5	-19.8	-11.8	0.3	-41.9
66	A3e 2	small inducible cytokine subfamily E. member 1 (endothelial monocyte-activating)		-2.4	-23	1.7	-20.2	-0.1	0.1	-3.5	-5.6	-15.6	12.5	-21.5	-3		A3e 2	3.8	6.2	-6.1	1.4	-6.6	1.6	-11.3	-1.9	-26.1	15.3	-17.7	-25.2	-5.8	-42.7
67	A3f 1	thrombopoietin (myeloproliferative leukemia virus oncogene ligand. megakaryocyte growth and development factor)		-4	-23.8	0.5	-29.4	-1	0.2	-7.8	-24.3	-32	-8.1	-4.6	0.6		A3f 1	2.6	-2.2	-1.3	-7	-10.3	-2	2.9	0.1	-28.8	-10	-10.2	-16.4	-1.2	-43.4
68	A3f 2	thrombopoietin (myeloproliferative leukemia virus oncogene ligand. megakaryocyte growth and development factor)		0.5	-29.8	-1	-12.6	-0.4	-2.6	-4.3	-5.8	-37.4	-22.8	-17.6	15.1		A3f 2	7.3	3.1	-6.1	-9.8	-11.2	-10.4	2.7	-19.2	-13.5	-41.8	7.9	-10	-1.8	-29.8
69	A3g 1	small inducible cytokine A1. I-309		-12.4	-17.2	-6.6	-14.3	-10.9	-11.4	-8.7	-12	-11.9	-41.1	-10.5	-41.9		A3g 1	-5.5	-0.8	-10.2	-17	-5.4	-0.7	1.1	-17.1	-27	-11.7	-30.3	-46.3	-4.4	-34.9
70	A3g 2	small inducible cytokine A1. I-309		-6	-0.6	-2.8	-13	-1.4	-1.6	-5.8	-1.6	-11.9	-25.2	7.2	-15.6		A3g 2	-4.6	-1.2	-4.4	-16.8	-1.7	0.1	-1.4	12.2	-18.8	-16.8	-27.8	-17.1	-2.3	-35.9
71	A3h 1	small inducible cytokine A5 (RANTES)		-4.5	12.9	4.7	19.3	-1.4	-2	12.3	-8.6	75.9	-15.8	-12.7	-39.3		A3h 1	-3.8	-1.3	-4.2	-89.1	-3.4	4.1	-1.6	-6.1	-3.6	-17.2	-11.6	-97.1	12.7	-74.5
72	A3h 2	small inducible cytokine A5 (RANTES)		-2.6	35.7	5.2	32	-2.9	-2.9	11.2	1.8	52.3	11.4	98.2	-15		A3h 2	-10.1	-7.3	2.7	-70.3	3.2	-1.4	0.4	-17.9	1.4	-18.5	-15.9	-112.6	8.6	-84.3
73	A3i 1	small inducible cytokine A2 (monocyte chemotactic protein 1)		561.4	947	402.3	657.1	107.8	116.3	244.4	523.9	454.2	626.2	156	314		A3i 1	1381.3	1575.2	914.5	5059.5	173.4	178.5	200.8	494.6	1938.1	1978.6	2202.2	2081.1	636.1	2605.1
74	A3i 2	small inducible cytokine A2 (monocyte chemotactic protein 1)		654.5	999.7	378.8	647.1	99.8	101.4	224.5	532.7	458	518.3	195.6	281.2		A3i 2	1419.6	1501.2	970.1	4646.9	182.7	178	242.8	469.4	1993.3	1892.1	2045.8	2376	651.6	2247.1
75	A3j 1	angiopoietin 1		-8.6	-26.4	-5.2	-33.1	-7.4	-4.9	-4.3	-39.8	-58.3	-49	-25.3	-25		A3j 1	-22	-29.5	-7.2	-47.6	-8.9	1.6	-8.6	-50.8	-35.4	-29.9	-33.1	-73.6	-2.6	-1.2
76	A3j 2	angiopoietin 1		-8.8	-42.3	-4.8	-18.6	-7.3	-7.7	-8.1	-53.6	-11.7	-51.4	3.9	40.2		A3j 2	-15.9	-25.8	-5.9	-49.6	-5.8	-8.4	-10.7	-6.9	-48.1	-32.5	-52.5	-68.3	-4.6	-9.3
77	A3k 1	fms-related tyrosine kinase 4		-0.8	6.3	1.2	23.9	5.2	1.7	-0.7	53.2	-33	54.2	-1.4	-25.1		A3k 1	7.6	11.2	-1.9	12.8	3.6	1	-2.6	-4.2	-21.5	25.1	45.9	2.4	3.4	-47
78	A3k 2	fms-related tyrosine kinase 4		-6.4	47.5	-1.4	9.7	3.3	9.5	-4.4	44.1	-31.2	49	-22.2	0.5		A3k 2	-1	26.6	1.5	-12.7	-4.6	4.4	-0.1	3.1	-22.6	11.6	12	8.1	-0.1	-27.1
79	A3l 1	very low density lipoprotein receptor		-6.2	-30.8	-14.2	-38	7.4	11.8	-9	-56.3	-2.6	-88.9	-23.1	-10.3		A3l 1	-4.5	-5	-4.2	-24.6	-7.6	-8.5	-17.4	5.1	-21.6	-16.5	-1.1	-38.3	-2.1	-58.1
80	A3l 2	very low density lipoprotein receptor		-19.8	-25.5	-17.5	-43.9	3	3.9	-13.1	-66.4	-38.7	-187.5	-42.5	-39.1		A3l 2	-8.9	-11.8	2.5	-13.8	-3.3	-11.5	-7.6	-15.4	-33.2	-13.4	-32.5	-6.1	-7.2	-65.8
81	A3m 1	low-density lipoprotein receptor (LDL receptor; LDLR)		982.3	1086	1465.4	1426	1597	1594.6	1030.9	1358.8	1180.2	1565.9	1158.8	962		A3m 1	496.3	455.9	410	652.4	46.7	52.4	54.2	147	629	637.8	472.1	822.9	246	690.6
82	A3m 2	low-density lipoprotein receptor (LDL receptor; LDLR)		992.1	1245.8	1538.8	1428.4	1570.1	1559.4	1016.3	1489.1	1228.9	1788.6	1108.5	939.4		A3m 2	454	462.9	380.6	710.5	57.6	52.3	48.3	89.5	584	628.3	517.8	723.4	228.5	751
83	A3n 1	low density lipoprotein-related protein 2		-10.4	-39.4	-12.7	-6	-15.8	2.9	1.1	-80.7	-8.4	-61.6	19	6.6		A3n 1	-2.3	-8.1	1	-18	-5.7	6.1	-17.7	-34.7	-28.9	-4.3	-4.6	-39.7	-16	-15.6
84	A3n 2	low density lipoprotein-related protein 2		-18.1	-37.5	-8.8	-11.3	-23.9	-17.5	0.4	-67.8	-82.2	-104.1	20.1	5.8		A3n 2	-2.6	-13.5	-4.6	-10.5	-8	-7.8	8.2	-46.8	-19.8	-8.8	-29.7	-41.1	-6.6	-39.3
85	A4a 1	low density lipoprotein-related protein 1 (alpha-2-macroglobulin receptor)		4.1	4.1	8.1	-12	0.9	4.1	4.6	-33.5	6.8	-16.9	-62.7	5.3		A4a 1	4.6	6.1	10	-26.9	-1.5	-2.4	4.6	2.6	-18.7	-0.3	8.4	5	-8.8	-34.1
86	A4a 2	low density lipoprotein-related protein 1 (alpha-2-macroglobulin receptor)		6.7	6.1	7.5	-25.5	2.7	3.9	5.9	48	-58.4	-100.7	-0.3	-64.1		A4a 2	-4.5	12.5	1.6	-44.7	-6.1	-20.6	11.6	-6	-15	-59.8	-18.6	-17.5	0	-17
87	A4b 1	low density lipoprotein-related protein-associated protein 1 (alpha-2-macroglobulin receptor-associated protein 1)		33.5	47.3	15.2	41.3	24.6	26.1	20.5	12.9	59.9	4.7	26.1	25.8		A4b 1	21.3	11.8	39.6	43.1	7.9	4.2	22.3	19.6	6.7	33.5	30.8	-24.5	20	-19.1
88	A4b 2	low density lipoprotein-related protein-associated protein 1 (alpha-2-macroglobulin receptor-associated protein 1)		25.7	36.7	22.2	31.3	33.2	32.6	24.4	73.4	36.8	107.5	75.1	-34		A4b 2	22	11.7	32.4	87.5	-4.6	3	7.8	0	4.5	50.6	11.9	-20.3	23.7	-2.9
89	A4c 1	low density lipoprotein receptor-related protein 8. apolipoprotein e receptor		-0.3	-13.3	3.5	2.5	13.3	13.6	3.5	-2.8	32.6	-5.9	0.4	32.5		A4c 1	9.9	13	27.8	32.8	2.8	11.6	-13.2	30.2	7.5	4.5	8.2	5.3	11.7	-23.4
90	A4c 2	low density lipoprotein receptor-related protein 8. apolipoprotein e receptor		6.4	3	3.9	0.8	9.7	7.6	5	-23.2	-62.2	-2.7	-16	-10.2		A4c 2	15.4	16.3	27.4	-10.2	-1.5	2.7	5.6	-32.4	7.6	-14	9.7	84.7	15.3	-33.5
91	A4d 1	macrophage scavenger receptor 1		163.9	120.3	136	127.6	119	118.3	92.9	116.9	119.4	45	120	204.3		A4d 1	274.5	210.5	178.7	146.1	124.3	130.3	113.9	202.3	124.9	261.2	137.3	133.8	214.5	123.4
92	A4d 2	macrophage scavenger receptor 1		191.2	137.1	134.2	120.8	105.7	99.3	99	193.7	97.4	29.1	172.9	188		A4d 2	236.6	212	178.5	94.8	118.6	120.8	101.7	164.6	108.6	127.8	112.1	166.4	209.5	130.7
93	A4e 1	CD36 antigen (collagen type I receptor. thrombospondin receptor)		-5	-14	-4.3	-19.3	3.6	1.3	-2.1	4.4	-3.5	-1.1	-16.7	27.6		A4e 1	-11.5	-6.9	-3.4	-18.1	-1.9	-6.5	-15.5	-8.9	-26.2	-0.2	-18.1	39	-13.3	-44.6
94	A4e 2	CD36 antigen (collagen type I receptor. thrombospondin receptor)		-4.5	-5.2	-1.5	-18.3	1.7	4.4	-1.7	-34.8	-1.7	-17.8	-0.5	10.4		A4e 2	-0.2	-7.6	-5.7	-20	2.1	0.5	5.1	4.9	-14.2	-9.3	-15	-16.6	-11.2	-42.6
95	A4f 1	CD36 antigen (collagen type I receptor. thrombospondin receptor)-like 1		4	-16.4	-3.2	-16.3	7.7	12.7	-2.2	17.7	19.4	-20.1	-40.1	-24.7		A4f 1	-4.3	3.2	2.8	-25.8	-4.4	-0.3	-8.1	-0.6	-21.1	-26.6	-11.8	-36.6	2.6	-28
96	A4f 2	CD36 antigen (collagen type I receptor. thrombospondin receptor)-like 1		0.4	-0.7	-2	-22	5	3.9	1.5	28.1	-33.1	-36.8	-11	-23.4		A4f 2	5.8	-0.2	-0.8	-16.4	-8.7	-6.1	-9.8	0.2	-22.9	-3.3	-16.4	-36.9	-1.6	-27
97	A4g 1	CD36 antigen (collagen type I receptor. thrombospondin receptor)-like 2 (lysosomal integral membrane protein II)		4.7	-6.7	1.5	-8.9	8.9	7.2	4.9	14.1	-25.1	10.3	-10.8	30.2		A4g 1	13.1	4.6	-6.3	-6.2	9.2	9.4	-0.1	-26.4	-8.7	0.3	-0.5	-14.5	6	-28.7
98	A4g 2	CD36 antigen (collagen type I receptor. thrombospondin receptor)-like 2 (lysosomal integral membrane protein II)		0.2	-15.8	-5.8	-20.2	-2.1	0.1	-1.6	21	-19.1	15.8	7.2	-25.3		A4g 2	-2.6	-5.3	2.5	-3.8	1.9	1.4	-5.1	-13.2	-14	8.5	4.3	-7.1	4.5	-37.9
99	A4h 1	oxidised low density lipoprotein (lectin-like) receptor 1		-7.7	0.8	-0.9	-15.1	0.1	-1.2	1.3	-11.9	-17	-0.6	15.7	-12.8		A4h 1	11.1	12.9	2.4	-19.6	0.9	-3.7	14	17.5	-22.1	14.3	2.7	5.9	-0.9	-71.8
100	A4h 2	oxidised low density lipoprotein (lectin-like) receptor 1		-6.3	4.9	2.7	-14.5	-0.2	2.1	-0.9	-24.7	26.7	-34.2	117.9	-10.5		A4h 2	14.7	5.9	-2.6	12.9	1.6	-9.6	-10.5	-19.6	-14	-9.2	13.9	26.6	-0.4	-41.6
101	A4i 1	phospholipase A2 receptor 1. 180kD		70.5	42.6	53.4	20.3	45.3	48	77.8	3	7.1	9.7	30.5	16.2		A4i 1	22.3	18.7	14.1	-61.5	3	-11.9	0.1	-2.9	-30	-2.1	-19.1	-32.1	44.9	-86.9
102	A4i 2	phospholipase A2 receptor 1. 180kD		92.7	51	66	32.8	52.1	52.7	82.6	-14.2	35.7	62.1	11	68.9		A4i 2	19.2	30	29	35.3	11.1	-2.7	2.2	9.9	23.2	28.4	16.4	8.2	61	-14.9
103	A4j 1	angiotensin receptor 2		-8.2	3.5	-1.7	-19.8	-7.5	-2.9	-0.4	4.6	-62.4	-53.5	27.2	6.9		A4j 1	9.2	-6.6	-6.8	-69.7	-10.5	-6.4	0.5	22.1	-27.3	-16.1	-54.9	-32.9	-3.7	-44.6
104	A4j 2	angiotensin receptor 2		-5.7	3.7	-2.4	-6.3	-5.9	-5.5	-3.7	-7.6	74.5	-58.8	0.4	9.8		A4j 2	-2.2	-0.3	-7.5	-33	-1.2	-6.5	-1.3	-3.1	-12.8	-23	0	12.5	1.6	-37.9
105	A4k 1	angiotensin receptor 1		-6.7	-19.4	-4.1	23.6	0.4	3	-5.8	32.6	-13.2	-24	-28.1	-1.7		A4k 1	2.8	0.5	1.8	-16.6	-5.5	1	-7.3	32.9	-15.5	-12.8	-6.7	14.4	1.3	-44.5
106	A4k 2	angiotensin receptor 1		-6.1	0.9	-2.7	1.5	5	9.7	-6.1	8.4	3.5	-10.6	-6.1	-27.6		A4k 2	-2.8	-1.2	-1.1	-7.7	-4.9	0.4	3.1	2.8	-22.6	-9.9	-21.2	-34.8	-6.8	-50.3
107	A4l 1	bradykinin receptor B1		38.3	13	29.5	-8.9	5.6	6.4	14.4	6.9	17	68.6	-29.8	-34.6		A4l 1	18.6	25.5	14.2	32	25.3	31.6	30.7	79.8	0.8	16.1	14.3	28.1	27.1	72.2
108	A4l 2	bradykinin receptor B1		34.6	-15.7	35.9	0	4.3	6.3	17.1	66.8	14.7	234.3	-25.1	-20.4		A4l 2	20.5	23.2	16.5	31.6	38.5	36.2	28.8	40.5	1.8	20.4	4.2	57.4	27.7	45.7
109	A4m 1	endothelin receptor type B		1	-10.2	-31.7	-17.4	9.1	5.8	-23.5	0.8	17.5	-78.1	-4.7	-82.3		A4m 1	65	32	29.5	-5	11	4.6	12.2	-4.9	40.1	45.2	21.2	-0.2	17.4	-16.9
110	A4m 2	endothelin receptor type B		5.2	-15.4	21.3	-18.8	15.4	18.4	7.3	-29.4	-8.6	-104.8	0.6	10.7		A4m 2	45.7	33.8	35.9	3.5	22.6	12.2	3.9	4.8	47.2	40.2	37.4	41.6	30.7	-10.8
111	A4n 1	endothelin receptor type A		3.3	-5.8	-7.3	-16.6	12.3	9.1	4.5	47.9	4.7	-33.4	-8	-7.6		A4n 1	14.3	15.8	15.5	15.2	-0.6	-3.6	1.7	12.9	-10.8	7.4	3.1	29.7	3	-22.8
112	A4n 2	endothelin receptor type A		5.1	-1.2	7.7	-6.3	17.4	15	10.5	19	31.7	-16.3	45.7	-8.5		A4n 2	15.8	18.3	9.4	-18.9	0.3	-3.1	12.3	32.8	-5.8	-14.2	-18.7	13.8	5.3	-11.8
113	A5a 1	insulin receptor		8.4	2.5	3.9	-3.6	9.2	9.7	7.4	-7.9	-4	-30.8	-40.9	-35.2		A5a 1	9.8	6.1	2.6	-25.7	-5.5	-17.1	8.6	94.7	-11.4	-9.9	27	-42.2	4.8	-47.7
114	A5a 2	insulin receptor		4.4	-14.7	8	-5.4	9.6	7.7	3	40.6	10.7	-14.6	-111.4	-22.4		A5a 2	11.4	9.1	4.3	2.1	4.7	-3.7	12.3	-2.1	0.7	-23.9	-10.6	-45	1.2	-153.3
115	A5b 1	vasoactive intestinal peptide		4.8	-9.2	-2.2	2.2	1.4	2.1	3.1	7.3	-50.9	-53.7	-23	-12.5		A5b 1	-1.8	10.4	4	6.4	-1.7	-0.9	-15.7	-31.4	-25.1	1.9	5.8	-14.7	-2.1	-29.7
116	A5b 2	vasoactive intestinal peptide		-4.3	-12	0.8	4.9	1.8	0.9	0.8	-6.5	-18.2	-57.2	5.7	-38.3		A5b 2	7.8	8.4	-4.4	13.1	5.3	-5.5	-7.1	-18.6	-26.2	-10.6	-26.7	-29.5	-0.1	-40.2
117	A5c 1	vasoactive intestinal peptide receptor 1		-3.7	-22.7	0.1	-26.9	2.4	2.3	2.7	38.2	-41	-9.5	-34.3	-15.7		A5c 1	2.6	5.8	-5.1	-10.1	-0.4	-5	-12	18.1	-32.6	-16.9	-0.7	-37.3	-8.9	-37.1
118	A5c 2	vasoactive intestinal peptide receptor 1		-16.3	-37.6	-14.2	-23.4	-10.1	-11.8	-9.9	-48.4	-23.3	9.5	-32	-5		A5c 2	-6.4	-7.9	-9.1	0.4	-5.8	-6.7	-0.8	-12.7	-34	5.2	-23.7	-1.9	-10.6	-59.4
119	A5d 1	vasoactive intestinal peptide receptor 2		36.9	42.9	30.4	19.2	20.8	20.6	13.5	56.7	20.9	28.3	92.2	32		A5d 1	14.2	9.3	7	-5.1	0.5	-9.5	-6.8	-9.6	-21.3	45.7	-1.7	34.1	9.6	-45.3
120	A5d 2	vasoactive intestinal peptide receptor 2		32.7	15.5	20	14.5	12.5	12.8	4	3.5	-17.8	28.2	47	26.2		A5d 2	8.7	0	2.5	-18.7	-6.3	-19.1	6.7	-2.1	-42.5	-44.6	-1.2	-21.4	-1.2	-35.2
121	A5e 1	arginine vasopressin receptor 1A		-1.6	12.3	1.4	-21.2	1.5	0.9	-0.5	-41.8	-1.6	-2.7	46	-0.9		A5e 1	-3.4	-3.9	-0.4	-19.4	1.8	-5.5	9	44.6	-27.9	43.2	-0.3	-48.3	0.5	-36.8
122	A5e 2	arginine vasopressin receptor 1A		-14.6	-5.1	-8.5	-20.1	-2.3	-7.4	-8.5	-17.1	-37	-12.9	-42.7	-23.8		A5e 2	-5	-3.6	0.9	-30	0.5	-13.9	1.2	-4.3	-40.2	30.6	-23.1	-25.1	-0.8	-47.3
123	A5f 1	arginine vasopressin receptor 2 (nephrogenic diabetes insipidus)		15.7	26.7	24.5	27.6	35	34.7	24.1	73.3	45.6	4.3	40.3	42.5		A5f 1	91.2	72.5	39.4	34.8	23.7	29.1	18.8	38.1	25.4	19.1	38.3	31.4	24.1	-28.1
124	A5f 2	arginine vasopressin receptor 2 (nephrogenic diabetes insipidus)		16.3	18.7	19.5	31.7	35.7	36.2	19.4	12	-0.8	7.8	-30.9	13		A5f 2	69.9	71.8	39.3	39.4	23.7	20.1	13.5	62.3	11.9	10.8	54.9	-13.9	26.3	-4.4
125	A5g 1	arginine vasopressin receptor 1B		299.7	272.1	331.7	296.2	389.9	383.6	286.7	305.6	372	378.6	421.7	336		A5g 1	406.6	393.9	270.9	339.9	119	106.3	127.2	232.1	262.5	382.5	244.7	370	262.5	291.4
126	A5g 2	arginine vasopressin receptor 1B		271.2	259.8	322.6	288.7	383.3	374.6	257.6	292.8	411.8	367.6	415.4	290.9		A5g 2	405.4	349.9	254.1	317.9	108.8	104.2	106.7	162.6	255.2	409.3	309.5	399.8	269	309.4
127	A5h 1	endothelial differentiation. sphingolipid G-protein-coupled receptor. 1		2.2	17	6.8	4.6	4.3	12.1	2	40.9	2.6	-32.1	-10.8	2.1		A5h 1	6.3	7.2	17.1	4.3	-2.7	1.6	4.5	-4.4	-9.5	-12.7	1.6	-19.2	5.8	-27.5
128	A5h 2	endothelial differentiation. sphingolipid G-protein-coupled receptor. 1		3.9	6.4	4.7	-2.2	4.8	9.1	-0.1	-22.2	36.8	0	34.2	20.6		A5h 2	1.6	1.1	4.6	4.9	4.1	-1.2	-5.2	-17	-9.2	-16	-0.8	-39.4	3.1	-22.4
129	A5i 1	adrenergic. alpha-1B-. receptor		59.3	54.4	55	40.1	82.4	80.8	44.3	95.2	94.6	44	83.1	109.6		A5i 1	52	54.1	27.5	34.9	14.4	13.1	16	46.9	29.2	45.3	4.4	48	38.5	4.4
130	A5i 2	adrenergic. alpha-1B-. receptor		61.1	46.4	47.8	54.2	81.2	80.5	50.1	22	45.2	35.2	92.2	60.3		A5i 2	50.5	69.7	24.8	49.8	18.1	11.5	15.4	9.6	26.4	19.5	19.1	132.5	39.3	17.8
131	A5j 1	adrenergic. beta-2-. receptor. surface		6.8	7.4	12.4	19.3	18.3	19.2	4.3	-21.6	-17.8	13.1	-1.2	-21.3		A5j 1	17	6.3	15.3	-21.2	-9.9	-13.1	8.5	-26.6	-11.1	-17.6	0.7	-24.9	11.9	-22.2
132	A5j 2	adrenergic. beta-2-. receptor. surface		5	1.9	7.7	18.2	17.2	15	-2.1	-17.4	-17.2	-22.4	6.3	-6.2		A5j 2	3.8	15	7.5	-9.5	-4.2	-2.7	-2.2	-42.3	-18.5	-15.7	-2.6	45.3	10	-16.5
133	A5k 1	thromboxane A2 receptor		6.9	0.9	4.9	-23.9	6.2	10.2	8.3	0.2	-22.8	-27.8	28.5	20.1		A5k 1	15.8	14.6	6.8	-1	1.2	-0.1	-5.1	7.7	-1.8	7.3	-0.3	38.4	4	-24.8
134	A5k 2	thromboxane A2 receptor		5.4	-3.8	4.2	5.5	7.3	4.8	2.7	20.3	-5.6	-20.6	37.9	12.8		A5k 2	13.5	10.1	5.6	1.7	22.4	31.1	-4.4	3.7	-8	16.9	-3.7	-11.7	1.6	-27.5
135	A5l 1	platelet-derived growth factor receptor. beta polypeptide		162.6	169.9	184.6	209.8	206.7	204.2	188.7	225	283.8	336.5	205.3	112.6		A5l 1	109.1	94.2	202.8	190.6	78.4	71.9	92.1	122.9	182.1	160.8	168.6	165.7	121.1	172.8
136	A5l 2	platelet-derived growth factor receptor. beta polypeptide		142	194.2	169.8	181.9	205.4	204.3	161.6	190	367.1	371.1	158	109.6		A5l 2	112.1	73.6	187.2	153.2	54.5	55.3	95.8	105.7	205.2	143	194.3	157.5	139.4	167.4
137	A5m 1	platelet-derived growth factor alpha polypeptide		172.8	432.8	116.4	377	87.9	85.1	107.2	150.5	328.8	317.4	113.1	154.6		A5m 1	158.9	138.5	93.7	302	27.4	19.3	12.3	-8	120.9	157.3	77.3	137.4	89.3	211.6
138	A5m 2	platelet-derived growth factor alpha polypeptide		198.5	457.7	112.7	337.7	85.3	84.8	117.1	129.8	246.2	342.7	127.5	127.8		A5m 2	158.9	134	87.3	319.7	15.3	13.6	18.2	-23.1	160.5	146.6	99.2	122.4	87.1	222.2
139	A5n 1	platelet-derived growth factor receptor. alpha polypeptide		-6.3	-31.8	-2.5	-13.9	-1.4	-1.4	-3.9	-11.8	-0.1	-41.6	-12.6	-3.1		A5n 1	-19.3	-1.2	-11.2	-12.1	-6.5	-0.4	-16.4	-10.8	-21.9	15.8	-34.9	-40.1	-5.1	-33.2
140	A5n 2	platelet-derived growth factor receptor. alpha polypeptide		-7.5	-27.6	-2.8	-1.6	-5.8	-2	0.3	-51.8	-59.1	-52.5	-43.6	9.7		A5n 2	6	-5.1	-8.9	-7.5	-3.2	-2.3	-1.9	16.7	-7	-4.2	-28.1	24	-2.8	-34.5
141	A6a 1	kinase insert domain receptor (a type III receptor tyrosine kinase)		-8.1	-29.8	-2.6	-2	-2	-5.6	-2.3	-17.1	-13	-57.3	-67.7	-43.7		A6a 1	-16.5	3.6	-3.9	17.9	-10.7	-24.6	-15.3	21.7	-25.6	-25.6	-19	-48	-2.7	-81.5
142	A6a 2	kinase insert domain receptor (a type III receptor tyrosine kinase)		-4.5	-22.3	-8.1	-20.2	-10.3	-8.3	-5.7	5.2	11.6	-78.1	-85.1	-51.7		A6a 2	-18.1	-3.5	-11.8	-34.5	-5.3	-14.6	-8.9	-47.6	-41.9	-34	-19.1	-42	-11.5	-51.9
143	A6b 1	platelet-activating factor receptor		-10.3	-15.7	-9	-37.9	-6	-10.8	-13.9	-31.5	-12.1	-3	-70.9	-49.7		A6b 1	-6.5	-6.1	-4.8	-19.8	9.3	1.1	-14.5	-5.2	-35.8	-82.8	-3.2	-29.8	-6.4	-61.5
144	A6b 2	platelet-activating factor receptor		-19.9	-33.8	-17.8	-40	-7	-17.1	-19.2	-40.3	-80.1	-97.9	26.4	-30.7		A6b 2	-5	-14.3	-11.3	30.1	-1.8	-3.1	-15.3	-13.3	-43.5	12.8	-24.3	-11.9	-17.6	-71.6
145	A6c 1	natriuretic peptide receptor A/guanylate cyclase A (atrionatriuretic peptide receptor A)		604.6	490	696.7	739.9	775.8	782.4	628.5	713	912.3	903.3	626.8	605.2		A6c 1	425.1	378.5	174.3	387.5	54.8	68.4	54	106	376.5	272.9	325.9	403.8	196.8	296.7
146	A6c 2	natriuretic peptide receptor A/guanylate cyclase A (atrionatriuretic peptide receptor A)		638.6	543.1	671	627.9	765.5	767.6	586.9	750.9	799.3	850.9	562.9	588.7		A6c 2	419.8	337.8	164.8	431.9	52.5	52.2	61.3	67.5	367.9	370.8	297.9	321.4	178.2	286.5
147	A6d 1	natriuretic peptide receptor B/guanylate cyclase B (atrionatriuretic peptide receptor B)		168.4	141.6	145.6	184.2	319.3	330	208.5	241.1	268.5	315.3	264.3	152.4		A6d 1	484.1	308.8	258.9	233.7	65.6	78.2	65.8	186.9	276.2	244	356.2	289	207.7	181.6
148	A6d 2	natriuretic peptide receptor B/guanylate cyclase B (atrionatriuretic peptide receptor B)		168.3	137.2	155.5	198.5	325.4	338.7	201.1	247.1	255.1	266.9	509.7	167.9		A6d 2	495.4	316.3	230.2	269.5	80.2	78	76.6	199.1	276.4	389	282	314.3	213.4	174.2
149	A6e 1	natriuretic peptide receptor C/guanylate cyclase C (atrionatriuretic peptide receptor C)		356.6	264.7	470.9	353.7	412.6	425.8	302.1	355.1	405.9	371.9	292.1	314.9		A6e 1	276.2	201.5	108.2	237.4	16	10.5	10.1	76.7	230.4	146.3	151.3	259.5	140.1	178.8
150	A6e 2	natriuretic peptide receptor C/guanylate cyclase C (atrionatriuretic peptide receptor C)		361.7	266.2	441.7	363.7	425.8	426.5	339.3	363.3	377.8	380.5	280.2	358.9		A6e 2	288.7	231.9	107.2	232	23.3	24.8	41.1	78.8	211.6	255.9	147.5	241.2	132.3	168.2
151	A6f 1	egf-like module containing. mucin-like. hormone receptor-like sequence 1		-9.5	-13.7	-5.7	-17.7	-13	-6.8	-6.7	-5.2	-1.9	-37.8	-18.8	-20.3		A6f 1	-12	-4.9	-6.7	-4.4	-8.4	-22	3.3	-7.2	-30	-23.3	-29.1	-36.1	-1.9	24.6
152	A6f 2	egf-like module containing. mucin-like. hormone receptor-like sequence 1		-6.5	-37.5	-7	-41.3	-12	3	-3	-26.4	-103.1	-46.3	-47.9	4.6		A6f 2	-7.4	-12.9	-10.7	-3.7	-10.9	0.5	5.2	-19.7	-25.7	-27.4	-11.5	-3.2	-4.7	-46.3
153	A6g 1	neuropeptide Y receptor Y1		-8.5	-24.9	-7.6	-12.9	3.2	2.6	-4.3	1.8	4.8	-58.2	-33.2	-49.7		A6g 1	-12.6	-7.3	-1.2	19.9	0.1	-4.6	-8.4	4.6	-31.4	0.6	-12.1	-46.7	-9.1	-44.3
154	A6g 2	neuropeptide Y receptor Y1		-6.7	-26.9	-5.8	-35.7	6.7	6.3	-3	-7.3	-74.6	-46.5	20.7	-30.2		A6g 2	-4.8	-3.8	-4.5	-18.6	-10.1	1.9	-1.8	-6.2	-26.4	-34.9	-11.4	35	-6.4	-40.2
155	A6h 1	activin A receptor. type I		18	28.7	34.5	41	61	56.1	39.8	31.2	83.2	49.6	28.4	15.5		A6h 1	76.5	46.7	28.4	23.3	1.3	-2.8	8.1	43.5	19.5	44.8	36.9	37.2	25.3	-14.6
156	A6h 2	activin A receptor. type I		21.5	31.3	37.3	33.8	59.8	54	41.1	23	70.7	74.8	12.5	4.3		A6h 2	70.8	52.5	22	17.7	6.8	9.9	9.1	34.5	29.6	24	34.4	92.4	24.4	0.1
157	A6i 1	CD44 antigen epithelial form precursor (CD44E); phagocytic glycoprotein I (PGP1); HUTCH-I; extracellular matrix receptor III (ECMRIII); GP90 lymphocyte homing/adhesion receptor (LHR); hermes antigen; hyaluronate receptor; heparan sulfate proteoglycan; epi		-7.6	-12	-2.8	0.5	-1.2	-1.9	-2.7	-27.5	28.7	-26.3	-45.2	-6.7		A6i 1	-2.1	8.2	-1.6	24.9	-7.4	-6.1	-6.3	-9.4	-13.1	4.4	0.8	-1.3	1.4	-22.9
158	A6i 2	CD44 antigen epithelial form precursor (CD44E); phagocytic glycoprotein I (PGP1); HUTCH-I; extracellular matrix receptor III (ECMRIII); GP90 lymphocyte homing/adhesion receptor (LHR); hermes antigen; hyaluronate receptor; heparan sulfate proteoglycan; epi		-9.9	-5.2	0.2	-3.4	3.9	2.9	-1.5	9.7	-45	-24.7	-11.9	11.2		A6i 2	5.6	2.4	-1.1	17.4	3.6	0.3	1.2	-1	-11.9	6.9	23.5	38.8	5.4	-31.1
159	A6j 1	G protein-coupled receptor 30		60.3	81.2	75.5	73.1	132.8	130.1	76	133.6	92.1	169.6	117	95.7		A6j 1	144.7	113.5	54	37.1	28.5	25.2	20.1	19.9	50.9	56.2	80.9	63.8	48.8	33.1
160	A6j 2	G protein-coupled receptor 30		58.8	74	77	69.1	111	115.1	83.2	132.2	142.7	142.9	177.1	111.2		A6j 2	141.7	114.9	63.3	69.6	19.8	16.7	9	45.5	49.7	55.6	39.3	111.6	43.2	48.2
161	A6k 1	chemokine (C-C motif) receptor 2		1.7	2.6	5.7	8.5	7.5	6.8	4.2	23.4	-2.1	-19	-38.3	-15.7		A6k 1	46.9	37.6	22.4	113.5	10.1	6.4	9.3	67.1	60.5	29.5	29.7	43	56.8	-16.4
162	A6k 2	chemokine (C-C motif) receptor 2		-1.8	-4.5	3.8	3.5	5.6	3.2	5.4	-5.2	-40.5	-10.3	36.9	-7		A6k 2	58.1	55.4	23.6	99.5	0.1	1.5	-1.9	0.6	35.3	57	74.2	98.2	53.2	-24.1
163	A6l 1	interleukin 13 receptor. alpha 1		86	67.6	89	43.5	141.5	142	86.6	172.8	111.2	113.7	42.7	107		A6l 1	137.3	89.7	82.7	129.7	18	15.6	13.7	25.9	68.9	65.1	83.1	145.9	65.9	43.3
164	A6l 2	interleukin 13 receptor. alpha 1		95	74.6	104.4	77.8	148.6	147.2	107.5	101.9	43.3	97.7	159.9	143.5		A6l 2	127.8	108.8	86.1	117.4	24.9	35.6	34.7	33.5	77.7	83.2	57.3	130	65.5	58.9
165	A6m 1	advanced glycosylation end product-specific receptor		-5.6	-21.7	-2.5	-10.8	12.5	11	-1.8	-7.5	10.6	23.2	7	-245.6		A6m 1	10.3	12.7	13.4	12	-3.5	-8.9	-3.9	-7	-14.5	4.9	26.1	3.3	-3.5	-39.5
166	A6m 2	advanced glycosylation end product-specific receptor		1.6	5.6	6	-6.4	11.4	10.9	0.4	3.1	-23.5	-19.5	3.2	-41.6		A6m 2	13.4	0.4	5.3	-16.6	4.2	-0.3	0.8	-2.8	-3.5	-0.1	2.5	-8.6	-1.5	-28.9
167	A6n 1	protein C receptor. endothelial (EPCR)		128.3	87.6	109.7	115.3	69.6	71.5	71.5	28.1	-40.8	22	48.4	58.7		A6n 1	164.3	133.1	123.1	59.7	11.8	7.2	11	62.4	113.5	61.9	101.8	74.9	125.2	99
168	A6n 2	protein C receptor. endothelial (EPCR)		123.6	137.8	114.5	117.3	98.1	101.9	81.5	62.2	-70.2	-14.1	2.4	91.4		A6n 2	272.7	138.5	130.1	18.5	7.5	7.3	13.3	4.1	127.7	52.7	91.4	43.2	127.6	112.1
169	A7a 1	neuropilin 2		231.4	206.6	219.1	221.2	296	314.5	248.8	419	220.7	316	352.2	185.6		A7a 1	356.7	348.2	98.4	205.2	46.4	44.6	21.6	127.9	237.4	118.2	188.3	138.4	96.7	123.1
170	A7a 2	neuropilin 2		157.8	200.3	214.4	212.2	288.1	318.2	238.9	391.2	275.6	489.3	280.6	217.8		A7a 2	344.6	392.2	62.7	288.5	51.7	35.2	25.5	153.7	232.7	137.3	213.5	138.5	94.3	138.8
171	A7b 1	neuropilin 1		129	106.7	102.3	114.6	68.8	68.2	85.5	84.8	38.3	60.3	107.6	101.4		A7b 1	137.3	193.4	66.7	38.2	138.9	137.3	128.7	142.9	202.9	158.4	219.8	95.8	178.3	174.6
172	A7b 2	neuropilin 1		124	111.2	122	136.9	85.1	111.5	70.3	47.5	110.3	73.3	107.6	65.4		A7b 2	143.2	206	63.7	148.9	122.5	120.4	123.1	185.4	220.5	154	249.6	106.7	206.6	163
173	A7c 1	fms-related tyrosine kinase 1 (vascular endothelial growth factor/vascular permeability factor receptor)		-12.8	-0.6	-25.2	-12.4	-0.7	0.6	-13.4	-30.7	-98.8	86	5.6	-11.4		A7c 1	4.3	15.7	6.1	58.6	-5.7	-5	12.6	1.5	-34.8	45.5	4.1	22.2	-6.4	-56.6
174	A7c 2	fms-related tyrosine kinase 1 (vascular endothelial growth factor/vascular permeability factor receptor)		-0.1	30.1	0.4	19.7	1.2	-0.2	3.7	38.5	-0.2	22.8	-93.4	3.6		A7c 2	30	16.2	0.9	54.3	-2.6	-8.2	-10.3	7.4	-14.7	67.4	-1.3	14.8	-2.7	-40
175	A7d 1	leukotriene b4 receptor (chemokine receptor-like 1)		46.6	57.7	44.1	65.9	78.3	74.4	48.4	119.6	28.4	95	44.6	91.3		A7d 1	75.3	47	26.5	57.7	7.3	0.1	6.3	28.7	31.2	45.7	52.1	48	32.9	3.1
176	A7d 2	leukotriene b4 receptor (chemokine receptor-like 1)		54	51.5	61.5	84.3	63.9	66.7	53.4	83.7	120.9	94.2	44.6	128.8		A7d 2	70.7	63.4	15.9	32	4.3	-5.9	27.4	62.6	32	4.2	42.3	35.4	20	17.7
177	A7e 1	retinoic acid receptor. gamma		87.7	138.8	40.4	53.8	53.6	54	41.7	36.7	195.7	74.6	67.2	11.2		A7e 1	22.9	13.6	39	8.8	11.6	17	33	18.1	56.5	-48.7	101.2	15.3	46.8	77.7
178	A7e 2	retinoic acid receptor. gamma		86.5	142.9	52.5	65.6	49.8	50.2	43.6	67.4	99.8	77.5	76.6	-4.3		A7e 2	30.3	16.1	59.5	18.6	11.4	7.8	37.5	-11.9	76.3	66.4	106.7	12.7	58.7	118.1
179	A7f 1	retinoid X receptor. alpha		2.5	-5	-1.9	28.5	8.2	5.2	1.9	32.7	11.5	49.3	-15	17.3		A7f 1	-1.7	16.5	0.1	23.4	-0.4	4	-0.9	-15.8	-17.4	33.8	32.1	57.6	2.9	-50
180	A7f 2	retinoid X receptor. alpha		22.3	9.2	5.8	19.5	4.8	-0.4	0.3	40.6	-14.1	38	-0.4	7.8		A7f 2	16.5	20.9	2.1	15.1	0.9	-1.5	0.9	-28.6	-8.9	38	18.9	24.9	6	-58.3
181	A7g 1	protein tyrosine phosphatase. receptor type. F		158	225	158.9	319.4	150.7	149.2	100.6	105.2	156.4	161.3	99.5	130.1		A7g 1	83.3	67.9	76.8	73.5	16.3	21.3	37	37.1	62.1	69.3	119.6	24.7	56.6	130
182	A7g 2	protein tyrosine phosphatase. receptor type. F		149.7	230.8	139.9	300.5	141.5	138.2	104.6	135.1	129.9	224.6	112.7	58		A7g 2	79.1	58.9	96.6	92.4	35.1	29.2	43.3	19.1	63.3	91.9	119.6	29.8	59.5	143.1
183	A7h 1	retinoic acid receptor. beta		-7	-33.2	-6.1	-29.2	-7.8	-2.7	-2.4	-49.4	22.4	-11.3	-26	-11.7		A7h 1	-6.8	-6.2	-1.1	-10.4	-2.1	-1.5	0.1	-44.6	-31.3	-4.8	-23.6	18.7	0.3	-36.4
184	A7h 2	retinoic acid receptor. beta		-5.2	-19.3	-4	25.8	-6.5	-3	-3.6	-81.3	-70.5	-29.2	3	-26.4		A7h 2	-12.1	-1.9	-7	-2.2	-12.5	-3.5	-3.2	41.6	-34.4	8.9	-24.6	-18.9	-5.8	-51.7
185	A7i 1	retinoid X receptor. beta		-3.3	14.2	0.5	4.6	5.7	1.5	4.1	-50.5	-39.3	48.7	36.1	0.8		A7i 1	19.1	25.5	11.4	35.3	5.9	-2.8	-2.6	13.6	-16.6	14.7	-2.7	22.9	3.6	-35.9
186	A7i 2	retinoid X receptor. beta		2.6	10.1	2.8	17.8	0.3	3.2	6.5	5.6	18.2	39.5	-58.6	7.1		A7i 2	27.7	20.7	5.1	24	-1.2	-0.9	-5.1	17.5	-19.5	41.1	8.6	18	7.2	-35.4
187	A7j 1	chemokine (C-C motif) receptor 6		-6.7	-42.3	-4.3	-24.4	-1.1	-0.5	-3.7	12	8.4	-40.3	-43.6	-46.7		A7j 1	-9.6	-6.1	-7.8	-36.6	3.9	-0.7	2.4	32.2	-22	-30.6	-10	-1.9	-3.3	-18.4
188	A7j 2	chemokine (C-C motif) receptor 6		-5.9	-14.7	-0.9	-24.3	-5.2	-1.2	-2.9	75.1	6.7	-20.4	-32.2	5.3		A7j 2	4	-2.3	-5.6	-11.9	-7.8	-10.3	-9.6	-9.4	-62.5	-19	-5.9	0.4	-3.9	-27.9
189	A7k 1	small inducible cytokine subfamily A (Cys-Cys). member 21		118.1	137.6	191.5	322.5	59.4	57.7	21.6	8.7	90.9	56.4	-4	41.6		A7k 1	33.9	40.3	162.1	-19.2	76.3	70.3	113.9	68.6	73.3	100.6	70.9	31.5	3.7	49.6
190	A7k 2	small inducible cytokine subfamily A (Cys-Cys). member 21		127.5	118.7	206.7	303.8	56.5	54.3	17.2	73	139.6	74.6	-1.8	84.9		A7k 2	42.4	40.7	181.6	-24.8	75	65.1	110.8	97.8	81	92.6	82.8	29.2	5.8	56.1
191	A7l 1	chemokine binding protein 2		-1.6	-21.4	-9	-28.3	-5.9	-4.2	-2.8	28.8	-44.6	2.4	3.3	-9.2		A7l 1	0	-4	-1.4	18.2	-4.5	-5.4	-7.4	-23	30	39.1	-4.2	9	-5	-29.5
192	A7l 2	chemokine binding protein 2		-5.3	-8.1	-2.7	-28.5	0.2	-5.2	-0.2	-29.7	-43.8	55.2	64.4	-13.4		A7l 2	-12.3	-5.2	-0.1	22.7	-0.8	-3.1	5.2	-19.3	-24.7	-1.7	-1	-3.4	-0.8	-30.9
193	A7m 1	chemokine (C-C motif) receptor 3		-4.8	-6.7	-2.8	-3.1	-3.7	-0.4	-2.5	39.4	9.9	-40.6	-13.1	-4.8		A7m 1	-16.1	-2.1	-7.7	-26.7	1.8	-5.7	-3.5	-9.2	-26.8	5.6	-31.7	-39.8	-5.2	-41.2
194	A7m 2	chemokine (C-C motif) receptor 3		-6.8	2.9	-3.6	25.1	-9.5	-14	-3	-51.5	-32.7	-48.3	-53.8	-26.6		A7m 2	6.4	-3.6	-4.4	2.6	-2.4	-4.4	-1.5	-26.3	-30.5	6.2	-2.1	17.6	0.5	-34.8
195	A7n 1	colony stimulating factor 2 receptor. beta. low-affinity (granulocyte-macrophage)		15.7	-0.8	2	-10.2	-1.1	-2.5	4.3	4.3	-25.7	-23.2	-35.6	-6.5		A7n 1	6.8	0.5	8.9	-10.5	-3.2	-1.6	-0.2	28.9	-12.7	-1.1	-3	3.1	7.5	-26.1
196	A7n 2	colony stimulating factor 2 receptor. beta. low-affinity (granulocyte-macrophage)		5.8	-8.1	4	-8.4	6.4	2.1	2.8	-44.7	93.1	-15.5	-3.3	-16.7		A7n 2	16.1	2.6	0.2	15.2	4	0.8	3.9	-27	-1.4	11.4	-5	3.1	9.6	-17.4
197	B1a 1	Duffy blood group		89.5	20.5	43.5	6.5	71.4	65.1	20.4	35.8	17.2	26.9	-70.7	103.2		B1a 1	15.3	-0.4	33.4	-0.9	-12.5	-27.9	10.4	75.6	3.2	-64.3	-18	-4.3	7.7	0.7
198	B1a 2	Duffy blood group		68.2	-150.8	47.4	1.3	75.4	72.3	20.2	16.6	11.4	-8.6	-15	-27.4		B1a 2	17.7	9.7	18.8	-39.7	0.4	3.8	0	-7.1	4.3	-66.4	23.2	-4.8	1.7	19.5
199	B1b 1	TEK tyrosine kinase. endothelial (venous malformations. multiple cutaneous and mucosal)		-6.6	-20.8	-3.9	-23.9	-3.2	4.2	0.8	-34.1	-9.1	-17.2	-43.9	-21.9		B1b 1	-3.1	2.1	-4.8	6.7	5.5	-17.2	-20.1	-6.9	-21.4	27.5	-16.6	-44.8	-3.1	-51.3
200	B1b 2	TEK tyrosine kinase. endothelial (venous malformations. multiple cutaneous and mucosal)		-2.9	-22.7	-3.8	-21.2	-1.9	1.1	-2.5	10.8	-5.5	-74.6	15.1	-6.6		B1b 2	-2.3	2.1	-5.5	-14.5	-2.7	2	-12.8	-9.5	-27.3	-14.4	3.4	-21.2	-3.2	-39.4
201	B1c 1	melanocortin 2 receptor (adrenocorticotropic hormone)		-1.3	-3.7	-2.5	-15.9	-3.2	-6	-4.2	-31.6	12.6	47.8	-15.6	-9.4		B1c 1	-3.7	-2.2	-3.4	-25.7	-11.7	-9.9	-30.7	-33.3	-22.7	52	-48.8	-24.8	0.7	-26
202	B1c 2	melanocortin 2 receptor (adrenocorticotropic hormone)		0.1	-13.1	0.4	-3.5	-1	-2.6	0	-18.2	47.8	-79.5	1.9	-11.9		B1c 2	-0.6	-5.5	5	-42.9	11.3	7.7	-8.4	-54.8	-26.6	58.3	-33.7	-11.3	0.3	-69.1
203	B1d 1	nuclear receptor subfamily 3. group C. member 2		2.9	8	-0.7	-21.6	9.5	9.4	11.9	8.6	49.7	13.3	-11.8	-5.8		B1d 1	11.2	2.9	10.4	8.9	-6.2	-6.5	-6.9	-0.7	-24.7	-25.8	-0.8	-19.2	2.8	-104.2
204	B1d 2	nuclear receptor subfamily 3. group C. member 2		4.1	-13.2	-0.3	16	7	7.4	6	-106.3	84.4	-78.4	5.9	-32.9		B1d 2	8.2	4.8	5.7	-9.8	-6.1	-7.2	-1.6	27.4	-25.3	12.6	-1.8	33.7	1.1	-29.2
205	B1e 1	nuclear receptor subfamily 3. group C. member 1		1.7	-14.6	-0.8	4.4	8.7	9.6	-3.1	-1.8	-19.5	-6	-25.2	-34.3		B1e 1	-3.8	-2.6	5	6.9	-7.9	-10.1	-4.3	-8.3	-24.4	-8.2	-20.9	35.3	-3.4	-202.5
206	B1e 2	nuclear receptor subfamily 3. group C. member 1		1.7	-8.1	-1	5.5	6.6	3.9	0.7	-29	24.7	1.7	9.8	23.2		B1e 2	-2.3	-1.8	2.4	-9.5	-7.5	-13.6	13.4	-14.1	-24.8	-3	-27.5	-40	-1.8	-27.1
207	B1f 1	prostaglandin E receptor 4 (subtype EP4)		3.9	-14.1	0.4	-2.9	0.5	0.7	-1.9	-21.8	-41.1	-12	1.6	-10.7		B1f 1	-6.2	-4.7	-7	-4.9	-6.4	-4.2	-5.5	9.4	-25.4	-5.5	-35.6	1.1	-5.2	-36.2
208	B1f 2	prostaglandin E receptor 4 (subtype EP4)		-2.5	-26.2	-4.6	-11.9	-9.5	-4.7	-3.3	-11.6	-54	-41.5	-14.3	-25.5		B1f 2	-0.4	-0.2	-0.9	-1.9	-3.1	-8.7	3.4	4	-23	0.6	11.6	-15.3	0.1	-37.6
209	B1g 1	secretoglobin. family 2A. member 2		-0.9	-0.6	-1	7.8	0.9	1.2	4.1	17.8	40.5	-10.6	-52.1	-94.9		B1g 1	10.8	14.4	4.5	-12.2	7.1	4.8	-3.3	-6.1	-18.4	3.9	-7.4	8.1	1.8	-23
210	B1g 2	secretoglobin. family 2A. member 2		-1.8	-10.7	-1.6	-15.1	-7.3	-3.7	2.6	26	-34	-30.7	-13.4	-22.7		B1g 2	18.2	15.6	1	-7	-2.4	0.6	-7.3	-30.4	-16	1.7	-7.2	-26.3	1.9	-36.2
211	B1h 1	5-hydroxytryptamine (serotonin) receptor 2A		-3.4	-15	-1.3	-16.5	-0.6	4.7	-2.4	-12.2	-122.6	-26.4	-47.9	-80.3		B1h 1	-5.6	-4	-7	5	9.2	6	-9.1	-29	-24.1	-6.2	-3	-14.1	-1.7	-34
212	B1h 2	5-hydroxytryptamine (serotonin) receptor 2A		-5	-29.3	-2.1	7.6	-6.1	-2.6	-2.9	-16.1	-57.7	-24.7	35.7	-14.9		B1h 2	1.3	-10.2	-5.4	-15.8	-4.5	-6.2	6.2	43.4	-24.9	7.6	-13.6	-44.8	-3.6	-38.7
213	B1i 1	nuclear receptor coactivator 3		-0.4	-8.8	-0.6	-11.4	1.9	3.7	0.6	26.4	-4	-22.7	25.9	-3.2		B1i 1	4.1	-5.5	-0.5	-5.3	0.6	-4.5	24.7	-12.4	-5.2	10.6	-14.5	33.5	0.7	-45
214	B1i 2	nuclear receptor coactivator 3		-6.3	-23	-1.3	-22.2	-3.5	-1.9	4	-49.1	-24	24.7	-14.6	-3.2		B1i 2	-5.4	-29.3	0.1	-7.6	-3.2	-11.5	-4.7	1.4	-17.1	-2.9	-13.5	-17.5	0.2	-29
215	B1j 1	progesterone receptor membrane component 1		149.2	152.1	122.4	120	179.9	179.5	230.1	162	171.3	132.4	138.1	95.4		B1j 1	123.1	143.7	100.6	130.6	9.1	10.9	33.4	25.5	118.1	107.2	128.8	122.5	115.7	74.7
216	B1j 2	progesterone receptor membrane component 1		132.6	148.5	111.1	143.7	180.8	177.1	208.2	135.3	66	149.5	137.1	84.4		B1j 2	116.9	144.1	84.5	121.8	19.5	14	23.3	3.5	129.9	106.3	131	104	116.5	68.8
217	B1k 1	nuclear receptor coactivator 1		24.5	190.1	22	3.5	38.7	36.7	21.6	18.2	-24.4	0.4	94.1	33.9		B1k 1	51.1	55.2	29.8	29.3	15.5	12.9	4.7	9.5	9.6	49.7	41.4	61.4	16.6	-21.5
218	B1k 2	nuclear receptor coactivator 1		28.7	45.8	22.3	-14.3	44.6	41.8	16.8	51.8	44.8	11.7	24.8	5.1		B1k 2	50.5	53.1	33.6	24.9	11.6	12.4	14.8	4.9	-13.2	60.5	58.7	43.7	8.3	-5.1
219	B1l 1	progesterone receptor		-3	1.8	1.2	-21.7	10.7	10.9	6.9	23.8	63.2	-2.8	-39.4	-16.8		B1l 1	7.7	-2.1	-0.8	-12.9	-1.8	-2.9	-1.3	-20.5	-4.9	-0.8	31.1	16.9	1.6	-33.2
220	B1l 2	progesterone receptor		-1.7	2.3	-1	-21.8	8.2	9.2	6.2	-32.2	1.7	-45.4	0.5	2.5		B1l 2	-4.2	3.9	-1.4	-4.7	-1.5	-3.1	8.8	-38.5	-76.1	18.7	-5.5	-8.4	-30.2	-31.3
221	B1m 1	androgen receptor (dihydrotestosterone receptor; testicular feminization; spinal and bulbar muscular atrophy; Kennedy disease)		4	2.7	3.4	0.9	17.8	5.5	13.3	51	-16.3	-10	28.7	16.9		B1m 1	5.8	4	3	-9	2	-3.2	-5.9	3.9	-11.9	2.7	6.5	-10.5	7.9	-26.3
222	B1m 2	androgen receptor (dihydrotestosterone receptor; testicular feminization; spinal and bulbar muscular atrophy; Kennedy disease)		-2.8	-17.4	-1.7	-6.8	16.5	7.6	7.2	2.2	-29	1.2	2.6	9.2		B1m 2	7.3	10.1	-0.4	10.2	-4.6	-9.5	-5.7	66	-32.9	-1.3	33.3	14.6	-3.4	-43.3
223	B1n 1	nuclear receptor coactivator 4		7.6	8.3	6	-10.6	13.3	7.6	27.1	-2.6	-49.9	-12.2	-18.5	12.2		B1n 1	10.6	25.9	5.4	-2.7	-4.4	4.2	3.5	2.7	-0.3	-4.1	-10	-25.7	18.5	-22.8
224	B1n 2	nuclear receptor coactivator 4		-21	-21.4	-9.2	-9	8.6	7.9	-7.1	-42	-48.7	-60.4	16.9	-23.2		B1n 2	3.1	-6.2	-11.2	-15.9	-5.1	-5.7	4.3	-2	-34.5	-12.6	-8.9	-4.6	-1.6	-56.5
225	B2a 1	solute carrier family 21 (organic anion transporter). member 3		-5.1	-36.5	-3.9	-13.5	-2.9	-3.2	-2.9	-36.2	-48.4	-68.6	11.9	-17.8		B2a 1	-3.8	-1.4	-4.7	-19.4	-9	-22.4	-7.3	-28.6	-25.6	1.5	-3.9	50.8	-7.4	-60.5
226	B2a 2	solute carrier family 21 (organic anion transporter). member 3		-3.2	-13.3	-4.1	34.6	-4.7	-2.6	-1	-14.7	-25	-60.6	-20.6	-65.9		B2a 2	-12.2	0.9	-6.4	-44.2	-8.7	-13.6	-2.8	2.1	-22.1	-65.4	-6.4	0	0.4	-35
227	B2b 1	solute carrier family 10 (sodium/bile acid cotransporter family). member 2		-0.7	7.6	-1.5	-3.5	-3.4	-3.6	4.7	-28.2	-24.7	-23	-13.7	39		B2b 1	-1.2	-1.4	-1.8	34.6	4.2	-2.9	-3	-15.5	-26	-2.4	-0.3	-52.2	-5.5	-66.1
228	B2b 2	solute carrier family 10 (sodium/bile acid cotransporter family). member 2		-2.2	-2.6	-1.1	-4.6	1.2	-2.6	-2.3	4.2	-27.7	2	48.3	8.3		B2b 2	4.9	-0.2	-5.2	9.3	-3.9	-4.5	17.8	-61.4	-33.1	-21.8	-0.4	-25.9	-5.1	-56
229	B2c 1	solute carrier family 10 (sodium/bile acid cotransporter family). member 1		-1.9	-10	-1.2	-13.7	-5.9	-6.1	-1.2	-33.8	-103.8	-99.1	39.7	11.8		B2c 1	-5.4	-4.4	-4.5	-16.7	-10.4	-9.9	9.5	-6.5	-20.5	-19.7	-35	-17.6	-5.6	-47.5
230	B2c 2	solute carrier family 10 (sodium/bile acid cotransporter family). member 1		-0.2	-24.3	1.2	-3.9	-2.6	-2.6	-3.2	24	43.5	-10.4	11.4	-0.3		B2c 2	0.4	-5.4	-2	-37.9	-6.4	-18.8	-3.7	-33.7	-26	-1.4	-16	-34.2	-2.9	-14.2
231	B2d 1	microsomal triglyceride transfer protein (large polypeptide. 88kD)		-2.5	13.3	-1.4	-5.6	-2.6	-2.6	-1.5	-27.1	-54.5	-30.3	80	-8.3		B2d 1	-9.5	-9.6	-5.1	11.8	-2.9	-14.2	-9.2	-33.6	-24.2	-0.7	-9.6	-119.8	0.1	-3
232	B2d 2	microsomal triglyceride transfer protein (large polypeptide. 88kD)		-1.3	-4	1.6	-13.6	3	2.1	0.4	-217.2	60.6	-30.6	62	-45.2		B2d 2	13.6	-2.4	-3.2	-26	-4.7	-3.9	-4.1	1.2	-29.6	-82.6	-27.7	-28.5	-0.8	-40.3
233	B2e 1	fatty acid binding protein 1. liver		0.3	17.2	2.9	-7	-1.7	1.7	-1.2	-25	-44.9	35.4	-28.8	-9.1		B2e 1	1	-4.6	-4.4	1.8	1.4	-9	-9	25	-26.1	-19	-12.5	-90.3	2.4	-23.8
234	B2e 2	fatty acid binding protein 1. liver		-3.3	-9.8	0.8	1.3	-1.8	1.5	-0.1	-95.8	46.8	-31.8	-19.4	-47.9		B2e 2	-1.4	5.3	-2.9	6.9	-1.2	-5.9	-4.4	22.4	-22	-6	8	-4	-1.4	-25
235	B2f 1	fatty acid binding protein 3. muscle and heart (mammary-derived growth inhibitor)		37.5	21.7	30.5	26.8	92.1	90.3	26.1	130.4	106.3	160.3	68.4	52.1		B2f 1	20.1	13.6	31.3	81.4	8.3	4.7	6.6	-16	-13	-6.4	0.2	47.4	13.1	0.2
236	B2f 2	fatty acid binding protein 3. muscle and heart (mammary-derived growth inhibitor)		26.7	31	20	-18.5	98	99.4	26.8	126.9	99.9	143.8	79.6	86.1		B2f 2	19.3	17	38.1	52	9.6	10.4	12.2	15.7	-22.6	-0.6	-12.5	-5.6	12.6	-3.7
237	B2g 1	fatty acid binding protein 4. adipocyte		77.5	83.5	181.8	296.7	373.6	378.1	69.1	94.1	-3	29.2	31.9	47.1		B2g 1	77.3	49.5	134.1	36.7	40.9	40.7	61.4	71.3	225.8	196.1	232.6	179.9	106.7	24.5
238	B2g 2	fatty acid binding protein 4. adipocyte		73.2	60.7	174.2	217.3	409.8	413.2	57.9	102.3	27.8	13.5	13.9	5.7		B2g 2	64.7	28.5	139.3	-0.2	30.6	28.4	49	76	215.5	175.3	262	195.8	102.3	19.6
239	B2h 1	fatty acid binding protein 7. brain		0.4	7.7	1.7	-2.6	-20.9	-7.8	4.3	-31.8	-42.8	12.9	-25.4	-19		B2h 1	9.7	2.1	-0.5	-0.6	3.9	-0.6	-8	-1.8	-20.2	-1.4	-6.2	4.5	-1	-40.2
240	B2h 2	fatty acid binding protein 7. brain		-1.8	12.1	-2.9	-19.2	-19.4	-18.1	-2.5	-6.5	-39	21.4	-19.1	-3.3		B2h 2	0.1	-4.5	-2.6	-20.5	-7.9	-15.6	-9.9	-10.7	-32.8	-11.6	6.9	-20.3	-4.5	-37.5
241	B2i 1	fatty acid binding protein 5 (psoriasis-associated)		0.6	-6.6	-0.5	-1.3	-2.5	-3.3	0	-33.5	-69.6	-21.1	-12.9	13.4		B2i 1	7.2	4.9	5.9	6.5	9.5	10.4	-1	-20.4	-16.3	-6.3	18.7	28.5	7.4	-27.7
242	B2i 2	fatty acid binding protein 5 (psoriasis-associated)		-0.9	1.9	1.2	1.7	0.5	-1.4	-2	-7.3	-30.6	-2.9	-8.1	-45.3		B2i 2	-4.8	4	2.5	-10.8	8.7	7.4	26.1	43.8	-17.5	-14.4	8.6	24.7	4.8	-24.3
243	B2j 1	fatty acid binding protein 6. ileal (gastrotropin)		-5.8	-14	-6.1	-25.5	-2.4	-5.8	-5.7	-47.6	-84.2	-14.9	16.1	-12.5		B2j 1	-3.9	-2.5	-2.2	-12.2	-5.9	-3.8	-6.3	-20.3	-34.6	3.9	-5.9	13.9	-10.2	-31.1
244	B2j 2	fatty acid binding protein 6. ileal (gastrotropin)		-0.3	-3.3	-2	-9.7	-1.7	-5.7	-6.1	-47.1	0.1	13.2	-23.1	4.7		B2j 2	2.3	1.6	-4.6	-12.2	-6.7	-6.8	-4.5	21.7	-25.6	-7.7	0.8	0.4	-7.2	-28.8
245	B2k 1	bactericidal/permeability-increasing protein		2.1	-15.3	-2.8	-26.1	0.2	-1	-3.6	-40.1	-9.9	-53.4	11.3	-15.6		B2k 1	-5.6	-12	0	3	2.4	-4.2	0.7	-37.2	-34.8	4.8	1.9	26.4	-13.5	-25.1
246	B2k 2	bactericidal/permeability-increasing protein		-3.2	-5.5	-4.8	-19.2	3.8	-4.7	-6.5	-19	-41.8	-64.4	29.6	-6.1		B2k 2	0.1	-0.8	-4.3	7	9.8	7.3	8.1	10.5	-8.6	25.3	58.2	-18.4	-0.1	-32
247	B2l 1	lipopolysaccharide binding protein		-2.2	-14.9	-2.1	3.5	-1.6	-3.6	-3.4	8.9	34.3	-27.1	5	-2.9		B2l 1	1.8	-1.8	-1.5	-23.1	-0.6	-6.1	1	-24.9	-36.7	-0.9	-6.5	-33.1	-12.7	-32.6
248	B2l 2	lipopolysaccharide binding protein		-8.7	-6.5	-9.6	-9.3	-5.5	-5.5	-11.3	-30.3	-34	-5.5	8.9	25.7		B2l 2	0	-3.3	-0.4	-22.1	-1.8	-3.9	6.5	2.2	-25.7	-3.9	-14.2	-18.2	-8.8	-41.5
249	B2m 1	zinc finger protein 9 (a cellular retroviral nucleic acid binding protein)		3.7	-10.9	4.7	-11.2	122.9	121	3.8	58.3	-7.6	11.3	10.4	7.1		B2m 1	18.5	16.3	1.7	26.1	-4.4	-4	-0.1	-27.5	-26.6	21.7	0.4	43	-1	-8.5
250	B2m 2	zinc finger protein 9 (a cellular retroviral nucleic acid binding protein)		-0.2	10.5	6.7	-38.1	139.9	140.5	8.6	-9.1	21.3	-135	13.3	8.6		B2m 2	16.1	8.2	-7.6	0.4	-6.4	-8.5	-6	-5.7	-26.2	-6.3	-15.2	36.6	-1.3	-17.2
251	B2n 1	high density lipoprotein binding protein (vigilin)		988.5	1275.5	786.6	1311.2	819.9	819.2	830.5	974.3	1589.5	1115.6	1168.5	996.4		B2n 1	897.7	817.6	620.4	816.9	533.5	525.1	663	562	1104.2	1225.6	1355.4	748	1057.3	1322.1
252	B2n 2	high density lipoprotein binding protein (vigilin)		967.4	1320.1	986.7	1233.1	973.8	956	816.2	999.8	1620.5	987.4	1446.4	922.6		B2n 2	963.3	606.7	561.1	770.2	563.3	533.9	636.9	630.6	1194.8	1284.2	1376.6	822.3	1167.6	1399
253	B3a 1	sterol carrier protein 2		2	-11.5	2.5	-35.6	16.7	14.8	3.5	-37	18.6	16.5	-1.7	-27.4		B3a 1	1.6	0.2	-0.4	-26.1	-8.5	-16.8	20.5	4.8	-19.5	25.5	-11.1	9.9	3	-34.9
254	B3a 2	sterol carrier protein 2		-4.5	-4.4	-3.3	-21.1	6	10.4	1.6	12.3	-38.5	38.7	-81.6	-89.1		B3a 2	-12.8	-4.4	2.4	-23.5	0.6	-0.8	-2.5	-0.7	-40	-43.5	-1.1	13.6	1.8	-29.7
255	B3b 1	oxysterol binding protein		52.4	39.6	50.6	44.2	74.5	72.3	60.5	71.8	154.8	68.7	38.4	45.9		B3b 1	103.8	80.6	49.6	90	40.7	46.1	21.7	60.4	72.5	115.9	58.5	98.5	86.1	12.1
256	B3b 2	oxysterol binding protein		45.2	-8.7	45.5	27.9	66.3	65.6	54.9	120.5	211.7	58.5	52	77.6		B3b 2	93.8	89.1	52.4	44.8	31	20.5	40	88.4	73.1	88.6	89.3	24.4	83	21.4
257	B3c 1	solute carrier family 12 (sodium/potassium/chloride transporters). member 1		-4.4	-11.2	-3.2	5.2	-0.6	-2.7	-4.2	10.2	23.4	23	13.9	-65.1		B3c 1	-14.3	0.6	-3.8	-18	-10.7	-30.6	-1.8	-1	-13.5	14.8	4.9	4.7	-4.8	-32.4
258	B3c 2	solute carrier family 12 (sodium/potassium/chloride transporters). member 1		-5.8	-23	-6.3	-13.6	-10	-9.6	-8.4	-26.9	-26.6	-19.4	49.4	3.9		B3c 2	-14.2	-5.1	-0.3	0.4	-7.2	-13.5	1.5	-7.1	-21.6	-13.1	-12.1	-27.9	-6.8	-25.9
259	B3d 1	solute carrier family 12 (sodium/potassium/chloride transporters). member 2		-7.1	-1.1	-3.2	-10.6	-4	-2.3	-0.3	-35.6	10.7	7.5	-29	-40.3		B3d 1	-4.5	4.6	-5.5	-27.2	-10.9	-10.3	2.6	10.4	-16.7	-26.4	-9.7	-11.4	1.7	-43.9
260	B3d 2	solute carrier family 12 (sodium/potassium/chloride transporters). member 2		-13.1	-19.3	-18.1	-10.3	-14.2	-15.6	-18.2	24.8	-26.5	-46.7	-6.2	-61.5		B3d 2	-23.3	-16.4	-17.1	-56	-19.5	-25.9	-19.9	14.7	-70.7	-48	-20.3	-37.8	-24.1	-77
261	B3e 1	solute carrier family 12 (sodium/chloride transporters). member 3		-0.2	-9.2	-3.1	-22.9	-1.3	-2.7	-2.7	38.6	-33.6	33.4	3.5	-40.9		B3e 1	-8.5	1.7	-1.9	-4.6	1	-5.4	-2.5	-27.2	-18.5	-8.3	-19.6	10.3	-0.8	-38.8
262	B3e 2	solute carrier family 12 (sodium/chloride transporters). member 3		-6.6	-10.2	-4.8	9.4	-3	-4.9	-6.3	19.7	-22.3	-16.6	-25.3	-25.7		B3e 2	-15.3	-11.6	-3.1	-3.1	-4.6	0.2	9	-16.6	-29.3	1.2	-35.5	-61.1	-8.9	-44
263	B3f 1	sodium channel. nonvoltage-gated 1 alpha		-5.3	-17.1	0.8	-118.2	3.7	-1.5	4.5	-16.6	55.5	26.4	-65.2	-42.2		B3f 1	26	15.9	3.3	9.3	4.9	-0.6	-6.1	-11.3	-15.7	32.1	20.6	103.7	6	-25.6
264	B3f 2	sodium channel. nonvoltage-gated 1 alpha		-2	-11.7	0.9	-9.7	14	8.4	7.9	-17.3	-41.6	11.9	-14.2	-35.2		B3f 2	25.7	26	8.2	-2.7	2.1	6.3	-9.7	0.4	-8	-2.6	6.4	-1.4	4.3	-23.4
265	B3g 1	sodium channel. nonvoltage-gated 1. beta (Liddle syndrome)		243.4	315.6	187.1	324.7	314.3	315.6	311.6	450.2	469.8	594.6	452.8	435.4		B3g 1	507.5	488.2	233.1	758	92.4	92.1	85.9	323.5	401	536.4	438.3	594	229.1	281.5
266	B3g 2	sodium channel. nonvoltage-gated 1. beta (Liddle syndrome)		247.2	304.5	202.7	394.2	370.3	363.6	313.5	513	350.3	513.3	512	441.4		B3g 2	486.4	576.5	246.2	719.2	112	110.3	84	245.3	404.4	523.7	475.1	581.3	214.4	273.1
267	B3h 1	sodium channel. nonvoltage-gated 1. gamma		-5.7	-6.4	-6	-135	-16.3	2.9	-2.2	43	-50.1	-27.4	15	-13.2		B3h 1	-25.2	-21.6	-6.3	-13.8	-17.3	-15.1	-5.1	5.6	-27.4	-17.9	-27.4	-7	-13.8	-36.7
268	B3h 2	sodium channel. nonvoltage-gated 1. gamma		-2.4	-8.7	-5.3	-18.5	-8.1	4.1	-3	-49.5	-0.4	-19.1	72.4	-17.2		B3h 2	-12.5	-17.5	-0.3	16.5	-7	-6.7	-3.1	-18.3	-17.7	-24.9	-13.2	-39.8	-9.9	-23.4
269	B3i 1	aquaporin 2 (collecting duct)		22.7	40.9	38.9	-51.7	14.3	15.6	13.4	32.4	46.2	-20.6	29.7	35.8		B3i 1	69.6	91.3	58.9	48.1	57.2	58.4	50.4	48.8	57.3	116.3	95.1	79.8	50.4	40.1
270	B3i 2	aquaporin 2 (collecting duct)		19.7	40.5	40.7	44.1	28.7	28.2	12.4	16.9	3	58.9	27.6	9.2		B3i 2	61.4	98.5	59.3	31.8	49.4	58.4	48.1	55.6	41.3	142.5	124.3	73.3	44.6	51.4
271	B3j 1	ATPase. Cu++ transporting. alpha polypeptide (Menkes syndrome)		38.3	73.3	80.7	78.9	72.9	68.4	44.8	85.3	179.6	72.8	53.8	126.9		B3j 1	255	157.9	66.9	66.2	53.7	56.8	43.9	63.7	81	113.2	138.9	127	67.5	51.7
272	B3j 2	ATPase. Cu++ transporting. alpha polypeptide (Menkes syndrome)		46.6	87.4	86.1	85.7	78.8	74.6	41.7	59	125.1	40.5	128.2	100.9		B3j 2	154.7	183.7	78.6	85.8	58.7	69.7	50	84	88.1	133	130.3	135.3	69.9	72.3
273	B3k 1	FXYD domain-containing ion transport regulator 2		2.3	2	-5	-13	9.9	9.8	0.4	-32	-11.2	-1.5	-48.1	-3.7		B3k 1	-52.5	-5.5	5.2	-3.6	10.6	17.4	-1.9	31.3	-31.2	27	9.5	1.8	0.8	-30
274	B3k 2	FXYD domain-containing ion transport regulator 2		0.6	-5.6	-4	-15.1	1	0.7	-4.3	-76.3	0.9	-60.4	-15.4	-25.9		B3k 2	6.6	-1.6	-10	-5.9	2.9	2.5	1.2	-0.3	-21.9	7.7	-12.5	-23.2	-0.5	-33
275	B3l 1	solute carrier family 4. anion exchanger. member 3		278	230.1	325.3	312.8	385.8	379.3	265.9	356.4	356.2	466.7	277	304.1		B3l 1	284.1	252	87.3	163.2	43	44.6	26.5	53.8	191.1	165.3	159.6	237.2	116.7	154.4
276	B3l 2	solute carrier family 4. anion exchanger. member 3		220.4	215.7	360.1	327.9	401.9	394	220	408.5	349.5	380	378	284.5		B3l 2	274.3	232.9	60.1	169.7	37.6	30	28.6	36.1	191.9	190.1	169	175.7	105.8	163
277	B3m 1	potassium voltage-gated channel. KQT-like subfamily. member 1		-3.1	-10.8	0.2	-26.4	24.3	13.1	3.1	-39.4	-47.5	16	0.3	-11		B3m 1	16.6	15.1	-1.3	-12.1	-1.4	0.3	-6.2	-10.7	-15	1.8	3.8	-10.8	3.9	-30.9
278	B3m 2	potassium voltage-gated channel. KQT-like subfamily. member 1		-0.8	5.3	5.4	-11.6	25	20.8	3.4	-36.5	-2.1	-15.3	5.6	-15.9		B3m 2	29.8	13.9	1.7	-13.9	0.2	-3.5	6.7	-14.5	-15.7	10.5	5.3	18	0.2	-20.2
279	B3n 1	sodium channel. voltage-gated. type VI. alpha polypeptide		-27.7	-38.8	-26.4	-10.3	-4.8	-8.3	-12.2	-43.3	-50.6	-20.4	33.3	-3.6		B3n 1	-15.8	-7	-14.6	-32.5	-5.9	-17.1	-8.3	-22.5	-27.6	-24	5.1	17	-28.9	-44.9
280	B3n 2	sodium channel. voltage-gated. type VI. alpha polypeptide		-1.6	-0.4	0.8	-19.9	-2.2	-3.2	-2.3	-41.1	96	-5.5	-31.6	1.2		B3n 2	-1	1.7	-4.3	9	3.8	-6.3	-5.4	8.4	-30.9	-1.4	-7	-0.5	-6.7	-37.5
281	B4a 1	solute carrier family 2 (facilitated glucose transporter). member 4		125.6	142.2	210	166.6	210.1	207.7	192.1	271.2	234.5	351	222.1	116.1		B4a 1	192.9	193.2	58	159.1	23.4	24.9	3.7	75.9	84	47.9	98.2	131.7	73.9	67.4
282	B4a 2	solute carrier family 2 (facilitated glucose transporter). member 4		127.7	140.3	235.5	154.6	259.2	259	184.9	262.7	211.6	268.5	160.7	99.5		B4a 2	169.3	182	51.9	154.7	28.4	36.4	2.1	24.2	115.1	49.3	67.7	133.3	64.8	52.2
283	B4b 1	potassium inwardly-rectifying channel. subfamily J. member 2		-4.6	-207.8	-4.9	-15.9	-2.3	2	-3	5.7	-8.4	-28.1	-25.8	-23.9		B4b 1	5.4	-3.3	-3.4	-52.2	-1.5	2.8	-11.8	-39	-27	0.1	4.8	-32	4.5	-37.5
284	B4b 2	potassium inwardly-rectifying channel. subfamily J. member 2		-3.4	-6.3	-2.7	-23.3	1.7	4.2	-5.6	-37.6	-23.1	-27.6	-17.9	11		B4b 2	-5.7	3.1	1.2	7.2	-10.9	-12.7	2.5	-57.3	-26.5	3.7	-17	-43.4	9.8	-47.2
285	B4c 1	potassium inwardly-rectifying channel. subfamily J. member 5		-8.3	-123.1	-8.8	-4.9	-41.1	-19.2	-6.4	28	-35.7	-4.6	18.7	-35.7		B4c 1	-19.6	-12	-8.3	1.7	-3.9	-7.6	1.6	-44.3	-37.8	-28.7	-30.2	-68.5	-8.1	-35.5
286	B4c 2	potassium inwardly-rectifying channel. subfamily J. member 5		-3.7	-8.8	-10.3	-3.5	-28.8	-18.1	-10	-62.8	-48.9	-16.2	-23.2	-74.2		B4c 2	-24.2	-29.7	-9.2	-28.6	-15.3	-8.8	-4.5	-53.7	-46.7	-46.4	-4.7	-28.3	-11.7	-38
287	B4d 1	solute carrier family 8 (sodium/calcium exchanger). member 1		664	624.8	797.2	669.4	663.5	664.8	832.6	916.8	706.4	960.1	753.2	1164.3		B4d 1	1758.4	1736.1	686.7	1161.8	387.5	423.3	352.2	920.3	982.7	1012.3	836.4	1076.1	614.9	799.6
288	B4d 2	solute carrier family 8 (sodium/calcium exchanger). member 1		642.4	562.9	809.5	851.5	682.4	683	770.7	910	691.8	847.5	770.1	1111.1		B4d 2	1798.6	1578.4	742.9	1009.1	371.9	415.9	271.6	901.2	1029.2	1039.5	776.3	1193.7	667	804.8
289	B4e 1	ATP-binding cassette. sub-family B (MDR/TAP). member 4		-12.7	-37.5	-10.1	-25.6	-7.5	-10.2	-10.1	-52.5	-50.2	-50.5	-36.5	-10		B4e 1	-17.6	-22.5	-15.1	-51.4	-9.5	-16.8	9.6	-20.2	-68.6	-6.3	-39.7	-0.8	-5.3	-49.5
290	B4e 2	ATP-binding cassette. sub-family B (MDR/TAP). member 4		-76	-85	-39.5	-95.5	-37.1	-41.7	-46	-109.6	-76.7	-80.7	-42.9	-74.4		B4e 2	-43.9	-42.5	-32.9	-108.5	-26.4	-32.7	-17.1	-20.3	-73	-21.8	-39.8	-28.8	-42.4	-97
291	B4f 1	steroidogenic acute regulatory protein		-3.6	-14.3	-3.4	-14	-4.2	-4.9	-2.6	-16	-27.5	-19.4	16.8	-39.6		B4f 1	-5.3	-2.1	0.6	-13.6	3.6	2	-6.2	-11.8	-30.9	-17.8	-0.5	25.4	-2.8	-34.9
292	B4f 2	steroidogenic acute regulatory protein		-28.8	-31.4	-15.6	-20.2	-9.6	-6.9	-15.9	-15.9	-65.8	-56.8	-35.7	-28.4		B4f 2	-0.5	-3.6	-13.8	-19.5	-2.1	-8.9	-9.2	12.7	-31.6	-11.2	-31.4	-8.9	-13.2	-44.4
293	B4g 1	Niemann-Pick disease. type C1		-7.6	-33.3	-10.8	-21.2	-4.9	-4.9	-10.6	-30.6	5.3	14.9	5.9	-46.7		B4g 1	-6.7	-10.2	-7.4	-9.7	0.7	-4	0.5	-9.1	-28.5	6.6	-16.9	-50.9	-7.9	-35.4
294	B4g 2	Niemann-Pick disease. type C1		-4	-11.5	-3	-30.4	-5.2	-4.6	-2.2	-5.5	-57.7	-15.1	-4.6	-13.6		B4g 2	-11.9	9.1	-4.8	-3.2	2	2.7	-0.2	34.4	-20	-0.6	-23.8	3.1	-3.2	-34.6
295	B4h 1	insulin receptor substrate 1		1.9	-1.7	-1.8	-6.8	-1	0.4	-4.1	0	19	14.8	-11.6	-23		B4h 1	-3.4	1.3	0.3	4.2	-4.2	-1.4	5.9	-8.1	-18.3	-8.6	-4.9	-14.5	-3.1	-24.3
296	B4h 2	insulin receptor substrate 1		-2.3	-2.4	-2.5	-16.9	2.1	5.3	-4.4	-8	-59.5	-14	-10.1	8.7		B4h 2	-20.6	2.9	0.5	-18.1	-7.5	-8.1	-6.8	-11.2	-22.6	-13.5	-8.1	-11.8	-3.1	-33.1
297	B4i 1	proliferating cell nuclear antigen		-6.3	-10	-3.1	2	-4.8	-1.9	-3.7	13.7	-4.3	-52.1	-10.3	-198.3		B4i 1	-10.8	-1	-4.6	-12.3	-5.8	-5.6	-4.7	-15.3	-22.1	-5.5	14.2	5.9	-6.2	-19.8
298	B4i 2	proliferating cell nuclear antigen		-11.4	-0.4	-3.6	-27.3	-9.8	-9.8	-14.5	-5.5	-52.9	-15.4	-31.4	-12		B4i 2	-16	-0.2	-4.7	-18.8	-3.6	-4.4	-0.1	-2.3	-24.6	-2.6	8.8	-23.2	-10.6	-24.4
299	B4j 1	lectin. galactoside-binding. soluble. 1 (galectin 1)		27.1	58.6	42.7	81.2	41.1	49.2	28.4	150.6	80.7	62.4	103.9	108.5		B4j 1	75.9	66.6	70.8	98.4	31.1	27.7	21.7	54.3	47.2	69.5	78.4	59.4	61.5	39.1
300	B4j 2	lectin. galactoside-binding. soluble. 1 (galectin 1)		39.6	44.8	38	80.7	40.5	40.6	33.1	70	87.9	60.5	107.6	89.4		B4j 2	71.5	78.1	73.1	82	16.7	29.9	27.4	47.1	46.5	85.9	75.2	74.4	58.5	43.3
301	B4k 1	Ras-related associated with diabetes		-4.4	-23.2	-6	-31.5	-6.8	-8	-2.8	-55.1	-26.8	-6.7	-26.2	-16.5		B4k 1	-9.8	-1.2	-8.3	-1.5	0.2	-5.4	-0.4	-30.9	-23.5	-18.2	-25	-13.9	-5	-31.1
302	B4k 2	Ras-related associated with diabetes		-5.6	-34.3	-8.2	-26.1	-12.3	-7.7	-11.2	36.3	-46.4	-56.5	-16.9	-18.5		B4k 2	-6.4	-9.2	-16.5	-13.3	-8.5	-5	-5.9	-18.7	-30.2	-9.9	-18.8	-29.5	-19.5	-43
303	B4l 1	RAB13. member RAS oncogene family		82.1	169	80.6	195.8	138.9	138.4	100.7	189.7	172.8	235	184.6	272.4		B4l 1	207.9	207.1	160	239.3	95.5	85.4	81.4	150.5	175.8	279.7	294.7	345.7	164.8	145.5
304	B4l 2	RAB13. member RAS oncogene family		74.2	195	77.5	174.6	135.7	132.6	97.1	214.4	156.4	220.4	203.4	297.3		B4l 2	233.6	200.3	137.1	231	92	87.7	69	173.1	212.3	255.8	253	376.8	197.9	139.7
305	B4m 1	phosphoinositide-3-kinase. catalytic. alpha polypeptide		-4.7	-29.7	-4.4	-23.4	-3.2	-0.3	-5.5	-51.7	-21.5	-18.8	22.3	18.5		B4m 1	-9.4	-9.3	-5	-41.5	-7.1	-7.7	-5.1	-0.1	-48.1	-17.4	1.2	4.5	-19.7	-30.2
306	B4m 2	phosphoinositide-3-kinase. catalytic. alpha polypeptide		-9.1	-31.7	-2.9	-13.6	1.5	2.4	-5.3	-66.5	-11.1	-0.7	-11	-15.7		B4m 2	-12.4	-7.2	-7.4	-12.4	-8.5	-7.5	-9	-35.1	-36	-11.4	-10.8	-28.3	-12.4	-42.7
307	B4n 1	phospholipase A2. group IB (pancreas)		-1.9	35.5	2.5	6.6	-4.9	-3.4	3.1	-37	12.9	-27.2	6.1	4.9		B4n 1	13.5	2.8	-1.1	2.7	5.4	2.1	3	-20	304.8	0.9	-0.1	8.4	422.1	-4.6
308	B4n 2	phospholipase A2. group IB (pancreas)		-18.8	39.6	-3.4	1.9	45.2	-224	-6.2	-58.2	3.1	-22.4	26.8	-16.4		B4n 2	10.9	-3.7	3.6	-10.3	-1.2	-4.1	3.7	1.1	409.9	-7.4	18.1	-3.4	528.4	-1.6
309	B5a 1	nuclear receptor subfamily 1. group I. member 3		-7.8	-8.5	-7.9	-25.7	-6.4	-5.4	-4.4	15.1	-51.8	-44.6	-50.8	-83.1		B5a 1	-4	-7	0	-18.7	-9.1	-17.4	-18.2	-15.3	-31.5	-38.5	17.9	-37	-7.9	-45.1
310	B5a 2	nuclear receptor subfamily 1. group I. member 3		0.7	-10.7	-2.8	-33	-5.9	-5.9	-5.1	7.6	-6.6	8	-86.1	-60.2		B5a 2	-3.3	-1.2	-4.9	7.4	-6	-8.9	-2.1	-0.6	-18.8	-27.7	-5.8	20.6	-1.2	-44.4
311	B5b 1	serine (or cysteine) proteinase inhibitor. clade A (alpha-1 antiproteinase. antitrypsin). member 5		-0.6	-19.2	-4.2	-27	-2	-4.8	-7.8	22.1	-18	-35.8	-37.8	-30.3		B5b 1	5.7	-5.5	-4.6	-14.6	-7.8	-3.5	-12.8	-79.6	-31.3	-30.2	-28.8	-19.5	-8.2	-44.6
312	B5b 2	serine (or cysteine) proteinase inhibitor. clade A (alpha-1 antiproteinase. antitrypsin). member 5		-4.3	-40.4	-5.3	-23.6	3.8	-1.9	-5.1	-22.5	-4.4	-65.8	-37.5	-38.4		B5b 2	-7.4	-3.4	-6.4	-13.1	-3.9	-6.3	-15.8	39.6	-28.2	-30.9	-27	-23.1	-3.8	-32.5
313	B5c 1	superoxide dismutase 1. soluble (amyotrophic lateral sclerosis 1 (adult))		34.8	15.8	19.7	7.2	162	163.2	45	173.7	1.1	137.9	52	-25.5		B5c 1	19	12.5	73.3	6.7	5	-3.6	-5.7	41.8	19.4	25.2	14	74.4	38.8	1.8
314	B5c 2	superoxide dismutase 1. soluble (amyotrophic lateral sclerosis 1 (adult))		32.5	23.9	14.3	56.6	153.8	151.4	48	168.3	90.2	119.2	23.6	-4.8		B5c 2	33.1	14.1	76.1	52.5	7.6	-4.5	-5	45.4	37.3	-10.6	9.7	80	43.4	-0.9
315	B5d 1	superoxide dismutase 2. mitochondrial		112.6	108	44.8	112.8	103.2	102	37.3	125.4	-22.1	65.4	-21.4	60.9		B5d 1	193.4	105.8	229.1	99.9	14.6	13.3	39.1	115.5	306	91.4	171.2	243.6	231.6	341.7
316	B5d 2	superoxide dismutase 2. mitochondrial		127.6	117.5	41.9	98.6	116.7	113.4	62.2	109.3	30.6	116.3	17.9	78.5		B5d 2	206.8	121	216.1	164.7	24	22.7	9.7	84.7	308.8	114.5	141	280.2	236.4	347.4
317	B5e 1	superoxide dismutase 3. extracellular		1335.6	1571.5	1010.2	2078.7	1817	1782.1	1529.7	2876.4	3172.4	3085.3	2681	1418.3		B5e 1	870.3	753.7	789.9	2155.3	264.1	248.7	306.4	555	980.2	853.4	774.4	604.6	706.4	1239.6
318	B5e 2	superoxide dismutase 3. extracellular		1380.2	1627.4	897.7	1886.4	1791.2	1765.8	1574.2	2615.9	3384.3	3116.4	2445.7	1460.9		B5e 2	883.9	714.3	668.9	2309.7	239.1	242.6	283.4	441.9	945.6	796.3	852.1	554.4	678.1	1262.6
319	B5f 1	nitric oxide synthase 3 (endothelial cell)		36.8	99.2	88.2	137.4	105.7	136.2	83.9	222.9	71.6	100.1	67.1	103.1		B5f 1	163.5	150.3	57.7	104.9	18.3	13.8	9.5	45.7	67.3	82.7	21.5	147.9	47.6	62.7
320	B5f 2	nitric oxide synthase 3 (endothelial cell)		32.5	112.4	69.8	118	91.4	135.2	82.8	191.2	76.9	114.7	41.1	140.5		B5f 2	153.9	122.3	55.5	98.6	20.5	36.3	12.5	62.3	83.3	45.1	10.3	119	55.2	61.9
321	B5g 1	nitric oxide synthase 2A (inducible. hepatocytes)		-7.1	-16.3	-5.4	-24.4	-5.1	-6.4	-2.2	-12.9	3.6	-21.6	-15.2	-17.8		B5g 1	-2	-5.9	-4.4	-9.1	-4.2	-7.9	-9.2	-18.5	-19.7	-9.1	-13.1	-28.5	-3.4	-41.3
322	B5g 2	nitric oxide synthase 2A (inducible. hepatocytes)		-29.7	-28.6	-12	-42.2	-19.7	-18.5	-19	-21.8	-37.8	-44.5	-18.6	-21.1		B5g 2	-11.7	-9.6	-9.2	-20	-0.7	-13.5	-9.2	1.6	-38.9	-9.3	-7.7	-19	-10	-47.5
323	B5h 1	t-complex 1		5.4	15.3	4.4	-15.2	14.8	5.3	3.8	-13.4	-16.7	2.3	-13.5	0.2		B5h 1	17.8	18	14	6.4	7.5	9.9	4.3	9.3	9.7	33	2	8.6	18.9	1.3
324	B5h 2	t-complex 1		-17.5	-29.9	-15.7	-21.6	1.3	-1.6	-46.1	14.6	30.1	-2.9	52.1	-33.3		B5h 2	12.3	15.4	12.4	-8.4	0	-13.4	4.7	-3.7	-22.7	1.9	-10.8	18.5	2.8	-27.3
325	B5i 1	caveolin 1. caveolae protein. 22kD		133.5	139.5	112.5	169.9	291.5	267.1	240.7	257.4	43	262.7	57.5	0.9		B5i 1	41.3	56.3	220	32.3	8.3	11.6	12.3	41	173.9	23.4	46.4	65.3	166.1	168.5
326	B5i 2	caveolin 1. caveolae protein. 22kD		73.9	81	60.8	64.8	234.9	208.3	154.9	194.2	-25.4	198.7	52.7	16		B5i 2	37.2	43.9	212.6	17.6	8.2	0	-1.8	-9.7	118	34.7	5.8	52.8	70.1	36.5
327	B5j 1	caveolin 2		41	74.5	32.8	84.1	48.4	49.1	93.7	71.6	31.6	66.5	40.5	65.6		B5j 1	103.6	105	35.5	87.3	21	25.6	12.4	10.9	39.8	41.9	73.6	40.7	60.3	19.9
328	B5j 2	caveolin 2		20.8	77.4	31.5	67	41.3	35.9	68.7	55.2	49.1	72.7	159.1	67.7		B5j 2	105.2	107.6	32.8	27.2	27.8	29.7	17.1	22	19.5	43.7	53.2	55.1	41.1	-102.6
329	B5k 1	caveolin 3		120.4	217.6	96.1	196.9	211.6	206.2	193.3	334.5	258.6	281.5	266.8	386.2		B5k 1	578.6	554	234.3	433.1	85.6	91	69.6	275.2	277.7	289.4	322.6	536.7	160.1	219.1
330	B5k 2	caveolin 3		102.8	213.7	109.9	207.4	234.2	221.5	196.8	311.9	210.9	383	171.2	319.7		B5k 2	593.8	566.6	170.7	427.1	105.5	108.8	73.6	230.9	276.8	316.3	339.6	488.4	153.9	226.9
331	B5l 1	tumor necrosis factor receptor superfamily. member 5		24.9	75.2	19.7	38.8	60	59.4	60.6	112.3	79.6	76.9	57.6	96.5		B5l 1	110.5	114.9	24.1	75.3	21	28.2	8.2	79.8	29.2	118.4	81	104.9	37.3	15.5
332	B5l 2	tumor necrosis factor receptor superfamily. member 5		32.6	69.3	24.9	36.6	66.2	62.4	60.4	103	80.9	83.7	63.2	47.9		B5l 2	123.9	121.4	25.5	95.5	23.4	17.4	19	65.6	45.8	101.8	76.3	108.7	43	6.6
333	B5m 1	CD58 antigen. (lymphocyte function-associated antigen 3)		-2.9	-36.7	-7.2	-20.5	-9.2	-6.4	-3.4	-51.5	-2.8	17.4	-12.7	13.8		B5m 1	-5.4	3.9	-10	1.6	-4.8	-2.6	-4.6	6.8	-28.5	-9.9	-4.6	2.1	-7.9	-39.4
334	B5m 2	CD58 antigen. (lymphocyte function-associated antigen 3)		-18.7	-38.6	-8.1	-27.2	-6.2	-8.2	-8	-47	-41.1	4.5	-7.8	-42.3		B5m 2	-11.5	-9.2	-14	-28.1	-2	-7	-11.4	-3.5	-44.4	-19.7	-7.2	-45	-14.3	-59.4
335	B5n 1	CD9 antigen (p24)		215.6	562.1	195.1	584.7	485	472.1	503.4	711.2	646.8	918.5	481.4	549.8		B5n 1	239.3	196.2	230.5	543.8	41.4	44	44.7	102.1	266	213.7	252.6	255.5	359.6	272.4
336	B5n 2	CD9 antigen (p24)		215.1	607.6	202.3	562.1	537.3	531.9	487.4	792.2	678.4	862.2	477.4	560.4		B5n 2	252.8	195	255.1	508.6	39.6	39.9	50.4	90.5	273.4	203.3	218.9	306.3	375.5	282.1
337	B6a 1	vascular cell adhesion molecule 1		29.8	13.4	35.7	14	30.4	27.7	40.3	-56.9	12.1	49.8	7.3	-33.2		B6a 1	-1.5	24.2	4.9	-4.8	4.2	-4.4	-9.8	61.4	-10	-14.5	12.2	-28.5	4.1	-23.4
338	B6a 2	vascular cell adhesion molecule 1		18.6	34	28.3	33.4	28.3	29.1	33.8	22.6	-5	-5.1	-16.6	-57.7		B6a 2	3.5	19	9.8	-14.9	6.4	-4.8	-4	67.6	-11.1	-30.8	-5.6	9.6	4.7	-29.1
339	B6b 1	intercellular adhesion molecule 2		37.8	12.2	31.3	20.4	15.1	16.9	23.2	-25.8	-6.6	13.1	10.9	37.5		B6b 1	13.9	8	23.9	14.1	4.8	6	21.4	-25.2	13	-5.8	5.5	-23.2	50.7	-21.2
340	B6b 2	intercellular adhesion molecule 2		27.9	17.6	28.7	-0.4	20.9	18.4	27.1	-8.2	4.1	-12.6	10.9	21.1		B6b 2	7.4	12.4	30.1	6.9	18.2	14.4	16.7	17.2	6.6	44	2.3	-33.2	47.9	-4.2
341	B6c 1	intercellular adhesion molecule 3		-2.9	-19.2	-0.4	-3.3	-2	-4.2	0.2	-57.2	-27.8	-66	10.5	-37.5		B6c 1	-3	0.2	-0.8	183.4	4.9	-1.2	7.8	-28.3	-19.3	7.2	30.2	-33.2	-0.4	-39.5
342	B6c 2	intercellular adhesion molecule 3		-1.1	-15.4	-3.3	-18.3	-0.1	-3.5	-4.8	-83.1	30.4	-28	-15.9	-47.9		B6c 2	-1.4	2.8	1.7	47.1	-2.6	-0.9	-0.8	-17.5	-20.6	37.9	5.7	-22.3	-1.3	-36.9
343	B6d 1	intercellular adhesion molecule 1 (CD54). human rhinovirus receptor		69.1	128.1	49.7	157.9	45.2	48.4	59.4	-4.1	95	45.1	48.6	113.3		B6d 1	193.3	100.8	102.5	183.1	101.7	95.7	117.1	171.1	106.1	129	114.9	80.6	83.3	206.5
344	B6d 2	intercellular adhesion molecule 1 (CD54). human rhinovirus receptor		74.8	130.7	42	176	43.6	41.7	62.8	32.6	192.1	88.5	96.9	89.3		B6d 2	187.4	127	104.2	189.4	108.1	101.6	110.2	125.1	81.6	114.2	129.3	82.9	62.1	192.4
345	B6e 1	sialophorin (gpL115. leukosialin. CD43)		-40.8	-60.1	-43.2	-82	-17.9	-19.2	-43.3	-98	-45.3	-87.9	-69.7	-42.4		B6e 1	-22	-20.3	-19.9	-71.9	-9.3	1	-12.5	-15.4	-41.9	-24.4	-50.1	-45.1	-34.1	-72.5
346	B6e 2	sialophorin (gpL115. leukosialin. CD43)		-7	-29.3	-2.5	-42.3	-11.3	-10.1	-5.1	-19.1	-31.7	-12.2	7.7	-18.3		B6e 2	-14.2	-13.1	-8.4	-9.5	-5.7	-12.5	-5.3	-0.5	-39.1	-12.8	-43.7	-5.1	-14.8	-47.9
347	B6f 1	cell matrix adhesion regulator		-11.9	-27.1	-2.1	21.7	-5.4	-5.5	8.2	-14.8	-18.7	-26	-183.9	-26.5		B6f 1	6.4	13.5	1.4	-26.1	3.6	5.1	-8.6	59	-8.9	2.8	3.9	50.4	15.4	-31.3
348	B6f 2	cell matrix adhesion regulator		3.1	-33.8	16	21.7	4.3	7.7	14	-34.4	32.8	-23.3	-30.4	14.6		B6f 2	11	16	9.6	0.8	4.4	0.8	-0.5	23.3	-19	22.3	9.9	9.5	12.3	-30.6
349	B6g 1	decorin		561.9	734.6	342.4	455.4	1103.8	1097	112.2	467.8	537.4	475.4	415.4	369.2		B6g 1	280.5	63.9	195.8	33.1	199.4	213.7	279.8	355.2	85.4	86.2	136	116.5	122.4	346.8
350	B6g 2	decorin		527.9	683.4	250.6	438.9	1059	1053.3	89.4	448.1	485.6	500.5	430	353.4		B6g 2	282.6	64.2	217.7	14.9	194.1	210.1	299.4	382.9	86.2	85.5	148.1	121.8	136.6	317
351	B6h 1	fibromodulin		289.5	44.5	168.9	29.9	88.2	92.8	260.5	16	54.9	13.3	30.3	59.9		B6h 1	54.2	66.9	49.1	46.5	8	-0.1	12.2	-13.3	97.5	21.7	36.5	15.4	94.2	66.3
352	B6h 2	fibromodulin		282.7	44.2	86.7	-0.8	96.7	111	283.7	26.8	12.5	30.9	44.2	48.1		B6h 2	44.4	58.2	54.4	27.9	-3	5	-2.2	44.3	102.3	29.7	19.8	23.5	100.2	50.8
353	B6i 1	biglycan		1476.3	2066	1022.4	1861.3	719.1	745.7	2261.2	1016.7	1586.1	1545	1742.9	1283.8		B6i 1	1177.7	1007.9	647.4	1599	453.6	456	416.8	574.3	1572.4	1173.5	1054.3	863.1	1219	1617.2
354	B6i 2	biglycan		1476.7	2028	820.8	1876.8	918.3	935	2530.5	1197.1	1420.9	1493.2	1688.3	1372.4		B6i 2	1026.9	1031.3	649.7	1781.6	431.3	457.9	437.5	622.2	1415	1307.8	897.4	840.2	1152.8	1728.9
355	B6j 1	lumican		-2	80.2	-24.7	-33.1	104.9	128.9	-19.8	95.2	-2.3	33.2	17	16.2		B6j 1	7.5	-12.1	97.6	-46.8	16.9	20.8	70.4	182.4	-2.1	-15.7	-23.3	-1.4	-14.8	23.1
356	B6j 2	lumican		-1.8	68.1	-43.3	-37.7	137.3	155.3	-18.7	91	-60	42	16.2	41.3		B6j 2	1.8	-11	92.5	-18.7	12.7	17.4	64.2	163.9	-15.6	-18.6	-40.7	-10.4	-26	6
357	B6k 1	neural cell adhesion molecule 1		-8.6	-31.6	-12.3	-24	-15.9	-5	-9.9	-38.6	-25.1	-2.3	-12.2	-15.6		B6k 1	-0.6	-4.6	-11	-14.3	3.6	8.4	-4.6	8.2	-28.2	-22.1	20.7	-12.4	-13.2	-36.1
358	B6k 2	neural cell adhesion molecule 1		-9.5	-21.1	-11.5	-22.8	-8.1	-4.3	-10.9	-24.8	-43.2	-18.5	-25.8	-12.6		B6k 2	4.6	0	-6.1	-17.1	-1.6	-7.9	-2.1	29.2	-29.6	-6.7	-13.5	-5.8	-11	-22.4
359	B6l 1	nidogen (enactin)		13.9	-13	13.5	-4.2	26.5	24.5	8.2	55.7	40.6	12.9	22.4	-17.4		B6l 1	37.5	25.9	39.3	-1.1	9.9	14.5	13	66.5	-9.3	-0.9	13.4	40	-1.5	-24.2
360	B6l 2	nidogen (enactin)		16.5	15.8	9.5	-11.5	27.3	24.8	11.8	59.6	-32.2	13.6	16.2	8.2		B6l 2	28.8	24.1	41	31.2	7.3	3.7	12.7	56	-5.9	-6.9	19.1	68.3	6.9	-27.1
361	B6m 1	hexabrachion (tenascin C. cytotactin)		56.3	507	69.6	241.2	51.9	29.4	56	84	157.7	-4.4	159.3	66.8		B6m 1	392.4	338	210.5	240	66	59.8	104.7	85	601.5	472.8	580.4	355.5	236.4	687.9
362	B6m 2	hexabrachion (tenascin C. cytotactin)		56.4	462.9	47.5	248.5	42	24.1	37.1	114.5	123.3	52.3	141.1	54.4		B6m 2	323	366.1	216.4	250.9	63.1	64.8	92.9	77.6	588.7	487.4	562.7	393.2	213.6	606.7
363	B6n 1	selectin L (lymphocyte adhesion molecule 1)		-7.8	41.8	5	18.2	3.1	-2.4	2.5	18.6	42.5	-5.5	50.1	1.7		B6n 1	-12.8	7.1	-1.1	6.7	3.7	-1.7	23	-1.4	-18.3	30.7	80.9	9.7	1.7	-6
364	B6n 2	selectin L (lymphocyte adhesion molecule 1)		6.5	57.4	7.7	6.2	6.3	5.8	6.7	26.8	53.5	-2	192	4.2		B6n 2	3.3	7	9.4	12.8	5.7	8	19.7	23.8	-15.7	27.2	57	14	13.5	-2.2
365	B7a 1	selectin E (endothelial adhesion molecule 1)		0.7	3.9	-1.7	-23.4	-2.9	-3.1	-1.3	-2.6	-43.7	-0.6	-77.9	-52.6		B7a 1	-1.1	-9.6	-3.8	-23.7	-3.2	-8.5	-31.3	15.5	-16.6	-31.8	-23.9	-56.6	3.7	-32.8
366	B7a 2	selectin E (endothelial adhesion molecule 1)		1.6	1.9	1.2	0	0.4	-1.3	2.4	-31.5	81.2	-44.8	-60.7	-43.4		B7a 2	-0.9	-3.8	-1.1	-30.8	3.4	-6	-8.2	-13.3	-21.3	-21.4	31.9	-33.7	4.7	-30.2
367	B7b 1	selectin P (granule membrane protein 140kD. antigen CD62)		7.5	-6.4	5.6	16.4	0.7	4.7	3.7	-49.9	-6.9	-34.7	-49.5	-16.9		B7b 1	-10.3	-2.9	0.7	32.5	2.2	-2.5	-12.6	-30.2	-12.2	2.2	-65.1	-39.8	-0.7	-24.4
368	B7b 2	selectin P (granule membrane protein 140kD. antigen CD62)		3.8	-17.5	7.7	-14.2	3.6	-0.5	3.9	26.4	-6.1	-20.7	-28.6	11.4		B7b 2	2.8	4	1.5	-10.3	-2.3	-9.5	-27.3	-13	-18.4	-0.9	-43.9	-29.5	-6.3	-40.9
369	B7c 1	CD24 antigen (small cell lung carcinoma cluster 4 antigen)		-5.5	-4.7	-2.2	5.9	-6.3	-1.9	-6.2	-76.8	29.8	-38.2	16.3	-24.3		B7c 1	-12.3	-4.1	0.1	-34	-8	-13.8	-1.9	-17.1	-47.4	-3.9	-17.5	-25.8	-8.1	-60.8
370	B7c 2	CD24 antigen (small cell lung carcinoma cluster 4 antigen)		-3.3	1.6	0.3	6.8	-5.6	-8.5	-6.6	60.6	35.6	-26	-2.7	12.3		B7c 2	-1.2	-8.5	-4.1	-15.6	1.1	1.9	30.4	-37.7	23.1	-8.7	-55.9	-23.6	103.1	-45.7
371	B7d 1	CD68 antigen		173.9	187.8	204.3	339.5	264.8	263.4	132.5	222.8	232.5	202.1	118.6	218.9		B7d 1	245.4	260.5	421.8	141.5	80.5	86.8	203.5	182.3	418.1	177.4	393.2	231.8	584.1	282.5
372	B7d 2	CD68 antigen		152.1	215.7	238.7	337.6	261.2	262.8	118.3	220.2	237.3	162.7	167.9	183.2		B7d 2	261	228.4	403.9	196.1	90.9	75.9	187.4	167.6	445.1	173.5	359.3	232.6	621.1	307.9
373	B7e 1	selectin P ligand		27.1	31.8	36.9	49	63.5	60.3	42	54.7	112	60.9	58.9	13.3		B7e 1	122.8	94.7	57.3	47.5	39.6	36.6	20.4	77.7	14	42.4	49.2	80.9	30.2	14.7
374	B7e 2	selectin P ligand		34.1	35.8	40	35.1	64.7	61.8	43.2	51.7	60	102.3	100.9	53.5		B7e 2	144.5	104.8	59.3	45.9	41.1	27	11	58.6	14	24.5	57.3	97.9	42.2	-1.9
375	B7f 1	integrin-binding sialoprotein (bone sialoprotein. bone sialoprotein II)		-10	-27.6	-3.8	-4	-8.6	-5.4	-7.9	-16	-21.6	-19.7	-16.8	18.3		B7f 1	-0.3	17.9	3.8	-15	-12	-12.5	-3.2	-7.3	-7.9	36.8	22.4	25.1	8.2	-37.8
376	B7f 2	integrin-binding sialoprotein (bone sialoprotein. bone sialoprotein II)		-3.4	-0.1	-1.2	-24.8	-6.4	-4.8	-3.1	-38.6	22.5	-35.7	20.1	10.6		B7f 2	-4.8	21.5	-1.7	-21.3	6.1	5.4	0.9	-2.6	0	16.2	6.7	35.1	14.5	-47.5
377	B7g 1	calcium and integrin binding 1 (calmyrin)		122.8	123.6	143	121	183.2	178.8	100.8	168.2	161.4	213.9	168.5	234.6		B7g 1	355.5	421.7	245.4	226.9	107.3	111.5	101.2	173.3	287.8	301.6	271.7	276.8	259	224
378	B7g 2	calcium and integrin binding 1 (calmyrin)		158.1	163.6	158	145.2	196	195.5	117.5	174.7	204.1	269.5	194.9	267.7		B7g 2	367.3	419.9	245.6	270.7	102.1	116.2	111.8	170.4	298.6	278.1	295.3	248.4	248.2	202.4
379	B7h 1	plakophilin 1 (ectodermal dysplasia/skin fragility syndrome)		-20.4	-29.9	-21.1	-29.7	-14.8	-10.9	-57.3	-15.1	-10.4	-8	-6.5	-40.2		B7h 1	-14.6	-18.8	39.9	-59.7	-3.9	-5.4	-9.1	-9.7	-71.3	-14.9	-29.1	-35.8	-33.4	-45.5
380	B7h 2	plakophilin 1 (ectodermal dysplasia/skin fragility syndrome)		-1.5	-9.1	-4.3	-5.9	-6.8	-2.2	-0.9	-32	-55.6	-6.7	-1	28.7		B7h 2	6.2	-14.9	-7.2	-50.3	-10.9	-2.2	-1.7	-1	-31.7	10.5	-21.9	16.6	-10.7	-18.9
381	B7i 1	symplekin; Huntingtin interacting protein I		277	142.8	154.8	167.3	322	325.6	239.8	238.4	164.4	307.3	310.7	263.7		B7i 1	474.4	335.2	258	142.1	78.3	73	80.8	106.4	193.3	222.2	198.2	258.8	160.3	245.7
382	B7i 2	symplekin; Huntingtin interacting protein I		318.8	228	203.7	222.8	342.1	344	275.8	340.2	215.6	287.1	261.4	290.5		B7i 2	437.5	352.6	249	232.7	69.4	77.4	83.4	135.8	306.1	239.3	264.8	270.5	260	329.2
383	B7j 1	platelet/endothelial cell adhesion molecule (CD31 antigen)		-13.9	-15.6	-35.6	-14.9	32	39.4	-13.9	-32.6	-11.3	46.3	-59.8	17.8		B7j 1	25.3	-11	18.8	-17.8	0.4	-2.4	11	0.1	-6.4	1.3	4.4	14.9	-0.1	-59.6
384	B7j 2	platelet/endothelial cell adhesion molecule (CD31 antigen)		6.1	10.8	-10.1	14.7	45.4	50.3	3.1	14.3	6.5	23.5	-5.6	12.5		B7j 2	23	-3.9	32	-9.1	2.9	3.3	17	19	3.6	-1.8	20	26.8	26.4	-11.2
385	B7k 1	protocadherin 16 dachsous-like (Drosophila)		41.8	78.1	22.8	65.7	48.5	46.9	63.6	57.1	30.5	85.8	72.7	74.8		B7k 1	68.1	58.2	28.5	75.2	24.4	36.6	23.1	34.6	24.3	60.9	35.7	89.8	41.1	10.9
386	B7k 2	protocadherin 16 dachsous-like (Drosophila)		52	81.7	47.6	71.5	66.3	63.2	64.4	106.9	34.1	70.1	141.6	83.7		B7k 2	49	54.6	41.6	84.1	31.8	31	33	49.3	26.5	67.9	70.7	42.9	51.5	59.4
387	B7l 1	protocadherin gamma subfamily A. 12		-1.7	-3.7	-4.6	-21	-7	-7.2	-3.9	9.6	-49.2	-0.1	6.7	15.9		B7l 1	-2.7	-2.7	-10.3	-26.4	-4.3	-4.2	-5.2	-11.6	-35.3	-13.5	-10	-11.8	-3.6	-37.9
388	B7l 2	protocadherin gamma subfamily A. 12		-2.4	14.7	-1.7	-17.7	-5.9	-5.2	4	6.8	-18.7	-24	-19.4	6.9		B7l 2	0.4	1.6	-5.3	-18.4	-4.3	-2.2	-8.3	0.7	-34.4	39.7	-2.2	41.3	-2.9	-32.6
389	B7m 1	protocadherin gamma subfamily B. 4		47.6	57.9	42	57.4	110.2	86.5	54.5	111.8	99.4	136.3	139.4	112.7		B7m 1	136.9	154.4	94.2	103.2	23.3	21.8	24.1	68.4	75.4	98.3	90	172.2	82.7	9.8
390	B7m 2	protocadherin gamma subfamily B. 4		53.8	63.7	48.4	70	125.8	98	66.9	143.6	35.8	135.2	70.8	127.8		B7m 2	166.1	156.9	92.5	107.8	38.2	39.4	31	82.6	79.9	99.7	83.5	185.6	86.2	32.9
391	B7n 1	cadherin 15. M-cadherin (myotubule)		-3.3	-9.8	0.2	-17.5	-7.4	-8.4	-3.5	-11.3	-6.9	-24.4	20	-0.5		B7n 1	-19.7	-3.2	-6.7	-20.9	-4.8	-1.3	0	-12	-34.7	-14.3	-5.3	-21.9	-7	-31.2
392	B7n 2	cadherin 15. M-cadherin (myotubule)		0.8	-2.3	-1.9	-24	-7.8	-5.2	-0.9	-16	-11.5	18.2	-13.8	4.3		B7n 2	-17	-8.6	-6.4	-6.1	-0.5	0.8	-3.8	-13.1	-22.3	-5.6	4.9	8.1	0.5	-31.8
393	C1a 1	cadherin 2. type 1. N-cadherin (neuronal)		-0.6	-20.2	0.8	-0.6	17.7	19.6	-1.7	8.2	-19.4	-2.2	-58	-44.1		C1a 1	-18.8	-1.6	0.1	-2.1	-13.1	-8.3	-5	-26.8	-33	-61.8	43.5	-69.1	1	-34.1
394	C1a 2	cadherin 2. type 1. N-cadherin (neuronal)		4.9	-8.8	-7	-17.3	22.1	17.9	-24.1	39.4	-19.4	-27.7	-125.8	-44.4		C1a 2	-11.2	-0.5	2.3	-2.2	-1.6	-9.1	-7.5	-26.5	-24	-23.6	16.7	-29	-1.8	-44.1
395	C1b 1	cadherin 3. type 1. P-cadherin (placental)		-3.3	-33	-3.6	-44.5	-3.6	-0.5	-1.3	-15.8	-9.7	-27.7	-29.1	-50		C1b 1	-3.2	-0.5	-3.8	0.3	-9.3	-6.8	-17.8	-26.1	-41.2	-18.8	-37.2	-46.9	-3	-26.4
396	C1b 2	cadherin 3. type 1. P-cadherin (placental)		-2.2	-10	-11.2	-14.9	-3.3	0.8	-61.1	-9	-42.1	-34.9	-48.2	48.5		C1b 2	-12.7	-8	-2	-2.6	5.1	13.8	-4.7	-23.8	-27	-14.7	-12.4	33.4	-2.7	-49.3
397	C1c 1	cadherin 1. type 1. E-cadherin (epithelial)		-13.8	-10.4	-12.6	-26.7	-16	-16	-5	-87.2	-79.3	-8.1	-37.8	-49		C1c 1	-16.6	-36.4	-10.9	-28.8	-15.1	-10.9	7.8	-71.1	-53.7	-68.1	-46.1	-80.8	-24	-35.2
398	C1c 2	cadherin 1. type 1. E-cadherin (epithelial)		-22	-24.5	-20.5	-28.7	-12.7	-0.9	-59.6	-117.6	-40.6	-11.5	-57.4	-18.6		C1c 2	-24.5	-31.3	-19	-14.9	-27.2	-15	-20.9	-83.4	-54.8	-41.1	-33.3	-80	-22.8	-65.3
399	C1d 1	cadherin 11. type 2. OB-cadherin (osteoblast)		1161.9	1202.1	850.7	1258.2	807.9	803.8	1308.5	895.5	1111.8	1343.5	1308.9	2199.7		C1d 1	1399.3	1513.3	775.3	1714.3	991.9	953.9	609.5	2184.2	1712.6	2592.2	2506.5	2727.2	1766.6	1176.8
400	C1d 2	cadherin 11. type 2. OB-cadherin (osteoblast)		1104.3	1117.5	918.6	1129	835.8	819.5	1283.5	872.9	1057.6	1270.5	1208.5	2171.8		C1d 2	1297.2	1597	741.2	1702.2	948.5	915.7	629.8	2193.2	1628.9	2666.7	2258.2	2575.3	1801.7	1132.6
401	C1e 1	cadherin 4. type 1. R-cadherin (retinal)		-37.5	-66.4	-37.5	-46.3	-10.9	-11.4	6.8	-11.9	-10.3	-8	34.3	-8.1		C1e 1	-9.8	-27.3	-17.3	-0.2	1.8	-29.3	-12.8	-18.7	-64.3	-40.9	-31.7	-48.2	-51.6	-58.2
402	C1e 2	cadherin 4. type 1. R-cadherin (retinal)		-43.7	-51.4	-47.6	-74.8	-18.5	-14.1	-28.9	-30.3	10.7	-14.5	-28.5	-43.3		C1e 2	-19.7	-21	-14.3	-25.2	-21.1	-41.9	-11.8	3.2	-57.8	-48.7	-50.3	-71.9	-57.1	-69.2
403	C1f 1	cadherin 5. type 2. VE-cadherin (vascular epithelium)		8.4	-5.5	6.4	-5.5	2.9	1.4	8.8	16.6	19.2	4.7	4.3	20.4		C1f 1	-0.9	-3	2.3	13.1	6.6	14.9	14.2	-14.8	-20.2	-4	-33.5	19.3	6.2	-30.9
404	C1f 2	cadherin 5. type 2. VE-cadherin (vascular epithelium)		-8.9	-22.9	-4.2	15.4	-2.6	1.6	-5.9	-23.1	-20.2	-58.4	-39.2	-0.9		C1f 2	-6.6	-4.2	3.7	7.6	4.3	9.8	-7.8	25.7	-37.8	-26.9	-26.5	-2.7	-1.1	-38.5
405	C1g 1	cadherin 19. type 2		11.1	49.7	13.6	0.6	22.7	20.9	19.5	39.3	-12.1	-30.5	6	24.7		C1g 1	42.4	63.7	24.2	14	6.7	17.5	12	21.2	19.9	35.9	41.1	48.9	33.4	-5
406	C1g 2	cadherin 19. type 2		-13.2	1.3	-8.3	-13.8	17.7	19.6	-26.7	28.5	28	33.3	1.7	18.2		C1g 2	-1	71.1	21.5	17.9	14	18.7	7	10.4	-28.3	33.3	28.6	94.1	-3.7	-38.4
407	C1h 1	cadherin 17. LI cadherin (liver-intestine)		21.7	15.7	24.9	27.3	36.9	33.6	23.1	86.9	36.3	64	28.3	54.4		C1h 1	78.2	80.6	39	38.3	26.4	35.2	18.6	62.7	14.4	62.6	30.9	53.5	37.7	5.2
408	C1h 2	cadherin 17. LI cadherin (liver-intestine)		10.1	10.8	22.4	12	31.9	35.8	6.4	30.9	38.1	36.3	83.6	51.3		C1h 2	126.1	80.3	26.6	59.7	12.2	24.6	15.6	20.8	12.7	69	69.6	77.4	35.8	-11.7
409	C1i 1	cadherin 13. H-cadherin (heart)		29.3	49.2	49.3	85.8	87	84.4	101.5	154.3	60.7	114.8	46	56.8		C1i 1	26.3	15	34.5	61.8	20.8	15.4	39.2	586.7	17.3	22.9	13	53	24.7	-3.6
410	C1i 2	cadherin 13. H-cadherin (heart)		51.6	58	39.1	66.6	86.9	84.9	126	66.9	126.1	70.5	70.8	50.6		C1i 2	28.5	22.2	32.2	53.1	35.6	38.8	17.1	508.9	18.3	-5.4	7.3	46.6	18.5	1
411	C1j 1	cadherin 6. type 2. K-cadherin (fetal kidney)		16.7	-14.6	12.3	-7.5	14	14.2	13.4	-29.4	-33.4	26.1	37.2	6.8		C1j 1	41.1	135	37	25.3	15.3	11.7	17.2	13	43.3	51.3	73.6	32	57.6	-7.8
412	C1j 2	cadherin 6. type 2. K-cadherin (fetal kidney)		13.9	-6.1	13.5	-5.5	15.7	13.3	9.2	12.7	3.4	22.2	47.4	37.8		C1j 2	30.4	156.2	39.2	-0.7	16	18	14.9	3.8	44.4	42.8	79.5	31.1	61.8	1.4
413	C1k 1	cadherin 8. type 2		7.4	31.5	2.6	-17.8	8.2	5.7	7.8	43.7	-22.7	-26.2	27.5	-3.4		C1k 1	-7.9	-3	-0.2	-10.5	5.8	14	-36.1	-32.1	-15.2	-18.9	20.5	-17.8	5.5	-36.5
414	C1k 2	cadherin 8. type 2		8.8	8.7	-1.4	-6.5	7.2	7.3	-1.7	55.2	-18.5	-8.7	64	5.5		C1k 2	-40.6	-3.1	7.2	-21.8	-1.5	-5.5	-17.6	-16.4	-14.6	-10.3	-21.4	-23.2	-6.5	-28
415	C1l 1	cadherin 16. KSP-cadherin		16.4	22.7	23.7	5.7	42.4	42	9.2	70.1	30.9	64.8	27.1	62.1		C1l 1	87.2	102.3	37.5	56	15.2	23.4	8.6	48	14.5	52.1	72.8	68.9	33.1	20.9
416	C1l 2	cadherin 16. KSP-cadherin		9.4	24	20.7	15.2	34	41	11.6	21.9	7.2	54.7	35.9	85.1		C1l 2	35.9	91.4	24	26.7	23.2	32.5	10.8	49.2	21.7	62.2	81.2	102.4	31	-6.6
417	C1m 1	cadherin 12. type 2 (N-cadherin 2)		-4.6	-4.4	1.3	-62	0.5	0.5	-5.3	2	-18.8	-15.5	-32.7	-15.7		C1m 1	0.1	-4.6	-1.9	-14.6	-2.1	3.3	-0.1	-16.8	-33.7	-4.8	29.5	-18.3	-3.9	-34.7
418	C1m 2	cadherin 12. type 2 (N-cadherin 2)		-14.9	-55.4	-18.8	-40.7	-13.2	-13.2	-23.1	-65.3	10.6	-35.8	0.4	-29		C1m 2	-4.7	-12.3	-8.6	-32.4	-1.8	-8.7	5.9	-26.6	-49.2	-5.4	-19.7	-16.1	-17.1	-60.7
419	C1n 1	cadherin 18. type 2		6.9	24.9	5.8	-15.8	8	8.5	9.3	6.4	-45	12.6	-21.2	9		C1n 1	30.2	33.3	32.1	-25.2	3.3	2.4	-3.9	0.7	-8.5	15.1	29.4	2.9	14.9	-37.7
420	C1n 2	cadherin 18. type 2		-27.3	-64	-44.9	-57.8	-44.1	-14.8	-70.5	-128.2	9.8	-83.7	-146.8	-37.3		C1n 2	26.3	11.3	-4	-48	-12.2	-5.7	-7.1	7.3	-49.8	-17.5	-11.9	-3.8	-45.8	-97.2
421	C2a 1	BH-protocadherin (brain-heart)		6.8	0.7	3.1	-8.5	6.8	4.3	21.4	33.1	-10.7	68.2	-48.2	-8.6		C2a 1	-8.3	1.6	7.2	-21.2	-3.5	-13.1	6.3	6.5	-20.8	-8.2	11.7	-9.5	5.1	-38.8
422	C2a 2	BH-protocadherin (brain-heart)		2.8	-4.3	6.1	-20.2	2.4	2.9	13.3	-14.3	-18.9	-23	-45.1	7.8		C2a 2	-9.4	5.4	-1.7	-46.3	-12.8	-20	-4.8	15.6	-29.9	5.2	-32.8	16.4	-2.5	-31.8
423	C2b 1	protocadherin 1 (cadherin-like 1)		2	-7.8	-3.2	-22	6.5	5	-4.4	-35.6	-22	-18.4	-13	14.3		C2b 1	3	4.4	10.4	10.4	-10.8	-1.9	0.3	17.1	-34.5	-20.5	-21.6	5.8	2.7	-25.8
424	C2b 2	protocadherin 1 (cadherin-like 1)		-11.3	-3.4	-14	-17.7	2.3	0.7	-40.8	-33.6	-35.4	-2.9	-4.5	22.6		C2b 2	0.3	-3.4	6.9	-47.5	-0.6	-4.4	-4.9	-41.3	-55.1	-20.1	-19.3	57.4	-10.4	-39
425	C2c 1	protocadherin gamma subfamily C. 3		26.4	12.1	35.2	1.9	25.1	22.2	10.1	44.9	-3.2	-17.6	-1.4	22.6		C2c 1	18.6	37.6	23.5	-2.3	18.4	4.7	16.6	8.6	33.9	52.2	42.4	44	34.3	24.4
426	C2c 2	protocadherin gamma subfamily C. 3		-50.6	-7.1	-65.1	-14.2	13	13.4	10.1	53.5	-39.1	70.5	-27.2	22.1		C2c 2	20	32.4	16.2	-122	5.2	0	12.5	27.3	-70.6	35.7	63.5	100.9	-27.2	10.1
427	C2d 1	catenin (cadherin-associated protein). alpha 2		-11.5	-32.4	-1.6	-25.9	-3.8	-3.7	-64.8	17.7	141	-14	49.2	-60.9		C2d 1	2.4	-16.1	-8.5	-49.4	0.7	-17	22.6	-65	-36.7	11.6	13.4	-10.2	-43.5	-48.7
428	C2d 2	catenin (cadherin-associated protein). alpha 2		-216.6	-53.4	-296.3	-61.3	-48.9	-20.8	-990.1	-17.7	83.9	-32.5	-12.9	-88		C2d 2	7.5	-5	-7.1	-78.8	15.3	18	12.8	7.8	-292.3	-13.3	56.7	4.8	-157.6	-87.3
429	C2e 1	catenin (cadherin-associated protein). alpha 1 (102kD)		324.3	425.8	363.9	467.9	316.5	318.4	359	485.8	496.5	501	503.4	449.2		C2e 1	192	293.9	224.2	429.1	69.6	63.3	81.4	153.7	271.8	403.4	428.9	292.7	336.5	276.3
430	C2e 2	catenin (cadherin-associated protein). alpha 1 (102kD)		246	488.1	315.2	501.9	311.5	309	227.1	425.9	457.4	517.8	559.1	453		C2e 2	269.5	322.2	230.4	413.7	84	95.7	92	125.6	258.2	385.9	435.4	298.4	324.7	274.1
431	C2f 1	catenin (cadherin-associated protein). beta 1 (88kD)		-13.8	-26.4	-11.8	-42.2	-9.6	-2.3	-15.3	-26	-30.5	-16.8	-48	13.2		C2f 1	-9.8	-0.1	-7.1	33.1	-6.8	-4.3	8.7	2	-15.6	-15.7	-19	-24	-8.9	-59.9
432	C2f 2	catenin (cadherin-associated protein). beta 1 (88kD)		-18.2	-18.7	-19	-30.1	-3.2	-7.5	-53.4	-64.9	-33.7	-11.7	-13.4	-27.7		C2f 2	4.2	-14.6	-6.3	6.8	-6.5	-9.8	-4.6	-23.1	-43.6	-16.2	-14.8	-47.9	-10.1	-24
433	C2g 1	gap junction protein. alpha 1. 43kD (connexin 43)		653.6	591.3	647.1	775.8	914.9	901.8	987.2	790.5	1155.5	1053.2	1047	387.8		C2g 1	282.5	407	456.6	557.1	68.6	91.2	126.5	141.6	891.8	565.4	1066.2	690.4	687.2	595.3
434	C2g 2	gap junction protein. alpha 1. 43kD (connexin 43)		638.1	619.9	727.9	888.9	1079.1	1076	955.5	797.8	1002.1	1012.6	1040.4	363.6		C2g 2	309.3	446.2	457	552.9	62.2	79.4	127.3	106.6	754.3	508.6	1088.5	560.4	654.2	834.7
435	C2h 1	gap junction protein. alpha 4. 37kD (connexin 37)		9.5	6.8	-7.7	-16.7	9.8	4.1	-4.7	-24.8	31.1	-36.6	43.2	-7		C2h 1	40	1.4	-3.5	-29.1	-0.9	10.3	6.1	-6.1	-13.2	-17.1	-17.3	53.8	1.9	-22.5
436	C2h 2	gap junction protein. alpha 4. 37kD (connexin 37)		12	12.4	-7.2	-1.5	3.9	10.7	5.8	-30	-7.9	6.2	-25.8	-3.3		C2h 2	-7.9	5.8	1.4	-3	2.1	0.6	6.2	3.5	-17.9	4.9	-5.5	-42.3	-6.9	-10.5
437	C2i 1	gap junction protein. alpha 5. 40kD (connexin 40)		-3.4	-10	-1.8	-22.8	-1.4	4.8	-6.9	-23.4	-33.6	-15.5	-0.7	4.7		C2i 1	-2.3	-0.8	-3.2	-14.8	-11.9	-2.6	-0.4	-14.7	-18.3	-13.4	-18.6	-12.5	-4.9	-30.5
438	C2i 2	gap junction protein. alpha 5. 40kD (connexin 40)		-3.5	-3	-3.4	-6.5	-1.4	-0.7	-5.7	17.2	2.5	-15.7	-49.9	7		C2i 2	6.1	-5.4	-1.2	-11.1	-2.3	-6.8	-5.3	0.4	-42.6	-11.2	-15.7	3.4	-6.3	-28.2
439	C2j 1	gap junction protein. alpha 7. 45kD (connexin 45)		34.1	51.5	18.3	-6	16.1	20.4	39.8	28.6	44.4	17.4	-4.9	17.2		C2j 1	27.3	33.8	9.4	1.2	0.1	12.8	1	4	2.8	46.2	12.7	20.6	24.9	-5.3
440	C2j 2	gap junction protein. alpha 7. 45kD (connexin 45)		24.5	38.6	18.3	13.8	13.9	17.4	36.1	32.9	39.7	16.6	65.7	35		C2j 2	26	34.1	16.6	10.1	17.8	15.9	2.6	-7.5	-19.8	25.2	18	20.5	-4.9	-12.4
441	C2k 1	gap junction protein. alpha 8. 50kD (connexin 50)		23.5	55.8	34.3	30.2	44.5	38.5	27.6	20.1	54.2	35.7	12.7	64.5		C2k 1	79.9	94.2	37.2	23.7	27	21.2	23.3	43.1	24.8	73.6	121.3	75.9	40.7	21.9
442	C2k 2	gap junction protein. alpha 8. 50kD (connexin 50)		19.2	45.4	42.7	33.7	47.9	37.9	40.5	113.3	62.4	24.7	59.3	70.8		C2k 2	76	85.4	20.5	48.9	40.9	34.5	16.9	52.5	-9.9	55.9	66.9	50.1	-15.9	22.5
443	C2l 1	gap junction protein. beta 1. 32kD (connexin 32. Charcot-Marie-Tooth neuropathy. X-linked)		-9.5	3.6	-2.5	-11	-7	-5.8	-6.6	29.7	-40.4	-32.3	21	-24.5		C2l 1	5.2	-1	-2.5	16.6	-6.3	7.5	-9.6	-13.1	-24.4	-1.3	-4.1	-15.4	-4.7	-41.7
444	C2l 2	gap junction protein. beta 1. 32kD (connexin 32. Charcot-Marie-Tooth neuropathy. X-linked)		-2.8	-8.6	-4.7	-21.3	-6.8	-6	-3.2	-26.1	9.8	3.6	8.8	-14.1		C2l 2	10	-4.1	-2.4	-4.4	-0.2	4.5	-0.1	-6.7	-15.6	-0.3	-3.7	-22.6	-7	-42.5
445	C2m 1	gap junction protein. beta 2. 26kD (connexin 26)		-49.6	-4.1	-25.9	-120.4	-56.1	-37.5	-18.4	-207.1	-66.7	-94.3	-72.6	-34.6		C2m 1	-7.1	-33.6	-28.2	-122.8	-9.3	-9.9	-13.5	6.5	-38.5	-38.8	-58	-105	-16.9	-34.6
446	C2m 2	gap junction protein. beta 2. 26kD (connexin 26)		-43.3	-16.1	-20.2	-199.2	-49.9	-41.3	-55.4	-228.2	-85.1	-99.5	-64.3	-88.7		C2m 2	-13.1	-36.7	-44	-118.3	-13.8	0	-14.4	-1.1	-52.5	-26.6	-39.7	-80.7	-24.5	-34.6
447	C2n 1	filamin A. alpha (actin binding protein 280)		3529.4	5265.3	2951.4	5053.1	4825.6	4721	3892.1	8507.9	5850.4	5605.7	7111.6	3568		C2n 1	1750.3	1061	1500.8	3406	307.1	315.8	333	556.2	1793.6	1985.5	1702.6	2500.8	806.7	3151.9
448	C2n 2	filamin A. alpha (actin binding protein 280)		2788.9	5835.6	2898.4	5051.4	4744.8	4656.2	3572.9	8314.2	5776.5	5143.5	6798.2	4141.8		C2n 2	2156.4	945	1400.6	3385.2	327.3	332.8	354.4	568.6	2270.5	2055.7	1638.8	2393.7	892.5	3003.4
449	C3a 1	CD34 antigen		12.9	5.8	9	-10.3	46.3	44.4	6.1	2.8	46.8	-48.2	-55.4	6.3		C3a 1	7.5	1.6	4.7	14.7	-9.6	-14.7	-9.2	-28.6	-17.9	-31.5	-54.4	9.6	2.8	-19
450	C3a 2	CD34 antigen		9.2	-4.9	10	11.6	43.8	42.8	12.3	-7.5	5.2	0.9	-2.7	13.4		C3a 2	6.4	2.1	10.5	-57.5	-9.2	-30.8	-0.8	79.2	-20.4	137.3	-42.6	-28.5	-11	-22.1
451	C3b 1	ectonucleoside triphosphate diphosphohydrolase 1		-1.9	5.5	0.4	4	12	12.9	14	-36.3	27.7	-15.8	-25.5	-14.6		C3b 1	18.3	-13.1	2	-16.6	-3.5	-8.3	4.1	-83.7	-52.7	-11.9	-35.5	-11.4	-5.4	-33
452	C3b 2	ectonucleoside triphosphate diphosphohydrolase 1		0.6	4.5	-0.1	-11.6	14.6	11.6	14	-25.1	22.2	7.4	-69.6	25.3		C3b 2	15.4	9.4	1.2	1.9	-1.1	-1.1	2.7	-8	-96.7	-28.8	-8.6	-3.1	-38.1	-39.5
453	C3c 1	transmembrane 4 superfamily member 1		-8.9	128.9	-55	162.1	200.1	245.9	15	38.3	18.2	159.5	-64.8	23.9		C3c 1	122.2	115	125.4	-87.8	18.9	2	11.5	37.6	-65.8	20.8	34.6	89.1	-48.5	61.4
454	C3c 2	transmembrane 4 superfamily member 1		-99.4	137.2	-10.5	175	198.9	263.1	15	125.7	50	182.3	-141.1	17.1		C3c 2	107.2	92.9	106	59.6	5.4	2.4	-11	19.7	-265.5	15.8	73.2	140.7	-151	56.1
455	C3d 1	SPARC-like 1 (mast9. hevin)		4376.6	2035.5	6589.4	3745.2	4593.5	4536.2	5200.1	3334.8	3679.7	2751.7	1955.8	2184.9		C3d 1	1034.7	1089.1	863.1	1497.4	171.1	162.6	130.2	249.3	3026.6	1374.4	1610.4	1106.3	1940.1	2885.8
456	C3d 2	SPARC-like 1 (mast9. hevin)		4435	1849.1	7554.3	3688.5	4639	4532.2	4224.6	2983.6	3990	2683.3	1833.9	2129.6		C3d 2	1049.7	925.8	782	1679.5	144.7	161.1	147	249	2668.4	1409.8	1497.7	1190.4	1669.8	3015.8
457	C3e 1	FAT tumor suppressor homolog 1 (Drosophila)		-130.4	-64	-182.4	-107.1	-65.9	-48.5	-126.4	-75.1	-97.8	-13.7	-22.3	-85.3		C3e 1	-8.5	-4.7	-17.9	-89.5	-8.5	-12.6	-19.9	37.4	-176.2	-57.8	-27.8	-63.4	-91.5	-127
458	C3e 2	FAT tumor suppressor homolog 1 (Drosophila)		-120.3	-59.5	-134.8	-107.5	-73.3	-66	-59.9	-105.3	-13.1	-32.2	-39.6	-54.8		C3e 2	-2.8	-8.5	-13.2	-77.9	0.5	-10.1	1.3	-8.6	-130	-31.1	-40.8	-47.4	-69	-128.6
459	C3f 1	integrin. alpha V (vitronectin receptor. alpha polypeptide. antigen CD51)		-9.9	-26.4	-12.2	-4.1	-0.9	-0.8	-65	-30.8	4.4	34.1	-17.1	-20.6		C3f 1	3.1	13.9	6.2	3.1	-5.6	4.1	-13.1	-31.8	-50.1	3.3	6.2	-13.8	-6.7	-32.5
460	C3f 2	integrin. alpha V (vitronectin receptor. alpha polypeptide. antigen CD51)		-5.4	-35.6	2.8	6.3	1.3	0.8	-37.9	-13.2	-7.2	5.6	23.2	8.2		C3f 2	9.3	14.8	6	10.4	1	-3.6	5.1	-19	-21.4	14.9	-1.1	-14	8.8	-33.6
461	C3g 1	desmoglein 2		-24.6	-43.1	-17	-39.5	-11.4	-15.7	-49.8	-39.2	-3.4	-51.1	2.3	-23.1		C3g 1	-8.4	-9.6	-10.6	-28.9	1.1	-5.5	-7	33.2	-88.1	-8.4	-8.2	-4.6	-32.4	-62.5
462	C3g 2	desmoglein 2		-6.7	-24.5	0.7	0.2	-5.5	-6.3	-0.9	-20.8	-25.5	-2.4	-3.9	0.6		C3g 2	-6	-1.4	-2.3	-3.9	4.2	2.1	-1.3	16.8	-30.4	-12.3	0.2	-16	-2.9	-43.1
463	C3h 1	integrin. beta 3 (platelet glycoprotein IIIa. antigen CD61)		-5.2	8.2	-7.5	-15.6	-3.6	-1.8	-16.9	-2.6	4	26.4	-7.9	12.2		C3h 1	9.5	11.9	-2.5	76.7	-2.9	-4.1	-5.8	3.3	-26.5	18.5	13.7	31.1	-0.7	-28.2
464	C3h 2	integrin. beta 3 (platelet glycoprotein IIIa. antigen CD61)		3.8	-11.2	-2.4	-11.1	1.7	1.4	-1.2	21.8	-16.8	16.8	16.7	-5.7		C3h 2	9.5	14.9	-3.9	38.9	-1.6	-1.9	2.5	-15.4	-16.8	-3.1	-11.6	-39.9	6.4	-12.4
465	C3i 1	integrin. alpha M (complement component receptor 3. alpha; also known as CD11b (p170). macrophage antigen alpha polypeptide)		-1.7	-19.9	-2	-19.9	-1.3	-2.3	-7.6	10.1	43.4	-22.1	26	-7.5		C3i 1	-4	0.8	-3.3	-22.6	-5.7	-5.6	-7.6	20.6	-24.2	-15.5	-0.5	-36.2	-6.3	-29.7
466	C3i 2	integrin. alpha M (complement component receptor 3. alpha; also known as CD11b (p170). macrophage antigen alpha polypeptide)		0.5	-20.9	-5	-20.9	-3.4	-3.4	-5.8	1.9	-20.2	-36.6	4.6	-2.6		C3i 2	-1.7	-2.8	0.4	-35.6	-13.3	-9.8	8.4	-9	-24.4	-1.2	-0.2	19.1	-1.8	-37.4
467	C3j 1	integrin. alpha 4 (antigen CD49D. alpha 4 subunit of VLA-4 receptor)		6.9	54.6	3.9	31.8	17.3	17.3	5.9	15.1	49.9	36.7	36.6	63.4		C3j 1	49.2	57	33	98.8	19.1	18.3	9.7	28.4	-125.7	85.8	72	99.2	-134	12.6
468	C3j 2	integrin. alpha 4 (antigen CD49D. alpha 4 subunit of VLA-4 receptor)		11.9	37.4	7.9	39.8	21	21.3	6.4	31.3	1.2	26.4	13	52.1		C3j 2	71	58.6	38	90.5	22.1	17.4	-1.9	28.4	-54.7	70.1	65.8	84	-29	18.9
469	C3k 1	integrin. alpha E (antigen CD103. human mucosal lymphocyte antigen 1; alpha polypeptide)		-8.3	-26	-3.9	-25	-4.1	-6.3	-2.8	-50.6	0.1	-41.6	-1.3	-13.7		C3k 1	0.5	4.4	-1.4	-46.8	-1.4	-5.9	3.5	-16.2	-102.1	-8.7	-2.6	-15.1	-43.7	-42.5
470	C3k 2	integrin. alpha E (antigen CD103. human mucosal lymphocyte antigen 1; alpha polypeptide)		-5.9	-30.6	-2.8	-13	-0.5	-1	-3	-9.2	-36.1	-66.3	-18.3	-31.8		C3k 2	-11	6.2	-5.8	15.3	-8.5	-3.4	-7.2	-15	-69	-26.8	-19	84.6	-18.6	-40.8
471	C3l 1	integrin. alpha 8		39.8	49.6	49.2	60.8	125.8	129.2	48.9	46.6	81.9	50.3	51.3	6.6		C3l 1	3	6.7	6	10.1	-3.6	2	-3.2	0.1	-30.6	5.4	20.9	29.4	-1.9	-22.6
472	C3l 2	integrin. alpha 8		33.8	85.7	22.3	65.2	114.8	118.5	46.9	-44.9	96.9	65.3	80.8	-23.5		C3l 2	10	5.6	2.6	-4.8	-12.4	-15.6	4.8	-6.5	-14.8	-0.6	22.4	-21.7	2.8	-32.4
473	C3m 1	integrin. beta 2 (antigen CD18 (p95). lymphocyte function-associated antigen 1; macrophage antigen 1 (mac-1) beta subunit)		-5.8	-41	5.3	-36.6	8.2	3.3	1.9	-89.6	-34.1	-23.7	27.8	-26		C3m 1	33.7	37.5	42.5	-32.9	6.8	3.9	-4.7	36.3	24.8	7	2.9	44.7	44.9	-36
474	C3m 2	integrin. beta 2 (antigen CD18 (p95). lymphocyte function-associated antigen 1; macrophage antigen 1 (mac-1) beta subunit)		10.3	0.4	15	-3.8	14.2	11.3	18.6	-4.5	-50	16.1	-38	18		C3m 2	39.7	37.3	59.5	17.9	9.6	-10.6	-1.5	11.2	61.8	25.7	0.1	31	65	-3.7
475	C3n 1	integrin. alpha 2 (CD49B. alpha 2 subunit of VLA-2 receptor)		-9.1	-133.5	-64.5	-36.2	-28.6	-39.5	-60.2	-133.4	-34.2	-52.1	-25	-93.7		C3n 1	24.6	-14.3	-39.6	-98.7	3.6	-0.6	-1.2	-14.3	-76.6	-26.6	28.1	19.3	-41.6	-108.7
476	C3n 2	integrin. alpha 2 (CD49B. alpha 2 subunit of VLA-2 receptor)		1.7	21.9	1.6	2.6	-1.6	-1.2	-0.3	-36.5	-6.9	-41.3	7.6	-16.6		C3n 2	1.1	6.1	2.5	-2.5	1.1	-4.7	5.8	-3.5	-12.8	10.3	14	11.8	1.7	-39.2
477	C4a 1	integrin. alpha 2b (platelet glycoprotein IIb of IIb/IIIa complex. antigen CD41B)		-3.1	-13	-5	54.9	-6.3	-3.9	0.4	0.6	4.9	29.5	-7.9	-48.1		C4a 1	1.3	5	2.9	-52.3	-7.6	-22.1	-12.7	-42.8	-49.1	-26.9	-16.3	23.2	-15.1	-34
478	C4a 2	integrin. alpha 2b (platelet glycoprotein IIb of IIb/IIIa complex. antigen CD41B)		-12.7	-22	-9.5	0.9	-7.6	-5.3	-11.7	10.5	-42.6	-56	-3	-30.1		C4a 2	4.1	-7.1	-6.7	-83.2	3.7	-6.1	-7.6	-49.3	-30	-30.2	-25.3	-60.8	-14.4	-58.9
479	C4b 1	integrin. beta 5		-12.4	-17.1	-11.7	-17.7	0.1	-2	-14.6	31.3	-7.3	-52.1	-29.8	-17.8		C4b 1	-8.3	-0.6	1.5	-26.6	3.7	-4	-5.5	9.8	-97	-43.4	-6.9	-54.1	-42.8	-35
480	C4b 2	integrin. beta 5		-6.1	-1.9	3.2	-8.9	-3.3	2.2	-11	-14.2	-23.6	-35.4	65.9	-11.4		C4b 2	-2.9	-8	-2	-15.3	-5.6	-5.3	-4.1	27.4	-46.4	-22.5	-27.7	-18	-12.8	-55.1
481	C4c 1	integrin. beta 6		-107.2	-57.7	-79.8	-62.3	-18.4	-31.6	-140.5	-80.9	-33.3	-11.5	-73.6	-72.5		C4c 1	-15.8	-15.3	-9.8	-65.6	-6.9	-16.3	-7.4	57.3	-257.2	-8.6	-2	-72.1	-169.4	-85.6
482	C4c 2	integrin. beta 6		-9.8	-22.8	-4.7	-32.1	-3.6	-4.4	-29.9	-14.8	7.2	-14.5	-58	-21		C4c 2	0.8	-5.5	-5.2	-3.7	1.4	3.9	-3.7	-18.9	-30	7.7	1.4	12.6	-5.6	-55
483	C4d 1	integrin. alpha 3 (antigen CD49C. alpha 3 subunit of VLA-3 receptor)		-243.8	-57.9	-230.7	-37.6	-25.8	-27.6	47.4	-51.1	-34.1	-4.5	-84	-58.8		C4d 1	-6.1	-1.5	-18.9	-31.8	-15.9	-20.5	1.7	-2	-318.4	-6.6	7.3	-85.6	-147.5	-116.5
484	C4d 2	integrin. alpha 3 (antigen CD49C. alpha 3 subunit of VLA-3 receptor)		18.5	-7.3	23.1	24.3	19.6	19.1	47.4	37.1	30.7	32.1	7.6	39.8		C4d 2	21.2	17.2	2.5	22.2	1.7	5.1	5.4	8.8	-4.4	46.4	33.9	5.9	23.1	-9.5
485	C4e 1	integrin. beta 7		-49.3	-36.8	-45.7	-32.1	-15.1	-16.5	-110.9	-34.1	-84.2	-46.3	4.4	-25.2		C4e 1	-1	-3.6	-4.5	-13	-9.4	-14.1	-12.2	-33.4	-53.1	-4.5	-18	18.1	-19.6	-44
486	C4e 2	integrin. beta 7		-3	-15.2	-1	-19.1	-8.8	-8.4	-1.7	29.6	-13.1	10.8	-9.6	4.7		C4e 2	1.2	4.8	-5.5	20	-4	-9.6	3.1	-1.5	-26.2	-13.9	11.1	8	-2.3	-11.2
487	C4f 1	integrin. beta 8		-5.1	-11.7	-2.4	-21.4	4.1	5	-17.3	-26.2	-65.4	-3	-31.2	13.8		C4f 1	-1.4	4.3	6	-1.9	-1.8	1.8	0.2	8.3	-33.4	-5	-16.1	-4.6	-2.2	-19.1
488	C4f 2	integrin. beta 8		2.5	-3	3.5	-11.8	6.6	7.2	-0.4	-85.7	23.8	-36.5	44.2	-3.6		C4f 2	-0.8	4.4	1.1	-10.5	-9.6	-6.8	-5.4	-9	-16	9.4	-14.6	-20	5.9	-19.4
489	C4g 1	integrin. alpha X (antigen CD11C (p150). alpha polypeptide)		0.6	-37	-2	-11.3	-0.2	2.1	-11.4	-13.4	-54.6	-8.3	1.4	-28.7		C4g 1	-3.7	4.7	-2.7	-27.7	-1.9	-0.4	12.8	-5.9	-16.9	6.3	-4.9	-3.4	0.1	-31
490	C4g 2	integrin. alpha X (antigen CD11C (p150). alpha polypeptide)		1.5	-22.6	-2.6	-19.2	-4.6	-1.4	-6.8	-19.3	5.9	-26.8	-1.6	-6.8		C4g 2	-10.7	-1.7	0.8	-24.3	-6.8	0.6	-4.3	-6.7	-20.3	-6.4	-17.8	-2.3	3.1	-23.4
491	C4h 1	integrin. alpha 5 (fibronectin receptor. alpha polypeptide)		-1.5	-0.9	-0.1	-21.1	14.9	12.8	-5	34.8	-19.9	16.2	15.6	-5.5		C4h 1	14.7	10.2	61	7.9	-4.8	-6.4	2.4	1	3.7	8.3	4.1	4.4	10	30.8
492	C4h 2	integrin. alpha 5 (fibronectin receptor. alpha polypeptide)		3.4	2.5	2.3	-1	17.9	17.6	-8.4	22.5	-27.8	7.9	-4.6	41.6		C4h 2	10.5	13.1	63.8	39.4	-1	0.9	-4.7	6.9	12.3	20.7	2.5	22.1	13.6	24.1
493	C4i 1	integrin. beta 1 (fibronectin receptor. beta polypeptide. antigen CD29 includes MDF2. MSK12)		10	11.9	15.3	11.5	133.4	139	-7.5	36.6	8.9	36.9	1.6	-14.3		C4i 1	9.7	4.1	35.3	-3.9	3	-3.4	-1.8	7	-9	21.8	13.3	53.8	-0.1	-24.4
494	C4i 2	integrin. beta 1 (fibronectin receptor. beta polypeptide. antigen CD29 includes MDF2. MSK12)		11.8	27.2	12.4	1.6	130.6	145	1.5	54.1	5.9	67.4	32.2	2		C4i 2	-2.3	-0.6	32.7	33.3	-6	4.9	7.2	0.8	-18.8	4.1	12.5	41.3	-4.4	-4.8
495	C4j 1	integrin. alpha 6		-1.5	-31.4	3.3	-6.3	-0.1	4.4	-0.7	2.3	-0.2	-30.7	-11.3	-38.8		C4j 1	4.6	-3.8	-2.2	-8.2	4	-1.8	10.2	4.8	-21.2	-3.1	-15.9	-24.6	-5.4	-15.6
496	C4j 2	integrin. alpha 6		-4.3	-20	-5.9	-18.4	-2.5	4	-13.5	0.2	-42.4	-5.6	-15.9	0		C4j 2	0.5	-9.6	-7.6	-26.8	-29.7	-24.9	-18.3	-38.9	-45.8	-15.7	-9.6	-39.4	-23	-34.6
497	C4k 1	integrin. alpha 7		21.4	0.1	30.3	47.7	50.1	42.9	30.7	64.4	77.1	64.2	43.5	-20.8		C4k 1	46.5	18.3	33.8	-0.4	8.1	-3.3	32	25.3	-6.2	41.1	66.7	37.8	16	8.3
498	C4k 2	integrin. alpha 7		-17.2	-15.8	-27.5	25.2	37.8	31.7	-6	92.6	-9.9	45.8	100	-20.8		C4k 2	31.7	-0.7	0.1	-7.7	-103.9	-266.6	-78.3	-110.2	-62.9	-22.8	6.1	-45	-123.9	-76.5
499	C4l 1	integrin. beta 4		19.8	94.3	35.5	51.4	33.5	30.4	18.1	-1	64.9	83.6	87.5	63.5		C4l 1	31.3	15.5	31.9	-3	15.6	28.6	21.9	5.5	-5.8	11.2	11.2	-5.5	21.9	26.6
500	C4l 2	integrin. beta 4		-20.4	52.7	-44.9	20.6	19.9	19.1	-104.4	-42.8	30.7	-9.9	69.8	98.1		C4l 2	27.6	-10.7	-22.3	-37.5	-291.9	-589.1	-251.5	-447.7	-80.8	-29.9	-2.8	-69	-232.5	-50.4
501	C4m 1	integrin. alpha 1		-9.9	-1.2	-5.4	-15.2	9.5	3.1	-5.2	32.8	-22.5	-18.7	-18.2	-89.1		C4m 1	4.4	-1.3	-5.1	-8.8	-2	-12.9	-15.3	4.2	-22.9	2	-0.7	-14.4	-5.3	-43.2
502	C4m 2	integrin. alpha 1		-18.5	-33.8	-50.2	-21.6	2	-2.2	-24.3	-7.2	29.7	44.3	-17.5	-31.4		C4m 2	-9.3	-10.6	-19.1	-23.6	-142.3	-222.9	-129.8	-120.6	-32.9	-21.8	2.8	-25.3	-61.1	-57.8
503	C4n 1	integrin. alpha L (antigen CD11A (p180). lymphocyte function-associated antigen 1; alpha polypeptide)		16.5	56.2	26.8	37.6	22.5	18.7	19.8	10	13.7	-13.3	12.6	-10.5		C4n 1	8.5	2	11.5	7.9	-9.2	2.8	-9.1	3.5	1.9	-1	-16.7	8.6	16.9	7.4
504	C4n 2	integrin. alpha L (antigen CD11A (p180). lymphocyte function-associated antigen 1; alpha polypeptide)		14.5	49.3	26.6	41.2	22	23.3	21.7	46.2	17.3	-26.6	26	-14.8		C4n 2	12.4	0	9.3	1.1	-30.7	-8.4	-13.6	-28.9	-4.1	3.3	-2.8	-16.1	18.5	9.5
505	C5a 1	endoglin (Osler-Rendu-Weber syndrome 1)		281.8	377.8	288.9	310.5	254.3	260.7	467	340.6	545.8	652.1	277.1	187		C5a 1	223.4	296.6	564.6	296.1	149.8	130.1	128.8	222	384.5	678.8	735.7	600.9	527.2	187.9
506	C5a 2	endoglin (Osler-Rendu-Weber syndrome 1)		341.3	346.7	300.2	306.2	306.1	317.6	462.1	250.3	480.6	751.1	236.7	146.2		C5a 2	219.5	313.5	550.9	290.9	134.4	143.9	155.3	204.9	431.8	749.2	711.6	491.1	523.6	313.8
507	C5b 1	CD69 antigen (p60. early T-cell activation antigen)		-8.7	-15	-8	-41.3	-19.1	-10	-4	2.9	-2.4	-35.6	-1.5	-16.8		C5b 1	-10.8	-4.7	-9.5	13.7	-11.7	-6.4	-15.6	-9.8	-38.3	-49	-47.2	-44.1	-6.7	-49.1
508	C5b 2	CD69 antigen (p60. early T-cell activation antigen)		-20.5	-29.7	-45	-0.4	-18.1	-11.8	-53.6	8.5	-55.5	-51.6	-12.6	-21.6		C5b 2	-22.2	-7.1	-10	-15.4	-6.4	-0.7	-15.6	-33.1	-59.6	-37.8	-44.9	-119.8	-37.5	-61.9
509	C5c 1	junction plakoglobin		75.3	257.9	51.1	98.1	43.6	42.3	78.5	86.2	85.4	76.5	58.6	35.9		C5c 1	38.5	38.5	84	23.8	25.4	39	35.9	22.3	54.5	62.9	84.4	84	81.5	84.5
510	C5c 2	junction plakoglobin		76	236.9	53.8	130.5	43	43.7	77.3	101.2	113.1	122.2	78.4	52.9		C5c 2	36.1	36.5	83.7	57.6	16.2	20.2	44.9	36.5	49.8	58.6	99.8	8.6	75.2	79.8
511	C5d 1	desmoglein 1		-7.4	-16.4	-8.5	-6.8	-2.7	-2.1	-32.9	-32.1	-68	-29	9	33.4		C5d 1	-5.2	-5	-3.3	-21.6	-2	-7.7	-18	4.4	-25.7	1.1	0	-56.6	-1.8	-36.2
512	C5d 2	desmoglein 1		-1.8	-17.4	-5.2	-5.1	-5.6	-5.5	-5.6	-21.2	-59.1	-0.6	-12.7	15		C5d 2	-5.8	-0.8	-6	-5.7	-5.9	-3.5	-6.6	-4.6	-28.2	5.8	5.2	-9.7	-2.7	-25.6
513	C5e 1	desmocollin 3		6.6	3.6	3.3	-14.3	42.2	41.7	-5.8	-2.3	3.7	-10.2	12.5	30.8		C5e 1	5.9	6.7	1.4	35.7	8.1	7.6	-3.1	11	-17.8	13.6	16.6	-10.9	7.9	-22.9
514	C5e 2	desmocollin 3		7.9	-7.4	2.6	-7.9	46.4	44.2	1.9	-28.9	1.5	26.7	-18.6	-7.4		C5e 2	13.7	9.7	2.9	14.3	2.8	3.3	10.5	-1.2	-18.5	8.3	25.4	-15.4	-0.6	-29.9
515	C5f 1	desmocollin 1		-1.2	-15.3	0.4	-30.7	-2.8	-2.7	-7.7	-45.8	5.3	-45.1	-2	-12		C5f 1	-13.4	-3.9	-2.3	-19.5	5.2	0.8	-6.4	5.5	-38	10.1	-1.3	-20.5	-5.7	-22
516	C5f 2	desmocollin 1		-3.5	3.2	1.8	-2.2	-2.5	-1.5	-5.7	-24.3	-27.5	18.8	-12.2	9.4		C5f 2	3.7	0.3	-3.5	-12	-0.8	-4.5	-6.3	-12.7	-22.7	-8	-14.2	-39.9	-8.6	-29.6
517	C5g 1	desmoplakin (DPI. DPII)		8.9	-12.4	4.3	4.4	8.7	9.4	-0.7	1	20.6	-36.4	-21.8	-13.2		C5g 1	4.9	-1.8	-3	6.5	-0.7	1.9	-3.2	-19.3	-21	-8.9	14.3	6.1	-1	-31.9
518	C5g 2	desmoplakin (DPI. DPII)		1.4	-20.7	2	-20.2	-0.3	1.2	-24.6	-7.5	11.9	-0.8	-18.9	-11.4		C5g 2	9.6	0.2	1.2	-22.7	-10.9	-9.7	2.6	-35.8	-22.1	-18.5	-0.8	17.5	-11	-36
519	C5h 1	envoplakin		1.9	14	0.4	2.9	3.7	0.2	6.2	-6.1	-31.8	22.3	32.8	-18		C5h 1	-3.4	2.4	-2.2	-25.9	3.6	2.6	-4	1	-17	-8.1	-5.3	-8.1	-1.9	-25.3
520	C5h 2	envoplakin		-15.2	-2.2	-14	-15.5	0.9	-0.5	-52.1	9.9	-7.7	-1.8	-16.9	-18.8		C5h 2	10.6	2.5	-3.1	2	13.2	-2.2	0.2	-57	-38.8	12.4	16.9	-19.3	-37.7	-31.1
521	C5i 1	annexin A2		18.7	62	16.6	35.1	44.1	44.9	33.6	84.7	70	55.1	100.4	38.6		C5i 1	32.6	45.3	60.3	38.3	6.2	24.7	23.1	48.6	58.6	124.1	91.2	102.9	77.5	53.1
522	C5i 2	annexin A2		9.7	57.9	12.1	21	54.5	52.8	26.2	81.9	60.9	37.7	52.3	50		C5i 2	38.2	37.6	55.9	62.7	0.9	13.3	10.4	63.5	37	132.6	129.9	153.5	61.6	4.3
523	C5j 1	annexin A7		-20.3	-15.5	-9.8	-42.2	-7.3	-10.9	5.8	-60.3	-25.7	-27.4	-67.1	-46.1		C5j 1	-12.2	-31.1	-67.4	-60.2	-81.9	-95.6	-39.1	-62.6	-40.2	-46.8	-37.8	-41.8	-18.2	-94.5
524	C5j 2	annexin A7		-31.9	-52	-15	-46.3	-6.4	-8.9	-22.1	-45.3	-29	-42.1	-36.8	-26.6		C5j 2	-24	-35.7	-70.7	-32.6	-67.9	-81.9	-32.2	-44.2	-45.7	-42.1	13.6	-44.7	-35.4	-76.5
525	C5k 1	serine (or cysteine) proteinase inhibitor. clade H (heat shock protein 47). member 1. (collagen binding protein 1)		1647.4	1193.2	1379.7	1028.4	752.4	780.8	999.6	1115.3	1407.5	1300.1	573.7	1511.9		C5k 1	2168.3	1407.3	3397	1275.1	445.7	774.9	528.3	876.1	1961.4	1564.5	1051.2	1416.7	2446.3	3403.1
526	C5k 2	serine (or cysteine) proteinase inhibitor. clade H (heat shock protein 47). member 1. (collagen binding protein 1)		1704.2	1166.8	1333.3	1151.3	806.6	830.5	942.4	976.4	1517.9	1185.5	594.1	1463.4		C5k 2	2068.6	1350.3	3313.1	1667.3	414.3	615.6	567.9	1006.1	1833.3	1866.8	1080.6	1482.6	2293.2	3382.4
527	C5l 1	collagen. type I. alpha 1		2561.5	1985.6	3321.3	2515.4	1003	998.5	3981.1	1428.5	1483.8	953.2	2269	1573.7		C5l 1	1534.9	1313.7	6038.5	755.5	39240.9	40036.6	37901.8	27012.5	2378.4	1747.6	1673.5	1059.4	7477.3	4385.8
528	C5l 2	collagen. type I. alpha 1		2284.5	1996.2	3239	2547	1111.1	1094.6	3481	1487.4	1527.8	1093.3	2210.6	1658.4		C5l 2	1360.6	1196.9	5675.8	876	39848.2	40055.3	36251.1	28915.4	2216.8	1850.4	1613.2	1152.5	6826.5	4236.9
529	C5m 1	collagen. type I. alpha 2		-11.1	-66.8	-72.5	-43.4	-23.7	-1.2	-17.7	-31.5	-35.8	-21.3	-36	-21.4		C5m 1	-24.7	-23.7	-74.3	-11.3	-432	-452.1	-550.7	-722.6	-28.2	-44.4	-31.5	-59.9	-54.7	-107.3
530	C5m 2	collagen. type I. alpha 2		-13.9	-72.1	-58.4	-59.6	-18.9	-3.9	-58.2	-56.7	-26.5	12.8	-42.2	-11.9		C5m 2	-25.2	-26.6	-81.7	-28.4	-413.7	-536.9	-550.4	-778.3	-34.6	-42.6	-27.8	-52.4	-45.2	-105.9
531	C5n 1	collagen. type II. alpha 1 (primary osteoarthritis. spondyloepiphyseal dysplasia. congenital)		3.2	29.9	6.2	-0.6	25.6	22.3	3.5	33.3	-22.4	49	-10.8	11.2		C5n 1	6.6	3.6	157.3	-6.6	8.7	26.6	2.7	400.1	-19.3	16.3	-18.5	29.3	7.8	-7.7
532	C5n 2	collagen. type II. alpha 1 (primary osteoarthritis. spondyloepiphyseal dysplasia. congenital)		5.3	41.4	-2	6	16.8	10.9	3.2	-42.9	-37.3	27	17.1	22.2		C5n 2	3	6.2	154.4	-3.6	5	29.4	-10.3	485.8	-16.7	10.2	1.5	29.6	-0.4	-13.4
533	C6a 1	collagen. type III. alpha 1 (Ehlers-Danlos syndrome type IV. autosomal dominant)		7.7	4.1	-10.9	7.6	-6.4	-5.2	-23.4	10	-20.8	-22.3	-53.7	7.8		C6a 1	-7.5	-11.3	23.3	-31.8	16.4	-5.8	-3.9	333.1	-48.6	-43.3	13.7	-27.1	-20.7	-45.4
534	C6a 2	collagen. type III. alpha 1 (Ehlers-Danlos syndrome type IV. autosomal dominant)		-3.2	-15.3	-7.3	-6.7	5.9	3.6	9.4	22.6	-28.2	5.6	-47.7	-17.3		C6a 2	-6.2	-6.7	3.1	-15.4	7.6	5.7	17.4	193.3	-47.1	-20	4.3	3.5	-4.8	-29
535	C6b 1	collagen. type IV. alpha 1		625	131.2	702.5	185.6	314.7	314.8	637.3	259	109.8	181.5	90	226.3		C6b 1	310.9	245.3	557.7	312	159.3	173.1	115.1	286.3	633.7	134.8	82.1	217.6	766.1	598.3
536	C6b 2	collagen. type IV. alpha 1		690.8	135	601.8	233.1	325.2	321	678.7	166.1	88.1	186.3	192.9	162.9		C6b 2	325.7	226.7	568.6	307.9	132	139.5	120.5	245.8	612.2	131.5	114.1	222.7	733.6	637
537	C6c 1	collagen. type IV. alpha 4		4.2	3.1	10.5	-7	-6.2	-4	-8	-46.4	-24.5	-18.7	-21	0.6		C6c 1	16.8	6.9	-9	4.3	-10.8	-17.1	0.3	-13.6	-32.9	-8	-13.8	8.2	-3.4	-17.8
538	C6c 2	collagen. type IV. alpha 4		8.5	8.4	-7.1	-1.5	-0.5	1.4	0.1	37.6	-14	-40.3	11.7	-27.6		C6c 2	9.1	0	-12.9	-14.9	3.7	8.5	15.9	-16.8	-25.1	4.6	4.4	-22.8	7.9	-13.4
539	C6d 1	collagen. type IV. alpha 3 (Goodpasture antigen)		20.1	5.6	32.6	10.7	13.1	13.3	21.9	27.5	1.8	56.9	11.5	3.7		C6d 1	24.2	17.3	11.4	26.2	13.5	25	10.2	28.5	-17.9	33	28.2	22.9	16.8	-25
540	C6d 2	collagen. type IV. alpha 3 (Goodpasture antigen)		15.7	5	16.1	14.1	14	13.9	9.9	37.8	-7.5	53.6	75.1	-32		C6d 2	19.3	14.5	7.3	-11.3	6.7	3.9	-0.3	51.1	-33.5	21.2	12.6	10.6	-19.9	-33.9
541	C6e 1	collagen. type IV. alpha 6		-4.9	-21.2	-4.8	-31.2	-1.8	-1.9	-3.7	2.3	78.8	-29.7	-9.4	-36.7		C6e 1	-0.1	1.3	-2.1	-27.4	4	-2.3	-3.3	-20	-29.7	-6.4	-14.9	-40.2	-3.7	-26.9
542	C6e 2	collagen. type IV. alpha 6		-17.4	-13.6	-13.3	-12.2	-4.1	-3	-13.7	-14	-1.5	-24.8	12.7	-29.1		C6e 2	-2.3	-1.8	-3.5	-10.4	-10.6	-14.6	2.8	58.6	-30.5	-20.3	-6.9	20	-11.9	-37.5
543	C6f 1	collagen. type V. alpha 1		-0.6	-16.2	-1.9	-12.6	1.2	0.4	-8.9	14.3	-7	-17.4	59.1	7.9		C6f 1	0.5	-2.8	0.2	-8.5	5.9	8.3	-4.8	9.8	-7	-7.4	0.3	-20	0.7	-31.5
544	C6f 2	collagen. type V. alpha 1		-3.4	-21	-2.9	-48.9	-2.8	-0.9	-13.8	0.7	6.3	-2.5	-16.5	24.4		C6f 2	3.3	-4.2	-5.6	16.7	-8.1	-12.5	-12.7	43.7	-19.6	-18.9	-10.8	-33	-6.8	-39.9
545	C6g 1	collagen. type V. alpha 2		0.1	-3.8	3	-14.6	19.5	17.8	-13.8	8.8	41.1	0	16.1	-1.3		C6g 1	0.2	-1.1	41.1	-3.3	-0.5	2.4	-8.5	38.7	-59.9	11.2	8.9	3.6	-29.1	-25.4
546	C6g 2	collagen. type V. alpha 2		-7.7	-19	12.1	-39.2	21.2	18.2	4.4	-23.4	25.6	-11.3	-19	-43.4		C6g 2	-2.1	5.2	35	5.7	-1.9	-6.6	-14.2	37.7	-64.4	-6	8.6	28.6	-57.4	-73.8
547	C6h 1	collagen. type VI. alpha 1		435.5	119.1	631.3	226.3	218.9	217.2	511.9	229	233.9	188.9	151.8	218.3		C6h 1	181.8	165	260.4	210.5	216.9	267.3	220	345.1	451.8	204.6	158.5	187.5	797.1	724
548	C6h 2	collagen. type VI. alpha 1		450	122.9	623.2	190.5	222.2	219.2	612.5	242.3	234.7	256.8	104.2	249.5		C6h 2	185	171.2	255.8	180.4	258.7	303.2	209.9	354.7	445.8	175.8	145.1	154.4	698.4	857.8
549	C6i 1	collagen. type VI. alpha 2		107.6	15.2	86.4	62.7	34.7	35.3	10.8	17.4	98.7	18.7	-6.2	12.4		C6i 1	33.4	21.3	46.4	30.1	49.1	59.1	29.3	38.9	60.2	32.5	20.2	-4.8	79	109.2
550	C6i 2	collagen. type VI. alpha 2		104.1	10.3	81.6	29.8	28.4	24.4	41.9	7.6	27.1	-1.1	-11.1	14.4		C6i 2	38.1	25.8	31.5	18.8	43.9	60.5	27.7	67.9	26.6	25	48	-13.3	71.8	114.6
551	C6j 1	collagen. type VI. alpha 3		71.3	23	109.2	78.7	94	97.4	55.8	72.9	46.7	44.4	4.5	70.8		C6j 1	101.9	68.9	162.4	27.4	81.8	102.7	134.1	193.2	92.1	88.7	90.1	84	203.4	206.9
552	C6j 2	collagen. type VI. alpha 3		67.7	60.3	107.6	105.1	103.5	101.4	58.2	74.3	66.4	14	33.1	73.1		C6j 2	121.1	78.4	173.4	44	154.7	149.8	130.7	172.2	102	79.9	48.6	75.6	199.2	235.7
553	C6k 1	collagen. type VIII. alpha 1		115.3	138.4	74.1	135.8	51.6	49.3	76.5	10.8	246.8	234.2	119.1	235		C6k 1	47.7	3.9	-16.4	70.9	-167.9	-316.6	-74.9	-90.7	-25	59.3	58	11.7	-52.9	-45.8
554	C6k 2	collagen. type VIII. alpha 1		155.8	178.4	130.2	180.4	62.7	61.3	128.2	13.3	238.3	220	114.6	293.7		C6k 2	59.6	44.1	11	193.1	23.8	11.7	26.7	39.8	36.1	90	54.6	65.9	30.5	32.4
555	C6l 1	collagen. type VIII. alpha 2		-5.6	-61	-13.9	-71.9	16.3	8.3	-32.6	-34.6	-53.4	-35.7	1.2	-29.1		C6l 1	-8.6	-27.9	-43.1	-38.3	-794.6	-1091.6	-317.4	-567.3	-63	-51	-22.5	-34.4	-148.9	-133.8
556	C6l 2	collagen. type VIII. alpha 2		47.9	-8.3	56.5	-17.7	23.1	24.8	45	-17.8	30.1	-6	29	-38.9		C6l 2	-7.4	-1.5	3.4	-3.8	4	-9.2	-5.4	-0.5	16.5	-9.2	15.1	-2.1	25	16.3
557	C6m 1	collagen. type IX. alpha 1		-21.5	-39.3	-20.7	-36	-3.1	-2.1	-19.9	-41.5	-19.5	-33.1	-10.7	-13.3		C6m 1	2.4	3.9	-18.7	-5.5	-145.6	-242.1	-139.9	-140.6	-5.3	-9.1	-6.2	-37.6	-46.4	-61.6
558	C6m 2	collagen. type IX. alpha 1		-7.9	-20.7	-2.5	-12.8	-1.6	1.1	-2.9	-26.7	11.2	-20.5	-2.4	-23		C6m 2	8	9.1	-5.4	-4.9	-17.2	-17.9	6.6	-5.5	-22	6.7	11	-3.2	-3.7	-37.9
559	C6n 1	collagen. type IX. alpha 2		6.1	0	8.7	-15.3	-4.5	-3.6	3.6	-7.9	0.1	-40.3	6	30.6		C6n 1	1.8	4.6	-6.9	4.2	-24.9	-8.5	-21.9	-22	-12.6	-1.3	-7.4	-9.7	-2.3	-35.1
560	C6n 2	collagen. type IX. alpha 2		-0.5	-29	2.7	-28.1	3.1	1.6	-2.2	-20.2	-12.7	-50.5	1.3	-5.9		C6n 2	-0.7	0	-2.4	-32.7	-2.5	-11.7	13.6	-7.3	-55	3.5	-11.5	-3.5	-6	-59.6
561	C7a 1	collagen. type IX. alpha 3		-5.1	-21.8	-5.1	-25.7	-5.7	-11.9	-14.6	-89.2	-1.6	-50.1	-50.7	-50.8		C7a 1	1.9	-0.9	2.3	-41.5	-9.8	-30.5	-6.5	-64.5	-47.1	-35.6	-4.9	-42.2	-8.9	-58.5
562	C7a 2	collagen. type IX. alpha 3		-1.4	-22.4	-1.1	-33.5	-0.6	-1.3	-5.2	-46	-41.4	-7.4	-53.6	15.1		C7a 2	-1.3	0.3	-3.3	-27.6	-12.5	-13.2	-2.8	-23.7	-40.1	-27.8	-15	-29	-2.3	-54.3
563	C7b 1	collagen. type XI. alpha 1		-20.2	-22.3	-34.4	-34.9	-7.5	-4.8	-22	-6.1	-36.3	-36.3	-47.2	-255.6		C7b 1	-2.9	-1.7	2	-27	-29.6	-28.3	-10.3	-56.3	-68.4	-18.1	0.9	-0.3	-66.2	-71.1
564	C7b 2	collagen. type XI. alpha 1		-1.5	-10.2	-2.9	-23.9	-5.4	-7.3	-5	-20.3	-34.9	-9	-29.4	-17		C7b 2	-0.1	1	-2.7	23.6	16.6	10.5	-10.7	19.9	-26.8	9	13.1	-21.1	-4.3	-46.5
565	C7c 1	collagen. type XI. alpha 2		-8.6	83.4	-7.2	0.4	3.6	0.9	6.4	-54.8	-17.4	9.4	-30.8	20		C7c 1	5.3	-1.7	-2.5	-10.9	-16	-6.4	-14.3	-39.3	-28.4	-24.6	-1.5	3.1	-54.1	-21
566	C7c 2	collagen. type XI. alpha 2		-4.9	55.2	-3.4	21.6	-1	-1.1	-6	12.1	-16.2	-98	-41.1	-68.3		C7c 2	-2	3.9	-3.2	10.3	-22.1	-12.1	9	-24	-24.4	-128.6	44.1	-4.3	-60.2	-46.9
567	C7d 1	collagen. type XV. alpha 1		279.2	112.7	416.1	242.3	157	155.7	103.8	160.3	67.1	106.3	130.9	196.4		C7d 1	113.5	89.5	229.2	97.1	91.9	98	84.8	143.6	162	107.2	57.7	80.8	323.6	359.6
568	C7d 2	collagen. type XV. alpha 1		277	114.2	454.6	240.8	161.2	159.1	139.4	191	60.6	72.9	107	165.3		C7d 2	93.7	92.6	235.5	108.1	96.2	88.6	90.8	102.8	143.6	69.8	57.3	72.6	289.7	345.8
569	C7e 1	collagen. type XVI. alpha 1		190.4	193.3	170.2	166.6	151.3	150.2	273.4	73.7	187.3	211.8	122	224.5		C7e 1	83.7	77.9	80.6	183.4	106.2	116.5	125.2	175.7	104.7	85.3	81.2	127.1	135	101.9
570	C7e 2	collagen. type XVI. alpha 1		203.9	186.9	174.5	199.2	171.2	168.9	316.1	106.1	177	216.4	124.7	176.5		C7e 2	80.1	68.5	77.9	207.3	116	116.8	111.5	363.7	78.4	124.1	88.6	90	125.6	89.3
571	C7f 1	collagen. type XVII. alpha 1		-7.5	-15.5	-2	-28.6	-5.7	-3.9	-13.5	-48.9	-40.3	-15.4	46.7	-35.7		C7f 1	-5.3	2.6	-2.3	-24.9	-16.2	-11	-13	11.4	-28.2	-11.4	1.1	-0.9	-7.7	-30.6
572	C7f 2	collagen. type XVII. alpha 1		-7.4	-25.8	-3.4	-34.5	-2.5	-3.1	-14.8	-40.5	6.5	-43	-27.4	-73.4		C7f 2	-9.7	-8.3	-5.4	-41.8	4	-5.8	-4.4	-21.6	-32.4	-22.1	17.9	-1	-6.7	-63.4
573	C7g 1	collagen. type XVIII. alpha 1		30.8	64.3	31.8	35.4	26.3	26.5	29.1	37.1	53.1	39.4	61.5	47.8		C7g 1	14.9	24.8	3.7	59.2	5	8.7	15.9	26.8	-27	52.6	39.1	13.5	-15.4	-43.7
574	C7g 2	collagen. type XVIII. alpha 1		22.8	49.5	34.8	43.7	31	29.6	30	58.7	53.3	21.8	94.3	-7.8		C7g 2	12	25.9	9.8	79.1	12.8	6.8	9.2	11.3	0.1	41	70.3	23.8	13.1	-11.1
575	C7h 1	collagen. type XIX. alpha 1		-19.5	-30.8	-10.5	-26.8	0.7	-4	-17.3	-5.2	-12.5	-43.1	-39.9	-32.9		C7h 1	-4.6	-1	-7.7	-28.3	-21.1	-26.1	-6	-28.8	-113.4	-16.5	26.6	-28.4	-94	-104.5
576	C7h 2	collagen. type XIX. alpha 1		-3.4	-27.1	-0.4	-36.1	-0.2	-5.2	-18.3	33.2	-15.6	-19.1	-54.2	-36.3		C7h 2	-7.1	-8.3	-14.4	-16	-11.5	-24.5	-16.2	2.3	-46.5	-37	-8.2	-20.4	-7.4	-50.6
577	C7i 1	endothelial PAS domain protein 1		337.7	315	312.2	343.7	409.3	475.6	672.8	506.6	238.6	398.7	449.9	679.2		C7i 1	311.1	394	317.5	480.8	81.4	90	70.4	249.1	665	606.7	396.3	590	226.3	563.5
578	C7i 2	endothelial PAS domain protein 1		243.4	322	314.5	426.8	367.2	443.4	598.8	605.6	246.7	359.5	383.2	691		C7i 2	366	390.9	309.3	542.1	89	95.8	74.4	236.8	768.2	719.7	396.7	615.9	271.1	606.5
579	C7j 1	histidine rich calcium binding protein		13.2	11.8	0.6	-13.2	17	39.5	1.5	-6.2	32.9	-7.4	-9	13.3		C7j 1	21.3	26.3	3.6	13.9	-11.5	-17	-9	-16.5	-23.4	2.1	-2.2	10.1	-1.7	-25.1
580	C7j 2	histidine rich calcium binding protein		6	0.2	2.2	-8.5	18.1	44.3	-4.6	-10.4	-34.7	7.4	-19.5	-55.2		C7j 2	11.8	12.7	10.5	15.5	-8.7	-11.1	9	-35.8	-16.1	-22.7	23.1	19.5	3.5	-36.6
581	C7k 1	troponin C. slow		18	-4.6	5.7	-10.9	33.7	36.2	11.5	14.7	12.3	-4.2	-25.5	37.1		C7k 1	38.4	18.9	29.4	9.7	7.8	0.3	4.9	21.2	-10.2	16.8	56	26.3	5.4	-22.9
582	C7k 2	troponin C. slow		5.6	3.3	10	-31.5	27.1	32.4	14.1	-9.9	-12.3	27.9	-27.5	-68.3		C7k 2	21.6	14.2	4.2	-2.1	10.8	4.9	-1.3	-14.3	-10.2	2.6	-1.7	-5.9	6.9	-33.2
583	C7l 1	troponin T2. cardiac		-7.8	6.8	-2.3	-20.5	3.3	0.5	-5.2	12.5	31.2	30.1	0.3	12.9		C7l 1	4.8	-1.3	-4.8	-11.6	1.4	-2.2	-6.3	-13.9	-27.7	-20.4	-8.7	1.3	-5.9	-30.4
584	C7l 2	troponin T2. cardiac		-4.6	-6.8	-0.2	-33.8	-1.9	-2.9	-11.1	-35.2	-7.6	-16.7	-35.1	-103.8		C7l 2	-3	-4.1	-5.1	-59.7	-2.4	-19.3	3.9	5.1	-24.4	-13.5	-8.1	-11.9	-4.4	-48.9
585	C7m 1	laminin. gamma 1 (formerly LAMB2)		-14.7	-12.2	-7.8	-20.4	-3	-3	-13.6	1.1	-26.6	-1.3	12.9	-3.2		C7m 1	-6.5	-15.9	-6.2	-16.1	-48.7	-29.7	5.2	-26.6	-21.7	-13.2	-9.3	-40.1	-11.6	-42.7
586	C7m 2	laminin. gamma 1 (formerly LAMB2)		-11.6	2.9	-4.8	-33.3	-4.5	-5.3	-14	-48.6	-10.3	-9.7	1.5	-150.1		C7m 2	-21.6	-4	-11.4	-39	-8.5	-28.5	-2.3	-18.4	-27.8	-21.3	-23.9	-19.5	-13.4	-60.5
587	C7n 1	thrombospondin 2		433.3	521.4	269.7	358	132.2	130.9	288.3	270.6	288.9	252.7	132.1	305		C7n 1	215.9	214.5	126.8	270	112	157.5	105.8	119.4	286.2	319.9	235.3	146.8	340.9	453.2
588	C7n 2	thrombospondin 2		391.9	558.5	234	343.6	120.8	118.3	284.3	238.5	263.4	239.3	91.6	301.2		C7n 2	229	195.7	100.7	443.1	84.6	90	112.9	146.1	338.2	338.9	228.2	191.8	392	409
589	D1a 1	thrombospondin 1		-1.8	-24.1	-1.2	-20.7	-9.7	-1.1	-2.5	-33.2	-22.2	-23.3	1.6	-27		D1a 1	-3	-3.9	1.6	-1.4	6	2	-11	-46.5	-8.5	10.6	-55	-31.1	0.4	-44.1
590	D1a 2	thrombospondin 1		-5.3	2.5	-3.6	-25.2	-4.7	-5.9	-4.3	-32.7	-18.9	-23.3	-7.7	-18.7		D1a 2	-12.6	-6.8	-3.6	-9.8	2	-0.6	-12.6	-32.3	-27	0.2	9.2	-12.8	-2.6	-40.6
591	D1b 1	laminin. alpha 2 (merosin. congenital muscular dystrophy)		13.9	5.9	8.2	5.8	32	34.2	7.1	-17.8	33	20.1	14.5	26.7		D1b 1	2.6	0.2	4.4	-32.1	7.2	12.8	-15.6	-20.8	-2.1	-10.8	-17.9	4.2	5.5	-29.7
592	D1b 2	laminin. alpha 2 (merosin. congenital muscular dystrophy)		14.3	-8	5.6	-18	34.2	37.2	9.1	-5.3	53.1	5.3	53.6	-8.7		D1b 2	6	-0.7	4.1	-22.4	0.5	-7.6	-5.6	6.9	-11.2	5.5	-6.3	75.2	5.7	-30.3
593	D1c 1	adducin 1 (alpha)		63.1	52.1	35.2	22.8	59	56.9	51.9	9.2	185.8	32.8	43	47.3		D1c 1	16.9	14.7	16.2	-1	6.3	-3.6	3.8	5.5	32.8	26.4	23.5	-47.7	39.2	12
594	D1c 2	adducin 1 (alpha)		55.9	57.8	37.9	34.6	47.7	46.6	50.6	45.2	17.1	33.7	77.8	48.1		D1c 2	15.2	13.7	19.4	23.8	-2.5	-2	12.4	-5.6	30.9	44.5	34.1	19.6	36.3	16.5
595	D1d 1	adducin 2 (beta)		-2.5	4.2	0	-16.1	1.5	-0.8	-3.1	6.7	-86	-38.9	-13.2	-18.1		D1d 1	2.2	39.9	-1.6	19.3	-6.5	-7.4	-3.4	2.1	-12.9	2.3	-9.6	29	-1.4	-37.1
596	D1d 2	adducin 2 (beta)		1.1	-5.2	-4	-14.9	-5.1	-1.2	-1.8	-63.6	-33.6	-57.7	-6.4	3.1		D1d 2	1	2.6	-3	-25.6	-4	3.6	-3.5	32.4	-16.9	-3.6	22.2	-19	1.8	-47.4
597	D1e 1	neurofibromin 2 (bilateral acoustic neuroma)		0.2	-23.9	-2.2	-6.2	-4.1	-5.3	-5.5	-35.5	-58.6	-46.6	-17.1	-8.5		D1e 1	1.3	-2.3	-2.8	12.1	2.9	7.2	0.1	4.9	-15.1	5.6	-11	-45.1	-2.9	-67
598	D1e 2	neurofibromin 2 (bilateral acoustic neuroma)		-1.5	-32.3	-2	-0.8	-2.8	-0.6	-3.5	-19.4	-22.5	-17.2	31.7	10.8		D1e 2	-5.4	-0.6	-2.8	-22.6	-6.4	-3.6	-5.1	-26.8	-18.6	-4.9	-6.5	-21.8	-5.3	-33.1
599	D1f 1	villin 2 (ezrin)		24.8	150.4	19.7	45.1	18.8	18.2	10.2	-7.7	16.4	-43.4	30.6	15.4		D1f 1	25.5	17.4	16.2	54.2	-1.1	0.3	11.2	34.3	23.6	-86.8	7.7	18.3	16.7	-101.4
600	D1f 2	villin 2 (ezrin)		21.3	142.8	28.3	34.8	18.4	18.7	12.5	-17.3	24	-8.9	3.3	20.1		D1f 2	18.2	9.7	7.5	25.8	4.5	3.1	14.8	-10.2	17	5.1	10	-4.6	12.6	34.4
601	D1g 1	erythrocyte membrane protein band 4,1 (elliptocytosis 1. RH-linked)		38.1	19.9	28.8	20	23.7	18.7	25.4	45.1	-8	0.8	10.2	35.5		D1g 1	28.5	25.4	5.1	51.4	7.4	16.1	-0.6	9.9	18.7	13.5	15	29.7	26.6	-17.4
602	D1g 2	erythrocyte membrane protein band 4,1 (elliptocytosis 1. RH-linked)		22.3	34.1	23.7	12.5	16.1	13	21.8	6.4	18	-17	63.1	38.9		D1g 2	15	26.6	8.7	43.1	6.3	5.8	4.9	11.6	4.7	31	-4	56.9	0.5	5.4
603	D1h 1	radixin		6	-11.3	7	-7.2	5.1	7.5	1.5	-32	14	-26.5	26	-7		D1h 1	3.3	-1.8	1.6	-2.7	-0.2	0.9	0.3	23.1	-23.5	0.9	-15	36.6	-1.3	-44.2
604	D1h 2	radixin		-1.6	-14.5	1.2	-9.2	2.7	6.4	4.4	-12.7	-50.3	82.5	15.4	-11.7		D1h 2	-27.1	-6.9	0.4	-12	-0.4	2.8	-1.5	10	-36.7	-6.5	-14.9	15.6	-32.3	-50
605	D1i 1	vinculin		86.4	88.8	85.9	125.2	64.2	43.3	173.6	136.1	94.7	149.2	148	45.7		D1i 1	59.7	7.3	16.3	-3.3	-3.8	1.5	-10.7	33.7	76.4	-18	16.9	-75.6	65.3	20.7
606	D1i 2	vinculin		103.5	72.9	80.6	118.6	40.9	28.7	185	148.5	124.3	166.3	121.8	20		D1i 2	45.9	-8.7	2.1	23.3	-5.1	5.3	10.3	-8.2	82.4	-5.7	26.5	6.9	65.4	-7
607	D1j 1	profilin 1		1869.9	1827.9	2189.8	1726.4	1115	1129.6	1645.3	1673.8	1794.3	1691.1	2143.9	2085.9		D1j 1	1916.6	2307.6	2036.4	3449.4	789.7	786.1	1231.8	996.4	3761.8	3406.5	3406.4	2742.5	2549.9	3761.3
608	D1j 2	profilin 1		1892.3	1855.9	2149.6	1766.9	991	1009.3	1823.4	1642.4	2134.9	1653.8	2064.9	2259.2		D1j 2	2107.5	2604.2	1624.7	3244.4	958.7	959.9	1003.2	906.3	4111.5	3675.8	3639.9	3020.8	2243.8	3730.8
609	D1k 1	angio-associated. migratory cell protein		197.1	263.9	306.9	366.5	146.2	182.2	349.7	514.3	271.6	522.6	347.4	428.4		D1k 1	434.6	384	130.1	305.8	80.4	73.9	57	168.4	253.5	134.5	149.7	263.1	111.4	191.4
610	D1k 2	angio-associated. migratory cell protein		231	285	300.6	353.4	135.4	201	363.1	443.6	361.8	554.2	302.8	472.9		D1k 2	412.8	374.1	130.4	293.6	64.8	82.4	45.7	98.9	328.5	152.3	153.4	322.6	51.7	192.4
611	D1l 1	BCL2-related protein A1		-5.7	-31	-9.8	-1.1	-11.3	-9.2	-7.7	-50.8	-94.3	-36.4	-62.6	-14.1		D1l 1	-8.6	-4.3	-4.3	10.1	-2.2	-2	-20.4	17.3	-21.4	-14	3.8	6.2	-3.3	-32.8
612	D1l 2	BCL2-related protein A1		-6.5	-13.3	-11.4	-20.1	-15.2	-9.4	-4.5	-104.1	-29.1	-47.1	1.8	-14.7		D1l 2	-4.2	-5.5	6.5	-5.3	-1.5	-2.2	-4	-30.7	-17.6	-11.7	-21.7	27.4	-8.1	-45.9
613	D1m 1	cysteine and glycine-rich protein 3 (cardiac LIM protein)		11.4	-13	22.6	-8.8	9.4	14.7	11.3	-15.1	-3.1	1.9	127.5	19.7		D1m 1	12.5	11.7	0.2	7.5	6	2.7	-8.2	45.5	-4.3	1.3	-0.7	-41.2	2.6	-23.7
614	D1m 2	cysteine and glycine-rich protein 3 (cardiac LIM protein)		-1.7	3.5	16.5	-8.8	16.8	17.4	13.6	0.7	34	-13.6	40.7	-12		D1m 2	17	13.2	-1.5	6.9	2.6	-1	8	-0.9	-2.7	3.4	1.6	-10.9	4.8	-37.7
615	D1n 1	cardiotrophin 1		348.6	249.4	557.5	400.8	452.9	444.6	319.7	482.6	419.2	499.3	363.9	286.2		D1n 1	238.6	223.1	125.4	170.6	17.3	13.7	13.2	54	215.4	163.2	63	306.5	105.5	210.1
616	D1n 2	cardiotrophin 1		388.3	267.6	564.9	377.8	537.5	525.7	326.4	430.1	312.3	533.6	434	328.6		D1n 2	264.3	211.1	151.1	161.7	24.1	30.8	8.7	7.3	239.1	147.7	114.1	293.1	107.4	206.5
617	D2a 1	myosin. heavy polypeptide 7. cardiac muscle. beta		33.8	54.8	69.5	73.6	92.9	93.9	64.1	76.9	41.4	77.3	82.1	79.2		D2a 1	108.1	86.1	42.4	34.2	11.6	13.7	11	10.9	29.8	39.5	54.9	142.7	38	2.5
618	D2a 2	myosin. heavy polypeptide 7. cardiac muscle. beta		34.1	45.2	67.8	55.7	103.7	100.6	60.3	106.3	51.7	118.6	105.8	93.9		D2a 2	116.2	96.6	42.2	47.9	10.2	5.6	16.4	19.1	35.1	46	57.2	132.4	33.7	14.5
619	D2b 1	phospholamban		47.3	62.5	37	62.7	261.1	255.2	41.4	78.8	99.7	30.5	118.7	17.6		D2b 1	0.1	-0.8	18.5	-11	1.3	0	-5.9	-9.4	2.3	-4.6	12.4	9.2	4	-5.7
620	D2b 2	phospholamban		42.5	44.5	35.7	58.6	278.1	268.7	37	84.2	134.8	39.4	110.4	6.8		D2b 2	-13.8	2.3	18	-6.9	-3.8	-5.5	-4.9	-17.7	-11.2	-3.4	7.4	0.7	6	5
621	D2c 1	tafazzin (cardiomyopathy. dilated 3A (X-linked); endocardial fibroelastosis 2; Barth syndrome)		18.1	2.9	16.1	3.3	13.5	6.3	10.7	63.2	-25.5	-4	-4	32.4		D2c 1	18.5	13.7	11.4	-15.4	-7.5	-6	8.8	9.9	16	4.8	26.8	33.9	21.1	-22.5
622	D2c 2	tafazzin (cardiomyopathy. dilated 3A (X-linked); endocardial fibroelastosis 2; Barth syndrome)		8.7	2.6	13	12.1	14.9	11.4	8.7	-1.5	-6.1	-12.5	35.5	26		D2c 2	16.9	10.8	3.2	102.8	4.4	5.1	12.5	-19.7	-5.8	-4.3	18.1	12.6	16	-10.3
623	D2d 1	myosin light chain 2a		-4.8	-7.2	2.7	22.6	-3.2	-1.6	1	-15.3	0.6	-38.7	0.8	-5.2		D2d 1	1	-2.6	2.4	-29.4	-2.4	6	-10.9	-2.9	-17.7	-4.3	16.6	10.7	1.9	-37.8
624	D2d 2	myosin light chain 2a		0.9	-15.1	0.1	-22.3	5.3	-2.6	-1	13.4	-35.9	2.8	11.7	16.2		D2d 2	1.5	-3.4	-3.6	2.2	3.3	-5.1	-7.3	-26.2	-10.5	-16.9	-15	-9.5	0.2	-44
625	D2e 1	myosin binding protein C. cardiac		5.8	-4.8	1.9	-4.7	11.5	12.8	2.2	36.1	18.9	-38.3	-23.5	-3.3		D2e 1	-6.4	10.5	3.1	51.3	0.9	0.5	-4	-1.2	-8.1	-3.8	7.8	10.2	5.8	-32.1
626	D2e 2	myosin binding protein C. cardiac		4.8	-11.2	2.3	-6.8	7.8	7.6	2.1	0.1	-68.8	-22.3	-20.6	-20.8		D2e 2	8.8	7.5	5.3	-7.8	-3.5	-11.4	2.7	7	-8.7	23.3	11.8	-20.8	0.4	-35.4
627	D2f 1	myosin. heavy polypeptide 6. cardiac muscle. alpha (cardiomyopathy. hypertrophic 1)		6.1	-1.3	16.7	1.1	38.4	37	13.8	4.7	-42.1	13.2	-4.8	14.5		D2f 1	15.3	22.1	6.8	32.3	0.1	-0.3	-7.1	-21	2.8	21.5	4.3	-9.2	6.5	-30.4
628	D2f 2	myosin. heavy polypeptide 6. cardiac muscle. alpha (cardiomyopathy. hypertrophic 1)		7.7	-10.6	16.7	5.1	42.7	44.5	12.7	3.5	64.3	-12.8	-0.7	-18.3		D2f 2	24.8	18.9	8.6	2	-3.6	-3.1	0	-5.4	-2.5	17.5	-2.2	21.1	5	-20.3
629	D2g 1	actinin. alpha 1		122.7	206.6	77.2	169.4	130.6	128.6	75.2	200.8	175.6	179.7	250.5	174.2		D2g 1	93	64.6	61.8	193	3.6	9.8	7.6	25.4	91.4	98.6	61.6	46.2	43.4	115.1
630	D2g 2	actinin. alpha 1		116.6	238.9	84.5	161.1	132.5	132.9	74.6	203.9	222.9	141.5	240.4	189.9		D2g 2	83.5	76.2	61.9	230	10.2	-2.7	24.9	-0.8	90.4	124.9	121.1	82.2	44.8	142.7
631	D2h 1	actinin. alpha 2		5.4	1	9.3	-11.8	16.6	11.8	7.6	9	7.5	8.1	16.8	11.2		D2h 1	28.8	22.4	10	9.9	1.9	-0.9	4.7	16.1	-12.7	5.9	39.1	84.9	7.4	-29.5
632	D2h 2	actinin. alpha 2		5.6	-16.1	11.9	-0.5	23.3	23.1	6.2	25.4	-3.2	-9.8	-10.1	12.3		D2h 2	30.4	24.2	13.7	-0.1	1.4	0.7	7.8	21.3	-2.8	10	15.7	58.2	10.5	-29.7
633	D2i 1	dystrophin (muscular dystrophy. Duchenne and Becker types)		-12.2	-39.7	-16.3	-37.7	-32.8	-29.4	-14.3	-25.8	32.2	-37.1	-35.4	-40.1		D2i 1	-3.7	-9	-22.6	-31.7	-5.8	-7.9	-15.4	-21.7	-45.1	-34	-6	-33.9	-26.9	-65.6
634	D2i 2	dystrophin (muscular dystrophy. Duchenne and Becker types)		-5.5	-36.8	-4.3	-28	-26.6	-29.6	-3.7	-8.1	51.9	2	8.9	0.2		D2i 2	-2.3	-4.2	-13.5	-3.5	-5.4	-3.8	-15	-10	-26.9	-9.3	-7.8	-23.5	-6	-46.2
635	D2j 1	vimentin		157.1	319.5	162.8	384.7	972.2	956.5	111	1287.1	149.7	937.4	254.1	205.8		D2j 1	93.9	86.2	354.6	318.7	16.5	14.8	11.7	191.9	127.5	137.5	180.6	716.2	26.3	159.5
636	D2j 2	vimentin		148.4	331.8	175.7	386.7	1146.2	1143.6	127.6	1221.2	177.7	976.9	314.1	291.7		D2j 2	123.2	86.4	505.1	345.4	24.5	30.5	36.8	211.6	181.3	141.8	193.5	692.1	127.1	231.4
637	D2k 1	desmin		8.3	18.9	8.7	62.5	25.3	55.2	7.4	46.4	142.4	101.3	95.2	-46.6		D2k 1	7.6	-6	-8.7	-24.9	-11.4	-17.5	1.7	-5.5	54.2	58.9	121.5	9	-25	-7.2
638	D2k 2	desmin		8.7	2.7	24.9	57.1	67.5	83.4	-15.6	44.3	36.8	-11	121.8	-0.7		D2k 2	9.3	-2.1	9.7	-3.4	-7.7	-4.2	-6.6	28.8	63.3	70.1	83.8	29.6	-8.5	30.5
639	D2l 1	plexin B3		0.8	-16.5	-4.2	-13.3	-4.9	-8.7	-0.9	-47.6	-66.6	-24	-13.3	10.2		D2l 1	-2.6	-2.1	-7.5	-16.9	-4.3	-5.6	-4.8	-13.7	-27.9	-5.2	7.6	-25.3	-4.5	-61.8
640	D2l 2	plexin B3		-28.2	-704.2	-26.9	-68.8	-10.1	-11.3	-39	-75.8	-34.3	-25.7	6.4	-50		D2l 2	-19.6	-20.4	-41.8	-82.1	-11.7	-27	-8.9	-11.4	-105.9	-24.3	-35	-77.3	-51	-128.2
641	D2m 1	matrix metalloproteinase 3 (stromelysin 1. progelatinase)		8.1	-1.5	2.1	-12.2	3.7	4.7	3.2	60.5	-96.6	-12.4	4.8	-98.6		D2m 1	9.1	3.8	-2.6	14.7	-11.9	-1.6	5.5	-28	-15.5	7.2	-2.3	-20.4	5	-38.1
642	D2m 2	matrix metalloproteinase 3 (stromelysin 1. progelatinase)		-116.2	-157	-103.6	-85.8	-22.9	-18.5	-136.1	-122.3	-2.4	-42.1	4.5	-121		D2m 2	-68.7	-54.9	-93.4	-87.7	-35.3	-74.2	-14.7	-90.4	-380.7	-138	-53.7	-70.4	-225.8	-404.2
643	D2n 1	matrix metalloproteinase 16 (membrane-inserted)		0.4	-18.7	-7.1	-9.5	-5.9	-4.5	0.3	2.9	-11.6	-37.3	-8.6	-1.8		D2n 1	4	-2.7	0	10.7	-0.4	-8.6	-5.4	-18	-23.9	14.4	3.3	9.3	1	-34.9
644	D2n 2	matrix metalloproteinase 16 (membrane-inserted)		-32.5	-42.8	-26.7	-32.3	-19.3	-7.1	-33.8	-85.6	40.8	31	-39.3	-28.7		D2n 2	-26.1	-15.5	-24.4	-62.4	-14.4	-22.5	-11.7	25	-87.6	-30.8	-22.3	-65.6	-40.9	-119.2
645	D3a 1	matrix metalloproteinase 15 (membrane-inserted)		-0.1	-13.1	-4.9	-23.7	3.8	2.3	-3.9	-5.4	30.8	-11	-25.2	-17.9		D3a 1	4.7	-1.8	0.4	-5.8	-9.5	-1.9	0.4	-14.2	-16.7	6.9	10.9	47.1	0.3	-54.5
646	D3a 2	matrix metalloproteinase 15 (membrane-inserted)		-1.1	-16.7	1.3	-18.6	-2.7	-4.3	-2.3	10.7	-25.4	-20.3	-76.3	35.8		D3a 2	12.6	0.7	-1.8	-18.8	-2.3	-4.3	-1.6	9.3	-12.9	-19.4	-6.8	-6.2	-0.4	-42.8
647	D3b 1	matrix metalloproteinase 13 (collagenase 3)		-2.1	-17.9	-4.3	-21.7	-5	-4.3	-4	-15.1	26.9	19.4	24.2	19		D3b 1	-10.7	-1.1	-7.1	-22.2	2.9	2.1	-5.5	-5.5	-38.8	-8	16.1	-31.7	-8.4	-49.4
648	D3b 2	matrix metalloproteinase 13 (collagenase 3)		-2.3	-13.1	-4.2	-20.5	-1.9	1.9	-4.2	-30.6	-50.4	14.3	-12.8	-23.2		D3b 2	-9	-4	-1.3	-0.8	0.7	3.3	-8.3	-21.1	-39.2	-8.4	-11	-27.9	-8.2	-35.3
649	D3c 1	matrix metalloproteinase 14 (membrane-inserted)		79.4	132.9	71.8	105.6	116.6	119.2	103	77.8	73.6	111.5	123.2	24.7		D3c 1	91.4	117.6	140.9	94.3	55.1	53.4	81.6	94.8	361.7	102.7	159.7	82.2	194.8	150.8
650	D3c 2	matrix metalloproteinase 14 (membrane-inserted)		78.1	120.8	77.4	100.8	131.2	134.8	101.5	108.8	117	103.8	88.8	59.8		D3c 2	98.7	126.5	170.3	129.2	51.9	62.1	92	130.2	171.5	114.5	167.4	126.2	183.6	166.3
651	D3d 1	matrix metalloproteinase 7 (matrilysin. uterine)		0.2	-4.4	5.4	-1.7	6.9	7.2	4.8	-7	-18.8	48.5	-9.7	-23.5		D3d 1	3.1	7	-8.8	-29	-7.5	-2	2.7	-23.9	-15.2	2	-15.1	8.6	-1	-30.3
652	D3d 2	matrix metalloproteinase 7 (matrilysin. uterine)		-4.4	-22.2	-0.5	-8.2	1.7	4.6	2.6	-22.7	10.1	-9.8	13	-1.7		D3d 2	9.4	4.1	-2.4	-35.2	0.5	5.1	-2.3	1.3	-32.3	-8.4	1.9	-29.1	-3.3	-46.9
653	D3e 1	matrix metalloproteinase 9 (gelatinase B. 92kD gelatinase. 92kD type IV collagenase)		28.1	25.9	35.8	28.4	1.8	2.2	10.4	-10	-11	2.6	-27.6	164.9		D3e 1	59.1	26.3	45.3	22.1	98.4	88.6	90	164.4	-7.6	14.7	2.3	52.1	56.5	64.3
654	D3e 2	matrix metalloproteinase 9 (gelatinase B. 92kD gelatinase. 92kD type IV collagenase)		29	9.9	37.7	41.4	5.7	7.1	11.4	67.7	85.1	46.6	-5.8	142.7		D3e 2	46.6	24.1	48.6	10.2	94.1	93	71.8	154.3	-7.3	15.6	3.3	-8	49.6	70.3
655	D3f 1	matrix metalloproteinase 17 (membrane-inserted)		8.5	-20	11	0.3	17.9	18.2	6.4	-7.2	-0.1	13.5	33.3	23.4		D3f 1	32.5	24.7	6	1.5	0.9	3.2	8.7	4.1	-8.7	2.1	-13	17.5	12	-29.2
656	D3f 2	matrix metalloproteinase 17 (membrane-inserted)		4.3	-2.2	22	-0.7	16.2	16.7	10.3	-32.5	-35	-15.7	1.3	10.6		D3f 2	23.5	28.9	6.6	32.5	5.3	1.1	-12	6.9	-8.3	10.3	-22.3	23.8	10.1	-30
657	D3g 1	matrix metalloproteinase 12 (macrophage elastase)		-9.8	-17.6	-2.5	-23.2	-5.7	-2.3	-3.5	-2	-17.1	-32.2	-12.9	-17.2		D3g 1	-0.3	-4.4	-6.7	-29.5	2.8	-4.3	9.7	12.3	-27	-14.3	2.7	12.6	-1.9	-61
658	D3g 2	matrix metalloproteinase 12 (macrophage elastase)		-1.5	-25.9	-1.3	-13	-6.8	-3.5	0.8	3.4	-22.3	7.5	-10.8	-23.6		D3g 2	1	-5.5	-3.1	-0.2	-8.9	-5.8	-5.9	8.4	-23	13.8	-15.5	-11.6	-1.9	-31
659	D3h 1	matrix metalloproteinase 8 (neutrophil collagenase)		1.4	-15	3	-10.8	-3.8	-3.9	-0.3	-7.7	-42.5	-20.3	-2.5	6.8		D3h 1	3.5	8.4	13.8	-13.4	-6.6	-11.5	-2	-13.7	-14.5	-3.6	-22.7	44.7	0.3	-47
660	D3h 2	matrix metalloproteinase 8 (neutrophil collagenase)		-5.3	-29.9	0.8	-26.4	-2.1	-2.6	-0.5	-16.9	-76.1	5.3	15.2	4.7		D3h 2	10.6	1.5	-0.6	-12.3	-2.8	-0.4	-1.8	-12.4	-18.7	-0.3	6.3	-7.6	1.2	-35.5
661	D3i 1	matrix metalloproteinase 1 (interstitial collagenase)		-3.6	-15.2	-2.1	-24.9	-5.7	-6.5	-5.9	-21.5	114	-24.1	52.2	-25.2		D3i 1	2.4	2.2	-7.5	-20.2	-8	-13.6	9.9	11.3	-31.3	-7.3	6.8	-12.8	-4.1	-24.2
662	D3i 2	matrix metalloproteinase 1 (interstitial collagenase)		-3.1	-19.5	-2.9	-7.4	7	1.3	-3.4	-6.5	32.8	27.8	31.6	-12.9		D3i 2	0	0.2	-5.2	-31.1	3.9	2.9	-13.1	-12.2	-21.2	-4.5	4	-29.1	1.9	-28.7
663	D3j 1	matrix metalloproteinase 2 (gelatinase A. 72kD gelatinase. 72kD type IV collagenase)		90	128.5	120.5	142.1	102.4	95.3	239.1	69	15.4	-88.4	81.1	142		D3j 1	118.5	63.9	67.9	71.6	87.9	85.1	100.2	148.5	95.9	86.2	47.2	67.2	62.4	113.2
664	D3j 2	matrix metalloproteinase 2 (gelatinase A. 72kD gelatinase. 72kD type IV collagenase)		117.8	133.4	120.9	153.4	111.9	112.4	137.1	149	33.9	78.7	86.4	153.2		D3j 2	117.8	51.2	45.1	79.1	101.2	102.1	104.4	168.6	76.7	82.2	61.1	44.3	69.5	127.1
665	D3k 1	matrix metalloproteinase 11 (stromelysin 3)		-7.1	-6.6	-5.6	-12.8	-4.8	-1.8	-39.3	6.1	-63.2	-70.9	-18.8	-6.7		D3k 1	-7.2	-0.6	-12.3	-26.4	10.8	2.3	-0.7	36.4	-30.3	-19.4	-43.9	-15.9	-11.7	-41.6
666	D3k 2	matrix metalloproteinase 11 (stromelysin 3)		-5	-10.9	-6.1	0.5	6.7	-0.2	-12.3	5.3	-6.2	-10.6	51.6	6		D3k 2	-4.8	2.5	-0.7	2	-6.4	-2.1	0.7	-3.4	-21	-19.4	-8.1	8	-4.4	-38.8
667	D3l 1	matrix metalloproteinase 19		-30.5	-322.4	-31.7	-97.5	-54.5	-29.8	-160.6	-182.2	92	-40.2	-45	-98.3		D3l 1	-160.2	-97.6	-236.3	-181.7	-72.5	-11.4	-71.5	-120.4	-98.2	-137.5	-99.6	-99.4	-101.4	-151.9
668	D3l 2	matrix metalloproteinase 19		-36.1	-153.3	-35.4	-147.5	-51.3	-36.9	-199.9	-156	-31.7	-81.7	-73.5	-161.4		D3l 2	-115.6	-126.7	-169.3	-230.7	-78.5	-24.2	-88.4	-145.9	-71.2	-212.4	-172.9	-180.3	-77.3	-96.3
669	D3m 1	tissue inhibitor of metalloproteinase 1 (erythroid potentiating activity. collagenase inhibitor)		4831.5	5732.2	4152.2	5602.3	2531.9	2619.2	4597.5	4850.3	3753.9	3828.3	3871.7	5917.1		D3m 1	7858.9	10733	11550.7	7760.8	3872.6	4073.7	5122.3	5130.9	11146.1	7828	10293.1	8892.7	5233.2	10640.6
670	D3m 2	tissue inhibitor of metalloproteinase 1 (erythroid potentiating activity. collagenase inhibitor)		4536.2	5679.5	4190.8	5359.1	2441.5	2582.9	4436	5058.7	3677.3	3591.1	3963.2	5575		D3m 2	9138.9	10796.1	10930.7	7082.7	3896	4112.2	4955.1	5265.9	11555.4	7670.9	10546.7	8479.1	5642.8	10811.8
671	D3n 1	tissue inhibitor of metalloproteinase 2		825.4	1109.1	839.5	1173.9	671.4	662.6	946.1	664	1095.9	855.1	1122.9	970.9		D3n 1	305.3	355.2	242	996.6	168.8	199.8	220.1	212.9	411.9	433.2	390.7	271.8	305.9	509.4
672	D3n 2	tissue inhibitor of metalloproteinase 2		757	1120.8	919	1070.1	740.8	711.1	977.9	620.6	1033.4	927.7	1283.5	894.7		D3n 2	359.5	376.3	238.8	940.7	201	249.9	246.5	133.9	457.4	430.6	414.4	295	292.4	634.2
673	D4a 1	tissue inhibitor of metalloproteinase 3 (Sorsby fundus dystrophy. pseudoinflammatory)		95.8	110.5	79	123.5	261	260.1	165.2	266.4	220.3	150.8	303.6	105.3		D4a 1	27.8	60.5	57.5	49.1	14.5	21.9	54.4	61	12.4	17.9	57.1	45.7	17.9	86.5
674	D4a 2	tissue inhibitor of metalloproteinase 3 (Sorsby fundus dystrophy. pseudoinflammatory)		93.3	104.5	79.5	119.6	270.6	272	143.8	250.5	123	168.7	276.4	63.7		D4a 2	37	45.5	48.6	20.7	11.6	16.9	53.5	49.4	10.4	40.7	28.1	33.7	16.8	67.4
675	D4b 1	tissue inhibitor of metalloproteinase 4		-3.1	-16	54.8	-18.8	-4.1	-4.7	-1.2	-0.1	-175.2	36.8	29.2	-16.5		D4b 1	-10	3.2	-1.2	-26	3.1	0	-5.1	-11.4	-14.4	-8.3	-8.6	-18.6	-0.9	-28.4
676	D4b 2	tissue inhibitor of metalloproteinase 4		-0.9	-19	-0.5	-26.8	-6.5	-5.9	-2	-80.7	-21.2	13.3	-6.4	-18.6		D4b 2	-0.8	3	-6.5	-14.6	-1.1	-5.1	2.5	-27.8	-21.8	-20.2	-7.1	-13	7	-39.9
677	D4c 1	synapsin I		-4.9	-25.6	-3.1	-0.1	-6.6	-4.7	-8	-50.6	-9	37.7	-63.6	-19		D4c 1	5.7	1.7	12.1	-57.8	-2.8	-8.9	0.7	-22.8	-20.4	-1.7	-26.6	-28.6	-8.1	-45.9
678	D4c 2	synapsin I		-5.7	-4.6	-4.1	-19.6	-5.2	-4.6	-3.2	-58.7	85.9	-35.9	-20.1	0.6		D4c 2	8.1	-1.7	-2	-20.2	-2.8	2.1	2.1	-18.3	-9.3	10.9	-14	42.2	-3.2	-28.2
679	D4d 1	sterol regulatory element binding transcription factor 1		3.7	-11.7	12.9	0.2	17.1	18.6	12.4	-10.8	-27	-1.8	77.1	4.9		D4d 1	17.7	20.8	9.3	-67.3	1.2	0.9	13.3	8.4	-12.8	5.4	-9.7	53.5	13.2	-38.9
680	D4d 2	sterol regulatory element binding transcription factor 1		7.8	4.1	14.5	7	20.2	23.3	12.7	10	4.6	21.2	48	19.1		D4d 2	27	18.9	16.3	-13.9	10.1	8.9	1.3	29.9	0.5	1.5	8.3	17.2	19.5	-1.8
681	D4e 1	sterol regulatory element binding transcription factor 2		52.2	97.5	47.9	116.6	43.5	42.4	39.8	59.9	135.9	56.2	98.7	95		D4e 1	35.6	35.4	40.2	17.1	14.5	12	12.3	-7.9	17.2	40.9	27.8	35.3	37.6	45.6
682	D4e 2	sterol regulatory element binding transcription factor 2		50.8	90.3	47.6	110.3	44.3	42.9	51.9	33.1	126.1	45.1	120.8	99		D4e 2	41.8	35.7	48.6	49.3	15.6	19.4	9.5	54.3	25.8	55	49.7	1.6	39.7	42.6
683	D4f 1	TEA domain family member 1 (SV40 transcriptional enhancer factor)		-0.1	-27.2	-0.4	-35.1	-7.4	-9.3	-4.9	-17.4	-48.8	4.2	32.6	-29.1		D4f 1	0.2	-4.7	-6.1	-8.5	-0.2	3.3	8.9	-12.2	-23.2	-12.4	-8.9	-11.5	-4.1	-46.4
684	D4f 2	TEA domain family member 1 (SV40 transcriptional enhancer factor)		-5.2	-23.3	-1.5	-18.9	-3.9	-0.6	-1	58.8	-7.2	-30.3	-0.4	21.6		D4f 2	-4.7	1.8	-4.3	-13	-11.2	-5.1	-1.1	-3.9	-17.4	0.8	-7.6	-30.2	-3.2	-47
685	D4g 1	GATA binding protein 2		-4.5	-6.1	-1	-18	-1.2	-0.7	0.8	-20.9	-18.1	-28.7	-42	-3.3		D4g 1	-5.9	1.6	1.6	-1.3	-0.1	-4.3	0.8	-29.6	-4.8	-8	8.2	43.3	0.3	-23.1
686	D4g 2	GATA binding protein 2		-5.1	-12.8	-1.2	-2.1	-3.4	-2.6	0.8	-38.3	38.3	-1	-0.7	-1.7		D4g 2	13.3	0	-5.6	-7.9	4.5	5.1	-2.5	-22	-15.9	20	-9.8	-3	-4	-35
687	D4h 1	RAR-related orphan receptor A		0.6	-24.3	0.6	-23.9	14.6	14.6	1.2	-31.8	-7.6	22.3	13.1	-5.8		D4h 1	0	2.3	-1.1	-13.3	2.2	-2.6	-3.4	11.2	-16.6	9.7	-6.1	17.4	5.9	-26.5
688	D4h 2	RAR-related orphan receptor A		-6.1	-1.2	-2.4	-20.9	0.5	-1.8	-1.2	-10.6	-61.3	-9.7	-4.2	-3		D4h 2	0.5	1.1	-7.6	-29.2	3.9	-3.5	2.8	23.3	-26.6	-0.6	-16.7	24.3	-1.7	-45
689	D4i 1	GATA binding protein 3		-5.4	-17.5	-2.5	-4.4	-3.5	-1.4	-5	25.9	10.1	-40.5	-16.8	8.5		D4i 1	-7	4.4	-5.8	-11.8	-0.2	1.7	-1.2	-12.1	-2.4	-12.9	-9.7	17.5	-3.7	-39.1
690	D4i 2	GATA binding protein 3		-1.8	-21.8	-1.5	-4.6	-4.6	2.8	-4.7	-20.5	-44	-17	-6.5	-2.6		D4i 2	1.3	0.4	-7.4	-8.4	2.4	0.9	4.9	-9.6	-16.2	2.4	-14.8	36.3	1.9	-32.4
691	D4j 1	nuclear receptor subfamily 4. group A. member 3		17.8	11.8	17.6	3.9	3.7	2.9	5.8	105.6	48.6	121.7	5.9	35.9		D4j 1	28.8	7.2	10.6	52.4	29	25.7	37.4	53.3	32.5	20.1	29.8	34.8	36.3	79
692	D4j 2	nuclear receptor subfamily 4. group A. member 3		23.4	18.6	17.1	7.6	-0.1	1.4	8.6	152.7	2	131.9	21.5	48.1		D4j 2	10.6	9.6	9	40	31.8	33.3	33.6	50.5	25.7	16.6	33.8	11.7	41	105.1
693	D4k 1	nuclear receptor subfamily 2. group F. member 6		-9.9	18.8	-8.7	-14.1	-3.6	2	-6.3	-16	86.2	-1	-16.6	-11.4		D4k 1	-4.4	-9.2	-5.9	-17	-12.3	-5.5	-1.9	-37.2	-30.3	-21.6	3.3	-22.8	-7.4	-41.8
694	D4k 2	nuclear receptor subfamily 2. group F. member 6		2.9	-13.7	-3.1	-11	2	0.4	-1.9	-18.6	-66.2	-7.9	-4.5	-5.5		D4k 2	-9	-1.4	7.8	3.8	-2.1	-2.5	-1.2	-7	-31	-18.1	-25.2	-20.3	-3.7	-42.4
695	D4l 1	nuclear receptor subfamily 2. group F. member 1		-0.7	-31.7	16.9	-2.4	30.3	28	-38.8	-29.2	82.1	42.5	0.9	68.9		D4l 1	10.8	-7.2	-13.3	-58.6	7.1	-7	15	-11	-59.2	-12.6	-2	8.6	-37.6	-101.5
696	D4l 2	nuclear receptor subfamily 2. group F. member 1		35.3	40.4	34.2	35.3	28.8	21.9	6	-8.4	2.2	22.4	-17.8	68.9		D4l 2	26.7	9	41.8	28.6	21.8	23.3	23.7	24.6	-9.8	23.9	8.7	12.2	8.5	-17.5
697	D4m 1	tight junction protein 1 (zona occludens 1)		-109.9	-153.2	-84.8	-137.4	-29	-27	-165.5	-55	-4.2	-78.4	-60.3	-144.5		D4m 1	-108.7	-106.9	-118	-212.8	-26.3	-78.1	-34.8	-70.3	-272.7	-115.1	-92.8	-181	-221.7	-316.2
698	D4m 2	tight junction protein 1 (zona occludens 1)		2	-23.5	-1.3	-11.1	-6	-8	-6.9	-44.4	11.5	-82.4	9.4	-20.5		D4m 2	-5.5	3.4	0.8	-16.6	1	-4.5	-9.1	-24.8	-28.7	-4.6	-14.9	-1.8	-1	-40.9
699	D4n 1	FOS-like antigen 2		-27.4	-16.7	-24	-45.1	-5	-14.1	-30.6	-36.8	12.3	-53.6	-8.7	-39		D4n 1	-23.1	-16.3	-31	-65.2	-21.1	-19.7	-15.6	-48.9	-63	-19	-25.3	-55.5	-43.9	-49.4
700	D4n 2	FOS-like antigen 2		7.3	30.9	3.7	10.4	1.7	5.2	19.5	8.2	36.9	-28.3	26.2	2.5		D4n 2	10.3	-4.2	0.5	0.8	-5.4	2.1	4.1	53.7	-3.4	9.9	-2.2	-29.2	3.9	-4.5
701	D5a 1	FOS-like antigen 1		68.7	47.1	37.1	32.4	16.3	15	9.1	125.9	68.3	83.4	6.3	81.1		D5a 1	228	251.9	82.2	552.8	10.9	14.1	18.7	21.4	359.6	247.3	257.4	171.1	119.8	433.3
702	D5a 2	FOS-like antigen 1		64.2	61.4	36.2	29.2	21.2	17.3	17.1	71.3	124.6	68.1	3.9	5.3		D5a 2	234.4	252.1	94	479.9	15.3	12.3	29.4	33.5	400.5	250.4	353.7	141	137.4	445.8
703	D5b 1	myeloproliferative leukemia virus oncogene		-0.8	-7	-1.6	-21.6	-3.9	-3.2	-4.7	-74.5	-17	-60.6	-32.8	-14.1		D5b 1	-9.4	-3.2	-7.9	-6.8	-5	-1.5	-7.6	11.4	-32	-16.4	-23	-32	-10.7	-46.6
704	D5b 2	myeloproliferative leukemia virus oncogene		0	-31.9	-3.6	-8.7	0.4	0.4	-2.5	50.5	-19.2	-7.5	30.2	-57.1		D5b 2	-9.5	-10.5	-6.1	-5.8	6.7	8.4	6.6	-13.6	-27.3	33.4	4	-41.1	-10.6	-50.8
705	D5c 1	dynein. cytoplasmic. light polypeptide		26.5	46.4	35.5	17	44	42.2	23.7	38.8	34.4	16.1	-22.1	23.3		D5c 1	16.1	20.3	21.7	27.5	0.5	5.6	10.4	-1.2	24.6	-18.4	4.8	-7.7	39.3	8.4
706	D5c 2	dynein. cytoplasmic. light polypeptide		26	-5.2	31.6	16.7	26.4	22.8	17.4	9.4	5.2	30	-2.1	-41.9		D5c 2	15.5	13.2	23.3	30.5	7.8	2.7	1.7	8.9	8.9	4.1	6.2	37.7	30.5	-3.5
707	D5d 1	serine (or cysteine) proteinase inhibitor. clade B (ovalbumin). member 9		-6.6	-9.5	-7.2	-31.1	-2.2	-2.4	-2.1	-41.8	113.8	0.8	1	-11		D5d 1	-1.6	2.6	-7.8	0.6	-4.7	-1.4	-0.5	-32.6	-18.3	15.9	-5.7	-10.1	-0.8	-15.6
708	D5d 2	serine (or cysteine) proteinase inhibitor. clade B (ovalbumin). member 9		-0.9	-28.2	-13.6	-23.6	-2.7	0.7	-3.3	-16.1	27.1	-32.5	-40.2	-43		D5d 2	5.3	0.5	-1.5	18.7	1.9	-5.9	-6.6	-10	-22.7	-13	5.7	1.4	-1.1	-38.3
709	D5e 1	protein geranylgeranyltransferase type I. beta subunit		3.9	-6.4	3.8	-8.5	13.7	12	5.4	-39.8	-63.5	61.7	-23.3	20.8		D5e 1	17.9	23.1	16.4	16.4	2.9	7.2	-0.3	-8.9	-14.5	8.3	3.2	9.4	-1.2	-15.9
710	D5e 2	protein geranylgeranyltransferase type I. beta subunit		-0.6	-6.8	-5.9	-5.1	12.4	12.7	5.3	20	-2.2	-1.4	-3.4	-1.8		D5e 2	22.6	19.6	17.5	-18.4	5.2	3.7	0.4	9.6	-12.6	-15.7	1	45.5	6	-30.4
711	D5f 1	farnesyltransferase. CAAX box. alpha		12.2	5.3	6.9	-11.9	25.8	25.7	2.6	-45.5	-6.4	24.3	-17.7	12		D5f 1	4.5	2.6	25.8	-1.9	-5.7	-8.9	-0.9	16.2	-6.6	-6.6	-1	-10.2	-3	-29.5
712	D5f 2	farnesyltransferase. CAAX box. alpha		4	-12.4	4.3	-13.8	19.6	21.3	-1.3	-6.6	-25.3	78.5	-15.3	-8.8		D5f 2	9.4	-0.4	12.5	-28.8	4.2	-3.8	1	-2	-13	-2.6	33.3	9.1	2.3	-24.7
713	D5g 1	farnesyltransferase. CAAX box. beta		10.6	8.2	20.5	12.6	29.6	29.4	13.8	5.3	31.8	-23.3	-23.6	23.1		D5g 1	68.7	43.9	49.8	9.8	27.5	13.8	19	51.1	16.7	31.6	18.7	34.2	30.2	-5.4
714	D5g 2	farnesyltransferase. CAAX box. beta		8.2	6.7	5.9	-3.6	-86.1	-52	1	-20.1	-56.6	20.5	17	11.5		D5g 2	77.7	44.1	55.7	13.9	18.6	8.6	16.3	26.5	12.1	27.2	31	113.8	30	-20.8
715	D5h 1	Rab geranylgeranyltransferase. beta subunit		12.8	19.1	11.6	15.4	39.9	40.8	8.6	2	-5.6	-3.5	13.4	21		D5h 1	17.9	22.4	50.9	20.8	0.6	-12.9	0.7	-4.8	2.4	-4.7	10.9	89.5	14.4	15.7
716	D5h 2	Rab geranylgeranyltransferase. beta subunit		13.2	26.8	9.3	10.7	-86.7	-17.3	7.1	-2.9	-38.3	-8.2	12.3	21.7		D5h 2	23.5	20.7	48.3	-17.5	0.8	-5.7	3.4	18	7.1	3.6	19.2	71	11.7	-10.2
717	D5i 1	Rab geranylgeranyltransferase. alpha subunit		7.3	10.6	6.9	8.5	17.9	19.5	6	-11.8	-11.5	-60.7	36.7	-7.8		D5i 1	31.6	31.7	14.1	11.4	0.2	-1.9	-6.8	2.7	10.7	2.8	11.9	10.1	11.7	-9.6
718	D5i 2	Rab geranylgeranyltransferase. alpha subunit		8.3	-0.3	7.7	-2.2	18.3	15.1	10.8	25.1	-39.1	-72.6	-1.6	35.4		D5i 2	31.6	33.6	9.4	16.5	2	-9	2.7	-5.1	10.2	1	3.8	-2.1	9.9	-23.8
719	D5j 1	protein kinase. AMP-activated. alpha 1 catalytic subunit		30	16.1	25.9	7.8	43.5	36	43.3	-5.1	-44.9	25.2	17.4	38.5		D5j 1	25.1	25	29.5	39.6	9.7	11.1	-16.7	3.6	31.4	6.7	-2.8	24.7	42.8	5.9
720	D5j 2	protein kinase. AMP-activated. alpha 1 catalytic subunit		30.4	3	25.7	15.9	52.5	48.5	39.8	-32	-34.1	-65.4	68.3	11.1		D5j 2	23.4	32.6	30.1	31.5	1.2	4.2	4	-1	30.3	-49.6	8.1	75.5	37.9	3.1
721	D5k 1	protein kinase. AMP-activated. alpha 2 catalytic subunit		26.5	19.5	22.8	33.9	22.3	27.4	43.1	22.6	32.4	36.9	70.4	43.3		D5k 1	40.7	52.2	9.7	31.5	12.3	10.3	10.1	16.9	13.6	11	32.6	16	16.5	-15.7
722	D5k 2	protein kinase. AMP-activated. alpha 2 catalytic subunit		19.7	31.6	19	-30.3	21.6	21.1	34.7	26.3	34.5	13.3	60.2	32		D5k 2	45.2	35.9	10.1	5.1	14.5	2.2	-3.5	-5.1	-2.4	21	18.9	49.8	16.3	-22.1
723	D5l 1	protein kinase. AMP-activated. beta 1 non-catalytic subunit		86.5	74.5	61.5	69.6	73.3	53.5	65.9	55.2	106.5	49	125.6	109.2		D5l 1	86.3	68.7	68.4	97.7	15	22.3	-2.8	48.9	47.2	70.5	60	79.4	44.3	38.9
724	D5l 2	protein kinase. AMP-activated. beta 1 non-catalytic subunit		73.4	57.6	59.3	-29.3	62.7	56.2	60.7	28.7	23.8	113.4	130	90.8		D5l 2	79.1	63.4	71.3	99.8	10	16.3	13.8	37.2	51.3	69.6	57.6	29	34.7	35.6
725	D5m 1	protein kinase. AMP-activated. gamma 1 non-catalytic subunit		21.3	13.3	18.3	8.4	37	35	28.5	-23.7	-8	-21.7	44.4	15.5		D5m 1	14.5	25	42.6	1.1	11.6	5.4	-9.9	-3.7	14.4	9.9	37.2	8	16.3	-6.7
726	D5m 2	protein kinase. AMP-activated. gamma 1 non-catalytic subunit		16.8	1.5	12.9	-0.4	38	34.1	33.7	-17	21.8	7.4	33	-22		D5m 2	15.5	17.3	38	19.9	1.9	0.7	0.7	-7.1	14.6	20	48.4	75.8	20.2	-14.8
727	D5n 1	protein kinase. AMP-activated. gamma 2 non-catalytic subunit		45.4	29.9	39.5	10.9	54.5	51.6	17.8	9.1	-12.3	78.3	-3.6	24		D5n 1	18.8	6.2	19.8	3.9	0.9	2.2	2.2	-14.2	7.8	17.9	23.8	42.4	4.3	-28.4
728	D5n 2	protein kinase. AMP-activated. gamma 2 non-catalytic subunit		41.7	9.3	33.8	9.4	52.4	43.8	10.4	14.3	7.4	61.8	2.2	2.1		D5n 2	22.6	0.5	23.3	-5.8	0.8	-8.7	-8.3	0.4	17.1	16.2	18.7	38.2	6.5	-28.4
729	D6a 1	dystrophia myotonica-protein kinase		30.5	31.4	39.2	28.4	43.7	45.7	19.7	57.7	-39.1	2.4	27.8	61		D6a 1	52.9	54.5	25.5	19.9	20.5	30.2	15.4	39.9	19.2	34	21.5	74.4	25.4	4.8
730	D6a 2	dystrophia myotonica-protein kinase		30.7	53.2	36.2	40	36.8	38	14.1	45.2	28.2	36.6	43.7	52.9		D6a 2	33.2	52.8	31.7	-6.2	17.1	10.4	20.5	-8.7	24.5	-2.8	28.3	13.6	20.6	22.1
731	D6b 1	peroxisome proliferative activated receptor. alpha		7.5	-14	6	-0.2	12.3	12.2	6.8	-8.5	-46.6	-28.2	16.1	-1.3		D6b 1	5.4	8.5	6	-2.7	3	7.1	-8.7	-4.5	-8.3	-15.2	-11.4	-47.9	1.9	-19.1
732	D6b 2	peroxisome proliferative activated receptor. alpha		3.9	-2.3	7.9	-15.3	11	9.9	8.4	-9	-100.5	-3.1	4.2	-3		D6b 2	5.3	7.4	1.7	27.6	0.5	-2.9	-2.2	-4.8	-8.8	1.5	-9.6	-10.8	7.7	-22.9
733	D6c 1	SREBP CLEAVAGE-ACTIVATING PROTEIN		27.6	26.4	25.9	40.7	90.5	89.7	16.5	22.4	4	88.6	35	44.8		D6c 1	39.1	19.8	99.9	26.6	6.8	9.1	7.2	7.9	36	24.8	14	33.4	26.8	32.9
734	D6c 2	SREBP CLEAVAGE-ACTIVATING PROTEIN		29.6	29.7	29.7	38.3	93.4	91.3	21.7	91	0.7	90.8	86.7	17.4		D6c 2	43.8	20.1	81.4	19.1	0.3	6.4	-10.9	-8.7	25	23.5	21.4	38.1	26.1	31.4
735	D6d 1	renin		-1.9	-19.9	-0.1	-18	-1.4	-0.9	-1.4	-30.8	8.5	-41.4	-22.4	-21.1		D6d 1	-0.6	3	-5.7	1	-6	-3.9	-4.5	-18.2	-20.7	19.5	-7.4	-15.3	-0.9	-30.7
736	D6d 2	renin		0.1	-17.4	-23.4	-25.2	-1.3	1.9	8.5	-10	-3.3	-20.3	-44.3	-0.1		D6d 2	-10.8	0.7	-3.5	-12.2	4	8.8	-1.9	-17.4	-21.1	2.8	-7.4	-9.3	-2.6	-41.7
737	D6e 1	angiotensin I converting enzyme (peptidyl-dipeptidase A) 1		3	-19.2	3.8	-23.2	1.7	1.3	3.9	-43	42.8	-30.9	48	0.6		D6e 1	-0.3	10.7	3.3	-18	10.1	9.4	4.5	4.8	-20.4	0.5	-4.4	3.9	36	-30.5
738	D6e 2	angiotensin I converting enzyme (peptidyl-dipeptidase A) 1		1.7	-5.8	2.6	-27.1	-1.1	-4.6	14.5	23.2	-13.7	-21.4	-7	4.7		D6e 2	-5	7.2	0.5	-21.7	-3.4	4.8	2.3	-0.6	-21.1	-7.8	-5.8	-9.3	28.3	-35
739	D6f 1	prolylcarboxypeptidase (angiotensinase C)		31.3	45	23.3	55.2	127.6	126.9	24.7	67.9	94.7	36.5	24.6	70.6		D6f 1	24.4	14.9	110.2	19	17.2	17.8	24.5	137.6	11	23.9	53.9	74.8	28.8	17.9
740	D6f 2	prolylcarboxypeptidase (angiotensinase C)		31.5	33.8	20.1	47	137	139.3	26.2	55.5	49.8	40.1	49.6	60.7		D6f 2	19.8	12	93.1	3.6	14.7	18.1	16.9	109.9	10.4	27.6	46.2	99.6	21.5	28.1
741	D6g 1	kallikrein 2. prostatic		184.3	174.4	126.8	181.1	232.1	234.8	136.9	258.3	203.9	282.8	266.4	269.5		D6g 1	336.9	198.1	165.6	203.2	81.6	69.9	57.7	153.1	187.2	154.6	213.3	329.1	189.5	147.9
742	D6g 2	kallikrein 2. prostatic		211.9	169.7	140.8	178.4	224.1	228	148.4	354.9	237.5	260.2	213.8	245.2		D6g 2	356.3	270	145.6	179.7	79.5	72.4	65.5	120.2	203.5	180.8	241.1	306.3	184.8	154.3
743	D6h 1	kallikrein B. plasma (Fletcher factor) 1		1.6	-27.9	-2.9	-30.8	-2.5	-5.4	-4.3	64.2	-58	-41.1	31.4	-8.1		D6h 1	7.6	2	-4.1	-30.7	-4.2	-7.2	-7	-20	-33.6	9.5	-8.7	20	-2.5	-49.1
744	D6h 2	kallikrein B. plasma (Fletcher factor) 1		0.5	-22.8	-3.6	-17.6	-4.4	-5.1	-6.2	-10.3	-64.8	-13.1	-25.5	-16.9		D6h 2	7.3	-0.6	-5.4	-23	8.3	10.8	-4.8	-24	-24.7	-0.1	-13.9	-24.5	-1.3	-51
745	D6i 1	serine (or cysteine) proteinase inhibitor. clade A (alpha-1 antiproteinase. antitrypsin). member 4		-2.8	-20.2	-0.8	-10.1	-2.9	2.4	0	17.5	-98.8	6.1	-13.2	-12.3		D6i 1	-1	-2.8	-4	-12.9	-0.5	0.6	0.1	-25.2	-26.4	-0.6	-6.4	-19.9	-0.3	-51.1
746	D6i 2	serine (or cysteine) proteinase inhibitor. clade A (alpha-1 antiproteinase. antitrypsin). member 4		-1	6.2	1.3	-8.3	0	0.5	0.7	-42.7	-12.4	-47.3	29.3	-10.7		D6i 2	-4.4	-2.3	-5	-14.5	1.3	7.2	-6.4	-6.3	-22	-3.1	-9.1	7.7	-3.8	-42.3
747	D6j 1	kininogen		-12	-17.1	-1.6	-21	-5	-4.8	0.3	12	13.9	-32.9	-14.6	-24.4		D6j 1	-5.7	-6.4	-5.3	9	-2.3	-3.4	-2.9	-17.9	-29.7	-7.9	-2.8	-11	-3	-47.5
748	D6j 2	kininogen		-6.1	0.8	1.5	-21.1	-5.3	-0.6	-0.4	-44.5	13.6	-3.4	-4.9	-33.6		D6j 2	-4.9	-1.1	-8.2	-14.2	-3.5	-5.6	-0.9	-5.5	-31.2	-1	2.8	-20.9	-1.9	-26.3
749	D6k 1	endothelin converting enzyme 1		168.8	134	123.4	88	82.1	81.6	173.8	143.8	104.8	136.3	115.9	194.9		D6k 1	229.3	291.7	113.2	393.8	47.5	48.7	56.3	42.9	256.1	178.5	165.9	144.9	270	200.3
750	D6k 2	endothelin converting enzyme 1		176.6	101	116.7	103	61.2	61.1	177.2	97.7	125	116.3	102.1	184.9		D6k 2	202.8	288.9	113.5	396.4	55.7	55.2	43.9	73.8	262.1	182.9	203.6	158.9	233.2	188.1
751	D6l 1	carboxypeptidase N. polypeptide 1. 50kD		215.8	169.1	173.5	185.5	200.8	176.8	136.9	247.8	167.1	174	194.8	17.6		D6l 1	536.4	504.1	305.4	214.9	99.3	98.2	103.8	402.2	253.8	284.4	323.8	496.2	279.7	198.1
752	D6l 2	carboxypeptidase N. polypeptide 1. 50kD		214.5	152.8	173.8	188.6	180.6	160.5	116.3	220.2	109.4	262.4	179.1	239.8		D6l 2	511.1	466.3	297.8	212.5	104.7	110.9	109.9	199.5	263.8	265.5	313.1	470.4	307.3	179.2
753	D6m 1	deoxyribonuclease I-like 1		-2.1	-15.5	-1.9	-31.9	-7.5	-17.7	-2.4	-65	-29	-3.9	-14.7	-315.6		D6m 1	-11	-12.6	-3	-4	-7.3	-3.6	10.2	-17.7	-18.9	-3.3	4.1	-49.8	-4.7	-45
754	D6m 2	deoxyribonuclease I-like 1		-1.8	-33.9	-2	-13.1	-3.2	-6.2	-2.1	-13.9	0.3	-28.1	13.4	-51		D6m 2	-12.4	-10	-7.9	11.9	-2.5	-4.8	-2.6	-6.7	-22.5	-21	6.3	-42.9	-4.4	-38.1
755	D6n 1	acetyl-Coenzyme A synthetase 2 (ADP forming)		9.2	-2.6	20.4	1.1	23.4	19	26.7	40.5	52.5	45.8	7.4	8.5		D6n 1	23.8	22.3	13.1	10.9	2.7	6.7	5	-14	-3.4	12.3	23.1	12.2	11.3	-36
756	D6n 2	acetyl-Coenzyme A synthetase 2 (ADP forming)		25.8	20.6	20.8	25.8	19.2	6.1	22.9	-0.2	38	26	8.5	-12.4		D6n 2	-45.3	25.9	12.8	18.8	9.4	7	8.2	9	-8.1	38.3	27	10.2	10.8	-24.6
757	D7a 1	acetyl-Coenzyme A acetyltransferase 2 (acetoacetyl Coenzyme A thiolase)		14.3	0.6	7.7	21.5	13.9	11.6	6.8	55.1	13.7	-17.2	53.7	19.8		D7a 1	50.5	52.7	38.6	-4.4	20.3	12.3	14.8	25.8	7	14.1	18	63.2	24.7	-4.9
758	D7a 2	acetyl-Coenzyme A acetyltransferase 2 (acetoacetyl Coenzyme A thiolase)		13.8	6.7	4.8	2.1	19.1	20.7	11	12.1	-6.3	0.6	-18.3	33.3		D7a 2	33.9	48.3	39.4	5.4	14.5	5	6.2	2.1	1.9	26.1	18.8	51.6	16.7	-9.2
759	D7b 1	acetyl-Coenzyme A acetyltransferase 1 (acetoacetyl Coenzyme A thiolase)		7.1	-8.2	2.9	-0.3	40	40.2	-0.8	-3.2	-55	104.8	50.5	-4		D7b 1	3.1	0.9	10.1	-2.5	-5.6	-5.7	0.9	-9.1	-5.3	1.6	-6.7	40.5	-0.7	-20.5
760	D7b 2	acetyl-Coenzyme A acetyltransferase 1 (acetoacetyl Coenzyme A thiolase)		0.7	-12.7	-2.3	-20.6	41.6	41.1	-0.7	26.1	-6.8	-11.9	-1.7	-5.4		D7b 2	6.2	3.8	8.2	-16.1	1.7	-10.9	-2	4.6	-13.3	-5.8	13.4	16.9	2	-37.9
761	D7c 1	3-hydroxymethyl-3-methylglutaryl-Coenzyme A lyase (hydroxymethylglutaricaciduria)		0.5	-5.3	3.3	13	2.7	2.8	4.7	2.5	-71.7	23.9	-8	4.2		D7c 1	-1.5	0.3	-2.5	0.3	2.6	-3	1.9	-22.7	-14.7	20.7	-10.5	-27	-0.9	-31.9
762	D7c 2	3-hydroxymethyl-3-methylglutaryl-Coenzyme A lyase (hydroxymethylglutaricaciduria)		-1	-3	-0.4	7.7	3.7	1.9	3.1	-19.1	31.3	-19.9	-14	16.1		D7c 2	8.5	5	-0.3	-3.7	4.6	-6.5	-0.1	4.5	-17.2	1.2	5.2	-11.7	-4.2	-37.5
763	D7d 1	3-hydroxy-3-methylglutaryl-Coenzyme A synthase 1 (soluble)		0.3	-13.1	-15.8	-24.1	8.7	9	9.3	-51.1	-2.2	41.1	-14.3	-10.9		D7d 1	-2.2	1.1	1	8.3	-2.2	-4.1	-6.3	-12.1	-28.6	3.3	-9.5	63.9	0.9	-32.3
764	D7d 2	3-hydroxy-3-methylglutaryl-Coenzyme A synthase 1 (soluble)		1.8	-17.6	-0.6	-8.5	7.6	6.3	1.7	68.5	-55.1	-16.5	-20.3	11.6		D7d 2	5	-1	0.8	-2.4	0.4	4.7	-4.9	-23.6	-15.2	-0.8	21.9	-8.2	-1.8	-46.1
765	D7e 1	3-hydroxy-3-methylglutaryl-Coenzyme A synthase 2 (mitochondrial)		-5.4	-20.8	-2.3	-44.1	0.7	-0.5	9.4	-77.6	54.7	1.7	-24.9	-25.6		D7e 1	-1	-3.6	-0.7	0.9	-3.7	0.2	4.8	-12.1	-36.6	-11.9	-7.2	3.9	-4	-28
766	D7e 2	3-hydroxy-3-methylglutaryl-Coenzyme A synthase 2 (mitochondrial)		-48.1	-17.2	-1.4	-17.3	-1.2	-1.2	-3.9	-15.3	29.7	-50.3	-2.3	-19.8		D7e 2	2.6	0.4	-7	1.2	-6.7	-1.3	-3.4	-13.3	-20.5	8.6	-17.7	25.9	-3.1	-35.8
767	D7f 1	3-oxoacid CoA transferase		44	185.2	39.6	82.1	76.3	75.2	41.2	118.8	97.4	77.2	55.1	0.4		D7f 1	9	6.9	65.6	7.1	-0.2	-4.9	12.2	-3	36.7	15.4	21.1	7.7	24.6	36.8
768	D7f 2	3-oxoacid CoA transferase		18.1	208.5	41.1	94.2	83.5	81	31.9	148.3	13.7	120.9	83.9	21.6		D7f 2	12.2	6.7	63.7	23.7	0.6	-9.5	4.9	11	43.3	5.4	41.4	28.5	18.7	37.4
769	D7g 1	3-hydroxybutyrate dehydrogenase (heart. mitochondrial)		-8.7	13.7	-1.2	12.4	-6.5	-5.1	-5.6	12.6	28.3	12.2	-9.2	-32.4		D7g 1	-2.5	-8.4	0.1	-9.6	-6.5	-5.8	3.9	-11.1	-13.6	0.4	-2	26.2	1.7	-42.6
770	D7g 2	3-hydroxybutyrate dehydrogenase (heart. mitochondrial)		-4	48	4.2	9.8	4.8	3.2	3	49.4	-4.2	-4.1	-11.8	8.5		D7g 2	3.7	2.2	-7.3	12.8	0.4	-5.1	-4.5	-11.5	-4.8	15	2.8	51.9	3.6	-14.9
771	D7h 1	isopentenyl-diphosphate delta isomerase		2.1	-1.6	0.8	-17.9	12.8	15.8	-3.2	-41.7	-7.5	-59.4	1.2	-4.3		D7h 1	-0.5	1.8	8.5	4	-4.5	-4.9	1.5	-18.2	-7.1	6.6	-5.5	-10.4	2.9	-27.9
772	D7h 2	isopentenyl-diphosphate delta isomerase		1.2	4	2.1	-18.2	16.6	19.4	0.1	10.9	26.1	8	-16.4	-6		D7h 2	-4	-5.7	9.1	3.9	-4.5	3.5	-1.2	-17.3	-21.4	-0.7	-18.1	40.8	1.2	-34.1
773	D7i 1	farnesyl diphosphate synthase (farnesyl pyrophosphate synthetase. dimethylallyltranstransferase. geranyltranstransferase)		12.1	5.8	5.5	5.4	13.6	19.2	7.2	-22	-25.4	-3.5	-10.5	29.7		D7i 1	13.7	13.4	24.2	21.5	1.9	4.4	5.6	-7.9	4.1	16.3	16.2	27.7	17.2	-15.7
774	D7i 2	farnesyl diphosphate synthase (farnesyl pyrophosphate synthetase. dimethylallyltranstransferase. geranyltranstransferase)		10.5	19.3	8.4	1.8	17.6	14.5	9.4	-4.7	-9	43.5	0.8	14.8		D7i 2	20.5	10.9	19.7	1.4	-0.4	1.1	-4.3	-15.8	-5.4	0.5	9.8	34.5	17.6	-33.5
775	D7j 1	farnesyl-diphosphate farnesyltransferase 1		0.2	-10.5	4.8	-9.9	23.5	21.3	5.3	-34.8	22.4	-17.3	22.6	-6.8		D7j 1	4.3	8.4	16.3	-24.3	-1.3	-5.2	0.5	-5.3	-13.4	-3.8	8.3	44.7	10.1	-31.9
776	D7j 2	farnesyl-diphosphate farnesyltransferase 1		-1.6	-9.4	8	1.9	23	22.4	10.5	33.4	15.1	40.3	4.2	7.3		D7j 2	8.5	7.6	20.1	-2.2	-15.3	-10.3	4.3	52.9	-10.7	-0.2	6.6	6.1	11.4	-28.6
777	D7k 1	3-hydroxy-3-methylglutaryl-Coenzyme A reductase		21.1	15.9	18.4	2.4	22.9	25.8	22.8	55.6	25.3	4.4	12.8	41.4		D7k 1	29	51.6	43	36.6	7	3.1	13.5	64	34.2	40.8	88.7	76.8	49.1	10.3
778	D7k 2	3-hydroxy-3-methylglutaryl-Coenzyme A reductase		23.6	39.8	20.1	25.3	30.1	32.2	27.2	-6	-38.9	-4.9	16.8	49.8		D7k 2	41.5	51.4	42.2	52.6	13.3	4.8	21.7	120.6	54.3	33.2	73	25.5	55.6	5.8
779	D7l 1	mevalonate kinase (mevalonic aciduria)		-10.4	-12.7	-6.7	-27.5	-2.9	0.3	-4	-7.3	-33.5	-0.9	6.7	-22.9		D7l 1	0.1	-4.2	-4.4	13.9	6.7	7.4	-11.4	-10.3	-20.3	-7.7	-27.7	-1.4	-6.2	-42.7
780	D7l 2	mevalonate kinase (mevalonic aciduria)		-4.1	-7.8	4.7	-19	-1.8	-1.4	1.4	-44.2	-18.3	-78.3	-25.4	-17.9		D7l 2	-9	1.4	-0.9	-28.4	-4.7	1.8	-3.2	-44.6	-16.2	5.1	4	28.5	-3.6	-44.5
781	D7m 1	phosphomevalonate kinase		77.3	60	46.5	48.5	41.1	39.8	35	-12.5	48.7	85.4	28.8	28.4		D7m 1	24	23.8	55.8	16.7	3	0.3	1.7	0.1	35.5	45	43.6	41.3	39.1	29.9
782	D7m 2	phosphomevalonate kinase		59.2	49.8	54.2	38.1	43.7	43.7	36.3	-6.5	23.8	27.1	-0.7	41.3		D7m 2	22.3	21.4	53.4	48.9	6.1	7.2	6.9	26.9	18.7	24.7	56	38.1	48.8	33.6
783	D7n 1	mevalonate (diphospho) decarboxylase		43.7	35.7	38.7	38.8	29	27.7	27.3	26	26.6	44.1	42.4	42.8		D7n 1	-19.9	27.9	20.5	20.9	6.2	7.7	5.8	-4.3	23.2	25.1	-3.3	32.3	23.7	1.5
784	D7n 2	mevalonate (diphospho) decarboxylase		34.1	47.4	38	24.8	35.8	31.4	30.2	-5.2	22.4	11.5	9.8	1.9		D7n 2	29.6	22.2	24.3	-2	3.4	5	6.4	6.4	-5.4	33.3	-4.6	42.9	18.3	-5.1
785	E1a 1	squalene epoxidase		-4.3	-13.5	-4.8	-26.4	-3.6	-1.3	-1.5	-13	46.7	-68.6	-15.2	0.4		E1a 1	10.6	0.4	-4.5	-0.6	3.4	2.8	3	32.4	-24.1	-8.5	-18.1	-5.6	-1.2	-14.9
786	E1a 2	squalene epoxidase		-5	-15	-1.9	-17	0.4	-6.4	-1.1	53.5	-24	-32.5	-19.4	6.6		E1a 2	5.4	-1.4	-7.3	6.4	1.3	-3.5	-4.6	-28.9	-25.4	-7.1	-30.1	-7	-3.5	-23.4
787	E1b 1	lanosterol synthase (2.3-oxidosqualene-lanosterol cyclase)		-6.1	7.6	0.5	-20.5	-0.8	-5.6	0.1	25	15.6	-8.9	-18.4	24.4		E1b 1	-8.2	1.4	-7.1	-14.2	2.5	3.3	0.8	-9.3	-25.8	-1.4	4.5	8.9	-0.4	-32.7
788	E1b 2	lanosterol synthase (2.3-oxidosqualene-lanosterol cyclase)		-2.9	8.7	-0.6	-16.9	1.3	-1.6	-2.1	-25	-23.7	-16.9	-66.8	-3		E1b 2	-4.7	5	-3.4	-17.6	-3.7	-0.3	-3.1	-12.7	-18.2	5.5	12.2	-9.3	1.2	-31.5
789	E1c 1	sterol-C5-desaturase (ERG3 delta-5-desaturase homolog. fungal)-like		1.4	-15.7	0.4	-20.4	1.5	-0.4	-11.6	-38.1	25.9	11.3	20	-14.9		E1c 1	2.7	4.9	1.1	-8.2	-5.5	-1.6	-6.1	-4.2	-21.4	4.2	29.3	15	-2.1	-20.1
790	E1c 2	sterol-C5-desaturase (ERG3 delta-5-desaturase homolog. fungal)-like		-1.7	-12.5	0.8	2.2	0.3	2.4	-22.9	-26.8	-22.1	-3.4	-32.9	-14.8		E1c 2	-1.9	1.4	-9.6	0.3	-5.2	-8.6	-1.4	-3.4	-26.3	-10.6	1.6	-0.4	-3.1	-2.7
791	E1d 1	7-dehydrocholesterol reductase		1.1	-17.6	0	-11.2	-0.2	-2.7	-2.7	37.8	1.9	-10	25.2	-13.7		E1d 1	4.7	-0.1	-2.6	4.1	-3.7	-1.2	-4.1	-15.2	10.4	-11.5	-11.5	-37	3	-21.2
792	E1d 2	7-dehydrocholesterol reductase		0.2	-11.7	0.2	-15	-1.7	1.1	-5	-0.9	-33.7	-22.7	-0.5	-20.5		E1d 2	2.4	-1.1	-1.3	4.9	-3.4	-4	-2.1	-12	-24.8	-0.5	17.4	-5.7	-2.3	-22.4
793	E1e 1	sterol-C4-methyl oxidase-like		11.3	-10.7	12.1	4.7	11.9	9.3	11.7	21.3	11	-32.3	9.7	31.9		E1e 1	48.3	29.2	15.4	5.6	13.3	16.4	12.3	1	-1.7	1.7	15.8	30.1	19.6	-26.5
794	E1e 2	sterol-C4-methyl oxidase-like		-11.5	12.1	14.8	-7.9	10.1	7.1	11.2	-1.5	18.6	3.3	69.2	11.4		E1e 2	47.2	28.9	8.4	7.4	23	25.6	8.6	-10.2	-4.1	17.1	18.9	23.3	18.8	-18.9
795	E1f 1	hydroxy-delta-5-steroid dehydrogenase. 3 beta- and steroid delta-isomerase 2		-0.7	-22.1	-1.8	-5.7	4.1	0	0.8	5.3	46.7	14.9	-9.6	19.6		E1f 1	10.1	0.5	-2.8	-32.3	1.6	-9.8	-0.3	-33.3	-15.4	12.2	-4.5	5	5.2	-36.7
796	E1f 2	hydroxy-delta-5-steroid dehydrogenase. 3 beta- and steroid delta-isomerase 2		-3	-19.5	3.2	-11.1	9.8	4.5	0.4	57.5	59.3	-38.8	-45	-26.2		E1f 2	-1.3	3.3	-0.7	-34.9	-4.5	-4.5	5.4	-13	-24.1	2.9	-1.9	15.4	-0.3	-19.5
797	E1g 1	hydroxysteroid (11-beta) dehydrogenase 1		1.5	4.2	3.2	-9.4	0.3	1.4	-0.2	21.5	-19.8	-24.8	-21.2	20.1		E1g 1	15.1	1.5	-3.4	19.8	2	6.1	18.2	49.8	-15.5	7.3	9.8	-18.7	6.7	-28.7
798	E1g 2	hydroxysteroid (11-beta) dehydrogenase 1		-1	-7.4	3.7	8.2	-0.5	4.3	1.2	-8.6	-12.1	-26.1	-17.6	16.2		E1g 2	7.2	0.6	-2.4	-1.7	-3	-1	-6	-27.6	-24.1	17.9	0.9	32	3.2	-30.6
799	E1h 1	hydroxysteroid (11-beta) dehydrogenase 2		4.4	-17.1	-1.5	-3.4	-5.9	1.7	1.4	-34	50.2	-40.4	14.7	-1.8		E1h 1	-3.2	4.1	-3.2	-12.7	-3.9	-9.6	3	-31.8	-18.1	-8.5	-0.5	-19.9	-3.3	-36.5
800	E1h 2	hydroxysteroid (11-beta) dehydrogenase 2		2.1	-14	0.8	-7.3	0.8	-4.9	-2	-0.3	-16.7	-19.5	4.8	-19.2		E1h 2	-6.1	-3.1	-1.5	-19.3	-8.3	-10.2	-0.1	-24.7	-24.2	3	4	-11.5	-2.3	-34.7
801	E1i 1	hydroxysteroid (17-beta) dehydrogenase 2		-3.5	-20.9	-2.5	-15.4	-5.3	-5.6	-3.4	-8.4	-53.9	-51.6	-7.5	-5.4		E1i 1	-16.4	-7.2	-8.2	-11.4	-5.8	-10.7	-3.7	-19.5	-27.4	-14.8	2	-25.7	-4.3	-12
802	E1i 2	hydroxysteroid (17-beta) dehydrogenase 2		2.5	-12.8	-9	-21.5	-1	-1.5	-4.4	-94.5	-37.9	-62.5	-21.6	-22.8		E1i 2	-11	-1	-2.2	-40.9	-9.7	-9.8	0.1	-21.4	-21.5	-15.9	-9.5	-27.7	-1	-33.8
803	E1j 1	hydroxysteroid (17-beta) dehydrogenase 1		80.3	116.3	63.9	128.5	131.7	129.9	95.9	119.3	37.8	173.4	181.5	131.7		E1j 1	197.6	268.9	60.1	167.8	23.3	23.7	18.2	59.3	102.3	110	123.8	184.4	78.8	66.8
804	E1j 2	hydroxysteroid (17-beta) dehydrogenase 1		68.9	108.3	67.9	154.3	129.2	126.6	93.6	101.8	101.9	187.6	127.5	136.4		E1j 2	175.9	256.2	51.1	147.6	22.8	26.1	14	38.4	102.7	123.4	144.7	233.3	68.3	78.9
805	E1k 1	hydroxysteroid (17-beta) dehydrogenase 4		-1	-17.2	-0.4	-6.3	10.2	9.1	-3.7	12	-10.7	-27.1	1.6	27.9		E1k 1	-1.2	-4.4	12.7	-23.2	3.1	4.4	-4.3	-13.5	-15	-5.3	-21.2	21.5	0.2	-25.8
806	E1k 2	hydroxysteroid (17-beta) dehydrogenase 4		-2.7	-3.9	0.1	-4.3	9.4	6.6	-2.2	-47.3	25.2	-8.5	-61.2	-64.6		E1k 2	9.3	-1.9	13.9	-1.8	-11.8	-6.9	-9.5	-2.6	-9.7	-14.8	-15	-31.2	0.7	-39.8
807	E1l 1	hydroxysteroid (17-beta) dehydrogenase 3		0.1	-8.7	1.5	-15.3	0.4	2.5	-0.2	11.9	-5.7	-28	30	14.2		E1l 1	9	8.9	-9.8	-9.8	-1.7	-7.1	-8.2	-27.3	-16	-9.8	-2.7	38.3	1.4	-30.3
808	E1l 2	hydroxysteroid (17-beta) dehydrogenase 3		-4.1	-4.3	0.9	-13.8	2.1	-0.7	-3.2	-43.6	-10.1	6.7	-26.4	-49.6		E1l 2	-3.5	1.1	-8.1	-8.4	3.3	8.9	-1.2	-5.8	-7.1	1.4	-7.8	-31.2	2.7	-27
809	E1m 1	serine (or cysteine) proteinase inhibitor. clade A (alpha-1 antiproteinase. antitrypsin). member 6		-1.3	-12	-1	-14.9	3.1	2.5	0.7	-22	-23.6	43.9	-0.8	20.2		E1m 1	12.4	11	-4.6	3.8	1.9	-2.9	2.6	10.4	-9.8	-7.3	8.7	11.6	-1.1	-33.2
810	E1m 2	serine (or cysteine) proteinase inhibitor. clade A (alpha-1 antiproteinase. antitrypsin). member 6		2.5	-3.1	-1.1	-32.7	-3.7	-0.2	0.3	69.5	10	-42.1	37.4	-48		E1m 2	2.3	5.1	0.9	6.2	-5.7	-0.2	1.8	-16.9	-19.3	-13	-18.4	-13	0.3	-36.6
811	E1n 1	sulfotransferase. estrogen-preferring		-4.7	-16.5	0.8	-2	-1.9	-0.5	-4.7	18.9	-37.7	-40	-13.8	-8.9		E1n 1	-1	-4.1	-0.8	-2.9	-15.2	-12.3	0.8	-17.8	-18.8	3.7	-17.5	-5.3	-1.1	-39.4
812	E1n 2	sulfotransferase. estrogen-preferring		-4.7	-23.3	-0.8	-14.1	1.1	2.7	-3	-39	-81.7	-14.3	-17.7	-8.9		E1n 2	10.8	2.1	-2.9	-5.1	-0.5	1.2	2.3	-5.1	-21.7	4.1	-0.4	-8.9	-1.5	-42.4
813	E2a 1	sulfotransferase family. cytosolic. 1A. phenol-preferring. member 1		-4.9	0.3	1.1	-5.7	3.5	3.6	-1.4	-28.2	50.6	-66.2	6.8	9.9		E2a 1	23	10.1	7.9	-14	-5.3	-6.3	12.2	-13.7	-10.3	4.7	9.3	26.6	2.3	-34.5
814	E2a 2	sulfotransferase family. cytosolic. 1A. phenol-preferring. member 1		-5.5	-26.6	-2.2	-23.3	3.6	-0.4	-3.6	-14.2	0.4	20.1	16.7	9.5		E2a 2	10	3.3	-0.5	13.2	4.4	-3.8	-1.2	3.3	-13	20.1	8.8	13	-2.2	-23.9
815	E2b 1	cytochrome P450. subfamily I (aromatic compound-inducible). polypeptide 1		7.3	26.7	5	-13.9	10	10.8	1.2	-21.2	-11.1	-57.9	-57.3	-6.8		E2b 1	7.6	-1.5	-0.2	-7.9	-2.1	-6.1	-5.6	-22.7	-7	2.1	1.4	-12.1	2.5	-26.7
816	E2b 2	cytochrome P450. subfamily I (aromatic compound-inducible). polypeptide 1		-17.3	-2.6	-17	-39.8	5.9	6.1	-16	-20	-33.3	-73.8	-13.7	-34		E2b 2	-7.2	-15.3	-20.8	-20.1	-5.3	-7.3	-0.6	-17.8	-38	-12.5	13	-27.6	-7.7	-85.8
817	E2c 1	cytochrome P450. subfamily I (dioxin-inducible). polypeptide 1 (glaucoma 3. primary infantile)		19.2	46.8	11.8	-14	54.3	52	-0.5	65	-32	31.7	28	7.6		E2c 1	7.4	5.8	81	-0.2	6.6	10.5	5.1	18.8	-3.4	-11.2	9.5	6.3	7.7	7.6
818	E2c 2	cytochrome P450. subfamily I (dioxin-inducible). polypeptide 1 (glaucoma 3. primary infantile)		10	42.3	0.1	22.5	50.2	50.1	-4.9	58.8	-39.8	3.4	-8.3	17.9		E2c 2	7.7	-3.8	54.7	-11.1	1.4	0.1	8.7	16.4	-9.3	-2.6	25.2	3.4	8.1	-2.1
819	E2d 1	cytochrome P450. subfamily IIA (phenobarbital-inducible). polypeptide 7		-1.2	-17.5	-1	-14.6	-2.9	-10	2.1	41.1	20.3	25.1	-40	-17.6		E2d 1	-5.7	-0.4	-8.4	-9.5	19.3	17.8	4	-11.1	-16.7	2.2	14	-22.8	-2.7	-28.3
820	E2d 2	cytochrome P450. subfamily IIA (phenobarbital-inducible). polypeptide 7		-1.9	-15	-2.1	27.7	-0.5	-2.9	-1.8	-24.6	-59	-14.4	-26.3	-5.2		E2d 2	-1.6	2.9	-11.4	-23.3	13.8	12.1	0.8	-28.1	-28	1.5	0.4	-34.8	-3.1	-41.2
821	E2e 1	cytochrome P450. subfamily IIB (phenobarbital-inducible). polypeptide 6		-4.6	-6.6	0.3	-23.1	-5.6	-4.6	-3.1	5.9	-12.4	-18.5	42	-7.4		E2e 1	-2.4	4.6	-4.3	-18.1	-4.9	-3.8	2	-24	-16.8	11.2	-1.3	14.9	-3.1	-30.6
822	E2e 2	cytochrome P450. subfamily IIB (phenobarbital-inducible). polypeptide 6		0.2	-11	-0.4	-9	-2.8	-3.2	-0.4	-13.4	-30.9	56	-10.2	-14		E2e 2	27.7	4.2	-9.2	14.5	-5.3	-1.9	0.7	-25	-9.6	4.2	2.8	14.9	-1.1	-25.5
823	E2f 1	cytochrome P450. subfamily IIC (mephenytoin 4-hydroxylase). polypeptide 9		-2.8	-8.6	-0.7	-17.4	1.9	-4.8	-1.4	-23.6	4.7	-45	-2.9	-30.3		E2f 1	4.7	-2.4	-1.1	-46.2	1.1	4.5	-2.2	15.2	-15	-6.7	-10.1	-12.9	-2.7	-31
824	E2f 2	cytochrome P450. subfamily IIC (mephenytoin 4-hydroxylase). polypeptide 9		0.7	-1.1	-1.6	-7.5	-1.5	-3.4	-1.4	-27.9	-103	-33	-37.6	-12.6		E2f 2	-4.2	0.4	-4.4	-3.6	-9.2	-3.7	-4.2	-13.5	-28.7	-9.1	19.1	-38.2	-2.2	-25.8
825	E2g 1	cytochrome P450. subfamily IID (debrisoquine. sparteine. etc,. -metabolizing). polypeptide 6		-3.8	-9.3	-2.9	-11.7	0.1	-1.1	-0.3	-11.7	27.8	-11.6	-15.2	-16.8		E2g 1	10	-2.8	-3	-19.3	0.5	2.3	-3.6	-3	-8.7	-2.5	-1.8	-20	-1.6	-38
826	E2g 2	cytochrome P450. subfamily IID (debrisoquine. sparteine. etc,. -metabolizing). polypeptide 6		-1.4	-15.7	-7.9	-9.6	3.8	0.5	0.3	2.7	-3.6	33.6	-7.5	-10.8		E2g 2	-6.5	5.9	-0.6	-16	-7.5	-7.4	0.9	7.5	-26.3	-6.9	-2	-11.1	-2	-26.6
827	E2h 1	cytochrome P450. subfamily IIE (ethanol-inducible)		-0.8	-9.9	4.4	-4.3	2.2	2.3	-0.1	-5.4	-28.6	-27.4	2.7	-5		E2h 1	-5.6	9.7	-7.8	-14.1	1.6	-4.5	6.6	-32.3	-21.8	-2.8	-4.9	-27.5	0.6	-44.4
828	E2h 2	cytochrome P450. subfamily IIE (ethanol-inducible)		-1.1	-13.8	-4.4	-3.1	-1.6	3.6	-0.1	-22.3	-3.7	-11.9	-0.5	-10.2		E2h 2	4.8	0.6	0.4	0.4	-0.7	-2.7	4	-16.9	-20.9	-8.7	-17.4	-12.1	-2.3	-41.1
829	E2i 1	cytochrome P450. subfamily IIF. polypeptide 1		0.6	-10.2	-9.1	-5	-2.1	-6.8	-2.5	-43.3	12.2	-64.1	2.6	-10.5		E2i 1	-9.2	1	-0.9	-62.6	-4.1	-3.1	1.5	7.2	-24.9	-3.4	-14.3	67	-3.4	-40.2
830	E2i 2	cytochrome P450. subfamily IIF. polypeptide 1		-5.7	-4.9	0.3	-12.2	-0.2	-2.9	-1	-12.9	33.8	-21.4	1	-26.8		E2i 2	4.5	-2.3	-1.2	-0.8	1.4	-1.5	-5.4	15.9	-20.5	-17.9	-9.5	12.8	-2.6	-33.4
831	E2j 1	cytochrome P450. subfamily IIIA (niphedipine oxidase). polypeptide 3		-4.9	-8.9	-2.9	-13	-5.6	-11.3	-8.5	38.8	43.7	4.4	-19.7	-24.8		E2j 1	-8	-7.6	-8.2	-37.3	-7.2	-2.5	-4.5	9.2	-13.5	16.9	-1	2.4	-6.2	-53.7
832	E2j 2	cytochrome P450. subfamily IIIA (niphedipine oxidase). polypeptide 3		-7	-6.5	1.1	-24.4	-5.9	0.3	-4.1	-55.9	-17.8	10.7	4.6	-8.5		E2j 2	5.2	1.9	1.7	2	3.4	4.4	-1.2	-10.2	-21	16.9	-17.5	3.9	-2.9	-40.9
833	E2k 1	cytochrome P450. subfamily IVA. polypeptide 11		-5.2	-21.5	-2	-25.6	-1.9	-6.6	-1	-90.7	48.2	-26	-4.1	-22.9		E2k 1	1.8	1.3	-6.1	-6.3	5.5	-3	-4.7	35.2	-14.2	-8	27.1	-11.3	-2	-53.1
834	E2k 2	cytochrome P450. subfamily IVA. polypeptide 11		-3.3	-1.9	-1.3	-11.3	-8.3	-6.5	-4.4	-79.3	-93.8	3	39.4	0.7		E2k 2	3.8	2.9	-8.6	3.4	-4.6	-2.5	-3.4	21.5	-24.1	-7.8	-2.8	-15.6	-3.4	-47.4
835	E2l 1	cytochrome P450. subfamily IVB. polypeptide 1		1.8	-5.1	-1.3	2.2	-1.8	-1.9	-4.2	-62.5	-18	39.9	-13.7	3.3		E2l 1	-2.9	-5.8	-4.1	-27.9	4.7	10.9	-12.4	-13.7	-17.8	-0.6	26.9	-12.9	0.9	-30.8
836	E2l 2	cytochrome P450. subfamily IVB. polypeptide 1		-6.3	-13.9	-6.6	-10.2	-3.9	1.6	-11.5	-46.7	-75.4	-15.7	-42.9	21.4		E2l 2	-11.2	-4.7	-8.1	-27.9	0.2	4	-2.3	-38.1	-24.8	-20.3	1.5	-38.3	-10.5	-42.6
837	E2m 1	cytochrome P450. subfamily IVF. polypeptide 2		2.7	-15.3	1	-23.1	-2.2	3.5	1.3	-43.2	7.3	-9.2	-29.4	3.2		E2m 1	4	1.3	-4.1	-15.2	-0.1	-5	-66.8	-23.6	-30.5	-2.1	-5.3	-19.4	1	-35
838	E2m 2	cytochrome P450. subfamily IVF. polypeptide 2		-22.4	-22.8	-20.3	-15.9	-15.2	-5.5	-29.6	-20.7	-70.7	19.8	-33.4	-3.3		E2m 2	-8.6	-10.4	-8.8	-29.4	3	-20.4	-6.9	-31.3	-58.4	-21.9	-13.9	-4.1	-23	-65.1
839	E2n 1	thromboxane A synthase 1 (platelet. cytochrome P450. subfamily V)		-1.8	-16.4	0.7	-9.5	-1.1	5.8	-1	-8.7	66.7	18.2	-27	15.7		E2n 1	6.6	2.9	-1.2	6.2	5.2	-3.1	-0.1	3.3	-18.6	-6.8	-18.2	81.1	0.5	-39.5
840	E2n 2	thromboxane A synthase 1 (platelet. cytochrome P450. subfamily V)		-5.2	-5.4	-5.3	-14.3	-4.5	2.9	-19.6	-22.8	4.7	-8.5	-1.9	4		E2n 2	-2.3	-1.4	-1.9	-9.3	-10.6	-9.9	-2.7	-24.2	-29.9	-0.9	-30.7	-27.2	-6.6	-45.5
841	E3a 1	cytochrome P450. subfamily VIIA (cholesterol 7 alpha-monooxygenase). polypeptide 1		2.3	7.3	-2.4	-24	-14.6	-8.9	-3.3	-62.8	-59.9	-42.9	7.7	2.9		E3a 1	-11.4	-18.2	-11	20.1	-5.7	-2.5	1.2	-20.8	-16	-15.5	-2.2	-18.8	-0.2	-23.8
842	E3a 2	cytochrome P450. subfamily VIIA (cholesterol 7 alpha-monooxygenase). polypeptide 1		-4.8	-9.1	-3.5	-39.6	-17.8	-0.8	-7	-9	-27.4	-64.4	27.6	-155.1		E3a 2	-14.4	-25.6	-2.6	-11.5	-5.2	-4.1	-0.4	26.7	-23.6	-14.7	-27.6	-49.5	-5.2	-19.6
843	E3b 1	prostaglandin I2 (prostacyclin) synthase		1494.1	1445.4	1222.8	1647.8	1065.8	1074.3	687	1190.1	1237.5	1379.8	1390.4	1062.9		E3b 1	752.2	707.1	645.4	540.6	104.6	112.1	130.3	131.3	970.7	636.6	579.8	447.7	402.2	1883.9
844	E3b 2	prostaglandin I2 (prostacyclin) synthase		1414.6	1539.3	1220.9	1663.7	1072.9	1066.2	746.8	974.6	1207	1320.2	1350.5	1059.1		E3b 2	781.2	812.6	747.7	542.5	104.8	110.8	124	170.1	923.9	651.3	574.1	445.9	332.2	1927
845	E3c 1	cytochrome P450. subfamily XIA (cholesterol side chain cleavage)		-16.1	-23	-49.1	-59	-28	-12.9	-12.6	-47.1	-15.2	-78.7	-40.7	-32.1		E3c 1	-4.9	-11.9	-10.5	-4.2	-2.1	-4.5	6.3	-22.2	-41.4	-19.5	-1.6	-27.5	-12.9	-61.2
846	E3c 2	cytochrome P450. subfamily XIA (cholesterol side chain cleavage)		-9	-27.4	-43.8	-54.1	-77.2	-33.3	-20.4	-58.8	-18.2	-4.3	-20.8	-37.4		E3c 2	-5	-23.9	-10.5	-27.9	-8.5	-10.3	-0.5	12.6	-56.3	-27.6	-26.5	-23.6	-19.9	-53.4
847	E3d 1	cytochrome P450. subfamily XIB (steroid 11-beta-hydroxylase). polypeptide 2		0.7	-10.4	-0.3	-35.7	-4.3	0	-1.7	17.3	-60.1	0.6	13.6	-3.8		E3d 1	-8	-3.4	-20.8	-6.6	3.4	1.7	3.1	3.2	-16.8	-10.7	-9.2	-24.9	-1.8	-39
848	E3d 2	cytochrome P450. subfamily XIB (steroid 11-beta-hydroxylase). polypeptide 2		-5.6	6.5	3.9	-12.8	-3.6	-4.3	-1.5	-4	27.4	2	-11.7	-16.4		E3d 2	-4.6	-3.6	-1.4	-21.4	-0.1	-6.8	-10.6	4.9	-14.1	-10.8	-22.4	-7.7	-3.7	-21.5
849	E3e 1	cytochrome P450. subfamily XVII (steroid 17-alpha-hydroxylase). adrenal hyperplasia		2.6	-27.6	2.5	5.9	0.8	2.7	0.6	-8.6	28.5	-16.7	6.8	15.3		E3e 1	0.5	-0.1	-2.7	14.4	8.6	0.1	-3.4	-9.7	-14.5	4.3	-7.9	-50.4	-2.9	-30.7
850	E3e 2	cytochrome P450. subfamily XVII (steroid 17-alpha-hydroxylase). adrenal hyperplasia		0.9	0.5	0.3	-1.5	3.5	2.1	-1.3	8.4	-25.7	-32	22.5	-9.4		E3e 2	-5.4	-2	-1.8	2.4	-0.4	0	0.8	1.4	-7.9	-8.7	38.4	3.7	-1.2	-32.1
851	E3f 1	cytochrome P450. subfamily XIX (aromatization of androgens)		23.3	22	1.5	-1.1	0	-3.7	-0.8	17.7	-23.3	-14.2	2.6	28.2		E3f 1	21.3	6	0.5	0.8	-1.8	-7.9	-6.8	-17.5	-9.6	-9.3	-10	-52.9	-2.7	-35.7
852	E3f 2	cytochrome P450. subfamily XIX (aromatization of androgens)		23.3	19.7	0.7	-3.6	-10.9	-7.6	-4.7	-20.5	-10.3	-44.1	23.5	-27.3		E3f 2	23.3	-2.3	0	-27.1	2.5	2.6	5.5	-15.2	-20.7	-1.7	-0.8	-25	-2.9	-8.5
853	E3g 1	cytochrome P450. subfamily XXIA (steroid 21-hydroxylase. congenital adrenal hyperplasia). polypeptide 2		-3.4	-12.8	-1.1	-11.8	-4.6	-4.4	-2.3	-11.9	-34.9	35.6	-53.8	-7.3		E3g 1	-3	5	-2.7	-6.6	5.4	7	-2.9	33.5	-9	-5.1	-10	13.2	0.7	-39.7
854	E3g 2	cytochrome P450. subfamily XXIA (steroid 21-hydroxylase. congenital adrenal hyperplasia). polypeptide 2		-13.7	2	0.4	-16.3	-22.7	-4	-2.1	-20.2	-40.6	-22.4	-34.8	-3.3		E3g 2	-12.5	-1.2	-5.7	-17.2	-0.5	0.2	-5.4	5.6	-20.2	3	14.3	-20.2	-3.7	-36.8
855	E3h 1	cytochrome P450. subfamily XXIV (vitamin D 24-hydroxylase)		-4.7	-14	2.7	-2.2	-2.8	0.4	-0.9	-25.7	-14.4	30.9	13.1	4.1		E3h 1	-6.9	-6	-2.1	18.3	-4.9	5.4	-8.5	-22.9	-13.2	-6.3	-1.5	0.8	0.6	-23
856	E3h 2	cytochrome P450. subfamily XXIV (vitamin D 24-hydroxylase)		-2.4	2.5	-2.7	4.8	-1.4	-1.2	-3.4	-12.9	-23	52.2	-3.2	-24.3		E3h 2	1.1	-4.4	1	-14.4	-2.1	-4.8	6.5	-24.7	-19.3	-0.1	2.3	-11.2	-2.8	-30.7
857	E3i 1	cytochrome P450. subfamily XXVIA. polypeptide 1		-4.4	-13.6	-0.1	-4.8	0.8	1.7	-2.3	25.2	-9.1	-10.7	-1.2	1.2		E3i 1	-6.5	-5.5	-5.9	-1.8	-1	-5.1	-4.6	-41.9	-19.9	-18.8	0.4	-51.3	-5.3	-37.9
858	E3i 2	cytochrome P450. subfamily XXVIA. polypeptide 1		-5.4	-12.3	-1.7	-5.6	-7.6	-7.4	-6.2	-25.7	-37.1	-24.2	-7.8	-1		E3i 2	-1.8	-5.7	-9.2	-7.8	0.2	3.4	-3.3	-20.3	-29.3	2.9	-29.2	-29.7	-4.5	-31.3
859	E3j 1	cytochrome P450. subfamily XXVIIA (steroid 27-hydroxylase. cerebrotendinous xanthomatosis). polypeptide 1		10.3	-1.3	14.1	-0.8	10.4	12.5	14.4	1.9	27.1	-33.1	-35.2	0.8		E3j 1	11.5	10.1	6.8	19.1	2.7	0.6	9.7	14.4	-1.1	19.9	10.3	-43.1	18.9	-32.2
860	E3j 2	cytochrome P450. subfamily XXVIIA (steroid 27-hydroxylase. cerebrotendinous xanthomatosis). polypeptide 1		15.7	-2.5	9.5	15.6	-4	1	0.6	-2.9	-13.5	-15.9	56.4	-19.1		E3j 2	12.7	11.7	9.1	7.9	0.4	3.9	6.5	13.1	-13.4	20.8	10.6	113.9	5.3	-32
861	E3k 1	cytochrome P450. 51 (lanosterol 14-alpha-demethylase)		19.2	18	13.6	-0.2	58.5	61.5	18.3	-16.4	-18.1	41.9	38.1	0.8		E3k 1	10.9	9.9	24.7	9.3	-4.3	4.9	2.1	-5.1	15.1	-18.2	7.3	48.7	15.6	-15.9
862	E3k 2	cytochrome P450. 51 (lanosterol 14-alpha-demethylase)		11.3	4.4	15.1	-6.1	60.7	64.2	15.2	-54	73	30.5	11.6	11.5		E3k 2	6.6	11.2	25.3	26.9	-4.5	8.8	-1.5	-47.6	4.2	-0.5	5.3	66.6	8.5	-20.8
863	E3l 1	ferredoxin reductase		13.7	12	14.6	1.9	-3.5	-8.1	6.1	-43.6	31.8	-18.8	3.1	44.8		E3l 1	-0.9	0.7	13.9	-5.9	12.5	-2.4	5.2	0	-8.5	-18.2	-6.3	-44.6	29.7	-22.1
864	E3l 2	ferredoxin reductase		8.4	3.9	17.4	-6	-7.6	-2	-5.2	-54.6	89.7	-80.8	-48.6	-53.6		E3l 2	-11.9	3	18.2	-20.1	8.8	1.3	-2.1	-24.4	8.3	-18.5	-11	-8	9.9	-30.1
865	E3m 1	diaphorase (NADH) (cytochrome b-5 reductase)		815.9	725.8	709.1	712	631.6	627	856.9	606.7	622.4	607.6	684.3	841.8		E3m 1	419.3	404.8	454.1	620.3	143.8	140.1	133.9	295.9	675.9	456.1	388.3	333.1	542.6	895.7
866	E3m 2	diaphorase (NADH) (cytochrome b-5 reductase)		846.5	762.4	714.8	812.8	644.6	647.2	813.9	556.8	711.8	576.1	750.6	873.3		E3m 2	376	405.8	448.4	601.7	134.1	146.7	136.9	148.8	552.3	540.6	409.6	377.7	398	970.9
867	E3n 1	P450 (cytochrome) oxidoreductase		154.3	100.1	119.1	65.2	86.9	82.4	85.5	9.2	102.2	126	75.9	174.9		E3n 1	234.8	186.4	149.1	178.3	90.6	91.3	106.1	98.2	161.1	191.3	122.1	92.4	165.1	146.8
868	E3n 2	P450 (cytochrome) oxidoreductase		179.4	107.9	107.9	66.8	95.7	94.1	87.3	24.7	143.6	167.1	54.5	144.3		E3n 2	209.1	186	156.8	196.9	75.3	86.1	100	107.8	128.8	190.5	125.2	87.5	147.3	123.1
869	E4a 1	cytochrome b-5		-7.4	-10.8	-3.4	-11.3	-3.5	-1.8	-5.1	-47.9	-24	-28.1	-24.2	-31.7		E4a 1	-0.6	-0.1	-8.3	-5.2	-8.5	-7.9	1.8	-6.7	-20.1	-13.5	-3	-10.4	-1	-40.8
870	E4a 2	cytochrome b-5		-2.4	-0.7	-4.5	-21	1.8	1.5	2.9	-17	-45.2	12.1	29.7	1.4		E4a 2	-6.4	1.2	-3.5	-18.1	-1.5	-4.3	-7	-2.3	-16.5	10.7	-5.9	-3.4	-5.4	-27.4
871	E4b 1	ferredoxin 1		-41.4	-55.2	-27.3	-59.2	-28.1	-57.7	-20.5	47	-65.4	27	-0.6	-28.2		E4b 1	-1.7	-10.6	3.3	-31.8	-6.1	-12.2	-3.7	20	-63.1	-15.5	-23.9	-10	-22.4	-67.1
872	E4b 2	ferredoxin 1		-6.9	-7.9	-0.8	-21.8	2.8	2.9	-2.3	-7.7	-10.4	21.8	-11.7	2.5		E4b 2	-8	-3.7	5.8	11.9	-12.9	-0.8	1.8	-16.9	-18.2	-4.1	17.1	12.6	-3.1	-34.1
873	E4c 1	lipase A. lysosomal acid. cholesterol esterase (Wolman disease)		43.2	66.6	55.7	78.4	-67.4	-281.5	33.9	53.3	63.2	29.1	114.9	117.5		E4c 1	90.1	125.9	154.9	75.9	219.9	222.1	243.8	342.7	163.8	181.9	179.1	182.7	138.7	33.6
874	E4c 2	lipase A. lysosomal acid. cholesterol esterase (Wolman disease)		34.6	41.7	63.8	69.2	44.3	46.2	27.4	50.5	27.5	26.3	75	84		E4c 2	95.2	119.8	174.2	87.9	217.7	224.8	228.5	341.1	155.2	60.5	142.7	165.6	146.4	34.9
875	E4d 1	carboxyl ester lipase (bile salt-stimulated lipase)		2.1	-18	-5.8	-14.5	1.3	-2.5	4.4	23.7	15.3	-18.9	-62.6	-13.7		E4d 1	14.6	7.3	-1.4	3.6	-4.9	-11.2	-15.8	0.3	-17.8	-5.9	-15.8	-11.9	-1.9	-33.4
876	E4d 2	carboxyl ester lipase (bile salt-stimulated lipase)		0.1	-6.5	0.6	-9.8	-2.7	-4.9	14.1	-2.2	-14.7	-20.4	-145.8	-4		E4d 2	1.7	6.2	4.8	-27.9	-0.4	-4.9	0.7	-17.7	-16.8	-214	-8.6	-30.4	-5.6	-30.8
877	E4e 1	sterol O-acyltransferase (acyl-Coenzyme A: cholesterol acyltransferase) 1		2.3	13.1	3.1	-12.5	7.3	7.7	1.4	-43.5	-40.5	-25.8	-276	-0.6		E4e 1	-5.3	0.4	6.5	39.7	0.6	0.6	-1.8	-4.8	-15.2	-7.3	-0.5	-12.8	-0.1	-18
878	E4e 2	sterol O-acyltransferase (acyl-Coenzyme A: cholesterol acyltransferase) 1		7.7	0	2.2	-2.5	6.1	9.3	-1.6	16.2	29.4	-15.2	6.2	8		E4e 2	-0.5	-3.5	7.6	-3.8	-0.9	-0.5	-2.7	-29.7	-18	-4.9	2.1	-39.9	-3.1	-24.5
879	E4f 1	diacylglycerol O-acyltransferase homolog 1 (mouse)		11.1	7.3	15.4	6	21.5	20.5	9.2	45.1	-3	5.3	5.5	19.2		E4f 1	15.4	16.2	17.9	18.5	7.7	7.6	7.2	18.5	-17.2	32.8	30.2	-37.3	15.7	8.5
880	E4f 2	diacylglycerol O-acyltransferase homolog 1 (mouse)		11.3	11.4	14.3	2.3	19.4	21.8	7	22.7	6.7	1.5	11	32.1		E4f 2	8.7	11.3	12.1	34.3	5.3	-1.2	7.4	-1.1	5.5	15	17.2	-19.4	15.8	-14.2
881	E4g 1	steroid-5-alpha-reductase. alpha polypeptide 1 (3-oxo-5 alpha-steroid delta 4-dehydrogenase alpha 1)		7.1	-8.3	12.6	-9.4	-37.2	-4.5	14.4	-1	-5.7	-14.4	7.9	-5.4		E4g 1	23.6	25.8	20.4	13.9	12.4	11.7	17.5	-1.3	-12	17.3	3.2	0.3	15	-6.7
882	E4g 2	steroid-5-alpha-reductase. alpha polypeptide 1 (3-oxo-5 alpha-steroid delta 4-dehydrogenase alpha 1)		17.5	3.1	12.6	4.8	8.8	8.7	12.2	3	85.3	0	-6	-0.3		E4g 2	29.3	28.6	10.2	10.1	5.9	10.6	-3	-3.3	-10.5	16.1	11.1	-2.5	17.5	-31.3
883	E4h 1	steroid-5-alpha-reductase. alpha polypeptide 2 (3-oxo-5 alpha-steroid delta 4-dehydrogenase alpha 2)		1.7	-10.6	1	-7.9	-1.5	-3.4	-2.7	38.9	13.3	-40.5	50.1	-29.3		E4h 1	-0.7	1.7	-1.1	-18.1	-4.1	0.3	0.2	-25.9	-15.9	-1.4	-23.6	-24.5	0	-29.1
884	E4h 2	steroid-5-alpha-reductase. alpha polypeptide 2 (3-oxo-5 alpha-steroid delta 4-dehydrogenase alpha 2)		-2.4	-14.7	-0.8	-19.9	3.9	3.9	-1	4.6	20.4	9.9	-23.1	-16.7		E4h 2	-3.4	0.2	-6.6	5	3.9	3.3	-6.8	-0.9	-23.6	-1.7	-10	-36.5	-1.5	-30.2
885	E4i 1	aldo-keto reductase family 1. member D1 (delta 4-3-ketosteroid-5-beta-reductase)		-5.7	-12.6	-6.2	-22.7	-9.4	-9.5	-6.5	-39.7	0.3	11.2	-0.5	-26.7		E4i 1	-8	1.1	-3.8	-21.8	-4.7	-4.1	3.5	4.2	-27.3	-15.7	-2.1	-34	-4	-32.9
886	E4i 2	aldo-keto reductase family 1. member D1 (delta 4-3-ketosteroid-5-beta-reductase)		-4.2	-21.1	-5.9	-16.8	-25.4	-25.1	-9.4	-16.1	66.2	-11.8	-8.9	-16.2		E4i 2	-5.7	0.8	-13	-8.6	3.5	15.5	-1.1	-9.5	-40.2	-11.4	-16.8	-29.6	-7.4	-42.5
887	E4j 1	alcohol dehydrogenase 1A (class I). alpha polypeptide		170.8	199.3	211.6	200.8	757.6	752.6	339.4	193.2	95.9	333.9	72.1	11.4		E4j 1	65.5	48.3	283.2	23.3	7.6	3.6	3.4	-10.6	413.1	62.8	95.2	125.6	126.5	298.9
888	E4j 2	alcohol dehydrogenase 1A (class I). alpha polypeptide		203.4	170.6	190	222.2	771.1	758.4	373.2	248.1	93.4	325.1	8	33.5		E4j 2	72.7	39.5	298.5	38.6	0.8	1.6	12	-16.8	394.2	80.8	95.5	128	137.8	301.3
889	E4k 1	alcohol dehydrogenase 4 (class II). pi polypeptide		-5.7	-23.5	1.8	-13.6	-9.9	-0.1	-9.5	49.2	-41	-64.7	-30.5	-25.2		E4k 1	1.7	-1.2	-11.5	-64.3	-0.3	-2.3	4	-3.4	-8.1	3.4	-32.2	-18.7	-6.5	-39
890	E4k 2	alcohol dehydrogenase 4 (class II). pi polypeptide		-10.2	-6.4	-5.3	2.3	-19.6	-0.8	-6.5	-29.6	59.2	-79.6	-1.4	-11.1		E4k 2	-9.1	0.9	-15.7	-4.5	-5.5	-6.1	2.6	3.7	-28.9	-15.6	-18.3	-7	-10.2	-39.8
891	E4l 1	alcohol dehydrogenase 5 (class III). chi polypeptide		23.1	48	25.2	69.6	155.1	149.3	87.8	163.2	75.7	145.7	37.2	28.2		E4l 1	15.2	17	56.9	18.3	6.3	10.1	2.4	-17.2	-3.6	16.2	40.8	76.8	16.7	15.9
892	E4l 2	alcohol dehydrogenase 5 (class III). chi polypeptide		34.6	81.1	28.5	56	166.5	161.7	82.8	95.1	93.7	154.7	62.3	40.2		E4l 2	18.3	23.8	52.7	65.7	8.9	0.1	12.3	3.7	-1.1	27.7	45.3	58.9	28	8.2
893	E4m 1	alcohol dehydrogenase 7 (class IV). mu or sigma polypeptide		-23.7	-28.6	-21.2	-31.5	-15.1	-16	-26.4	-15	-11	6.2	-23.4	-80.2		E4m 1	-20.6	-3.7	-12.2	-40.1	-6.7	-12	4.5	-9.2	-89.6	-5.5	-20.4	8.7	-35.2	-62.7
894	E4m 2	alcohol dehydrogenase 7 (class IV). mu or sigma polypeptide		-4.1	-3.3	-0.9	-29.4	-3.8	-1.9	-7.8	9.8	-30.3	-54.5	-0.9	8.9		E4m 2	0.9	-5.2	-5.9	8.2	-0.8	-3.5	-5.6	-33.3	-24.9	-5.9	-5.1	-38.9	-4.7	-36.8
895	E4n 1	alcohol dehydrogenase 6 (class V)		-10.8	-19.8	-9.4	-16.9	0.1	-1.1	-9.4	6.1	-30.4	-50.6	22.6	1.6		E4n 1	4.4	-1.6	-1.7	-30.5	2.1	-2.5	-12.5	38.2	-40.6	-0.4	-31.2	-9	-19	-40.4
896	E4n 2	alcohol dehydrogenase 6 (class V)		-0.2	-12.4	-2.3	-8	-5.7	0.6	-4.2	-0.7	-37.5	12.9	0.7	2.9		E4n 2	-4	-6.2	-4.1	-9.5	9.2	3.2	-2.9	-23.5	-26.2	-5.1	-2.1	-25.1	-9.5	-39.1
897	E5a 1	aldehyde dehydrogenase 1 family. member A1		21.5	-2.7	16.4	28.9	49.5	49.6	28.5	13.8	24.6	9.5	2	49.6		E5a 1	12.8	4.6	5	18.4	3.9	6.6	3.1	-3.2	-13.3	-0.9	-4.3	32.5	9.6	-13.6
898	E5a 2	aldehyde dehydrogenase 1 family. member A1		19.7	8.2	3.2	24.9	52	46.7	23.2	-28.3	79.6	-12.6	38	35		E5a 2	5.1	-0.1	0.2	-4.2	6.9	3.4	0.1	5.1	-27.6	-0.1	-13.5	3.5	0.3	-32.3
899	E5b 1	aldehyde dehydrogenase 1 family. member B1		6.4	-1.7	19.5	20.7	25.8	24.4	15.8	62.5	6.4	0.3	14.4	25.3		E5b 1	12.8	4.8	-0.9	20.1	-0.1	0.8	-0.1	-22.2	-12.9	4.1	9	-8.6	-0.5	-24.6
900	E5b 2	aldehyde dehydrogenase 1 family. member B1		-14.3	-36.2	-5	-23.9	5.6	5.6	-40.4	-12.9	-14.1	-31.8	-3	-18.7		E5b 2	-14.2	-2.8	-17.5	-23	-4.4	-16.5	-3.1	-22.5	-73.4	-7.9	7.3	-16.5	-84.9	-76.3
901	E5c 1	aldehyde dehydrogenase 2 family (mitochondrial)		61.6	78.8	141.2	151.2	90.7	89	104.5	79.5	87.8	120.8	135	50.3		E5c 1	27	22.6	41.2	9.7	3.5	-5.5	22.4	-36.4	53.4	27.2	51.9	7.9	120.9	38.9
902	E5c 2	aldehyde dehydrogenase 2 family (mitochondrial)		52.5	74.7	119.9	127.7	65.5	62.8	117.3	165	115.8	103.8	113.3	17.2		E5c 2	25.2	22.8	40.4	22.4	11.4	8.8	-0.9	-45.2	38.8	24.6	49.7	-2	80.8	25.3
903	E5d 1	aldehyde dehydrogenase 1 family. member A3		2.3	-6.9	-2.7	-18.8	4.3	2	-16.2	-26.3	-12.5	-40.5	-36.4	-9.1		E5d 1	-11.8	-8.6	15.9	-14.6	7	4	-5.5	8.5	-24.1	-5.2	7.9	-31.6	-4.6	-26.9
904	E5d 2	aldehyde dehydrogenase 1 family. member A3		1.7	-4.8	-1.3	-25.4	2.3	5.2	-8.4	16.3	35.2	-7.1	-22.9	-7.8		E5d 2	-0.4	-0.3	12.4	-10.5	-2.4	-5.1	3.8	-8.7	-21.5	3.4	5.3	-100.8	-8.9	-33.4
905	E5e 1	aldehyde dehydrogenase 3 family. member B1		6.4	-1.7	12.3	5.7	20.6	19.1	19.7	22.5	-10.7	28.2	2.2	20.5		E5e 1	9.5	20.8	23.9	-3.7	7	3.6	7.8	25.5	13.6	3.2	6.1	-28.8	35.1	-7.8
906	E5e 2	aldehyde dehydrogenase 3 family. member B1		8.9	-0.2	14.4	10.3	16.2	15.8	12.8	5.5	-41.5	-5	-10.6	35.8		E5e 2	18.9	13	14.7	-4.8	-2.6	-5.7	13	4.9	9.7	-1.8	31.1	-3.5	29.1	-14.1
907	E5f 1	aldehyde dehydrogenase 3 family. member A2		2.7	-3.9	4.8	-0.3	31.6	34.3	9.2	6	2.6	-2.4	-20.1	-10.1		E5f 1	0.2	7.6	9.4	12.5	-1.2	2.7	2.6	-8	-6.2	-1.6	8.9	12.7	5.2	-36
908	E5f 2	aldehyde dehydrogenase 3 family. member A2		11	-4.2	11	-15.2	38	40	8.3	-16.2	43.6	-195.2	-31.6	3.5		E5f 2	3.5	8	15.7	13.6	-2.4	-7.5	-3.7	4.3	-2.9	-19.4	12.2	21.6	12.3	-35.9
909	E5g 1	phosphotidylinositol transfer protein		58.6	71.9	52.1	57.3	49	47.9	41	57.7	85.1	-5.4	65	99.5		E5g 1	75.5	106	42.7	125.4	33.6	30.8	38	56.2	110.5	127	149.4	73.6	109.5	57.5
910	E5g 2	phosphotidylinositol transfer protein		55	76.4	51.2	63.1	45.4	50.1	40.1	57.1	127.2	-8.2	68.7	69.4		E5g 2	78.2	109.1	38.5	107.9	37.4	30.5	38.3	36.1	114.5	118.2	116.2	86.4	103.5	52.9
911	E5h 1	acetyl-Coenzyme A acyltransferase 1 (peroxisomal 3-oxoacyl-Coenzyme A thiolase)		26.7	19.5	20.2	32.8	70.6	52.1	29.4	80.1	15.4	42.7	105.6	42.1		E5h 1	48.6	35.7	69.3	27.8	6.7	2.7	11.7	38.7	37.6	26.6	21.3	9.2	54.7	58.8
912	E5h 2	acetyl-Coenzyme A acyltransferase 1 (peroxisomal 3-oxoacyl-Coenzyme A thiolase)		24.4	41.4	18.2	33.9	57.7	56.1	33.1	42.1	-9.2	49.8	29.6	18.8		E5h 2	59.8	39.4	50.6	17.2	14	16.4	18	62.2	22.8	31.1	14.6	56.3	47.4	-4.6
913	E5i 1	bile acid Coenzyme A: amino acid N-acyltransferase (glycine N-choloyltransferase)		3.8	-16.2	-1.4	-9.9	-3.6	-4.6	-3.9	33.4	-8.1	-3	19.5	-25.3		E5i 1	8	4.6	-2.6	-12.2	1.8	0.6	-0.6	-21	-27.4	-5.6	8.8	1.4	-3.1	-32.8
914	E5i 2	bile acid Coenzyme A: amino acid N-acyltransferase (glycine N-choloyltransferase)		-1.9	-8.8	-2	-15.2	-1.9	0.3	2.2	-4.1	-4.6	-3	-8.4	-84.5		E5i 2	4.1	1.8	0.5	-15.5	-4.2	10.4	-9.1	4.4	-25.7	-4.8	-12.8	2.1	-0.8	-33.5
915	E5j 1	sulfotransferase family. cytosolic. 2A. dehydroepiandrosterone (DHEA) -preferring. member 1		-2.3	-19.1	-1.6	-23.7	-6.4	-7.8	-23.8	-40.3	-11.3	7.6	4.1	0.5		E5j 1	-4.1	-4.5	-10.2	6.1	-2.2	6.6	7.6	-5.6	-58.4	5.8	-2.3	-35	-9.5	-48.7
916	E5j 2	sulfotransferase family. cytosolic. 2A. dehydroepiandrosterone (DHEA) -preferring. member 1		-2.7	-18.8	-3.6	-14.6	-1.2	1.9	-2.2	-40.9	-26.3	-23.1	-45.5	2.1		E5j 2	-3.3	-1.3	-0.3	-1.9	-2	-5.8	-2.1	-14.5	-24	5.5	7	-20.7	0.7	-45.8
917	E5k 1	aldo-keto reductase family 1. member C2 (dihydrodiol dehydrogenase 2; bile acid binding protein; 3-alpha hydroxysteroid dehydrogenase. type III)		51.4	28.8	54.9	37.4	83.9	87	56.6	47.2	20.9	71.2	40.9	38.3		E5k 1	19	20.2	28.2	19.8	-3.3	1.9	10.2	-20.6	164.7	55.3	94.4	61.9	48.9	52.5
918	E5k 2	aldo-keto reductase family 1. member C2 (dihydrodiol dehydrogenase 2; bile acid binding protein; 3-alpha hydroxysteroid dehydrogenase. type III)		49.9	35.6	48.8	63	94	97.7	62.9	45.7	52.4	33.7	26.2	-6.1		E5k 2	29	14.1	36.4	12.7	-1.8	7.7	-8	26.3	180.5	78.6	81.2	37.7	63.6	61.3
919	E5l 1	UDP glycosyltransferase 2 family. polypeptide B4		-1.3	-45	-1.7	-26.6	-6.9	-6.2	-8.5	-39.8	-24.2	-25.2	8.3	10.3		E5l 1	-13.2	-0.1	-0.1	-1.2	-4.8	-8.7	2.1	-41.2	-27.7	-1.7	-15.9	-32	-3.8	-36.8
920	E5l 2	UDP glycosyltransferase 2 family. polypeptide B4		-5.9	-40.1	-3.8	-20.8	-7	-6.8	-1.3	51.4	36.4	-2.6	-12	-50.2		E5l 2	-2.6	-1.6	0.6	-11.1	-5.1	-4.9	11.9	19.3	-19	-8.4	-15	19.1	-5.2	-40.7
921	E5m 1	acyl-Coenzyme A oxidase 1. palmitoyl		27.5	12.4	24.9	8.1	60	65.4	29.4	62.3	38	5.4	46.7	16		E5m 1	48.3	36.5	12.5	27.2	17.9	8.9	-4	-5.4	37.2	33	43	51.6	35.6	-18.2
922	E5m 2	acyl-Coenzyme A oxidase 1. palmitoyl		18	-15.4	21.8	4.9	48.6	47.4	29.3	60.6	14.6	25.3	10.1	20.5		E5m 2	50	40.5	17.4	6.8	5.4	-4	-4.3	4.8	37.1	29.4	48.9	32.9	40.8	-13.5
923	E5n 1	acyl-Coenzyme A oxidase 2. branched chain		-5.3	-34.1	16.4	-15.2	-5.8	-5.1	-5.9	11.7	-22.6	-2.9	-18.8	-29		E5n 1	3.4	-13.3	-8.9	-4.5	-7.3	-15.6	0.1	-18.1	-37.7	-0.7	-10.7	-25.2	-15	-58.4
924	E5n 2	acyl-Coenzyme A oxidase 2. branched chain		-15.7	-27.9	-4.3	-25.6	-8	-7.8	-9.8	-31.9	-75.7	-55	-33	-53.8		E5n 2	-16.7	-18.3	-11.7	-17	-2.2	-11	-10.2	13.5	-38.3	-17.8	-30.2	-23.1	-19	-53
925	E6a 1	NAD(P) dependent steroid dehydrogenase-like; H105e3		-1.9	3.6	-0.5	6.9	-5.9	2.5	4.8	-33.3	-17.4	-38.9	3.6	-8.1		E6a 1	16.7	18	-5.1	5.5	2	10.6	-12.6	-25.5	5.7	-2.4	-17.2	-0.8	1.5	-15.4
926	E6a 2	NAD(P) dependent steroid dehydrogenase-like; H105e3		9.9	1	1.4	-25.8	-3.2	6.3	-1.8	6.7	20.4	-33.9	-15.3	-14.3		E6a 2	4.3	16.2	-15.6	14.8	-1.4	1	-9.4	-13.6	-8.9	10.5	-5.4	2.8	0.8	-5.6
927	E6b 1	procollagen-proline. 2-oxoglutarate 4-dioxygenase (proline 4-hydroxylase). beta polypeptide (protein disulfide isomerase; thyroid hormone binding protein p55)		1021.1	995.9	1044.6	1040.2	662.8	639.6	946	856.9	1140.6	954.8	1226.4	1211		E6b 1	840.4	762.1	1094.1	782.7	679.4	696.1	688.9	561.2	1327.7	1044.4	1124.7	707.2	1550.4	1500.1
928	E6b 2	procollagen-proline. 2-oxoglutarate 4-dioxygenase (proline 4-hydroxylase). beta polypeptide (protein disulfide isomerase; thyroid hormone binding protein p55)		1201.6	1039.9	925.9	1192.8	716.3	688.6	902.2	767.7	1125.8	917.4	1155.3	1276.4		E6b 2	750.5	653.9	1110.6	757.5	616.5	655.7	669.3	642.8	1271.6	1165.7	1145.6	723.4	1552.5	1686.5
929	E6c 1	glycerol kinase		-14.1	-1.8	-28	-20.1	-8.8	-14.8	-26.4	-30	-47.9	-50.9	-44.9	-51.3		E6c 1	-9.3	1.8	-18.9	22.6	-11.3	0.6	-0.2	-57.6	-19.7	12.6	7	-36.9	-63.1	-37.8
930	E6c 2	glycerol kinase		-22.8	33.8	-46.2	-8	-15.5	-12.5	-32.1	-26.2	-44.6	-11.5	-32.2	6.4		E6c 2	20.6	3	-22.2	14.7	-17.1	-7.6	-11.2	-44.5	-14.6	4.9	25.3	-19	-52.9	-32.7
931	E6d 1	glycerol-3-phosphate dehydrogenase 2 (mitochondrial)		4.7	-7.5	0.9	-9.5	5.7	2.2	2.8	5.9	-20.9	-13.3	-16.2	15.6		E6d 1	0.3	7.1	1.8	-2.5	3.2	-5.2	-0.7	-19.8	-20.8	3.7	-8.3	-51.7	-2.2	-26.3
932	E6d 2	glycerol-3-phosphate dehydrogenase 2 (mitochondrial)		3.5	-17.7	2.8	-7.5	-1.3	2.9	2	-11.6	79	-13.4	3.9	9		E6d 2	3.8	12.9	4.2	9.7	-5	-1.1	-3	2.2	-24	3.8	7.3	-23.5	-3.3	-24.4
933	E6e 1	glycerol-3-phosphate dehydrogenase 1 (soluble)		13.2	17.8	22.2	17.7	26.7	28.8	19.8	27.7	-17.3	-5.9	-20.4	62.4		E6e 1	34.7	33.1	7.9	37.2	5.4	6.4	11.9	-1.3	4.3	25.9	15.5	-35.3	8.4	-4.4
934	E6e 2	glycerol-3-phosphate dehydrogenase 1 (soluble)		13.8	-2.4	16.4	40	20.8	19.6	8.6	4.6	93.8	28.8	7.9	81.7		E6e 2	50.1	41.5	8.2	20.1	8.5	4.2	4.7	22.1	8.5	37.7	10.6	39.9	16.5	-7.7
935	E6f 1	fatty-acid-Coenzyme A ligase. very long-chain 1		-3.6	-2.4	4.9	-7	-1.9	3.4	7	-18.3	0.2	92.2	34.5	49.6		E6f 1	7.1	7.3	-5.1	18.5	-6.1	-7.2	-5.8	-1.8	-16.3	5.5	-5.8	7.7	-1.2	-37.5
936	E6f 2	fatty-acid-Coenzyme A ligase. very long-chain 1		-1.4	-31.4	0.8	-15.5	3.7	3.8	2.1	-3.1	-1.7	-14.1	17	3.7		E6f 2	7.4	6	-0.4	16.7	-2.1	-4.1	2.6	-6.2	-24.9	3.8	24.7	-9.2	1.3	-25.5
937	E6g 1	fatty-acid-Coenzyme A ligase. long-chain 1		0.1	9.3	2.5	-5.2	16.7	20.6	0.8	1.2	-23.3	9.4	-27.1	2.5		E6g 1	10.5	8.6	1.8	6.3	6.4	-1	0.9	-15	-8.1	9.2	21.8	12.5	1.3	-32.1
938	E6g 2	fatty-acid-Coenzyme A ligase. long-chain 1		0	11.3	-2.1	0.5	16.7	20.7	-4.3	19.8	-36.2	-29.6	7.4	-1.1		E6g 2	6.9	-1.6	-1.2	15.5	-0.9	-2.1	2.5	9.3	-8	14	11.4	-7.6	-3.7	-31.5
939	E6h 1	phosphoinositide-3-kinase. catalytic. gamma polypeptide		3.5	-7.4	4.7	-1	9.8	9.9	3.4	9.2	-42	-14.9	-44.5	-8.3		E6h 1	22.5	16.5	2.5	-8.7	6	10.7	-0.8	9.4	-10.2	10.4	0.5	12.5	2.3	-31.4
940	E6h 2	phosphoinositide-3-kinase. catalytic. gamma polypeptide		4.5	45.7	3.9	-2.4	7.2	8.1	3.8	52.2	-1.1	19.7	-49.9	3		E6h 2	11.4	25.2	9.4	5.6	6.3	0.8	-6.5	13	-14.7	22.3	26.3	29.8	7.4	-21
941	E6i 1	phosphoinositide-3-kinase. catalytic. beta polypeptide		2.6	-9.8	3.9	8.4	11.9	17.7	4.3	15.1	-54.3	-20.7	30.1	-31.8		E6i 1	2	5.3	1.9	2.6	5.2	10.7	13.5	-1.7	-9.4	20.2	21.9	2.1	-1.7	-13.1
942	E6i 2	phosphoinositide-3-kinase. catalytic. beta polypeptide		2.8	7.9	3.7	-2.4	10.2	9.7	4.1	-0.2	33.7	28.5	9.1	-10.6		E6i 2	0.4	10.8	3.8	-7.1	9.2	7.6	1.6	28.2	-16.8	-3.6	3.9	-13.2	-0.3	-21.5
943	E6j 1	inositol(myo)-1(or 4)-monophosphatase 1		11.7	0.5	5.1	1.6	23.7	23	18.4	-5.2	62.4	-30.3	0.4	40.6		E6j 1	13.4	12.9	22.2	9.1	8.5	-0.7	-2.6	23.4	6.1	2.8	15.2	-10.3	12.8	-14.6
944	E6j 2	inositol(myo)-1(or 4)-monophosphatase 1		14.7	-4.5	6.4	-5.5	24.5	23.8	17.2	5.5	21.8	45.9	-5.2	-1.7		E6j 2	16.8	10.1	25.3	-14.5	-4.8	-5	5.3	-1.4	13.6	1.8	41	18.3	12.6	-21.7
945	E6k 1	inositol polyphosphate-5-phosphatase. 75kD		-4.3	-2.7	-3.9	-12.4	-5.3	-6.4	-0.3	-21.3	3	-46.3	10.6	-45		E6k 1	1.5	1.2	-4.2	-26.4	-0.4	1.9	-1.8	-7	-28.1	3.2	-1.4	3.8	-6.2	-48.1
946	E6k 2	inositol polyphosphate-5-phosphatase. 75kD		-12	-51	-10.5	-33.9	-6.9	-9.3	-5.5	-37.2	30.9	2.8	1.3	6.8		E6k 2	-2.6	-1.4	-3.8	-21.6	-2.1	1.3	7.7	6.5	-27.6	-5.5	-6.6	-67.2	-3.6	-45.6
947	E6l 1	inositol polyphosphate-1-phosphatase		-2.2	-29.4	-3.2	-21.4	6.3	6.8	-6.5	-4.8	-39.1	-12.9	-9.9	-23.1		E6l 1	-2.9	4.5	-4.2	-9.5	-4.3	-3.1	-2.9	15.4	-26.8	-7.6	-7.2	23.6	-3.2	-43.5
948	E6l 2	inositol polyphosphate-1-phosphatase		-38.5	-86.4	-35.7	-56.8	-22.7	-26.4	-11.5	-2.3	44	22.1	-19.1	-89.5		E6l 2	-10.4	4.5	-15.5	-22.7	-1.6	-3.8	-4.5	-20.3	-33.9	-7	-0.5	-28.4	-9.8	-79.9
949	E6m 1	enoyl Coenzyme A hydratase. short chain. 1. mitochondrial		66	84.8	63.3	62.9	73.6	78.6	57.7	215.5	147.4	47.1	60.2	37.4		E6m 1	51.6	64.2	83.5	28.9	6.9	3.2	13.3	9.7	100.5	47.1	94.8	63.5	86.7	77.2
950	E6m 2	enoyl Coenzyme A hydratase. short chain. 1. mitochondrial		68.5	62.1	39.5	65.3	71.7	77.5	64.1	92.8	52.5	76.6	77.9	24.7		E6m 2	35.3	66.2	83	42.7	7.2	18.7	5.6	19.9	82.6	52.9	75.8	82.5	73.3	53.7
951	E6n 1	enoyl Coenzyme A hydratase 1. peroxisomal		143.8	119.8	162.8	90.6	187.1	192.5	155	342.2	25.8	326.1	249.5	278.1		E6n 1	208	195.6	62.5	183.5	35.9	26.1	19.4	75.6	81	133.3	94.9	208.6	51.2	66.9
952	E6n 2	enoyl Coenzyme A hydratase 1. peroxisomal		146.9	111.8	137.6	112.2	196.4	204.3	167.8	371.1	73.1	341	274.3	287.1		E6n 2	208.9	202.6	84.3	182.6	30.7	32	17.5	43.3	89.6	115.8	143.8	181.2	63.6	66
953	E7a 1	enoyl-Coenzyme A. hydratase/3-hydroxyacyl Coenzyme A dehydrogenase		32.6	13	46	20.6	52.9	52.2	38.7	-12.9	25.5	43.1	-1.9	37.3		E7a 1	31.6	34.2	19.2	27	6.5	4.7	3.6	-0.1	0.6	24.5	14.6	7.4	4.7	-3.7
954	E7a 2	enoyl-Coenzyme A. hydratase/3-hydroxyacyl Coenzyme A dehydrogenase		33.5	18.8	48.9	-28.9	58.6	58.1	38.4	37.1	37	28.8	49.6	11.2		E7a 2	48.5	47.2	6.5	21.1	5.7	7.6	3.1	20	1.2	24.8	61.2	39.5	21.7	-17.6
955	E7b 1	hydroxyacyl-Coenzyme A dehydrogenase/3-ketoacyl-Coenzyme A thiolase/enoyl-Coenzyme A hydratase (trifunctional protein). beta subunit		-3.4	-10.5	-5.3	-32	35.9	39.6	-8.9	117.4	118.4	21.2	-10.5	-1.6		E7b 1	65.6	52.1	9.2	15	1.7	-20.8	10.7	11.2	-28.6	18.7	16.6	56.9	-40.3	-31.7
956	E7b 2	hydroxyacyl-Coenzyme A dehydrogenase/3-ketoacyl-Coenzyme A thiolase/enoyl-Coenzyme A hydratase (trifunctional protein). beta subunit		25.7	20.2	26	-52.8	44.7	39.9	27.9	36.9	-86.3	22.4	28	50.1		E7b 2	93.4	69.2	99.8	45.8	12.3	18.3	17.3	27.7	22.5	32	19.6	35	42.1	3.9
957	E7c 1	dodecenoyl-Coenzyme A delta isomerase (3.2 trans-enoyl-Coenzyme A isomerase)		76.9	90.3	43.7	73.7	33.6	37.9	37.3	34.7	46.5	93.7	62.2	62.8		E7c 1	48.5	43.3	38.6	52.2	28.2	33.6	41.5	47.2	43.4	80.4	89.2	27.4	55.2	19.2
958	E7c 2	dodecenoyl-Coenzyme A delta isomerase (3.2 trans-enoyl-Coenzyme A isomerase)		93.8	103	56.5	64.4	39.9	41.1	55.1	31.5	109.1	15.9	84.4	81.5		E7c 2	55.5	44.7	49.9	42	36.3	48	33.5	34.3	61	88.5	78.2	90.2	86	46.8
959	E7d 1	lipase. hepatic		-3.7	-12.8	2.3	-4	3.8	1.3	-3.3	35	-23.2	-29.3	10.8	-3.7		E7d 1	8.6	23.4	-0.2	-0.3	3.7	3.8	27	2.8	-12.3	6.4	6.5	3.1	-1.8	-31.6
960	E7d 2	lipase. hepatic		-0.6	9.5	0	-5.3	5	3.7	-0.1	-4.8	-30.9	7.8	34.8	-5.2		E7d 2	20	14.5	8	5.8	-2.1	6.7	0.8	18.3	-14	-8.6	-7.6	1	0	-19.7
961	E7e 1	lipase. gastric		-3.5	-18.2	-3.9	-19.7	-2.1	-1.7	204.6	-5.2	-46.4	-36.9	-31.1	2.3		E7e 1	2	5.5	-7.2	-10.6	-4	-3.7	8.5	-27.7	-17.8	-0.7	-7.4	1.3	-1.4	-27.3
962	E7e 2	lipase. gastric		-2.3	-10.8	-0.6	-15.7	0.3	-0.2	198.1	-3.4	-13.8	55.2	-34.2	-5.4		E7e 2	1.6	-7.7	-3.6	2.4	2.2	-2.8	-5	-18.4	-19.9	-20.2	-1.6	-22.9	-4.2	-31.8
963	E7f 1	pancreatic lipase		-2.5	-35.2	-4.3	-23.8	-7.3	-14.5	-6	-51.2	17.5	-26.6	37.4	-9.9		E7f 1	-4.4	-4	-11	-4.2	11	17.8	11.1	-3.5	-18.6	-4.8	-9.4	-6.6	0	-43.7
964	E7f 2	pancreatic lipase		-6.7	-17.2	-4.2	-38.5	-2.4	-2.9	45.9	-16	-18.3	8.1	80.9	9.8		E7f 2	1.8	-0.6	-0.4	-8	8.5	12.1	7.6	0.3	-30.4	-2.5	3.1	27.5	0	-42.8
965	E7g 1	lipase. hormone-sensitive		53.5	50.3	39	59.9	92.1	90.7	42	66.1	-14.7	36.2	37	91.7		E7g 1	87.9	105.8	54.6	39.5	38.5	29.6	23.7	52.7	46.2	67.4	69.5	81.2	48.2	19.1
966	E7g 2	lipase. hormone-sensitive		47.3	59.8	39.7	54.5	104.7	103.3	44.7	22.4	23.6	48.6	117	70.4		E7g 2	84.4	98.9	61.6	33.2	30.2	23.2	12.1	28.3	33.4	63.3	55.8	72.4	68.9	21.5
967	E7h 1	phospholipase A2. group IVA (cytosolic. calcium-dependent)		-4.1	-18.6	-2.5	-15.3	-5.6	-4.4	-1.8	-29.9	-28.8	-24.3	-32	-3.5		E7h 1	-6.6	-1.1	-2	4.7	-3.4	-3.5	7.4	-1.4	-28.1	2.9	-7.4	10.6	-3.8	-43.6
968	E7h 2	phospholipase A2. group IVA (cytosolic. calcium-dependent)		-5	-7.4	-4.7	-0.8	-5.2	-3.2	-4.5	-62.4	-28.1	19.6	-51	-11.8		E7h 2	-6.9	-2.1	1.3	-4.3	8.7	6.4	0.8	-6.7	-35	-3.4	-24.6	-47.7	-3.9	-38.9
969	E7i 1	phospholipase A2. group V		-3.5	-19.2	3.4	-32.5	-5.9	-1.3	-0.4	-41.6	-16.7	-17.4	3.2	0.1		E7i 1	-9.2	0.3	-2.9	-0.7	-5.6	2.2	-4.2	1	-20.1	-4.4	3.6	-67.4	5.4	-36.4
970	E7i 2	phospholipase A2. group V		-0.3	-17.2	2.5	-22.7	-0.9	1.5	1.9	-8.7	31.2	-22.8	31	9		E7i 2	-4.7	-0.7	-3.8	-14.7	1.7	-3.5	-3.2	-2.7	-26.2	-11.8	-9	-17.1	-6.7	-37.6
971	E7j 1	phospholipase C. gamma 1 (formerly subtype 148)		53.2	26.1	27.2	16.2	39.6	38.2	50.3	69.1	9.6	24.9	52	38.1		E7j 1	21	44	26	60.5	12.3	20.7	10.6	13.9	12.1	45.7	28.2	-23.8	37.2	18.9
972	E7j 2	phospholipase C. gamma 1 (formerly subtype 148)		56.6	37.4	25.9	34.5	34.4	34.5	51.4	13.8	-26	4.2	-17.3	70.9		E7j 2	22.3	44.5	24.5	53.8	16.2	17.3	7.8	1.8	-2.7	40.2	21.3	51.3	39.6	15
973	E7k 1	phospholipase C. beta 2		-18.4	-1.5	-29.6	-37.3	-29.5	-20.4	12	-33.1	83.7	-18.1	19	-60.4		E7k 1	-1.7	30.9	18.9	-10.1	13.3	14.1	9.6	17.3	1.4	33.7	26.9	-8.4	39.7	-72.4
974	E7k 2	phospholipase C. beta 2		-13	52.9	-18.9	-29.8	-29.7	-22.4	15.1	-54.1	67.5	-11.6	10.2	-48.7		E7k 2	-14.5	29.2	13.4	10.4	11.7	15.9	14.6	22.4	-6	28.6	18.5	-6.5	49	-61.2
975	E7l 1	phospholipase A2. group IIA (platelets. synovial fluid)		1554.5	1912	786.7	1338.7	1261.8	1255.4	178.3	1765.3	106.3	452.2	98.4	2442.7		E7l 1	477.9	66.7	1059.3	58.3	11	10.4	19.4	20.9	191.3	116.7	145.1	146.9	83.5	1646.6
976	E7l 2	phospholipase A2. group IIA (platelets. synovial fluid)		1487.7	1850.1	919.6	1315.4	1168.5	1138.2	173.3	1753.6	118.9	435.5	75	2414.6		E7l 2	497.9	68.4	1034.8	63.7	13.1	14.2	11.9	22.7	218	131.5	194.1	178.7	101.6	1577.1
977	E7m 1	anti-oxidant protein 2 (non-selenium glutathione peroxidase. acidic calcium-independent phospholipase A2)		-16.8	-36.1	-49.7	11.1	-32.3	-6.5	-11	-52.5	-2.7	-44	-16.5	-74.6		E7m 1	-27.1	1.8	-3.2	-22.3	12	6.8	-6.5	20	-16.6	-12.5	-8.1	-4.8	-5.6	-45
978	E7m 2	anti-oxidant protein 2 (non-selenium glutathione peroxidase. acidic calcium-independent phospholipase A2)		-14.9	-30.5	-33.3	20.5	-29.7	-5	-3.1	-54.2	-1.4	-28.7	-16.5	-71.3		E7m 2	-34	4	0.3	-9.2	-2.7	1.2	3	2.9	-24.1	2.3	0.1	10.2	-10.7	-62.2
979	E7n 1	phospholipase A2. group VII (platelet-activating factor acetylhydrolase. plasma)		8.7	-17.4	9.8	-15.4	15.2	14.5	9.4	5.3	94.1	-11.2	9.2	-2		E7n 1	45	41.6	15.9	14.3	4.8	7.7	6.8	29.9	-11.4	7.9	2.4	-19.4	21.2	-24.9
980	E7n 2	phospholipase A2. group VII (platelet-activating factor acetylhydrolase. plasma)		11.8	-7.8	13.6	7	17.7	17.3	10.1	8.5	-4.9	20.8	-24.9	16.4		E7n 2	45.7	32.9	13.8	-20.3	7.3	0.5	2.9	20.3	-12.2	5.2	40.1	57.2	22.2	-42
981	F1a 1	cystathionine-beta-synthase		14.9	14.4	13.7	22.8	11.9	13.9	12.2	-8.6	-79.9	1	41.4	34.2		F1a 1	19	18.4	9.3	40.8	7.1	9.5	10.2	26.5	2.6	22.7	-3.4	18.4	19.7	-7.8
982	F1a 2	cystathionine-beta-synthase		12.2	-11.1	12.6	4	6.7	7.1	11.7	13.2	33.5	3.1	-7.3	13.6		F1a 2	26.3	16.1	12.8	-8.2	4.7	2	7.4	24.8	-7.8	20.3	26.7	10	22.3	-21
983	F1b 1	iduronate 2-sulfatase (Hunter syndrome)		231.4	239.6	128.7	241.6	209.5	205.4	368.3	190	153.3	193.6	82.8	201.6		F1b 1	110.8	119.9	99.5	213.6	15.4	16.5	18.1	23.2	216.7	77.2	69.6	119.5	227.4	90.4
984	F1b 2	iduronate 2-sulfatase (Hunter syndrome)		265.4	276.8	183.3	210	232.2	228.2	362.9	149.9	143.6	188.4	91.4	160.8		F1b 2	103.1	119.8	91.8	182.6	10.9	19.1	21.4	9.7	230.7	68	66.5	115.6	221.8	91
985	F1c 1	procollagen-proline. 2-oxoglutarate 4-dioxygenase (proline 4-hydroxylase). alpha polypeptide I		3	-3.7	11.7	6.7	3.6	-0.7	-5.8	-2.2	-47.4	2.3	-8.5	56.9		F1c 1	0.8	11.1	4.2	5.8	16	8	16.8	5.9	-18.1	6.1	-27.4	-15.4	-6.3	-39.4
986	F1c 2	procollagen-proline. 2-oxoglutarate 4-dioxygenase (proline 4-hydroxylase). alpha polypeptide I		6.2	9.2	12	-33.6	2.1	-1.1	-2	-10.8	-15.3	-1.4	47.7	45.6		F1c 2	8.2	12.1	25.3	-2.5	-2.7	5.3	-1.7	10.6	-24.4	-0.5	14.1	-20.4	-1.4	-30.8
987	F1d 1	prostaglandin-endoperoxide synthase 1 (prostaglandin G/H synthase and cyclooxygenase)		20.4	26.6	27.8	34.1	18.4	17.6	16.5	-28.8	72.9	2.4	28.4	-4.6		F1d 1	20.1	18.5	39.3	15.5	16	2.3	24	-28.5	18.8	22.3	90.8	21.9	13.9	52.9
988	F1d 2	prostaglandin-endoperoxide synthase 1 (prostaglandin G/H synthase and cyclooxygenase)		26.6	27.1	26.2	43.4	13.4	17	17.5	11.1	93.5	-6.7	-15.3	15.1		F1d 2	24.1	12.4	36.7	-6.6	5.7	4.2	11	-6	23.8	18.5	58.2	7.1	29.9	59.6
989	F1e 1	guanylate cyclase 1. soluble. alpha 2		-16.7	-14.9	-15.3	-18.8	-3.5	-3	-30.4	-31.4	67.8	-23.1	-73.8	-6.6		F1e 1	-4.5	-12	-17.9	-28.8	3.8	1.6	-4.9	2.1	-38.3	-9.8	-25.4	-42.3	-19.9	-36.5
990	F1e 2	guanylate cyclase 1. soluble. alpha 2		-15.9	-28.7	-15.9	-17.1	-9.4	-3.4	-19.3	7.3	-9.6	-13.2	-23.5	-37.1		F1e 2	-0.8	-6.2	-19.2	-32.6	-7.9	-8.6	0.9	-16.7	-33.3	-14.3	-17.5	-37.2	-10.3	-86.1
991	F1f 1	glucosamine (N-acetyl)-6-sulfatase (Sanfilippo disease IIID)		517.4	352.5	471.9	381.2	449.9	445.9	584.9	500.1	387.2	516	415.6	561.7		F1f 1	345.5	345.4	291.9	340.4	78.7	80.8	74.5	115.7	465.1	251	270	402.2	364.3	415.1
992	F1f 2	glucosamine (N-acetyl)-6-sulfatase (Sanfilippo disease IIID)		473.5	350.1	468.3	380	428.3	422	679.9	555.6	369.5	469.5	401	503.2		F1f 2	346.4	433.3	261.1	385.9	75.7	67.5	68.2	-300.5	481.3	293.2	285.5	390.5	410	422.1
993	F1g 1	acyl-Coenzyme A dehydrogenase. very long chain		22.9	21.6	32.2	50.9	37.8	49.9	27.5	-106.1	19.8	47.1	7.5	45.9		F1g 1	40.7	37.4	68	42.2	15.8	6.2	9.2	14.6	15.4	72.7	42.1	63.7	124.9	35.6
994	F1g 2	acyl-Coenzyme A dehydrogenase. very long chain		25.8	16.3	37.6	46.3	43.4	54.8	45.6	-12.2	-5.8	35.6	3	54.1		F1g 2	50.2	41.9	52.5	67.3	24.8	20.3	11.2	-446.1	81.4	67.6	79.5	53.4	122.3	19.2
995	F1h 1	galactosidase. alpha		30.8	34.7	54.6	18.3	97.5	94	53	-17.7	103.8	63.5	149.6	70		F1h 1	39.6	37.7	16.1	29	14.4	6.7	28.4	40	-19.7	35.8	-16.6	70.8	-18.8	-10.2
996	F1h 2	galactosidase. alpha		30	13.7	58.2	21.4	95.8	95.2	60.3	113.3	139.3	134.9	50.2	66.6		F1h 2	38.2	48.4	19.7	41.7	19.1	20.2	-1.6	22.9	8.4	33.8	65.2	71.8	12.9	-2.2
997	F1i 1	arylsulfatase B		8.1	14.1	16.7	-7.9	23.4	21.1	9.2	-33.8	41.1	50.3	-35.5	18.1		F1i 1	7.9	20.3	17.9	30.3	1.7	18.8	3.1	23.4	-23.1	27	32.6	27.1	6	1.1
998	F1i 2	arylsulfatase B		0	9.8	7.9	-10.9	26	20.9	1.4	-3.8	-5.1	18.3	-22.9	25.2		F1i 2	10.3	16.3	17.6	31	-2.4	11.8	-0.7	28.6	-11	16.4	20	42.7	7	-15.3
999	F1j 1	glucan (1.4-alpha-). branching enzyme 1 (glycogen branching enzyme. Andersen disease. glycogen storage disease type IV)		33.8	-9.8	21.9	-16.2	54.2	53.9	16.8	-43.1	-6	38.4	38.6	54.6		F1j 1	21.2	25.9	35.3	13.5	1	2.5	10	41.6	6.8	7.4	-18.4	60.1	25.5	-17
1000	F1j 2	glucan (1.4-alpha-). branching enzyme 1 (glycogen branching enzyme. Andersen disease. glycogen storage disease type IV)		26.3	9.1	26	-14.9	93.4	96.2	5.1	71.8	14.1	5.8	-26.6	36.8		F1j 2	31.9	24.7	28.1	34.4	1.7	5.9	14.9	-3.6	15.2	22.9	8.1	59.8	23.8	-4.6
1001	F1k 1	iduronidase. alpha-L-		4.8	10.1	4.9	-13.5	4.2	6.9	-2.7	-0.6	23.4	-19.8	9.9	10		F1k 1	11.2	5.9	-1.2	-29.5	3.1	7.3	6.1	-5.5	-15.8	-8.8	12.7	48.1	4.4	-43.9
1002	F1k 2	iduronidase. alpha-L-		4.7	1.3	7.3	-0.5	-0.3	5	48.9	56.8	-7	-18.2	29.3	-8.5		F1k 2	18	5.8	4.5	1.4	-1.2	1.6	0.6	9.8	-12.5	-5.1	-7.9	-11	5.3	-37.2
1003	F1l 1	prostaglandin-endoperoxide synthase 2 (prostaglandin G/H synthase and cyclooxygenase)		-6.6	-7.8	-1.5	-21.3	-1.5	0.7	-9.4	-81.2	-25.1	-15.7	-25.9	3		F1l 1	0.5	3.3	-4.4	-2	23.9	14.8	1.7	5.1	-16.9	-2.9	19.5	12	-6	-39.3
1004	F1l 2	prostaglandin-endoperoxide synthase 2 (prostaglandin G/H synthase and cyclooxygenase)		-9.5	-6	-3.6	-11.7	-6.2	-2.5	-10.5	-9.1	-20.4	-6.8	-21.1	-3.3		F1l 2	4.2	3.3	-0.9	13.2	13.5	6.5	12.3	-7.6	-35.7	7	1.4	-7.2	-5.1	-32.9
1005	F1m 1	hydroxyacyl-Coenzyme A dehydrogenase/3-ketoacyl-Coenzyme A thiolase/enoyl-Coenzyme A hydratase (trifunctional protein). alpha subunit		-15.6	-26.2	4.1	-18.5	13	13.6	3.6	1.7	12.2	52.3	-43.1	-43.9		F1m 1	1.6	2.5	5.5	2.7	-17.5	-29.1	-7.6	19	-6.7	4.9	-23.5	10.7	20.1	-24.7
1006	F1m 2	hydroxyacyl-Coenzyme A dehydrogenase/3-ketoacyl-Coenzyme A thiolase/enoyl-Coenzyme A hydratase (trifunctional protein). alpha subunit		-27.3	-26.5	0	1.4	5.9	11.8	-18.8	-77.7	6.1	-13.8	-22.4	-43.2		F1m 2	-16.8	5	5.4	-20.3	-5.4	-12.9	-8	-16.9	-6.2	-5.6	-1.2	-11.7	1.5	-40.8
1007	F1n 1	phospholipid transfer protein		758.2	1058.8	574.2	725.6	336.5	332.8	365	536.2	181.2	137.6	352.4	1051.8		F1n 1	559.5	105.5	312.9	82.8	392.3	409.5	420.4	605.9	352.7	381.9	252.4	406.6	500	595
1008	F1n 2	phospholipid transfer protein		861.9	960.3	557	662.1	339.1	334.5	400.1	494.4	150.5	150.8	306.8	987.2		F1n 2	458.8	102.9	313	71.7	422.8	430	407.2	583.3	245.8	373.9	276.1	329.9	452.9	581
1009	F2a 1	lecithin-cholesterol acyltransferase		-3.4	-34.1	-3.7	1.3	-2.5	-3.8	-2.8	-45.9	42.8	-13.3	31.1	23.2		F2a 1	2.4	-1.4	-0.7	-13.6	1.6	0.5	-3.5	6	-27.5	1.9	4.1	-8	-1.5	-41.6
1010	F2a 2	lecithin-cholesterol acyltransferase		0.3	-19.3	-2.9	-8.3	-4.1	0.5	-1.7	-39.5	62.8	-65	29.9	-0.8		F2a 2	6	-5.8	-3.5	-17	3.2	0	-12.5	45.7	-29.4	-4.2	-0.2	-4.7	-2.8	-38.9
1011	F2b 1	lipoprotein lipase		-0.5	-23.3	3.9	-24.6	1	5	-3.8	8.6	-47	24	26.5	-20.9		F2b 1	1.9	-0.5	-3.8	-13.9	-4.6	-9.9	9.1	-19.8	-27.5	-4.9	-7	21	-6.4	-45.6
1012	F2b 2	lipoprotein lipase		1.1	-16.1	4.3	3.7	3.2	11.9	-0.7	-12	-179.1	-24.8	74.1	6.2		F2b 2	-5.8	-1	2.5	-36	-1.8	0.3	14.3	-42.3	-17.5	-0.4	-0.9	60.3	-1	-28.3
1013	F2c 1	cholesteryl ester transfer protein. plasma		-0.5	-21.1	-2.8	-32.6	-4.6	-3.4	-3.5	41.2	18	-21.9	41.3	-12.5		F2c 1	-7.7	1.1	-1.1	-10.6	4	-2.2	6.5	-24.8	-31.5	-15.7	-5.9	-15.1	-5.5	-49.2
1014	F2c 2	cholesteryl ester transfer protein. plasma		-2.6	-11.6	1.7	-20.9	-4.5	-5.9	-1.1	-9.6	18.1	-31.9	-1.9	-9.9		F2c 2	-8.2	-0.8	-1.7	-16.6	-3.2	-8.8	1	-11.2	-29.3	-15.3	2.2	-33.1	0.4	-47.5
1015	F2d 1	nuclear receptor subfamily 1. group I. member 2		12.5	15.4	21	0.8	33.1	34.6	23.3	63.2	-17.1	45.2	-32.7	34.7		F2d 1	47.1	22.8	14.6	19.1	11.3	2	14.8	17.9	4.3	0.6	19.5	10.1	20.5	-5.5
1016	F2d 2	nuclear receptor subfamily 1. group I. member 2		23.2	21.1	19.3	-1.8	33.7	26.1	22.1	15.9	48.8	20.5	67.5	35		F2d 2	36	28.5	19.2	36.7	-4	-19.1	1.9	8.6	2.5	18.3	21.2	-2.8	31.4	-3.4
1017	F2e 1	estrogen-related receptor gamma		38.6	51.1	22.1	42.9	22.2	21.4	32.1	29.6	106.3	58.6	102.9	108.7		F2e 1	96.9	89.2	52.9	213.4	43.8	54.1	40.1	23.9	56.8	141.5	106.8	81.3	79.7	52.1
1018	F2e 2	estrogen-related receptor gamma		62.9	53.8	44.9	62.5	47.7	27.7	32.7	46.6	60.6	69.3	79.9	144		F2e 2	67.3	102.2	62.5	218.3	34.5	45	35.2	38.4	53	123.9	109.5	100.2	68.9	65.4
1019	F2f 1	nuclear receptor subfamily 4. group A. member 2		5.5	19.7	11.5	8.5	43.9	41.5	23.3	217.3	87.7	119	24.5	51.9		F2f 1	73.3	93.5	29.1	78.9	37.2	27	37.5	30	45.4	59.2	43.4	45.2	60	139.1
1020	F2f 2	nuclear receptor subfamily 4. group A. member 2		42.6	12	73	25.8	44.4	42	84.4	114.1	156.9	119.1	22.7	95.2		F2f 2	118	103.2	40.4	83.4	23.8	29.8	45.4	55.9	57.6	37.4	60.1	54.5	90.8	188.3
1021	F2g 1	nuclear receptor subfamily 0. group B. member 1		-6.7	-24	-8.2	-27.8	2	1.4	-8.4	5.5	-44.1	-19.6	-18.4	-14		F2g 1	-13.5	-3.4	-4.9	-31.2	-0.5	-1.7	-8.5	-34.8	-40.5	-7	0.9	-29.6	-21.8	-69.7
1022	F2g 2	nuclear receptor subfamily 0. group B. member 1		-1.6	-23.9	3	-22.8	2	3.9	26.7	69.1	-15	50.3	-15.3	23.8		F2g 2	8.2	-9.5	-2.3	13.4	3.9	3.7	4.6	-1.2	-26.7	1.7	24.4	1.4	-2.7	-58.2
1023	F2h 1	vitamin D (1.25- dihydroxyvitamin D3) receptor		1.9	-22.4	1.6	-10.2	-0.4	4	1.1	-29.7	8.8	5.3	-1	-7.3		F2h 1	11.5	13.2	1.1	28	4.6	8.6	-4	1.6	-14.9	22.6	8.6	13.6	1.5	-35.4
1024	F2h 2	vitamin D (1.25- dihydroxyvitamin D3) receptor		5.8	8.7	5.8	10	1	4.3	0.4	-3.2	-7.1	-28.7	14.5	9		F2h 2	18.6	15.2	-1	28	-2.5	-0.6	2.5	-13	-10.7	14.2	-18.9	-4.3	6.2	-32.9
1025	F2i 1	nuclear receptor subfamily 2. group C. member 2		66.8	32.5	76.9	22.2	54.8	58.7	38.3	77.3	76	36.7	73.8	102.7		F2i 1	40.3	35.4	35.3	79.4	21.5	30.1	26.8	23.6	44.7	62.1	71.5	72.2	58.2	32.7
1026	F2i 2	nuclear receptor subfamily 2. group C. member 2		77.1	70.9	80.2	29.8	56.8	56.5	37.1	61.7	96.3	93.6	59.8	52.2		F2i 2	43.9	39.4	33.8	58.3	13.3	6.9	19.6	20.3	32.8	80.6	53	21.4	56.1	42.1
1027	F2j 1	nuclear receptor interacting protein 1		-2.5	-26.1	-2.4	-7.4	8.5	8.9	-12.9	12.9	11	-21.6	-41.2	-9.8		F2j 1	3.4	-2.1	4.3	13.8	-4.6	-10.4	-9.2	-9	-24.9	-2.7	7.1	0.2	-4.9	-37.3
1028	F2j 2	nuclear receptor interacting protein 1		-1.7	-14.6	-0.4	-28.2	12.4	6.9	-2	-26	6.9	-27.8	15.1	-0.2		F2j 2	1.9	-3.6	-6.2	2.9	-5.2	-2.9	5	-16.7	-24.5	-1.6	-17.8	27.6	0.6	-24
1029	F2k 1	estrogen receptor 2 (ER beta)		-11.1	-21.2	-1.5	-26.2	-4.5	-1	4.8	-28.8	2.4	-34.7	-42.7	-18.6		F2k 1	-5.9	0.7	-4.5	-10.3	-8.5	-2.8	-62.8	-19.1	-27.8	-12.1	-23.3	17.4	-3.7	-35.7
1030	F2k 2	estrogen receptor 2 (ER beta)		-5.7	-24.5	-2.7	-23.6	-2.7	-4.8	-0.7	-29.2	-10.8	70.9	34.9	-19.6		F2k 2	-3.1	2.1	-3.8	-12.7	-6.3	-6.5	-2.5	-0.5	-24.4	-13.9	-18.3	-28.1	-3.5	-35.6
1031	F2l 1	estrogen-related receptor alpha		-3.6	0.5	8.7	15.1	27.7	31.1	9.9	11.2	-26	19.9	-4.8	16.8		F2l 1	24.4	38.2	19.9	6.2	6.2	6.8	-29	53.2	-16.7	18.9	19.4	61.2	4	-21.2
1032	F2l 2	estrogen-related receptor alpha		-6.6	16.8	8.7	-11.7	33.6	34.7	2.4	37	10.4	57.2	20.1	16.8		F2l 2	36.4	31.9	31.1	-13.1	11.3	4	-1.3	14.5	-16.2	9.3	20.4	18.5	7.2	-25.7
1033	F2m 1	nuclear receptor subfamily 1. group H. member 2		-31.7	-24.9	-9.4	-6.5	11	5	-8.1	-3.6	-15.4	1	24.3	-1.4		F2m 1	16.6	15.8	-2.3	-12.7	-10	-13.8	-0.4	-10.1	-29	3.2	3.2	-47	-11.9	-31.3
1034	F2m 2	nuclear receptor subfamily 1. group H. member 2		-42.9	-24.8	-6.4	-21.7	8.6	14.6	-6.9	2	11.5	-30.8	-46.4	-0.3		F2m 2	11	21.6	5.9	-56.9	-18.5	-8.5	14.4	-57.4	-22.3	13.4	26.9	-42	1.1	-46.4
1035	F2n 1	retinoic acid receptor. alpha		970.3	547.1	466.7	303.1	567.2	566.1	406.6	388	831.7	705.4	456.7	578.3		F2n 1	793.8	608.1	466.3	957.4	155.1	125.8	198.7	295.6	776.8	785	790.1	861.8	565.2	756.6
1036	F2n 2	retinoic acid receptor. alpha		1048.5	585	547.8	338.2	589.2	588.4	431.9	438.8	856.7	769	403.9	517.2		F2n 2	834.1	629.2	583.5	1015.1	147.1	137.8	178.6	337	866.4	836.9	766.3	847.8	683.9	801.3
1037	F3a 1	RAR-related orphan receptor C		-3.1	-29	-0.2	-45.6	4.9	6.2	-0.3	-31.7	13.8	10.3	-11.3	-11.3		F3a 1	11.6	3.8	0.6	-5.4	-4.8	-2.7	-0.4	-14.4	-12.8	-2.4	-21.8	37.7	-4.2	-54.5
1038	F3a 2	RAR-related orphan receptor C		-1.9	-5.5	6.1	-9.7	8.5	3.2	2.1	41.7	-13.8	-13.7	-5.7	-13.3		F3a 2	7.1	6.2	5.4	-11.7	-0.4	-3.8	5.5	-1.4	-10.5	0	3.9	1.7	1.5	-44
1039	F3b 1	nuclear receptor subfamily 1. group D. member 2		-5.9	-17	-3.3	-26.7	-4.8	-0.7	-2.9	-10.8	-27.8	-36.2	1.3	-20.6		F3b 1	-11.8	2.5	-1.9	-44.6	9.3	-0.1	3.6	-8.5	-16.5	2.2	-12.8	-8.8	1.5	-38.5
1040	F3b 2	nuclear receptor subfamily 1. group D. member 2		0.7	-14.9	-0.6	-11.8	-4.9	-0.5	-1.6	-21	5.1	26.9	-5.2	-13.5		F3b 2	-17.5	2.7	-0.8	5.6	-3.7	-8.7	8.2	13	-29	-9.6	2.1	-11.3	-1.4	-35.5
1041	F3c 1	retinoid X receptor. gamma		3.1	-14.6	8.1	-15.8	2.1	8.9	7.3	39.1	-4.1	-7.3	91.8	31.7		F3c 1	8.3	0.1	-2.8	0.5	-4.6	-9.6	0.7	2.3	-24.5	2.8	-16	3.9	5.1	-53.6
1042	F3c 2	retinoid X receptor. gamma		5.8	-14.4	8	-21.5	6.2	8.1	3.6	-0.3	16	9.6	17.7	14.1		F3c 2	2.6	10.5	-0.4	-8	-3.3	-5	9.3	37.2	-30.3	-4.6	14.1	6.3	1.2	-61
1043	F3d 1	thyroid hormone receptor beta 2 (THRB); ERBA2		-0.3	-11.2	1.7	-21.3	7	2.7	-8.2	4.7	-18.8	1.6	2.9	0.5		F3d 1	7.7	2.3	-0.2	-3	-7.4	-20.1	2.5	2.3	-17.4	3.1	4.7	-2.7	-2.8	-31.9
1044	F3d 2	thyroid hormone receptor beta 2 (THRB); ERBA2		-1.2	-4.2	-1.3	-12	2.4	7	-30.1	-55.7	5.1	37.6	-22.7	-35.2		F3d 2	-0.8	1.1	-7.8	-38.6	-4.3	-8.2	21.1	-26.1	-20.6	5.3	20.5	-4	-14.6	-35.4
1045	F3e 1	nuclear receptor subfamily 1. group H. member 3		11.4	-16.1	4.4	-2.6	8.5	6.9	-10.3	11.7	12.6	24.8	24.7	1.9		F3e 1	19.4	10.5	6	0.2	-7.3	-3.5	11.5	-11.7	-8.3	1.9	4.2	-29	7.8	-27
1046	F3e 2	nuclear receptor subfamily 1. group H. member 3		6.5	-38.6	2	-37.6	5.7	4.5	-92.2	-41.5	-16.6	13.8	-31.6	-17.7		F3e 2	16.1	4.6	-3.2	-19.6	-7.2	-2.9	-3.6	-11.4	-27.8	11.2	-32.3	16.9	-18.8	-46.6
1047	F3f 1	plasminogen		-3.6	-30.7	-5.1	-4.4	-1	-2.2	-5.4	22.3	-10.8	-46.7	40.5	-18		F3f 1	4.5	-6	-5.2	-9.8	-2.7	-5.8	-7.7	-13	-29.8	-10.8	-16.8	-8.8	-9.3	-51.1
1048	F3f 2	plasminogen		0	-24.9	-2	-34.5	-2.4	-2	-8.9	-9	-0.4	-13.4	-26.6	-20.9		F3f 2	-6.9	-9.1	-10.7	-14.2	-3.4	4.5	-6.1	7.7	-36.7	7.3	-24.7	-23.8	-11.6	-36.3
1049	F3g 1	pro-platelet basic protein (includes platelet basic protein. beta-thromboglobulin. connective tissue-activating peptide III. neutrophil-activating peptide-2)		27.9	45.1	32.6	7.7	24.8	23.8	28	59.2	46.6	40.6	66.1	84		F3g 1	110.1	169.4	42.4	146.5	23.1	19.1	30.3	12	30.2	60.6	57	115.9	40.4	9.5
1050	F3g 2	pro-platelet basic protein (includes platelet basic protein. beta-thromboglobulin. connective tissue-activating peptide III. neutrophil-activating peptide-2)		21	18	30.2	7.7	26.2	19.7	23.9	-31.3	8.1	30.6	33.4	55.5		F3g 2	108.4	164.5	39.2	147.7	26.2	27	3.4	43.4	24.3	76.5	61.6	70.8	39	36
1051	F3h 1	plasminogen activator. urokinase receptor		-2.5	-16.7	-1	-30.9	-4.9	-1.5	-1.8	14.6	-29.5	8.2	-32.4	12.4		F3h 1	-0.3	0.8	6.1	-38.2	3.1	0.1	-6.8	9.5	-14.8	0.8	19.2	-12.5	-0.2	-27.7
1052	F3h 2	plasminogen activator. urokinase receptor		0.5	-30.5	-5.4	-39.3	-4.9	8.9	-8.3	-30	-29.3	-15.6	7.6	-18.6		F3h 2	14.6	-1.4	10.2	11.3	4.5	7.4	3.1	-1.1	-31.8	7.3	47.1	-3.2	-1.4	-23.9
1053	F3i 1	platelet-activating factor acetylhydrolase. isoform Ib. alpha subunit (45kD)		-28.3	0	-1.2	-14.2	-1.8	0.4	-5.7	-10.7	-15.7	6.4	-36.7	-13.8		F3i 1	4.6	1.3	0.5	-11.4	-3.6	-4.6	-6.1	-5.5	-23.1	1.1	-13.8	11.5	-1.9	-37.3
1054	F3i 2	platelet-activating factor acetylhydrolase. isoform Ib. alpha subunit (45kD)		-6.6	-23.5	-6.2	-18.2	-17.7	-4.2	-10.5	-9	-8.1	26.9	-40.6	-116.9		F3i 2	3.1	-2.9	-3.3	-26.6	-8.9	-8.2	-5.7	-15.9	-6.2	-12.3	-6.3	-72.3	-14.7	-28.4
1055	F3j 1	platelet-activating factor acetylhydrolase. isoform Ib. gamma subunit (29kD)		-0.5	-12.3	3	-12.5	-0.2	1.5	2.4	-3.1	-20.9	30.7	-0.7	1.4		F3j 1	8.5	5.8	3.1	3.5	-2.6	-6.1	-6.3	15.1	-16.2	12.1	4.4	36.3	0.8	-12.2
1056	F3j 2	platelet-activating factor acetylhydrolase. isoform Ib. gamma subunit (29kD)		-4.3	-14.9	3.3	-19.1	-1.3	2.5	-1.2	13	-39.5	15.5	-25.9	-27.2		F3j 2	11.9	4.3	8.6	-20.1	11.6	13	2.7	38.1	-25.3	2	-26.2	-26.3	-2.1	-30
1057	F3k 1	platelet-activating factor acetylhydrolase. isoform Ib. beta subunit (30kD)		-3.3	12	1.2	-7.4	2.2	3.6	4.7	11.4	-3.9	21.8	3.6	-15.5		F3k 1	9.6	5.4	1.5	4.6	2.2	3.8	-5.7	-5.8	-15.6	9.7	16.9	-13.7	6.3	-31.8
1058	F3k 2	platelet-activating factor acetylhydrolase. isoform Ib. beta subunit (30kD)		-3.9	-21.5	-3.2	-7.7	7	6.9	1.4	-12.1	-3.7	-2	-15	6.9		F3k 2	13.5	9.8	-0.1	-2.2	0.9	6.6	-12.5	-36.4	-13.9	9.2	23.6	-17.2	1.5	-37.8
1059	F3l 1	von Willebrand factor		39.5	42.1	80	30.8	63.4	65.4	62.3	76.3	36.8	26.4	24.5	61.5		F3l 1	22.8	11.8	48.3	-15.8	20.2	23.2	39.6	-48.1	8.6	20.2	-7.4	7.3	33.3	29.1
1060	F3l 2	von Willebrand factor		34.8	21.9	85.4	63.1	68.8	63.3	64.2	20.6	-20.2	3.3	8.8	32.7		F3l 2	31.9	14.5	55.8	8.9	33.7	31.7	12.7	-5	7.2	-2.7	1.6	8.7	30.8	28.7
1061	F3m 1	collagen. type XIV. alpha 1 (undulin)		265.2	589.6	282.6	488.7	619.9	618.8	709.9	601	840.5	855.1	499.2	286.2		F3m 1	152	169.4	239.5	341.4	37.4	37.7	79	100.3	347.5	214.9	275.2	365.4	211.1	174.8
1062	F3m 2	collagen. type XIV. alpha 1 (undulin)		213.6	539.9	270.8	480.1	637.7	631.5	669.4	537.3	857.5	806.1	461.3	294.2		F3m 2	151	158.8	226.8	339.6	37.1	34.2	76	99	281.5	227.5	270.2	332.1	170	145
1063	F3n 1	glycoprotein Ib (platelet). alpha polypeptide		-85	-53.8	-13.3	-33.8	-14.4	-19.7	-28.1	-64.9	-89.3	-78.1	-29.5	-68.2		F3n 1	-9.2	-2.9	-7.7	-95	-4.4	0.8	-2.4	-5.8	-65.4	-28.9	3.1	-67.8	-32.1	-81.5
1064	F3n 2	glycoprotein Ib (platelet). alpha polypeptide		-134.3	-113.4	-88.8	-91.2	-33.9	-31.8	-174.6	-84.5	-56.7	-112.6	-59.4	-123.4		F3n 2	-15.3	-35.8	-22.3	-120.8	-27.8	-98.7	-11.1	-107.9	-167.7	-78.9	-34.3	-132.3	-229.5	-175.6
1065	F4a 1	glycoprotein Ib (platelet). beta polypeptide		-0.3	-1.5	1.6	-9.9	1.5	-3.4	-0.3	-38.7	-1.1	-1.5	13.5	-30		F4a 1	-3.6	3	-1.2	-9.3	-2	-3.7	-16.1	-9.9	-17	-14.5	-8.1	3.6	-2.9	-31.2
1066	F4a 2	glycoprotein Ib (platelet). beta polypeptide		3.4	-1.5	-2.1	-0.7	1.6	-3.5	-2.6	42.8	6.3	-20.1	-7.7	14.9		F4a 2	-1.3	1.2	2.3	11.7	-8.5	-7	-3.6	-20	-22.1	-1.7	-10.6	-10.4	-2.7	-42
1067	F4b 1	glycoprotein IX (platelet)		-1.8	-16.5	-1.9	-20.1	0.9	-1.1	-3.8	11.6	-0.8	-6.9	18.3	-21.6		F4b 1	-11.6	12	-0.6	-0.6	-4.2	-8.5	-4.2	-3.7	-17.3	12.2	-34.8	0.3	1.9	-40.2
1068	F4b 2	glycoprotein IX (platelet)		-3.4	-41.8	1.5	-23.2	-2.2	-5.6	-5.7	8.1	-18.5	-13	18.3	-14.9		F4b 2	1.7	4.8	-1	8.6	-10.2	-12.1	-2.3	-0.2	-23.5	-1.7	7.4	26.7	-0.1	-25.9
1069	F4c 1	glycoprotein V (platelet)		2	-24.3	-4.7	-15.3	-5.5	0.3	-4.2	-23.5	-21.9	-0.8	15.2	-10.4		F4c 1	3.1	-3.9	-10	-27.3	-5.8	-8.6	10.5	-3.4	-31.6	1.1	-14	-25.5	1.5	-45.8
1070	F4c 2	glycoprotein V (platelet)		2.5	-25.7	-4	-24.3	-4.6	4.6	1.4	-27.5	-21.5	-2	6.5	-18.9		F4c 2	3.2	-3.6	-10.8	-19.4	-0.7	-27.5	4	0	-33	-7.9	11	-22	-3.5	-35.5
1071	F4d 1	annexin A1		117.3	147.7	105.5	136.1	454.9	475.1	111.3	384.5	160	432.5	69	262.6		F4d 1	251.4	166.3	570.3	430.2	13.6	10.2	21.6	229	252.9	184.4	121.3	719.3	289.7	227.7
1072	F4d 2	annexin A1		107.7	142.9	93.2	119.4	463.8	480.8	200.8	386.1	105.8	409.5	104.3	267.4		F4d 2	242.7	120.6	561.4	328.1	25	22.3	15.9	204	238.1	156.6	114.9	649.8	309.7	240.4
1073	F4e 1	annexin A1		282.2	626.8	213.5	575.3	284.5	301.4	451.6	700.5	1311.9	717.3	741.2	611.8		F4e 1	748.9	938.3	706.6	1296.9	283.9	302.2	403.7	354.7	606.1	1021.6	1119.1	825.8	650.8	739.1
1074	F4e 2	annexin A1		272.1	678.7	212.6	594.6	288.5	301.9	543.4	948.6	1306.2	753.4	698.2	585.9		F4e 2	727.3	863.6	721.8	1016.5	284	285.6	374.1	314.9	664	927.1	1046.3	863.5	745.3	694.8
1075	F4f 1	annexin A8		6.2	0.8	12.9	-8.8	17.1	13	-13.2	-22.4	-31.5	-45.2	-23.5	-14.2		F4f 1	1.6	-0.3	2.1	7.9	-1.9	-7	0.5	-8.6	-24.6	-11.6	8.7	-1.5	-14	-39
1076	F4f 2	annexin A8		-10.9	-21.7	0.6	-12.5	9.7	9.5	-26.8	54.3	-10.9	-40.3	-26.5	-24.1		F4f 2	-7.8	-4.1	-6.9	-56.1	-10.9	-11.8	0.6	-9.3	-69	-22.9	-35.8	-24.8	-74.6	-70.2
1077	F4g 1	annexin A5		111.8	120.9	121.9	95.7	356.4	353.9	88.2	177.3	107.6	214	113.9	48.3		F4g 1	45	58.7	220.4	79.4	29.5	23.7	32.2	65.8	49.6	62.5	115.9	259.6	40.9	83.2
1078	F4g 2	annexin A5		79.1	85.3	65.1	58.5	307.5	308.3	-4.6	231.2	101	136.1	77.2	-41.5		F4g 2	28.2	6.3	198.1	-56.5	-4.4	-16.6	-0.8	41.9	-75.2	46.2	87.9	272.4	-94.4	-18
1079	F4h 1	annexin A3		75.8	159.1	59.5	64.8	33.4	32.6	107	21.9	222.7	135.7	156	91.2		F4h 1	41.6	26.1	14.1	33.1	6.1	6.4	-0.1	8.1	3	19.5	15.1	-11.6	20.9	15.2
1080	F4h 2	annexin A3		60.9	141.7	48.5	69.7	18.8	19.5	97	43.5	171	99	195.7	78.5		F4h 2	34.1	9	5.1	12.5	-92.3	-148	7	-19.8	-20.8	6.2	55.8	-8.2	-9.1	-8.1
1081	F4i 1	annexin A6		241.6	274.5	223.3	296	255	258.1	299	341.5	364	288.6	313.9	318.4		F4i 1	192.5	159.5	270.5	204.7	64.9	62.7	86.1	114.9	146.4	169.2	138.1	122.6	237	314.9
1082	F4i 2	annexin A6		239.6	253.1	203.2	263.3	244	235.7	318.7	254.2	397.1	364.5	395.1	341.5		F4i 2	204.2	166.7	265	194.1	73.8	68.3	77.9	106.4	160.3	173.7	135.8	174.4	260.1	273.6
1083	F4j 1	fibrinogen. A alpha polypeptide		-3.5	-26.5	-3.9	-10.9	-8.6	-7.3	-7.3	-58.8	-4.3	-32.2	-52.9	-30.1		F4j 1	-8.4	-3.4	-7.2	-10.4	2	10.5	-3.9	-38.9	-22.6	-9.8	-33.2	-73.3	-2.3	-38.6
1084	F4j 2	fibrinogen. A alpha polypeptide		-7.7	-18.8	-6.9	-14.7	-8.5	-8.1	-1	24.4	27.9	-63.8	-23	-44.7		F4j 2	-13.8	-8.7	-8.3	5.5	0.1	-3.1	-4.3	-112.3	-18.2	-1.8	-29	-21.3	-4.1	-42.3
1085	F4k 1	fibrinogen. B beta polypeptide		211.6	394.3	150.1	197.9	62.4	60	82.4	117.9	505.3	165.7	296.3	161.1		F4k 1	196.4	177.7	105.5	123.3	96	105.6	140.5	79.4	119.3	153.2	217.5	140.7	105.5	181.1
1086	F4k 2	fibrinogen. B beta polypeptide		204.1	390.8	155.5	202.1	58.2	57.7	79.5	140.5	518.1	123.8	305.2	127.3		F4k 2	162.5	174.4	108.4	135.2	91.5	98.1	149.3	67.9	116.1	146.5	214.4	144.6	91.5	155.6
1087	F4l 1	fibrinogen. gamma polypeptide		-21.5	-22.3	-6.4	-24.5	-4.9	-3.9	-21.7	-33.2	-2.7	-14	-43.5	-29.4		F4l 1	-6.9	0.8	-7.1	-22.7	2.1	-1.7	3.7	-2	-37.7	-25.9	-24.6	-23.8	-24.1	-44.3
1088	F4l 2	fibrinogen. gamma polypeptide		-14.7	-21.1	-4.1	-22.3	-8.2	-2.9	-18.7	11.2	-32.7	-33.1	-1.5	-37.7		F4l 2	-13.7	-0.7	-9.4	-5.1	-1.8	7.1	-7	16.8	-35.1	-33.3	-28.2	-15.6	-20.1	-35.2
1089	F4m 1	serine (or cysteine) proteinase inhibitor. clade F (alpha-2 antiplasmin. pigment epithelium derived factor). member 2		-11.6	-124.6	-6	-38	31.4	26.1	-21.3	-60.5	31.1	-63	-25.1	-4.8		F4m 1	66.6	23.6	36.2	-2.8	-13.7	-26.9	-15.5	-43.7	-54.9	-59.2	-10.5	2.6	-35.9	-67.9
1090	F4m 2	serine (or cysteine) proteinase inhibitor. clade F (alpha-2 antiplasmin. pigment epithelium derived factor). member 2		21.9	-172.7	13.1	-38.9	26.9	22.8	12.1	-45.9	57.1	-31.2	-11.5	32.8		F4m 2	41.6	27.4	7.6	-30.2	-10.9	-15.3	-1.5	-10.1	-33.9	-43.4	-21.4	-17.6	-17.8	-47.9
1091	F4n 1	fibronectin 1		5734.2	5106.5	4828.3	3764.7	3384.8	3331.6	6765.3	1749.2	2480	3612.5	2932.4	4946		F4n 1	3063.1	5208	3355.8	3568.6	1440.7	1353.8	1781.9	2771.5	7760	5862.5	4365.9	6004.9	7455.7	5023
1092	F4n 2	fibronectin 1		5718.1	5208.5	4915.3	4230.8	3441.1	3388.6	6671.4	1590.4	2332.4	3410.3	2941.7	5316.9		F4n 2	2681.2	5193.9	3245.8	3463.6	1379.3	1357.6	1623.6	2579.1	6830	6034.7	4464.7	5987.4	7755.2	5028
1093	F5a 1	serine (or cysteine) proteinase inhibitor. clade E (nexin. plasminogen activator inhibitor type 1). member 1		-3.1	-21.3	-1.3	2.7	-3.1	-4.2	-1.8	-36.7	25.7	-2.3	-16.8	-16.9		F5a 1	-3.3	-1.5	-0.6	-28.3	3.9	0.7	0.2	-20.9	-27	4.4	-18.6	-20.6	-3.5	-37.4
1094	F5a 2	serine (or cysteine) proteinase inhibitor. clade E (nexin. plasminogen activator inhibitor type 1). member 1		-3.7	-2.3	-0.7	-6.3	-4.3	-7.5	-1.7	-7.8	16.2	-24.5	-6	-16.9		F5a 2	-7.7	-2.5	-3.4	-4.9	1.6	-0.9	-10.8	15.7	-27.5	-19.7	-8.2	-33.4	-1.3	-33.5
1095	F5b 1	plasminogen activator. tissue		53.1	303.7	39.2	147.5	84.6	85	49.8	168	-4.6	87.1	48.7	70.9		F5b 1	162	81.1	63.9	5.8	5	10.2	-1.9	28.9	66.9	26	26.7	10.4	130.4	89.3
1096	F5b 2	plasminogen activator. tissue		62.8	235.8	43.2	144.5	86.1	90	65.3	150.9	10.4	54.2	71.2	82		F5b 2	173.8	85.9	74.4	20.5	4.5	2.8	4.6	2.2	62.8	39.7	32.5	-7.1	149.3	56.7
1097	F5c 1	serine (or cysteine) proteinase inhibitor. clade B (ovalbumin). member 2		19.5	51	6.2	6.4	3.2	-1.6	4.4	-28.5	71.1	11.6	50.5	25.8		F5c 1	29.9	7.3	23.5	-5.8	-4.8	-1.7	1.8	-6.5	-16.9	19.4	35.1	-1.9	-3.4	-21.4
1098	F5c 2	serine (or cysteine) proteinase inhibitor. clade B (ovalbumin). member 2		25.7	55.2	6.1	20.3	2.5	2	9.6	-30.7	69.6	-19.6	38.5	12.9		F5c 2	38.8	8.1	7.7	14.5	-0.5	-4.4	10.4	-5.6	-11.2	8.2	13.5	23.6	2.7	-11.5
1099	F5d 1	plasminogen activator. urokinase		12.2	-25.9	25.6	0.5	5.7	0.4	11.7	-39.5	-0.2	0.9	-33.6	-17.1		F5d 1	7.2	7.3	7.3	-34.5	-0.9	-4.1	-5.1	-12.4	6.1	-2.2	16	7.2	97.4	-13.3
1100	F5d 2	plasminogen activator. urokinase		15.5	-5.8	38.7	17.1	-0.9	1.4	21.3	14.8	25.5	-20.2	-22.1	-6.8		F5d 2	17.2	12.4	21	-16.1	-10.3	-6.9	-9.4	33.6	15	13.6	14.3	3.6	114.5	3.4
1101	F5e 1	tetranectin (plasminogen binding protein)		-4.2	-22.8	-7.8	-32.7	0.1	-3.4	-11.3	-36.6	4.2	-72.6	-25.1	-30.5		F5e 1	-16.3	-17.4	-4.9	-66.2	-0.9	-10.5	-3.8	5.5	-57.8	-9.7	-28.7	-26.5	-29.1	-46.5
1102	F5e 2	tetranectin (plasminogen binding protein)		-0.7	4.2	2.1	-4.8	3.9	1.2	1.3	8.3	42.5	-12.7	0.5	-1		F5e 2	-4.7	-2.6	-6.7	-15	-4.4	-0.3	20	-11.4	-40.6	-9.2	2.3	-26.5	-1.7	-29.7
1103	F5f 1	ficolin (collagen/fibrinogen domain containing lectin) 2 (hucolin)		-10.9	-43.4	-6.7	-21.8	-30.2	-7.7	-37.8	-61.6	-66.8	-87.2	-42	-7.7		F5f 1	-4.2	-31.4	16.6	-1.6	-17.1	-17.3	-10.7	-40.5	-10.2	-55.2	-61.5	-43.4	-38.4	-62.1
1104	F5f 2	ficolin (collagen/fibrinogen domain containing lectin) 2 (hucolin)		-15.2	-55.2	2.3	-21	-16.5	-7.8	-25	-12.7	-7.6	-49.5	-24.1	-40.5		F5f 2	-2.7	-41.2	5.7	-12.1	-4.9	-16.9	-19.2	-37.8	-13	-64.8	-45.5	-48.9	-15.7	-40.8
1105	F5g 1	natriuretic peptide precursor B		2111.8	1799.5	2618	2048	1444	1426.9	2196.9	1569.9	2336.9	1698.6	2676.9	2430.6		F5g 1	2607.8	2687.8	2582.5	2729.5	1267.1	1275.5	973.3	945.8	3424.3	3572	3305.6	2816.7	3188.4	4128.3
1106	F5g 2	natriuretic peptide precursor B		2059.2	1777.2	2646.4	2053.4	1802.6	1777.5	2640.4	1545.8	2268	1823.4	2688.8	2485		F5g 2	2841.5	3154.2	2807.1	3142.8	1261.7	1295.2	1096.2	938.5	4093.3	3790.1	2955.9	2886.5	3715.2	4273.3
1107	F5h 1	serine (or cysteine) proteinase inhibitor. clade B (ovalbumin). member 6		-53.6	-64.2	-32.4	-61.4	-25.4	-26	-58.8	-88.3	-43.2	-21.3	-31.1	-106.3		F5h 1	-16.5	-57.4	-28.7	-145.3	-189.9	-156.6	-20.6	-39.7	-148.7	-70.7	-70.3	-90.4	-160.4	-55
1108	F5h 2	serine (or cysteine) proteinase inhibitor. clade B (ovalbumin). member 6		-52.3	-52.3	-40	-70	-29.6	-25.6	-54.7	-35.1	-37.3	3.3	-18.7	-100.6		F5h 2	-26.6	-56.5	-34.4	-186	-20.7	-15.4	-22.7	-41.2	-125	-77	-58.6	-94	-136.9	-51.9
1109	F5i 1	coagulation factor II (thrombin) receptor		-1.8	-21.5	-3.6	-13.3	-4.8	-5.8	-2.2	8.9	-35.6	-11.6	-5.2	-36.9		F5i 1	-9.8	-7.9	-5.6	-18.6	-12.8	-20.3	29.3	-39.5	-31.7	-1.8	-1.5	-23.1	-0.7	-23.4
1110	F5i 2	coagulation factor II (thrombin) receptor		-0.4	-18.4	-1.7	-17	1.3	0.2	-0.6	-10.9	51.7	-25.4	40.5	-24		F5i 2	-2.5	-5.1	-3	-9.1	-1.7	-3.4	-11.8	11.2	-26.3	-13	18.5	56.4	1.5	-20
1111	F5j 1	coagulation factor V (proaccelerin. labile factor)		-0.3	-16	-4.4	-0.8	-3.2	-5.7	1	-6.6	-23.1	-14.3	-25.2	-24.5		F5j 1	13.6	-3.4	-4.9	64.8	-6.8	-12.7	3.1	-80.8	-13.5	-4.7	10.4	-21	-1.1	-38.7
1112	F5j 2	coagulation factor V (proaccelerin. labile factor)		-3.5	-9.5	-0.4	-17.6	-1.7	0.4	0.5	59.3	-13.4	-13.5	15.3	-2.6		F5j 2	0.4	-7.4	3.9	4.6	0.5	-3.5	-3.1	-12.7	-13.3	-7.9	-13.4	-25.3	1.8	-29.3
1113	F5k 1	coagulation factor X		12.9	9.4	25.7	21.8	30.7	30.2	24.7	15.4	26.9	-5.2	12.8	28.7		F5k 1	56.4	61.7	36	31.8	27.4	4.6	25.9	22.5	2.6	22.3	35.1	103.1	10.1	-3.4
1114	F5k 2	coagulation factor X		12.1	30.7	29.4	19.4	38.4	38	29.1	-7.3	46.1	14.2	46.4	29.4		F5k 2	76.6	59.3	37.7	22.7	13.1	6.9	17.2	29.6	5.9	44	20.9	51.3	10.6	3.5
1115	F5l 1	coagulation factor II (thrombin) receptor-like 2		-8.9	-20.7	-9.2	-16.6	-5.3	-3	-12.3	-7.6	49.2	-37.8	-8.3	9.7		F5l 1	-0.7	-7.2	-0.2	1.8	-10.2	-10.1	-7.8	14.8	-43.3	-18.9	-19.2	-31.7	-8.1	-37.1
1116	F5l 2	coagulation factor II (thrombin) receptor-like 2		-2.7	-14.4	-7.9	-0.5	-7.6	-5.5	-6.6	11.1	-0.4	-53.2	-10.2	-0.4		F5l 2	-12.8	-2.9	-10.4	-19.1	-7.1	-5.2	-8.7	-17.7	-25	-1.3	-20.6	-21.3	-7.3	-39.3
1117	F5m 1	tissue factor pathway inhibitor (lipoprotein-associated coagulation inhibitor)		37	10.3	57	51.6	123.7	123.5	37.7	34.4	66.3	74.1	86	90.5		F5m 1	170.4	213.2	90.6	91.4	43.8	30	49.7	84.6	65.4	141	170.2	276.3	33.7	57.6
1118	F5m 2	tissue factor pathway inhibitor (lipoprotein-associated coagulation inhibitor)		75.6	71.6	74.1	66.3	124.7	122.8	58.8	54.6	67.6	47.7	55.7	103		F5m 2	184.7	214.6	112	125.3	54.6	50.6	47.4	104.3	122.3	167.2	126.7	337	105.4	100.6
1119	F5n 1	coagulation factor II (thrombin)		24.9	-28.1	28.2	-38.1	119.1	113	28.9	26.6	112.9	36	71.5	77.9		F5n 1	411.5	362.9	158.9	98.4	62.2	40.8	67.3	73	87.8	147.9	158.3	223.2	10.6	-24.7
1120	F5n 2	coagulation factor II (thrombin)		104.5	72	113.1	42.4	146.9	146.5	186.5	65.1	63.4	120.5	109.4	182.9		F5n 2	414.8	346.7	165.5	135.1	70.4	73.3	74.9	151.9	181.4	191.1	144.5	329.7	163.1	152.8
1121	F6a 1	thrombomodulin		4.1	-2.7	1.2	-7.4	14.7	8.7	0.5	-23.2	-16.1	-10.1	17.5	-7.7		F6a 1	25.9	32.8	18.9	87.6	0.3	-3.8	-3.1	23.8	18.2	23.9	23.4	-24.5	3	-5.3
1122	F6a 2	thrombomodulin		0.3	-0.1	0.2	2.9	2.7	3.5	2.3	-11.5	-6.6	-13.3	20.2	3.8		F6a 2	28.2	22	16.3	116.3	-2.4	0.5	2.4	1.4	-14.1	26.5	3.3	4	5.1	-11.6
1123	F6b 1	tissue factor pathway inhibitor 2		46.6	33.6	43.8	41.1	51.4	49.6	54.5	103.2	44.8	58.5	45.1	45.5		F6b 1	118.7	163.2	63.3	80.1	28.9	25.2	8.8	10.7	176.6	149.5	140.7	152.5	154.7	34.2
1124	F6b 2	tissue factor pathway inhibitor 2		44.7	35.6	33.1	45.6	46.4	47.8	61	23.5	-6.5	20.3	82.9	41.9		F6b 2	100.1	178	45.9	89.6	15.4	-5.8	14.4	-17.9	170.3	142.6	144.5	107.2	139	-8.8
1125	F6c 1	protein C (inactivator of coagulation factors Va and VIIIa)		39.1	19.8	40.9	25.5	57.5	55.8	51.7	45.4	31	67.9	53.8	82.7		F6c 1	121.8	135.7	47.5	116.3	25.9	36.6	22.1	77.5	40.8	67.1	59.4	129.3	48.8	-8
1126	F6c 2	protein C (inactivator of coagulation factors Va and VIIIa)		37.6	15.9	36.1	27.7	60.5	58.7	75.9	96.4	-1.6	55.9	48.8	70.1		F6c 2	123.9	151.3	44.1	100.2	20.8	15.6	6.1	28.7	47	83.9	61.6	142.4	49.7	-20
1127	F6d 1	lectin. mannose-binding. 1		53.6	54.5	52.3	52.2	23.2	24.8	55.9	6.6	69.5	58.5	55.1	81.1		F6d 1	107.3	46	65.3	46.6	69.2	75.8	46.4	67.8	24.6	60.1	54.3	45	82.5	85.5
1128	F6d 2	lectin. mannose-binding. 1		46.3	47.2	43.6	74.3	18.7	18.8	72	54.5	62.7	60.8	36.7	89.8		F6d 2	99.1	60.1	64.3	59.1	69	64.6	53.8	88	33.2	92.4	42.7	42.5	91.7	48.9
1129	F6e 1	coagulation factor IX (plasma thromboplastic component. Christmas disease. hemophilia B)		-5.4	-17.2	-0.9	-19.1	-6.8	-6.3	-7.6	-23	-29.4	29.4	7.1	-4.6		F6e 1	-1.7	-8	-8.2	-23.6	-7.1	-3.1	-3.3	3.3	-23.4	-8	-11.6	-0.5	-11.3	-40.4
1130	F6e 2	coagulation factor IX (plasma thromboplastic component. Christmas disease. hemophilia B)		0.3	-27.4	-3	-9.9	-2.7	-3.9	-4.8	10.9	-29.2	-7.8	-12.6	-19		F6e 2	-3.1	-5	-8	-28.8	-5.2	-8	-4.1	4.4	-21	-2.3	7.1	8.1	-3.2	-61.3
1131	F6f 1	coagulation factor VIII. procoagulant component (hemophilia A)		-15.1	-28.6	-12.8	-32.7	9.3	14.2	-12.7	-42.9	8.9	-14.8	14.6	-6.8		F6f 1	-20.1	-10.9	-1.4	-47.1	-2.1	-10.9	-4.3	-21.8	-84.5	-19.3	-49.1	-19.8	-42.2	-69.9
1132	F6f 2	coagulation factor VIII. procoagulant component (hemophilia A)		3.9	-26.5	1	-25.5	17.6	20.3	2.1	-22	-8.2	-20.8	-21.2	-25.3		F6f 2	-2.5	7.8	5.6	-25.1	-3.3	-3.9	3.4	16.9	-27.6	-14.8	-22.5	-6.4	6	-37.1
1133	F6g 1	amyloid beta (A4) precursor-like protein 2		43.4	124.8	63.2	181.8	209.6	207.1	183.5	281.1	235.8	248	230.3	121.8		F6g 1	122.4	167.4	164.9	219.1	48.3	30.1	59.2	107.7	-15.3	183.2	178.9	341.4	-11.5	-10.7
1134	F6g 2	amyloid beta (A4) precursor-like protein 2		93.1	154.3	128	252.6	240	238.5	211.9	225.2	250.2	261.2	236.4	216.8		F6g 2	169.7	227.1	184.7	317.7	65.4	50.1	54.9	132.5	143.2	235.6	215.1	356.7	150.5	60.3
1135	F6h 1	protein S (alpha)		73.2	98.2	62.3	78.4	287.4	288	95.3	87.9	220	248.1	96.3	168.1		F6h 1	152	87	119.2	72.9	26.4	15.2	13.6	77.5	-13.3	63.9	69.6	192.2	49.1	18.4
1136	F6h 2	protein S (alpha)		73.8	95.7	80.1	94.4	317.4	313.4	117.3	165.6	137.2	356.3	122.7	197.5		F6h 2	176.5	90.4	115.4	96.3	20.5	17.5	28.4	78.1	68.8	79.4	63.2	202	77.3	16.4
1137	F6i 1	vitronectin (serum spreading factor. somatomedin B. complement S-protein)		-4	-23.5	-0.1	-17.1	-1.6	0.5	-4.3	-38.8	-14.1	-14.7	-20.6	-30.1		F6i 1	-3.8	-6.6	-3.7	-2.3	-3.5	5.4	-10.2	41.1	-34.5	11.9	-18.2	-28.1	-2.3	-41.5
1138	F6i 2	vitronectin (serum spreading factor. somatomedin B. complement S-protein)		-0.9	-17.7	2.4	-21.2	-4.1	2.2	-0.7	-13.3	-25.6	-6	-9.5	-14.2		F6i 2	-6.9	-1.9	-9.7	-8.7	-3.4	-5.9	6.1	-4.7	-17.6	12	-24.7	-45.6	-3.8	-38.7
1139	F6j 1	serine (or cysteine) proteinase inhibitor. clade C (antithrombin). member 1		-1.2	-22.7	-1.8	-24.9	0.1	-1.7	-6.6	6.9	-16.1	-6	13.3	-19.6		F6j 1	-5	-4.9	0.2	-14.8	-0.1	-1	-6.5	-4	-20.5	-12.1	-20.4	-35.2	-6.8	-30.3
1140	F6j 2	serine (or cysteine) proteinase inhibitor. clade C (antithrombin). member 1		-4.9	-12.2	-3.4	-12.6	-5.2	-4.1	-7.3	15.2	-2.7	48.7	10	24.7		F6j 2	-10.2	-6.9	-8.4	7.6	-4.1	-7	6.6	-0.5	-20.9	0	2.1	-26.5	-4.4	-33.6
1141	F6k 1	coagulation factor XII (Hageman factor)		46.2	41.6	61.5	36.2	98.9	96.1	53	66.1	75.9	45.8	42.4	131.6		F6k 1	164.4	122.1	71.6	83.3	36.5	30.9	38.4	57.3	22.6	77.2	91.3	159.9	55.8	31.5
1142	F6k 2	coagulation factor XII (Hageman factor)		51.4	38.4	67.6	42.5	95.4	93.5	62.2	35.1	60.6	125	92.1	112.7		F6k 2	175.7	136.9	64.8	77.2	34.7	39.2	32	72.6	33.9	80	78.1	182.5	63.1	16.7
1143	F6l 1	multimerin		29.5	35.2	37	32.4	50.5	51.2	31.7	65.3	48	82.4	47.5	26.6		F6l 1	67.2	46.4	28.1	31.3	12.7	6.9	7.8	22.7	-62.6	46.4	34.3	39.8	28.5	5.8
1144	F6l 2	multimerin		27	22.7	40.5	35.6	60.2	60.7	39.9	74.3	100.8	98.4	71.6	41.3		F6l 2	59.9	48.6	30.9	37.1	9.8	6.4	17.6	4.9	-27.8	36	10.4	43.8	27.8	16.9
1145	F6m 1	dishevelled. dsh homolog 1 (Drosophila)		34.1	31.4	55.9	27.8	42.9	42.7	12.1	-7.5	69.8	41.3	129.1	48.9		F6m 1	55.3	55.3	25.6	47.5	8.5	1.3	18.4	5.6	23.6	60.8	31.9	22.3	36	79.7
1146	F6m 2	dishevelled. dsh homolog 1 (Drosophila)		35.5	26.9	53.4	38.5	39.6	39.2	10.9	21.6	113.3	39.7	49.8	47.5		F6m 2	47.4	56.9	29.2	54.2	7.7	8.1	7.9	-1.3	33.7	70.1	31.9	64.9	37.6	62
1147	F6n 1	Indian hedgehog homolog (Drosophila)		-2.3	-28.7	-5.4	-21.6	-3.2	-4.5	-11.1	-10.2	-19.6	17.8	-30.8	-29.1		F6n 1	-6.1	1.4	-1.6	-26.8	-6.3	-0.6	-4.7	3.9	-18.9	-17.8	-38.5	8.9	-7.1	-50.4
1148	F6n 2	Indian hedgehog homolog (Drosophila)		-0.8	-14.2	4.9	-22.1	-1.2	2.9	-2.4	-32.6	-27.7	7.2	-5.1	-5.8		F6n 2	4.1	-0.2	-4.3	-28.4	-3.8	-1.6	-9.3	12.3	-28	-17.8	-15.6	-11.4	0.5	-41.9
1149	F7a 1	sonic hedgehog homolog (Drosophila)		-2.1	-3.5	-0.3	-14.8	-0.4	-6.5	1.7	-14.3	-6.6	-35.3	27.9	-9		F7a 1	6.4	1.7	-9.5	-4.2	-9.9	3.7	-8	-2.8	1.6	-0.9	5.6	16.2	-3.2	-46.1
1150	F7a 2	sonic hedgehog homolog (Drosophila)		1.9	-19.3	-4.7	-14.2	2.2	0.5	-0.7	39.1	-4.1	-14.8	18.4	-66.2		F7a 2	-6.4	11.5	-10.6	-8.8	-13.9	-3.4	-24.5	-33.1	-46.4	11.8	-12	5.9	-2.8	-25.2
1151	F7b 1	H19. imprinted maternally expressed untranslated mRNA		192.7	140.2	171.6	191.1	233.5	250.3	64.6	178.4	227.6	163	115.7	273.3		F7b 1	203.8	111.4	350.5	136.6	893.8	942.3	631.7	1152.2	50.4	95.9	79.7	106.9	201	401.3
1152	F7b 2	H19. imprinted maternally expressed untranslated mRNA		204.2	141.2	169.8	224.7	303.3	313	58.1	212.5	206.1	152	113.5	277.6		F7b 2	199.8	123.4	314.6	145.9	830.7	915.1	660.5	1179.6	55	148.9	145.7	161.2	206.1	402.6
1153	F7c 1	MADS box transcription enhancer factor 2. polypeptide A (myocyte enhancer factor 2A)		-5.7	-13.9	-4.7	-21.5	9.6	5.6	24.8	-1.8	46.6	17.6	28.8	-1.4		F7c 1	-2.7	8.2	-3.8	-16	-17.4	-6.3	-36.8	-36.1	-39.4	-11.8	-48.5	-10.6	-5.1	-42.8
1154	F7c 2	MADS box transcription enhancer factor 2. polypeptide A (myocyte enhancer factor 2A)		-1.4	-18.4	0.6	-24.6	7	5.1	-1.8	45.9	-0.2	-5.3	-12.3	-72.7		F7c 2	2.1	2.6	-2.1	-44.4	-9.7	-9.7	-26.8	-28	-16.9	-27.2	21	-4.5	-5.2	-47
1155	F7d 1	MADS box transcription enhancer factor 2. polypeptide B (myocyte enhancer factor 2B)		15.4	4.1	19	-11.8	23.4	19.3	15.6	21.7	17.4	-27.9	0.7	28.9		F7d 1	27.7	26.6	19.6	5.2	8.2	8.4	-1.4	44.1	-4.3	37.1	27.2	-2.7	17.7	-34.2
1156	F7d 2	MADS box transcription enhancer factor 2. polypeptide B (myocyte enhancer factor 2B)		13	21.4	13.2	-4.8	25.5	18.7	11.7	64.8	-36.5	9.2	43.7	-7.2		F7d 2	12.6	13.9	11.7	27.5	-1.1	1.1	5.8	44.4	-19.1	91.2	-2.5	21.9	12	-27.8
1157	F7e 1	Werner syndrome		1	-16.4	1.5	39.2	-4.4	-4.9	-15.4	11.3	-12.4	-30.9	-2.5	-20.5		F7e 1	0.6	0.2	-5.3	-9.6	-8.8	-7.1	2	7.6	-17.2	-2.7	16.1	8.8	0.7	-35.7
1158	F7e 2	Werner syndrome		-6.9	-21.6	-38.9	-19.6	-2.4	-3.9	-6	-57.8	-63.5	-11.4	-5.2	-49.8		F7e 2	-8.6	-30.5	-6.4	-36.5	-3.8	-0.1	8.2	7.3	-37	-25.6	20.7	-10.2	-10.1	-67.1
1159	F7f 1	ceruloplasmin (ferroxidase)		15.1	2	14.7	-3.3	3.1	5.5	13.9	-11.6	-34	21.9	10.1	-6.7		F7f 1	-4.6	16.5	5.5	-18.5	-3.7	11.9	-3	7.2	7.8	10.5	-14.6	17.2	17.4	84.6
1160	F7f 2	ceruloplasmin (ferroxidase)		9.2	-23.2	-2.7	-20.6	8.7	6	2.5	-62.7	-13.5	-22.5	-20.3	-67.7		F7f 2	-18.2	4.4	1	-8	-4.6	-2.2	5.7	-22.2	0.7	324.1	11.7	-3.8	13.2	-50.3
1161	F7g 1	dystrophin related protein 2		15.5	-14.7	31.9	9	23.9	20	33.2	3.8	22	12.8	17	15.3		F7g 1	92.2	97.4	35	27.2	25.2	28.6	11	13.8	46.2	34.6	44.3	50.3	53.4	-4.8
1162	F7g 2	dystrophin related protein 2		19.8	-31.6	40.3	-15.2	20.5	18.2	26	-14.7	-39.6	5.4	34.1	-25.9		F7g 2	98.3	92.5	30.5	69.7	19.9	23.1	7.5	18.8	56.8	54.7	24.8	66.1	71.6	1
1163	F7h 1	NCK adaptor protein 1		7.9	2.4	14.3	-8.2	18.7	18.7	5.9	29.2	237.4	109.4	-9.5	-5.9		F7h 1	12.9	5.3	24.5	-4.9	35.4	43.7	34.3	50.9	-14.9	6.9	-3.5	2.6	1.2	19.4
1164	F7h 2	NCK adaptor protein 1		11.9	-13.7	10.7	-27	26	26	-13.7	2.9	25.7	-28.8	25	-21.7		F7h 2	17.4	1.3	25.1	-20.7	43.9	37.8	25.5	78.3	-4.3	-9	-2.3	24.5	2.5	-22.4
1165	F7i 1	thyroid hormone receptor. alpha (erythroblastic leukemia viral (v-erb-a) oncogene homolog. avian)		0.4	-16.2	-0.5	-12.4	4.1	6.7	-2	-28.7	-9.2	-89.7	-11.8	-26.7		F7i 1	0.6	-0.6	-0.6	-22.7	-7.8	-4.1	2.9	-10.8	-28.5	-6	-12.5	-27.5	-5.6	3.3
1166	F7i 2	thyroid hormone receptor. alpha (erythroblastic leukemia viral (v-erb-a) oncogene homolog. avian)		-1.3	-16.8	-3.5	-274.9	-1	-0.2	-27.2	-48.2	-36.6	219.3	-8.2	-39.7		F7i 2	-0.2	2.2	-4.3	-72.2	-3.7	-7	1.8	-32.9	-38	-22.8	-57.9	9	-9.7	-49.5
1167	F7j 1	GRO1 oncogene (melanoma growth stimulating activity. alpha)		15.2	12.7	39.2	23.8	8.5	12.9	17.1	-7.2	27.4	1.3	0.2	2.9		F7j 1	55.9	78.2	40	65.9	17.5	33.9	33.9	15.1	26.5	53.5	43.2	66.5	34.6	147.4
1168	F7j 2	GRO1 oncogene (melanoma growth stimulating activity. alpha)		15	-28.7	31.6	3.3	4.8	8.7	5.2	75.7	-0.3	-5.8	-4.2	-11.4		F7j 2	51.1	92	41.5	94	19.1	9.4	28.9	24.2	24.5	57.3	18.9	35.6	35.1	62
1169	F7k 1	inositol polyphosphate-5-phosphatase. 145kD		2.3	-0.7	3.4	-33.2	-0.8	-2.3	4.4	-22.9	-12.1	-48.7	-18.6	0.5		F7k 1	1.3	10.4	4.5	-13.4	5.5	8.5	4.8	-16.5	-17.2	2.1	-6.8	-21.9	3.3	-37.3
1170	F7k 2	inositol polyphosphate-5-phosphatase. 145kD		-2.9	-36.9	2.5	-33	0.5	-0.4	-3.7	-26	-4.7	7.4	6.5	-25		F7k 2	-5.3	11.9	3.5	-5.7	9	-2.1	2.5	-13.6	-35.3	-6.8	-18.8	7.2	4.8	-39.9
1171	F7l 1	desmoglein 3 (pemphigus vulgaris antigen)		-4.6	-15	-1.7	-29.2	-0.3	-3.2	-5.2	-9.8	-7.1	-15.8	1	-6.1		F7l 1	-3.4	-5.1	-2.5	-6.7	-1.7	13.3	1.2	-9.8	-23.9	-22.7	26.9	1	-5.3	-34
1172	F7l 2	desmoglein 3 (pemphigus vulgaris antigen)		-3	-45.2	-7	-46.8	-4	-2.5	-6.8	-29.5	-13	0.9	-2.4	-28.8		F7l 2	-11.4	-1.3	-2.7	-20	-5.9	-7.7	-5.9	-28.4	-33.4	-15.3	-13	-12.6	-8.8	-46.2
1173	F7m 1	melanoma cell adhesion molecule		59.3	83.6	109.6	165.2	111.5	111.8	50.9	135	100.7	164.2	189.6	200.6		F7m 1	57.8	49.3	30.2	94.6	1.9	4.3	1	7.1	13.9	68.2	27.5	9.4	26	22.3
1174	F7m 2	melanoma cell adhesion molecule		72.5	53.3	113.9	146	130	130.3	52.2	120.5	127.2	185.8	163.2	201.7		F7m 2	60.3	50.7	28.8	81.6	0.9	0.9	9.9	-11.9	10.2	38.7	31.5	34.3	22.8	13.7
1175	F7n 1	GRO3 oncogene		1.4	-8.9	1.3	-18.7	-5.1	-3.7	-2	-24.3	-2.7	4.6	-12.7	-18.4		F7n 1	-5.1	15.3	-4.1	3.9	-4.9	4.5	-2.6	-1.9	-19.3	-3.9	60.8	28.1	-0.5	-40.8
1176	F7n 2	GRO3 oncogene		-2.7	-23.6	-2.5	-8.7	-3.7	-1	-9.7	4.4	16.4	-3.4	-25.3	2.6		F7n 2	4.7	8.1	3.5	-3.8	13	7.9	1.6	2.6	-28	2.9	5.2	33	-4.4	-32.7
1177	G1a 1			-4.5	-19	-2.1	-3.3	0	-2.6	0.1	-36.2	6	36.7	-8.4	-6.2		G1a 1	-7.5	-5.3	-6.5	11.4	-11	-12.4	0.6	-23.9	-10.8	1	-13	-11.9	-2.8	-2.8
1178	G1a 2			-5.3	4.9	-1.5	-10.1	-2.6	0.2	-2.1	-57.8	-1	-22.5	-43.3	3.2		G1a 2	-17.7	-2.7	-10.9	1.3	11.2	18.8	3.1	26.8	-6.4	-2.9	-17.1	63.7	0.8	-8.8
1179	G1b 1			32.2	58.6	33.1	25.4	107.2	106.3	60.3	-27.9	41.4	55.9	142.1	66.9		G1b 1	242.8	148.4	105.9	78.4	13.4	2.5	7.4	27.6	62.2	89	21.5	67	52.2	37
1180	G1b 2			25.6	42.1	31.7	53.1	105.2	100.5	61.9	42.7	92	83.6	137.1	137.1		G1b 2	278.5	152.1	94.6	80.7	21.6	16.3	4.6	47.3	78	97.8	31.3	127.8	47.3	52.3
1181	G2a 1			8.6	-12.1	-2.4	-4.3	-3	-0.9	-0.8	-5.8	-30.8	14.1	12.7	-9.2		G2a 1	26.6	-5.9	-10.8	11.7	-16.1	-9.9	-3.6	-33.1	-23.4	-25.1	-12.3	-28.4	8.4	-52.3
1182	G2a 2			-2.3	-6.7	-2.4	-23.4	-5.4	-6.8	-2.6	-42.6	12.6	-24.6	-14.7	-13.4		G2a 2	-2.7	-3	-11	-6.8	4.8	-0.9	6.1	-32.3	-29.3	-20.7	-14.3	-55.4	-1.6	-54.4
1183	G2b 1			26.4	52.8	26.6	59.8	87.4	89.3	68.9	9.9	232.4	83.4	72	122.9		G2b 1	264.8	173.5	73	85.1	16.8	15.4	10.4	-6.4	63.9	77.1	68.1	69	44.2	38.5
1184	G2b 2			24.9	58.5	33.8	48	98.4	95.3	66.3	24	146	49.2	104.6	118		G2b 2	273	177.8	64.6	71.8	22.5	10	12.4	46.6	65	76.3	41.2	86.4	41.3	47.7
1185	G3a 1			-4.8	-6.3	-3.4	-29.3	-3.3	1.6	0.2	-69.7	24.6	-3.3	-3.4	-26.1		G3a 1	-6.6	1.8	-9.3	-51	-5.2	-21.7	-5.5	-18.5	-28.7	-17.3	1.9	-31.1	-3.4	-73.2
1186	G3a 2			-2.7	-29.1	-5	4.6	-6.5	-6.9	-3.2	-13.7	-47.5	-26.2	-37.4	-9.8		G3a 2	-0.6	-7.9	-8	-23	-3.9	4	0.6	-38.4	-25	-18.5	10.4	23.3	-5.3	-62.1
1187	G3b 1			34.9	43.6	32.8	24.5	78.5	79.3	116.3	45.6	86.6	54.8	41.1	101.4		G3b 1	250.1	202.7	87.1	95.3	2.9	0.7	26.5	12.8	66.4	113	78.4	54	46.6	24.7
1188	G3b 2			32.6	37.7	29.1	38.6	68.1	69.6	75	70.5	97.1	75	64.1	92.4		G3b 2	255.6	175.3	95.3	89.4	16	19	27.1	18.4	57.4	73.3	74.2	180.6	52.6	47.8
1189	G4a 1			-4.8	-32.6	-9.1	-3	-4.5	-0.7	-0.4	4.9	70.8	-55.7	-34.6	-4.4		G4a 1	11.3	-1.3	-11.7	-16.9	-5.4	-10.4	2.9	-87.3	-28.4	2.1	-15.6	-72.1	-2.2	-60.3
1190	G4a 2			-5.9	-13.2	-8.1	-13.7	-13.5	-7.8	-25	-6.9	15.5	-181.1	28.3	-12.4		G4a 2	33.7	-1.5	-11.9	10.4	-1.5	-10.7	-4.2	-23.3	-47.6	-5.1	15.4	-2.9	-9	-72.2
1191	G4b 1			31.1	57.4	27.5	36.9	69.4	46.4	69.7	99.1	44.1	25.4	117.5	140.7		G4b 1	278.7	179.9	83.1	122.9	7.8	8.7	36.8	-57.2	74.1	84.1	66.1	29.9	50.6	53
1192	G4b 2			22.4	48.2	27.2	26	84.3	72.2	58.5	58.3	67.7	7.4	145.4	103.5		G4b 2	243.1	167.2	77.7	136.7	18.2	10.4	19.2	22.3	49.3	87.7	48.7	103	51.5	32.8
1193	G5a 1			368.8	493.7	262.1	538.5	744.4	736.5	671.5	687	559.6	754	519.3	573.9		G5a 1	338.4	323.9	548.9	716.6	104.3	126	188	238.4	849.6	432.1	397.7	481.9	467.7	593.8
1194	G5a 2			324.8	536.6	257.4	664.8	750.4	747.2	593	731.3	383.8	860.3	535.9	545.4		G5a 2	365.1	335.3	560.7	667.9	93.7	101.6	161.2	236.5	837.7	440.4	368.4	462.5	491.5	523.4
1195	G5b 1			28.3	74.4	31.6	51	65.5	65.1	66	45.8	26.2	49.8	105	160		G5b 1	293.3	194.1	82.7	162.5	30.4	29.5	28.2	13.6	83.8	78.4	-30.4	27	64.2	49.9
1196	G5b 2			26.3	87.3	29.5	52.1	89.2	92.1	66.5	13.7	69.7	4.9	55.1	166.5		G5b 2	313.7	189.4	78.7	154.4	12.2	3.9	14.6	54	88.5	89.1	49.3	111.9	56.2	64.7
1197	G6a 1			36.8	62.7	19	50.4	85.6	86.5	16.5	53.3	14.2	161.4	56.5	119.7		G6a 1	174.3	132.5	101	177.9	16.1	26.7	20.9	39.8	53	117.7	81.8	138.6	44.7	3.8
1198	G6a 2			40.8	87.2	25.3	58.8	96.4	84.1	31.3	122.8	126.2	104.3	43.8	101.7		G6a 2	145.7	131.8	101.5	96	17.5	7	26.2	104.7	75.8	126.4	109.8	225.6	54.8	15.6
1199	G6b 1			23.5	73.9	21.3	41.8	63.7	62.9	61.7	43.8	119.3	-3.6	106.2	168.4		G6b 1	303.1	180.6	48.3	178.6	24.7	25.9	22	60.2	73.5	78.6	33.5	86.2	57.3	20.2
1200	G6b 2			25.7	84.2	24.5	-42.3	79.5	76.4	74.9	-8.5	113.4	0.3	136.9	129.2		G6b 2	274.8	189.1	60.4	105.4	22.4	16.2	16.9	36.5	69.1	78.6	51	68	55.6	36.5
1201	G7a 1			-3.1	-17.5	-2.8	-21.6	15.9	11.1	-4	-14.8	-62.6	-15.9	-13.8	-20.5		G7a 1	-3.8	0	-6.4	-14.8	11.8	23	32.4	-26.1	-21.1	-21.2	-1.4	2	-2.3	-36.1
1202	G7a 2			3	-21.5	-0.9	-23.8	10.5	6.6	1.2	16.3	-6	-38.7	-11.8	5.5		G7a 2	-2.8	0.6	28.9	-3.7	0.9	12.2	-2	7.9	-21.5	-1.2	-0.4	-92.9	2.3	-29.2
1203	G7b 1			57.3	80	25.2	-190.6	68.4	58.1	85.1	5.2	143.1	54.5	106.9	135.7		G7b 1	320.9	193.5	86.2	166.2	74.5	43.9	15.5	30.5	81.6	99	70.7	85.5	65	38.6
1204	G7b 2			27.6	71.6	26.4	33.9	65.4	54.1	87.2	62.3	95.8	51.7	158.2	135.4		G7b 2	311.6	193.1	82.8	149	47.9	41.7	28	42.3	83.6	93.1	77.9	87.2	67.8	58.9
1205	H1a 1			-6.2	-11.5	2.7	-7.9	2.3	-2.1	0.4	58.7	-2.2	-2.1	34.3	-13.3		H1a 1	-4.1	-1.8	0.5	-0.6	8	-0.1	1.1	-10.2	-19.8	5.9	-22.6	4.3	-2.5	-20.5
1206	H1a 2			-2.4	-5.2	0.9	-5.4	0.6	4.9	-0.5	72.9	-62.1	20.7	46.6	-28.1		H1a 2	-15.3	-2	-1.6	29.3	-16.4	-23	-13.3	-37.6	-3.8	1.8	39.1	0.5	-3.1	-13
1207	H1b 1			20.4	48.4	23.9	33.2	80	72.3	63.8	-5.5	116.5	16.9	37.2	168		H1b 1	191.9	135	67.6	230.4	65.1	58.9	14.9	-9.9	55.7	67.3	97.8	63	34.5	21.8
1208	H1b 2			20.6	39.3	21.8	12	57.6	53.8	60.8	-5.1	93.3	33.6	81.5	141.2		H1b 2	207.6	158.1	60.6	163.5	56.4	30.5	8.3	19	69.5	76.9	63.8	69.3	39.8	17.7
1209	H2a 1			-6.2	-21.3	1.4	-17.3	-1.7	-6.3	-3.2	10.3	-83.5	-44.4	-54.3	5.8		H2a 1	-6.3	1.1	-6.1	4.4	29.4	25.5	-3.9	3.2	-24.7	-6.6	-4.7	-26.1	8.5	-37.3
1210	H2a 2			-5.8	-20.1	-2.3	-11.5	-2.4	-3.2	-4	-19.6	-23	-46.8	-75.4	2.9		H2a 2	3.7	1.9	-2.1	-40.4	27.7	38.3	2.8	52.6	-28.6	-0.3	-29.1	-12.8	-0.2	-48.5
1211	H2b 1			25.7	61.6	27.7	22	92.4	90.4	89.1	72.6	71.2	111.9	137	194.7		H2b 1	303.1	217.4	70.1	141.6	28.9	41.5	33.3	-20.5	81.4	81.2	73.9	61.2	52.5	42.5
1212	H2b 2			23.1	59.4	29.4	13.1	73.6	77.5	78.5	36.8	36.3	149.5	136.7	161.8		H2b 2	315.4	206.3	76.1	108.1	72.8	61.2	13.7	-8.9	89.9	100.7	39.2	65.9	62	43.5
1213	H3a 1			-0.4	-2.6	0.4	-18.5	-1.9	-0.8	-2.1	-15.5	-16.8	-29.7	-7	9.3		H3a 1	5.9	8.6	-8.8	-6.5	-3	8.2	-1.1	15.4	-28.4	-14.7	-19.3	-57.4	-2.8	-41.5
1214	H3a 2			-3.1	-11.8	-1.6	-11.7	-5.4	-6.2	0.1	-16	25	-35.6	-27.9	-34.8		H3a 2	-10.9	0.7	-7.3	-11.5	24.6	59.3	7.5	-0.3	-28.6	4.7	-23.1	10.2	-2.9	-31.7
1215	H3b 1			23	54.4	32.2	38.5	51.6	79.6	77.5	-43.7	75.8	90.9	22	124.9		H3b 1	316.4	120.4	66.7	166.8	70.9	68.2	19.6	35.7	68.1	101.9	71.6	63	65	47.5
1216	H3b 2			23.7	49	28.8	19.8	84	76.6	81.8	2.9	242.7	86.7	76.5	150.2		H3b 2	295.3	179.9	75.9	171.7	74.2	78.7	14.3	79	70.8	82	76.5	101.1	64.4	37.1
1217	H4a 1			-2	-10.1	-2.9	-9.6	-4.7	-6.8	-2.2	-21.8	-36.7	-20.5	-12.1	0.5		H4a 1	2.3	8.2	-13.6	14.4	33.4	66.5	3.7	-38.3	-28.2	-15.1	-19.3	2.8	-2.5	-56.9
1218	H4a 2			-80.4	-182.3	-84.4	-149.3	-77.6	-47.7	-144.4	-218	-65.3	-166.7	-40.1	-182.3		H4a 2	-172.3	-110.3	-86.3	-321.7	-31.6	-19.5	-26.6	-66	-367.8	-244.2	-148.8	-250	-327.2	-238.5
1219	H4b 1			26.5	56.6	29.8	30.2	75.7	69.2	89	25.2	30.2	70.2	111.9	184.3		H4b 1	312.2	209.4	83.3	171.9	72.4	61.8	23.7	103.8	88.7	126.3	87.6	113.9	66.2	58
1220	H4b 2			-4.8	16	7.6	-1.3	63.8	48.7	56.1	-46	-14.3	4.1	151.4	86.2		H4b 2	276.6	154.4	47.3	-3.5	42	45.4	2.1	78.2	-4.9	47.6	44.6	-16.2	-10.3	-15.8
1221	H5a 1			6198.2	7589.5	4581.7	6879.5	4443	4404.4	4872.7	7655.7	7118.6	11332.1	7109.5	10789.5		H5a 1	8508	14946.7	9162.2	16827.5	2510.9	2407.5	1285.6	4312.8	9355.5	13036.6	7697.6	14249.6	9645.8	13245.8
1222	H5a 2			5852.3	7429.1	4698.9	7052.5	4634.3	4658.5	4567.9	7541	6718.3	11353.5	7195.5	10474.2		H5a 2	12066	14674.7	9424.4	16562.9	2359.3	2235.5	1438.5	3896	10655.5	12802.2	6644	14021.1	10776.5	13713.7
1223	H5b 1			-77.7	49.7	24.3	108.4	-45.9	48.1	55.9	-237.5	-61.7	-174.1	-18.3	149.9		H5b 1	-219.3	-40.9	-51.2	216.1	16.6	67.8	-60.2	-84.8	-57.7	-201.4	-190	-349.2	-105.7	-234.7
1224	H5b 2			-108.2	72.3	10.7	163.7	-40.7	59.5	29	-247.7	-80.2	-213.1	52.4	251.7		H5b 2	-2.6	-95.5	-34.7	242.1	23.8	56.5	-51.5	37.5	-167.4	-170.8	-268.6	-266.2	-201.2	-234.4
1225	H6a 1			-108.3	-9.1	-3.6	-9.7	117.9	105.4	-68.9	8.3	74.8	285.6	122.6	-51.7		H6a 1	-39.2	-64.6	251.4	-219.1	-10.2	-43.1	-4.2	-15.9	-78.2	-32.8	27.9	-38.3	-183.8	-64.4
1226	H6a 2			71.1	144.6	39.7	135.2	208.6	208	73.9	175.7	128.6	412	154.7	131.4		H6a 2	92.8	106	363.5	87.7	11.4	16	8.3	49.6	202.6	160.5	171.8	129.2	184.2	173.6
1227	H6b 1			-9.4	5.1	8.5	-14.6	61.9	60.6	43.9	-16.8	-23.7	7.2	108.6	72.1		H6b 1	262.8	158.5	56.5	60.6	12	-6.2	-3.4	26.8	-33	27.8	15.3	-34.8	-80	-21.7
1228	H6b 2			21	41.2	22.1	26.9	76.6	73.3	75.9	31.7	52.1	33.4	104.3	145.5		H6b 2	330	199.7	70.3	149.5	47.5	12.4	25.2	42.7	73.2	104.3	52.3	115.2	63.4	42.6
1229	H7a 1			84.1	146.7	32.7	120.5	105.8	109.6	33.2	18.5	134	126.2	127.4	163.1		H7a 1	209	123.4	129.1	230	55.1	66.2	70.7	137.1	123.3	244.6	108.9	151.8	92	149.2
1230	H7a 2			92.3	177.9	38.2	153.3	102.6	102.3	37.6	114.2	159.4	176.1	130	163.1		H7a 2	232	113.2	142.1	248.5	80.7	80.1	60.9	157.6	131.9	213.2	119.1	119	88.8	142.1
1231	H7b 1			23.3	20.2	32.1	33.8	92.1	86.9	83.2	-29	-3.6	14.7	94.9	201.1		H7b 1	354.3	218.4	79.9	144.7	60.3	71.8	10.7	25.9	87.6	117.5	54	71.6	71.1	53.8
1232	H7b 2			28.7	22.8	36.1	22	90.8	82.8	98.4	179	32.6	48.8	103.1	190.5		H7b 2	346.3	216.2	77.9	134.6	26.4	18.3	19.4	1.8	93.7	109	32.4	78.2	66.3	29.9
1233	I1a 1			-7.3	-14.6	-3.7	2.3	-2.3	2.1	-5.8	-6.7	-27.3	54.5	-26.2	-26.3		I1a 1	-12.2	-9.3	2.2	-3.3	-10.4	-24.5	-11.9	34.1	16.7	-2.1	-20	-19.3	18.3	21.8
1234	I1a 2			-4.6	-8	-11.3	-8.4	-2.2	-4.3	-8	36.7	12.8	-12.9	43.3	-11.3		I1a 2	-20.7	-3.4	-4.7	-15	-8.4	-3.4	1.8	-18.6	1.6	-0.7	45.3	34.4	-0.6	-30.3
1235	I1b 1			18.8	54.8	22.1	72.2	61.6	59.3	71.6	8.1	-5.6	41.8	42.8	207		I1b 1	273.4	219.2	86.3	161.3	56	45.2	12.2	82.6	80.9	135.1	46.7	116.5	68.1	26.1
1236	I1b 2			22.6	49.6	20.8	46	78.5	76.8	69.2	30.1	111.5	12.4	58.5	223.1		I1b 2	282.6	189.5	82	133.5	35.3	8.5	15.3	19.5	88	112.8	26.8	126.6	72.4	41.9
1237	I2a 1			-5.2	-20.4	-7.8	-18.4	-5.5	-1.7	-7.4	-14.6	-31.7	0.2	-47.6	-6.8		I2a 1	3	4.5	-10.5	22.4	9.4	12.7	-1.6	-49.6	-94.8	-29.4	-23.9	-18.2	-56.1	-56.3
1238	I2a 2			-9.2	-22	-3.3	-20.7	0.4	-0.3	-10.9	-53.6	-8.6	-13.1	-42.1	8.8		I2a 2	19.5	-15.5	-10.1	-32.5	1.4	7.5	-15.4	-18.8	-50	-21.1	-38	-33.8	-20.6	-59.7
1239	I2b 1			22.9	59	27.8	34.6	95.6	93.6	71.1	-13.2	39.9	70.5	28.8	230.5		I2b 1	296.7	198.7	71.7	207.7	29	32.6	22.1	36.1	80.8	126.8	47.2	91.7	52.6	52.7
1240	I2b 2			26	164.8	31	59	99.9	101	85.2	-45.6	41.3	21	35.1	199.4		I2b 2	304	186.6	61.1	198.6	30.5	3.1	14.8	54.8	77.6	120	77.8	36	68.1	51.6
1241	I3a 1			-7.8	-7.3	-2	-22.7	-7.3	-2.5	-6.3	-31.2	-5.2	2.4	-28.3	-28.1		I3a 1	-11.8	-3.2	-5.1	-8.8	13.6	12.3	5.4	-15.8	-45	-12.8	45	-25.4	-5.9	-49.9
1242	I3a 2			-7.5	-7.7	-4.4	-0.8	-9.2	-4.2	-17.9	-40.7	-25.3	-11	35.5	-18.3		I3a 2	-14	0.2	-3.1	-30.3	-1.3	-3.4	1.2	-23.2	-60.5	-14.4	-13.5	-26.7	-11.5	-50.9
1243	I3b 1			19.3	38	31.6	39.9	80.5	79.7	65.1	16.7	106.9	77	68.9	160.6		I3b 1	280.5	167.4	68	83.1	20.8	-4.9	6.5	98.8	73.8	98.2	55.7	70.2	62.8	41.3
1244	I3b 2			18.7	26.4	31	34	86.7	84	68	1.2	28.4	80.8	80	131.9		I3b 2	266.5	174.7	65.8	97.6	41.2	32.1	14.7	-14.9	80.9	101.4	31.8	56.1	63.8	45.8
1245	I4a 1			-10.7	-26.9	-9.9	-12.3	-2.8	0.1	-27.2	-18	-52.3	-32.8	14.3	19.7		I4a 1	-4.9	0.7	-2.1	10.8	11.6	3.8	-4.7	-40.3	-89.2	-21.9	13.8	-27.5	-51.5	-52.7
1246	I4a 2			-45	-106.4	-56.2	-73.6	-24.1	-14.9	-99.1	-128.4	-77.7	-79.5	-16.2	-115.8		I4a 2	-51.3	-50.2	-24.2	-143.7	-6.9	-21.1	-11.9	28.8	-137	-110.9	-64.8	-164.5	-75.9	-126.1
1247	I4b 1			23.1	25.9	30.4	26.3	89.4	89	89	69.3	79.9	-24.7	49.8	158.9		I4b 1	314.1	207.6	82.3	148.5	14.6	40.4	17.3	36.7	64.8	100.8	73.8	147.4	64	49.7
1248	I4b 2			10.6	-13.6	12.5	11.6	84.9	78.5	68.3	-46.2	16.8	13.3	6.6	163.3		I4b 2	285.3	175.9	73.7	83.1	38.3	57	17.1	4.5	48.5	84.5	9.5	114.6	53.8	20.7
1249	I5a 1			1671.9	3089.8	1720.3	2556	2177.6	2162.5	2513.9	2398.2	3261.3	3956	5162.1	5649.8		I5a 1	5147.8	3940.9	1760.9	3770.3	1598.7	1551.4	1416.2	1901.1	3626.8	7793.6	4726.7	6711.1	2822.8	2739.2
1250	I5a 2			1792.2	3108.1	1775.2	2715.2	2173.8	2164.9	2723.4	2366.6	3550.7	3771.9	5028.1	5514.4		I5a 2	5355.3	4336.4	1886.5	3397.8	1555.7	1571.9	1214.2	2092.4	3767.4	8116.3	4575.4	6513.4	2961.5	2875.8
1251	I5b 1			17.9	12.5	26	52.8	52.5	65.1	66	-173.5	-32.7	-19.1	-26	187.2		I5b 1	148.4	50.1	54.6	49.4	-14.1	-26.3	-6.2	-47.1	101.7	75.8	-38.7	-1.9	58.7	19.5
1252	I5b 2			19.2	21.3	28	57.8	52.6	63.7	66.3	-229.1	-27.8	-45	-3.5	149		I5b 2	183.8	53.5	46.6	-19.6	9.2	-18.7	-2.4	-32.2	66.5	64.2	-62.4	-50.9	66.4	15.5
1253	I6a 1			503.2	816.3	417.4	604.4	560.7	555.4	627.6	377.4	915.2	838	748.8	1382.5		I6a 1	1138.4	931.6	541.2	1205.5	433	434.2	429.8	565.7	971.4	1330.4	900	1012	896.8	702.8
1254	I6a 2			505.1	759.1	496.5	779.6	562.9	552.6	608.5	646.9	976.5	846.8	725.2	1425.7		I6a 2	1184.1	882.4	566.6	1271.7	494	458.6	413.7	637.5	938.7	1350.3	889.7	1069	901.1	813.6
1255	I6b 1			11.4	-9.9	20.9	41.5	92.8	96.2	78.8	-106.8	13.2	12.4	57.3	164.6		I6b 1	230	159.7	61.9	177.9	5.9	13.8	8.6	-10.2	53.3	89.8	13.1	30.6	46.5	19
1256	I6b 2			22.8	18.6	34.3	43.9	81.7	80.7	83.6	62.3	48.2	-18.8	56.5	209		I6b 2	260.5	120.7	54.9	180.3	45.1	11.4	8.4	19.7	72.2	94.1	61.1	93.3	57.4	30.9
1257	I7a 1			247.4	366.4	222.8	380.6	368.9	368.6	235.8	484	343.5	563.3	296.1	500.8		I7a 1	529	413.6	477.3	601.1	127.2	104.3	116.7	214	436.8	457.1	386.3	498.9	363	389.2
1258	I7a 2			255.8	353.3	267.6	362.3	415.2	414.7	256.1	455.2	374.4	526.8	286.8	560.9		I7a 2	645.8	635.6	450.5	1187.6	90.8	88.7	103	231.5	447	495.5	358.5	461.9	404.3	417
1259	I7b 1			22.7	38	33.2	30.1	84.9	84	96.5	-2	6.5	10	138.5	160.6		I7b 1	42.4	153	82	205.7	30.9	16.1	28.5	49.2	66.8	80.1	44.2	73.7	56.7	50.1
1260	I7b 2			25.4	45.5	36.7	32.8	94.1	95.5	94.6	27.5	58.6	24.7	110.8	173.5		I7b 2	293.3	200.6	82.3	176.9	12	18.7	20.8	46	78.4	96.3	77.7	105.4	65.5	52.7
